# Supplementary material for: The western Mediterranean region provided the founder population of domesticated narrow-leafed lupin
Source: Theor Appl Genet. 2018 Sep 17;131(12):2543–54. doi: 10.1007/s00122-018-3171-x (PMC6244526; doi:10.1007/s00122-018-3171-x)
Supplement: Supplementary file 1 — Online Resource 1 Phenotypic data and country of origin information for 231 wild and domesticated narrow-leafed lupin accessions and three technical replicates from the Australian Lupin Collection, South Perth, Australia (XLSX 29 kb) [file 122_2018_3171_MOESM1_ESM.xlsx]

## Sheet: Sheet1
Online Resource 1 Phenotypic data and country of origin information for 231 wild and domesticated narrow-leafed lupin accessions and 3 technical replicates from the Australian Lupin Collection, South Perth, Australia
Accession Name	Countrya	Statusb	Wild Statusc	SeedCoat	AlkaloidStatus	PodShattering	ALTITUDE	RAIN	SoilPH	FlowerColor	FloweringTime	HeightMature	100SeedWeight	fastSTRUCTURE grouping (K8)
483E2942	DEU	E		Soft	High	Shedding	NA	NA	NA	Blue	96	100	17.1	2
83A:476_Rep1	AUS	A		Soft	Low	Non shedding	NA	NA	NA	White	NA	NA	NA	2
83A:476_Rep2	AUS	A		Soft	Low	Non shedding	NA	NA	NA	White	NA	NA	NA	2
Apba	BLR	E		Soft	Low	Shedding	NA	NA	NA	Pink	81	65	11.9	8
AT-D-2-G1	BLR	E		Soft	High	Shedding	NA	NA	NA	White	88.5	80	12.6	2
Atu	POL	E		Soft	Low	NA	NA	NA	NA	White	86	NA	13.4	2
Baga-18	BLR	E		Soft	Low	Shedding	NA	NA	NA	Pink	74	95	11.2	8
Belara	AUS	A		Soft	Low	Non shedding	NA	NA	NA	White	73	NA	15.15	Admixed
Bolero	POL	E		Soft	Low	Non shedding	NA	NA	NA	White	68	NA	16.4	2
Bolivio	DEU	E		Soft	Low	NA	NA	NA	NA	White	72	NA	15.3	2
Bora	POL	E		Soft	Low	NA	NA	NA	NA	White	87	NA	13.6	2
Borlana	DEU	E		Soft	Low	NA	NA	NA	NA	White	75	NA	14.3	2
Borlu	DEU	E		Soft	Low	NA	NA	NA	NA	Blue	76	NA	12.7	2
Boruta	DEU	E		Soft	Low	NA	NA	NA	NA	White	83	NA	11.5	2
BUP-1A	RUS	E		Soft	Low	Shedding	NA	NA	NA	White	75	NA	12.4	2
BUP-2A	RUS	E		Soft	Low	Shedding	NA	NA	NA	White	NA	NA	14.1	NA
Chernigov	UKR	E		Soft	Low	NA	NA	NA	NA	White	90	NA	15.5	2
Chittick	AUS	A		Soft	Low	Non shedding	NA	NA	NA	White	89.88	107.864	24.3521	2
Coromup	AUS	A		Soft	Low	Non shedding	NA	NA	NA	White	NA	NA	NA	2
Danja	AUS	A		Soft	Low	Non shedding	NA	NA	NA	White	74.2	86	15.2	2
Danko	BLR	E		Soft	Low	NA	NA	NA	NA	White	79	112	14.1	2
DM-15	BLR	E		Soft	Low	Non shedding	NA	NA	NA	White	68	86	15.7	2
DM-52	BLR	E		Soft	Low	Shedding	NA	NA	NA	White	77	70	15.3	2
E-3	BLR	E		Soft	Low	NA	NA	NA	NA	Blue	77	100	10.5	2
Elena-9	BLR	E		Soft	Low	Shedding	NA	NA	NA	Blue	77	60	15.1	Admixed
Elf	POL	E		Soft	Low	Non shedding	NA	NA	NA	White	73	60	11.6	2
EMIR	POL	E		Soft	Low	Shedding	NA	NA	NA	Pink	71.5	90	14.6	Admixed
F-3	BLR	E		Soft	Low	Shedding	NA	NA	NA	White	80	NA	13.1	2
G10	BLR	E		Soft	Low	NA	NA	NA	NA	White	73	130	17.6	2
G12	BLR	E		Soft	Low	NA	NA	NA	NA	White	74	115	14.5	Admixed
G6	BLR	E		Soft	Low	NA	NA	NA	NA	White	77	105	10.1	Admixed
Galina	BLR	E		Soft	Low	Shedding	NA	NA	NA	White	75	70	15.8	2
Geebung	AUS	A		Soft	Low	Non shedding	NA	NA	NA	White	102.5	NA	14.15	2
GL-177	DEU	E		Soft	Low	NA	NA	NA	NA	White	74	NA	12	2
Gungurru	AUS	A		Soft	Low	Non shedding	NA	NA	NA	White	75.9263	84.6743	14.9324	2
Illyarrie	AUS	A		Soft	Low	Non shedding	NA	NA	NA	White	73.6667	82.6667	15.95	2
Jenabillup	AUS	A		Soft	Low	Non shedding	NA	NA	NA	White	NA	NA	NA	2
Jindalee	AUS	A		Soft	Low	Non shedding	NA	NA	NA	White	NA	NA	NA	2
K1544	POL	E		Soft	High	Shedding	NA	NA	NA	Blue	91.5	110	20.1	2
Kalya	AUS	A		Soft	Low	Non shedding	NA	NA	NA	White	76	87	13.3333	2
L.A.2	POL	E		Soft	Low	Shedding	NA	NA	NA	NA	98	135	11.6	2
LAKS-2	BLR	E		Soft	Low	NA	NA	NA	NA	Blue	86	NA	11.1	Admixed
M-3	BLR	E		Soft	Low	NA	NA	NA	NA	Blue	NA	NA	7.3	2
Mandelup	AUS	A		Soft	Low	Non shedding	NA	NA	NA	White	NA	NA	NA	2
Marri	AUS	A		Soft	Low	Non shedding	NA	NA	NA	White	101.593	123	14.5692	2
Merrit	AUS	A		Soft	Low	Non shedding	NA	NA	NA	White	79	NA	14.7	2
Moonah	AUS	A		Soft	Low	Non shedding	NA	NA	NA	White	NA	NA	NA	2
Moresa	DEU	E		Soft	Low	Shedding	NA	NA	NA	White	97	105	13.4	2
Murzyn	POL	E		Soft	NA	Shedding	NA	NA	NA	Blue	98.3333	132.5	15.75	2
Myallie	AUS	A		Soft	Low	Non shedding	NA	NA	NA	White	77	85	13.05	2
OBORNICKI	POL	E		Soft	High	Shedding	NA	NA	NA	Mauve	95	117.5	18.15	2
P20711	ITA	U	C	Soft	High	Shedding	80	750	6.5	Blue	106.75	97.5	11	Admixed
P20716	ITA	U	C	Hard	High	Shedding	25	900	6.4	Blue	113.5	70	9.25	1
P20720	ITA	U	C	Hard	High	Shedding	200	900	7	Blue	105.667	100	12.05	3
P20724	ITA	U	C	Hard	High	Shedding	100	900	7	Blue	106	70	8.5	Admixed
P20726	ITA	U	C	Hard	High	Shedding	100	900	7	Blue	107.333	70	7.6	Admixed
P20729	RUS	E		Soft	High	Shedding	NA	NA	NA	Pink	95.25	123.667	18.7667	2
P21624	TUR	U	E	Hard	High	Shedding	50	850	NA	Blue	107.333	105	11.7667	1
P22660	ISR	U	E	Hard	High	Shedding	NA	NA	NA	Blue	86.75	85	9.8	1
P22664	ESP	U	W	Hard	High	Shedding	990	600	5.5	Blue	109	52.5	4.55	7
P22666	ESP	U	W	Hard	High	Shedding	1100	600	NA	Blue	109	61.6667	5.95	Admixed
P22670	ESP	U	W	Hard	High	Shedding	1050	600	NA	Blue	109.667	86	8.8	Admixed
P22677	ESP	U	W	Hard	High	Shedding	900	650	6	Blue	110	50	4.65	7
P22687	ESP	U	W	Hard	High	Shedding	1150	600	NA	Blue	112	70	5	Admixed
P22696	ESP	U	W	Hard	High	Shedding	450	1100	NA	Blue	106.667	105	14.45	3
P22713	ESP	U	W	Hard	High	Shedding	800	850	NA	Blue	115.667	100	16.45	3
P22732	ESP	U	W	Hard	High	Shedding	800	600	5.8	Blue	101.333	97.5	14.25	3
P22739	ESP	U	W	Hard	High	Shedding	550	500	7	Blue	104.667	95.5	13.4	3
P22744	ESP	U	W	Hard	High	Shedding	650	500	7	Blue	100.5	80	13.6	3
P22753	ESP	U	W	Hard	High	Shedding	50	900	6.8	Blue	98.8	89.95	10	3
P22754	ESP	U	W	Hard	High	Shedding	10	850	7	Blue	109	82.0667	7.7	Admixed
P22764	ESP	U	W	Hard	High	Shedding	600	950	6.5	Blue	110	99	12.45	3
P22770	ESP	U	W	Hard	High	Shedding	450	800	NA	Blue	108.667	98.5	9.6	Admixed
P22780	ESP	U	W	Hard	High	Shedding	550	1100	NA	Blue	111.5	94	8.45	5
P22802	ESP	U	W	Hard	High	Shedding	500	NA	NA	Blue	102.5	110	18.1	3
P22804	ESP	U	W	Hard	High	Shedding	950	NA	NA	Blue	110.5	70	4.8	7
P22810	ESP	U	W	Hard	High	Shedding	200	NA	NA	Blue	110.5	100	12.4	Admixed
P22817	ESP	U	W	Hard	High	Shedding	300	NA	NA	Blue	110	80	8.6	Admixed
P22829	PRT	U	W	Hard	High	Shedding	550	850	NA	Blue	109.5	70	10.9	Admixed
P22831	PRT	U	W	Hard	High	Shedding	350	1000	NA	Blue	110	80	8.2	5
P22833	PRT	U	W	Hard	High	Shedding	500	1500	5.6	Blue	110.5	100	8.1	5
P22834	PRT	U	W	Hard	High	Shedding	200	900	NA	Blue	110.5	80	8.1	Admixed
P22835	PRT	U	W	Hard	High	Shedding	600	800	5.8	Blue	111.5	80	7.6	Admixed
P22836	PRT	U	W	Hard	High	Shedding	400	1000	6.5	Blue	114.5	50	7.6	5
P22839	PRT	U	W	NA	High	Shedding	500	1050	NA	Blue	113.333	70	10.8	Admixed
P22841	PRT	U	W	Hard	High	Shedding	100	400	6.8	Blue	105	92	13.25	3
P22845	MAR	U	W	NA	High	Shedding	100	525	6.3	Blue	98.6667	70	7.7	Admixed
P22847	MAR	U	W	Hard	High	Shedding	50	525	7.2	Blue	95	86.6667	6.5	7
P22864	MAR	U	W	Hard	High	Shedding	1000	200	7.2	Blue	91	87.5	6.45	6
P22870	MAR	U	W	Hard	High	Shedding	1000	700	6.5	Blue	96.6667	88.5	15.1	3
P22872	MAR	U	W	Hard	High	Shedding	330	600	8	Blue	95	80	19.6	3
P22879	MAR	U	W	Hard	High	Shedding	920	1150	7	Blue	107.667	93.5	14.5	Admixed
P22888	MAR	U	W	Hard	High	Shedding	40	680	7	Blue	97.6667	102.5	9.6	Admixed
P24021	ESP	U	W	Hard	High	Shedding	460	NA	7	Blue	102	124.333	14.2667	3
P24025	GRC	U	E	Hard	High	Shedding	330	NA	6.7	Blue	102	92.3333	9.66667	Admixed
P25016	ESP	U	W	Hard	High	Shedding	NA	500	NA	Blue	116	122.5	14	Admixed
P25033	ITA	U	C	Hard	High	Shedding	310	800	7.5	Blue	117.5	83	5.8	Admixed
P25040	ITA	U	C	Hard	High	Shedding	300	800	6	Blue	120.5	89.5	9.05	Admixed
P25051	ITA	U	C	Hard	High	Shedding	800	900	7	Blue	128	89	6.9	Admixed
P25052	ITA	U	C	Hard	High	Shedding	800	900	7	Blue	126	50	6.25	Admixed
P25055	FRA	U	C	Hard	High	Shedding	10	620	6.5	Blue	112.5	90	7.85	Admixed
P25059	FRA	U	C	Hard	High	Shedding	20	620	6.6	Blue	112	86	6.75	Admixed
P25065	FRA	U	C	Hard	High	Shedding	460	900	NA	Mauve	111.5	66	5.6	Admixed
P25066	FRA	U	C	Hard	High	Shedding	500	900	6	Blue	112.5	76.5	6.7	4
P25069	FRA	U	C	Hard	High	Shedding	160	700	6.2	Blue	111.5	81	6.55	4
P25077	FRA	U	C	Hard	High	Shedding	120	700	6.2	Blue	111	82.5	7.3	Admixed
P25083	FRA	U	C	Hard	High	Shedding	220	650	6.5	Blue	115	93	7.4	4
P25084	FRA	U	C	Hard	High	Shedding	5	560	7	Blue	113	52	2.95	7
P25085	GRC	U	E	Hard	High	Shedding	100	475	5.5	Blue	96	87.5	10.5	Admixed
P25130	ESP	U	W	Hard	High	Shedding	1200	600	NA	Blue	107	84	5.5	7
P25134	ESP	U	W	Hard	High	Shedding	1800	NA	NA	Blue	104	75	3.3	7
P25135	ESP	U	W	Hard	High	Shedding	1200	NA	NA	Blue	102	67	6.4	Admixed
P25136	ESP	U	W	Hard	High	Shedding	800	NA	NA	Blue	104	97	13	3
P25720	RUS	E		Soft	Low	Shedding	NA	NA	NA	White	77	65	14.7	2
P25722	RUS	E		Soft	Low	Shedding	NA	NA	NA	White	77	60	16	2
P25724	RUS	E		Soft	Low	Shedding	NA	NA	NA	White	75	60	15.5	2
P25726	RUS	E		Soft	Low	Shedding	NA	NA	NA	Pink	77	65	13.4	Admixed
P25728	RUS	E		Soft	Low	Shedding	NA	NA	NA	White	71	69.25	13.175	2
P26061	ESP	U	W	Hard	High	Shedding	640	NA	7	Blue	96	99	10.2	Admixed
P26076	GRC	U	E	Hard	High	Shedding	330	NA	6.8	Blue	98	92	10.1	1
P26077	GRC	U	E	Hard	High	Shedding	330	NA	6.8	Blue	93	70	14.4	Admixed
P26078	GRC	U	E	Hard	High	Shedding	330	NA	6.8	Blue	101.5	70	14.7	Admixed
P26079	GRC	U	E	Hard	High	Shedding	330	NA	6.8	Blue	96	NA	14.4	Admixed
P26080	GRC	U	E	Hard	High	Shedding	350	NA	NA	Blue	95.6667	64.5333	11.7	1
P26099	GRC	U	E	Hard	High	Shedding	545	NA	4.2	Blue	87	66.5	14	Admixed
P26107	ITA	U	C	NA	High	Shedding	560	NA	NA	Blue	101	143	9.7	Admixed
P26109	ITA	U	C	Hard	High	Shedding	560	NA	NA	Blue	105	114	9.5	Admixed
P26117	ISR	U	E	Hard	High	Shedding	NA	NA	NA	Pink	95.5	126.667	16.2	NA
P26157	ESP	U	W	Hard	High	Shedding	503	NA	6.8	Blue	98	113	18.35	3
P26158	ESP	U	W	Hard	High	Shedding	482	NA	6.3	Blue	99.5	96.5	15.8	3
P26163	ESP	U	W	Hard	High	Shedding	366	NA	6.5	Blue	100	110	15.1	3
P26167	ESP	U	W	Hard	High	Shedding	357	NA	6.7	Blue	96.5	111.5	17.4	3
P26168	ESP	U	W	Hard	High	Shedding	357	NA	6.7	Blue	93.5	105	17.2	3
P26169	ESP	U	W	Hard	High	Shedding	357	NA	6.8	Blue	95	96.5	14.9	3
P26170	ESP	U	W	Hard	High	Shedding	372	NA	6.8	Blue	110.5	60	3.3	7
P26171	ESP	U	W	Hard	High	Shedding	381	NA	7	Blue	98.5	118	17.9	3
P26239	ESP	U	W	Hard	High	Shedding	341	NA	6.6	Blue	101	110	11.5	3
P26279	PRT	U	W	Hard	High	Shedding	274	NA	6.7	Blue	90	64	4.85	7
P26297	PRT	U	W	Hard	High	Shedding	198	NA	5.6	Blue	109.5	95	10.5	3
P26303	PRT	U	W	Hard	High	Shedding	305	NA	6	Blue	102.5	100	8.5	5
P26311	ESP	U	W	Hard	High	Shedding	NA	NA	NA	Blue	114	100	9.2	Admixed
P26355	ESP	U	W	Hard	High	Shedding	NA	NA	NA	Blue	119	95	7.2	Admixed
P26357	ESP	U	W	Hard	High	Shedding	750	NA	NA	Blue	125	105	7.2	Admixed
P26371	ESP	U	W	Hard	High	Shedding	800	NA	NA	Blue	119	127.5	9.6	Admixed
P26394	ESP	U	W	Hard	High	Shedding	660	NA	NA	Blue	106	122.5	8.8	Admixed
P26423	PRT	U	W	Hard	High	Shedding	470	NA	NA	Blue	109.5	112	5.4	1
P26433	ESP	U	W	Hard	High	Shedding	1200	NA	NA	Blue	114.333	104.667	6.7	5
P26437	GRC	U	E	Hard	High	Shedding	143	390	8	Blue	80.8	80.6667	11.975	1
P26446	GRC	U	E	NA	High	Shedding	55	358	7	Blue	96.7333	55.2	11	Admixed
P26464	GRC	U	E	Hard	High	Shedding	20	358	NA	Blue	98.5333	60.5	10.25	1
P26497	GRC	U	E	Hard	High	Shedding	104	360	8.5	Blue	104	67.5	8.65	1
P26530	GRC	U	E	Hard	High	Shedding	186	600	8	Mauve	101.9	78.9	9.5	1
P26555	GRC	U	E	Hard	High	Shedding	20	700	7	Blue	105.333	78.2	12.4	1
P26559	GRC	U	E	Hard	High	Shedding	34	700	6	Blue	100	85	7.7	1
P26562	GRC	U	E	NA	High	Shedding	34	700	6	Blue	102	95	14.8	Admixed
P26588	GRC	U	E	Hard	High	Shedding	116	700	5.5	Blue	108.8	75.5	8.4	1
P26601	GRC	U	E	Hard	High	Shedding	79	700	6.5	Blue	95	76.875	10.1333	1
P26603	GRC	U	E	Hard	High	Shedding	79	700	6.5	Blue	106.4	84.8	9.85	1
P26604	GRC	U	E	Hard	High	Shedding	79	700	6.5	Blue	97.3333	74.4	11.1	1
P26608	GRC	U	E	Hard	High	Shedding	274	750	6.5	Blue	107.6	103.4	8.75	Admixed
P26609	GRC	U	E	Hard	High	Shedding	274	750	6.5	Blue	104.333	78.1	9.25	1
P26612	GRC	U	E	Hard	High	Shedding	10	700	6	Blue	111.8	77.8	12.95	Admixed
P26613	GRC	U	E	Hard	High	Shedding	140	720	7	Blue	108.533	65.6	12.3	1
P26614	GRC	U	E	Hard	High	Shedding	46	700	5.5	Blue	109.2	85.8	11	1
P26619	GRC	U	E	Hard	High	Shedding	601	700	6	Blue	110.5	75.9	6.25	1
P26625	GRC	U	E	Hard	High	Shedding	55	580	5.5	Blue	113.933	60.5	10.6	1
P26626	GRC	U	E	Hard	High	Shedding	5	500	7	Blue	104.2	74.7	9.66667	Admixed
P26635	GRC	U	E	Hard	High	Shedding	165	500	5.5	NA	94	72	11	1
P26638	GRC	U	E	Hard	High	Shedding	165	500	5.5	Blue	102.2	70.8	12.9	1
P26657	GRC	U	E	Hard	High	Shedding	65	350	8	Blue	89.6667	50	8.3	1
P26663	GRC	U	E	Hard	High	Shedding	5	350	8.3	Blue	89	80	10.6	1
P26668	ITA	U	C	Hard	High	Shedding	880	NA	7	Blue	109	60	4.75	1
P26669	MAR	U	W	Hard	High	Shedding	1260	NA	NA	Blue	87	60	7.1	6
P26674	CYP	U	E	Hard	High	Shedding	600	500	7	Blue	112	81	9.05	1
P26676	CYP	U	E	Hard	High	Shedding	1000	800	7	Blue	100	86.4	7.5	1
P26688	GRC	U	E	Hard	High	Shedding	25	350	7.5	Blue	91	58.1	8.3	1
P26702	MAR	U	W	Hard	High	Shedding	20	550	7.1	Blue	92	75	5.9	7
P26711	MAR	U	W	Hard	High	Shedding	980	250	7.5	Blue	NA	70	5.1	6
P26991	GRC	U	E	Hard	High	Shedding	330	NA	6.7	Blue	94.1667	61.75	12.45	Admixed
P27002	ZAF	E		Hard	High	Shedding	NA	NA	8.5	Pink	NA	NA	15.4	2
P27221	MAR	U	W	Hard	High	Shedding	950	350	8	Blue	85.5	52	5.23333	6
P27228	MAR	U	W	Hard	High	Shedding	800	480	8	Blue	98.5	109	13.85	3
P27254	MAR	U	W	Hard	High	Shedding	800	1150	9	Blue	119.333	117.5	14.7	Admixed
P27255	MAR	U	W	Hard	High	Shedding	650	1150	6	Blue	105.5	90.5	14.3	4
P27255_Rep1	MAR	U	W	Hard	High	Shedding	650	1150	6	Blue	105.5	90.5	14.3	4
P27255_Rep2	MAR	U	W	Hard	High	Shedding	650	1150	6	Blue	105.5	90.5	14.3	4
P27436	SYR	U	E	Hard	High	NA	250	450	8	Blue	116	87	10.5667	1
P27893	MAR	U	W	Hard	High	NA	1190	800	8	Blue	102	140	10.55	Admixed
P27895	MAR	U	W	Hard	High	NA	700	1000	7	Blue	90	74	14.6	Admixed
P27898	MAR	U	W	Hard	High	NA	850	1100	5.5	Blue	125	125	19.2	Admixed
P27913	GRC	U	E	NA	High	NA	500	400	6	Blue	118	105	8.55	1
P27942	GRC	U	E	Hard	High	Shedding	75	350	7.8	Blue	91	75	9.9	1
P27955	GRC	U	E	Hard	High	NA	75	375	6.5	NA	NA	NA	8.9	1
P28038	GRC	U	E	Hard	High	NA	330	NA	6.7	White	98.3333	73.4667	10.5	Admixed
P28041	GRC	U	E	Hard	High	NA	545	NA	4.2	Blue	81	75	14.2	Admixed
P28124	ITA	U	C	Hard	High	NA	335	1000	5	Blue	109	79	6.3	Admixed
P28149	GRC	U	E	Hard	High	NA	165	500	5.5	Blue	98	120	11.6	Admixed
P28188	MAR	U	W	Hard	High	NA	1120	NA	NA	NA	98	100	6.2	6
P28189	AUS	U		Hard	High	NA	NA	NA	NA	Blue	114	145	11.2	3
P28195	DZA	U	W	Hard	High	NA	NA	NA	NA	Blue	117	130	15.6	4
P28196	DZA	U	W	Hard	High	NA	NA	NA	NA	Blue	117	125	13.2	4
P28197	DZA	U	W	Hard	High	NA	NA	NA	NA	Blue	125	140	16	4
P28221	ESP	U	W	Hard	High	NA	610	NA	6.5	Blue	126	150	7.3	Admixed
P28383	GRC	U	E	Hard	High	Shedding	NA	NA	8	Blue	101	75	8.5	1
P28485	BLR	U	E	NA	High	NA	NA	NA	NA	Blue	87	130	7.9	Admixed
P28710	TUR	U	E	Hard	High	NA	120	NA	7	Mauve	116	80	9.1	1
Paulsens-Blaue	DEU	E		Soft	High	Shedding	NA	NA	NA	Blue	NA	NA	14.9	2
PBA-Barlock	AUS	A		Soft	Low	Non shedding	NA	NA	NA	White	NA	NA	NA	2
PBA-Gunyidi	AUS	A		Soft	Low	Non shedding	NA	NA	NA	White	NA	NA	NA	2
Polonez	POL	E		Soft	Low	NA	NA	NA	NA	Blue	72	120	13.2	2
Polonez-3	BLR	E		Soft	High	NA	NA	NA	NA	White	75	NA	17	2
Quilinock	AUS	A		Soft	Low	Non shedding	NA	NA	NA	White	70.5	100	15	2
Rannespelyi-6	UKR	E		Soft	High	Shedding	NA	NA	NA	Pink	88	150	19.5	2
Saturn	POL	E		Soft	Low	NA	NA	NA	NA	Blue	77	130	15.5	2
Seryi-Konsul	UKR	E		Soft	Low	NA	NA	NA	NA	Pink	80	NA	12.6	Admixed
Sinii-Alkaloidnyi-148	UKR	E		Soft	High	NA	NA	NA	NA	Blue	97	96.5	16.1	2
Tallerack	AUS	A		Soft	Low	Non shedding	NA	NA	NA	White	74	95	14.6	2
Tanjil	AUS	A		Soft	Low	NA	NA	NA	NA	White	75	110	13	2
Turkus	POL	E		NA	High	Shedding	NA	NA	NA	Blue	NA	90	18.7	2
Unicrop	AUS	A		Soft	Low	Non shedding	NA	NA	NA	White	73	68	13.4333	2
Uniharvest	AUS	A		Soft	Low	Non shedding	NA	NA	NA	White	99	NA	14.65	2
Uniwhite	AUS	A		Soft	Low	NA	NA	NA	NA	White	98	NA	15.6	2
V-1	RUS	E		Soft	Low	NA	NA	NA	NA	White	NA	NA	11	2
V-5	BLR	E		Soft	Low	NA	NA	NA	NA	White	75	110	11.2	Admixed
V-7	BLR	E		NA	Low	Shedding	NA	NA	NA	Blue	78	75	10.8	Admixed
Vada	BLR	E		Soft	Low	Shedding	NA	NA	NA	Pink	77	65	10.7	8
Warrah	AUS	A		Soft	Low	Non shedding	NA	NA	NA	White	82	NA	12.45	2
WIR-2167	POL	E		Soft	Low	Shedding	NA	NA	NA	Blue	81.6667	102	16.2	2
Wonga	AUS	A		Soft	Low	Non shedding	NA	NA	NA	White	77	80	10.8	2
WTD-691	POL	E		Soft	Low	NA	NA	NA	NA	Blue	74	111	16.05	2
WTD-894	POL	E		Soft	Low	Non shedding	NA	NA	NA	Blue	72	77.5	10.2	2
Yandee	AUS	A		Soft	Low	Non shedding	NA	NA	NA	White	67	78	18.1	2
Yorrel	AUS	A		Soft	Low	Non shedding	NA	NA	NA	White	73	NA	16.6	Admixed
ZEUS	POL	E		Soft	Low	NA	NA	NA	NA	White	74	NA	12.6	2
Seeds were obtained from the Australian Lupin Collection, located at the Department of Agriculture and Food Western Australia, South Perth, WA, Australia
aCountries' abbreviation represent the following countries: ITA (Italy); CYP (Cyprus); DZA (Algeria); ESP (Spain); FRA (France); GRC (Greece); ISR (Israel); MAR (Morocco); PRT (Portugal); Syria (SYR); TUR (Turkey); AU (Australia); BLR (Belarus); DEU (Germany); POL (Poland); RUS (Russia); UKR (Ukraine); ZAF (South Africa)
bStatus' abbreviation represent the following : A (Australian domesticated); E (European somesticated); U (Undomesticated)
cWild Status' abbreviation represent the following : W (Western Mediterranean); E (Eastern Mediterranean); C (Central)
NA is missing value
Categorical data such as flower colour, seed water permeability and pod dehiscence were coded as numbers (e.g. ‘1’ for blue colour, ‘2’ for pink, etc)
