# Supplementary material for: The western Mediterranean region provided the founder population of domesticated narrow-leafed lupin
Source: Theor Appl Genet. 2018 Sep 17;131(12):2543–54. doi: 10.1007/s00122-018-3171-x (PMC6244526; doi:10.1007/s00122-018-3171-x)
Supplement: Supplementary file 2 — Online Resource 2 The allelic profile per accession for 45,230 SNP markers, applied on 231 wild and domesticated accessions of narrow-leafed lupin (XLSX 37478 kb) [file 122_2018_3171_MOESM2_ESM.xlsx]

## Sheet: Sheet1
Online Resource 2 The allelic profile per accession for 45,230 SNP markers, applied on 231 wild and domesticated accessions of narrow-leafed lupin
CloneIDa	AlleleSequencea	SNPa	SnpPositiona	483E2942	83A:476_Rep1	83A:476_Rep2	Apba	AT-D-2-G1	Atu	Baga-18	Belara	Bolero	Bolivio	Bora	Borlana	Borlu	Boruta	BUP-1A	BUP-2A	Chernigov	Chittick	Coromup	Danja	Danko	DM-15	DM-52	E-3	Elena-9	Elf	EMIR	F-3	G10	G12	G6	Galina	Geebung	GL-177	Gungurru	Illyarrie	Jenabillup	Jindalee	K1544	Kalya	L.A.2	LAKS-2	M-3	Mandelup	Marri	Merrit
6104511	TGCAGGCCTTGGTGGTCTCTTATTTGGTTATGATACTGGTAACTACTAACTTGTAATAACTTGTAATAA	59:C>T	59	0	0	0	0	0	0	0	0	0	0	0	0	0	0	0	0	0	0	0	0	0	0	0	0	0	0	0	0	0	0	0	0	0	0	0	0	0	0	0	0	0	0	0	0	0	0
9584538	TGCAGAGATTCTCTGCTTGAAAATATATCTTCAGGTTTTACAGATCGGAAGAGCGGTTCAGCAGGAATG	28:C>A	28	0	1	1	1	0	0	1	0	0	0	0	0	0	0	0	1	0	0	1	0	0	0	0	0	0	0	0	0	0	0	0	0	0	0	1	0	1	1	0	0	0	0	0	1	0	1
9584538	TGCAGAGATTCTCTGCTTGAAAATATATCTTCAGGTTTTACAGATCGGAAGAGCGGTTCAGCAGGAATG	16:T>C	16	0	NA	NA	NA	0	0	NA	0	0	0	0	0	0	0	0	NA	0	0	NA	0	0	0	0	0	0	0	0	0	0	0	0	0	0	0	NA	0	NA	NA	0	0	0	0	0	NA	0	NA
100034955	TGCAGGTTTGCTTCATCCAAGAAATTCTTATAATTGAGAACAACACCAAAACATATATCATACCTTGAC	16:C>T	16	1	1	1	1	1	1	1	1	1	1	1	1	1	1	1	1	1	1	1	1	1	1	1	1	1	1	1	1	1	1	1	1	1	1	1	1	1	1	1	1	1	1	1	1	1	1
9576015	TGCAGCAACTGGAGAACCTTGCAACACACACTTGTTTACTGATCCACATAATCTAAACCTTCCTTCAGT	37:A>G	37	0	1	1	0	0	0	0	0	0	0	0	0	0	0	0	1	NA	0	1	0	NA	0	0	0	0	0	0	0	0	0	0	0	0	0	1	0	1	1	0	0	0	0	0	1	0	1
100037112	TGCAGGACCTTCACCCACCTTCAGGATGTACTGGAAAATAAACCAAATGAGGACACACACAACCAATTT	45:A>C	45	0	1	1	NA	1	NA	0	NA	1	NA	1	1	1	NA	NA	NA	1	1	0	1	1	NA	1	NA	1	1	NA	NA	NA	1	1	NA	NA	1	1	NA	NA	1	1	NA	1	NA	0	0	1	1
9586719	TGCAGTACACTGTAGCAGCTCTTGGGTATGGAGATGAGAATGAGACAACTGTGTTAGAATTGACATATA	30:G>C	30	NA	1	1	1	1	1	1	1	1	1	1	1	1	1	1	1	1	1	1	1	1	NA	1	1	1	1	1	1	1	1	1	1	1	1	1	1	1	1	1	1	1	1	NA	1	1	1
6104841	TGCAGTACACTGTAGCAGCTCTTGGGTATGCAGCTGAGAATGAGACAACTGTGTTAGAATTGACATATA	33:C>A	33	0	1	1	1	1	1	2	1	1	1	1	1	1	1	1	1	1	1	1	1	1	0	1	2	1	1	1	1	1	1	1	1	1	1	1	1	1	1	1	1	1	1	0	1	1	1
100061941	TGCAGTACACTGTAGCAGCTCTTGGGTATGCAGATGAGAATGAGACAACTGTGTTAGAATTGACATATA	8:A>T	8	NA	0	0	0	0	0	0	0	0	0	0	0	0	0	0	0	0	0	0	0	0	NA	0	0	0	0	0	0	0	0	0	0	0	0	0	0	0	0	0	0	0	0	NA	0	0	0
6062394	TGCAGTCTTGTATACGTCATCAGTGCCAACAGCAATCTGATACATGCCACACAAAGTTTATCAAGTCTA	15:G>A	15	0	0	0	0	0	0	0	0	0	0	0	0	0	0	0	0	0	0	0	0	0	0	0	0	0	0	0	0	0	0	0	0	0	0	0	0	0	0	0	0	0	0	0	0	0	0
6062394	TGCAGTCTTGTATACGTCATCAGTGCCAACAGCAATCTGATACATGCCACACAAAGTTTATCAAGTCTA	45:G>T	45	0	0	0	0	0	0	0	0	0	0	0	0	0	0	0	0	0	0	0	0	0	0	0	0	0	0	0	0	0	0	0	0	0	0	0	0	0	0	0	0	0	0	0	0	0	0
9577848	TGCAGTTCCTTCAGGAAATCTTCATTGTCAACGAATGCCTACAAAATGAATTATGAATTATAACACAGT	14:G>A	14	1	0	0	0	0	0	0	0	0	0	0	0	0	0	0	0	0	0	0	0	0	1	0	0	0	0	0	0	0	0	0	0	0	0	0	0	0	0	0	0	0	0	1	0	0	0
4399093	TGCAGTCTGGTACTACATAGCATTTTTCTTCTTCTTTTGTAAATTGCAATCAATTATCTGTTTATAGTT	33:C>T	33	0	0	0	0	NA	0	0	NA	NA	NA	NA	NA	NA	NA	NA	0	NA	NA	0	NA	NA	NA	NA	NA	NA	NA	0	NA	NA	NA	NA	NA	NA	NA	0	NA	0	0	NA	NA	NA	NA	0	0	NA	0
6088295	TGCAGCAGTAACAACAATGAAGGTATTAGGATACTGCTATAACTAGAATTCCAAAAGGAACCATGCACT	7:G>A	7	0	1	1	NA	0	0	NA	0	0	0	0	0	0	0	0	NA	0	0	NA	0	0	0	0	0	0	0	0	0	0	0	0	0	0	0	1	0	NA	1	0	0	0	0	0	NA	0	1
9582083	TGCAGCAGTAACAACAATGAAGGTATTAGGATACTGCTATAACTAGAATTCCAAAAGGAACCATGCATA	67:T>C	67	1	NA	NA	0	1	1	0	1	1	1	1	1	1	1	1	0	1	1	0	1	1	1	1	1	1	1	1	1	1	1	1	1	1	1	NA	1	0	NA	1	1	1	1	1	0	1	NA
4401575	TGCAGCACCAGACCAGCTCCAAGTTCATCAACATTTTAGTATGACTACTACCACTCTATAGTTGGAAAA	55:C>T	55	0	NA	NA	1	1	0	1	1	1	1	1	1	1	1	1	1	1	1	1	1	1	1	1	1	1	1	0	1	1	1	1	1	1	1	NA	1	1	NA	1	1	1	1	0	1	1	NA
9585976	TGCAGCACCAGACCAGCTCCAAGTTCATCAACATTTTAGTATGACTACTACCACTTTATAGTTGGACAA	66:C>A	66	NA	0	0	1	1	NA	1	1	1	1	1	1	1	1	1	1	1	1	1	1	1	1	1	1	1	1	NA	1	1	1	1	1	1	1	0	1	1	0	1	1	1	1	NA	1	1	0
100060693	TGCAGCACCAGACCAGCTCCAAGTTCATCAACATTTTAGTATGACTACTACCATTTTATAGTTGGACAA	53:T>C	53	NA	NA	NA	1	1	NA	1	1	1	1	1	1	1	1	1	1	1	1	1	1	1	1	1	1	1	1	NA	1	1	1	1	1	1	1	NA	1	1	NA	1	1	1	1	NA	1	1	NA
9588622	TGCAGCTGGTGCTGTTGTTGTTGAAGAGATAGAAATATCAGTGCTACTACTGTCTAACTTCTCCATGCT	11:C>G	11	0	1	1	0	0	0	0	0	0	0	0	0	0	0	0	0	0	0	0	0	0	1	0	0	0	0	0	0	0	0	0	0	0	0	1	0	0	1	0	0	0	0	0	0	0	1
9588622	TGCAGCTGGTGCTGTTGTTGTTGAAGAGATAGAAATATCAGTGCTACTACTGTCTAACTTCTCCATGCT	51:G>T	51	0	NA	NA	0	0	0	0	0	0	0	0	0	0	0	0	0	0	0	0	0	0	NA	0	0	0	0	0	0	0	0	0	0	0	0	NA	0	0	NA	0	0	0	0	0	0	0	NA
9576705	TGCAGCTTATTTCTGCAACAGCTTGTATGGTTCTCTCATCAGTAAAACTCATCAAACATGATTATGGAG	27:T>C	27	1	0	0	0	1	1	0	1	1	1	1	1	1	1	1	0	1	1	0	1	1	0	1	1	1	1	1	1	1	1	1	1	1	1	0	1	0	0	1	1	1	1	1	0	1	0
9590563	TGCAGCTGATGAGATTGGAGAAAAGAAACTCACCTTTCATCATTCAAATTATAGGTTCTGGACATTTAC	33:C>T	33	1	1	1	0	1	1	0	1	1	1	1	1	1	1	1	0	1	1	0	1	1	1	1	1	1	1	1	1	1	1	1	1	1	1	1	1	0	1	1	1	1	1	1	0	1	1
100035848	TGCAGTTGTTATCCCCTTTAGCTTGTTGTAGCATTCTGATCCACTATAGGTGCATAAATTTCGTAGAAT	48:G>T	48	0	0	0	0	0	0	0	0	0	0	0	0	0	0	0	0	0	0	0	0	0	0	0	0	0	0	0	0	0	0	0	0	0	0	0	0	0	0	0	0	0	0	0	0	0	0
6088184	TGCAGCACCTATAGTAAGTATTACACAGATCATGCTTTCTATTATGTCTCTATGTAGTAAAAATTGCAC	27:G>A	27	0	0	2	0	0	0	0	0	0	0	0	0	0	0	0	0	0	0	0	0	0	0	2	0	0	0	0	0	0	0	0	0	0	0	0	0	0	0	0	0	0	0	0	0	0	0
6088184	TGCAGCACCTATAGTAAGTATTACACAGATCATGCTTTCTATTATGTCTCTATGTAGTAAAAATTGCAC	68:C>T	68	0	0	0	0	0	0	0	0	0	0	0	0	0	0	0	0	0	0	0	0	0	0	0	0	0	0	0	0	0	0	0	0	0	2	0	0	0	0	0	0	0	0	0	0	0	0
4403188	TGCAGAAACTGCCGCAAACTGTCAAGAGGTCTCAAGGAGAGAAAAGAAAACTCAGTTGCAGTTTCAGTC	66:G>A	66	0	NA	NA	1	1	0	1	1	1	1	1	1	1	1	1	1	1	1	1	1	1	NA	1	1	1	1	0	1	1	1	1	1	1	1	NA	1	1	NA	1	1	1	1	0	1	1	NA
100059674	TGCAGAAACTGCCGCAAACTGTCAAGAGGTCTCAAGGAGAGAAAAGAAAACTCAGTCGCAGTTTCAGTC	56:C>T	56	NA	0	0	1	1	NA	1	1	1	1	1	1	1	1	1	1	1	1	1	1	1	0	1	1	1	1	NA	1	1	1	1	1	1	1	0	1	1	0	1	1	1	1	NA	1	1	0
100059673	TGCAGAAACTGCTGCAAACTGTCAAGAGGTCTCAAGGAGAGAAAAGAAAACTCAGTTGCAGTTTCAGTC	12:T>C	12	NA	NA	NA	1	1	NA	1	1	1	1	1	1	1	1	1	1	1	1	1	1	1	NA	1	1	1	1	NA	1	1	1	1	1	1	1	NA	1	1	NA	1	1	1	1	NA	1	1	NA
4402721	TGCAGGAATCAGAGCAAGCTAAAATGCAACAGGGGCAAGTTGAGGTTTGCCATTTTACAGATCGGAAGA	51:A>G	51	0	1	1	1	1	0	1	1	1	1	1	1	1	1	1	1	1	1	1	1	1	1	1	1	1	1	0	1	1	1	1	1	1	1	1	1	1	1	1	1	1	1	0	1	1	1
100045106	TGCAGATCCAAAGAAGCAGCTAGAGTTAGCAGTTACAGATCGGAAGAGCGGTTCAGCAGGAATGCCGAG	24:G>A	24	0	0	0	0	NA	0	0	0	0	0	0	0	0	0	0	0	0	0	0	0	0	0	0	0	0	0	0	0	0	0	0	0	0	0	0	0	0	0	0	0	0	0	0	0	0	0
4399068	TGCAGTGGTTTGTAATCACTTTCGGTGTCAACGTTTCTAAGAGGTGTAACTTGTTTTTACAGATCGGAA	32:G>C	32	NA	NA	NA	1	0	NA	1	0	0	0	0	0	0	0	0	0	0	0	0	0	0	NA	0	0	0	0	NA	0	0	0	0	0	0	0	NA	0	0	NA	0	0	0	0	NA	0	0	NA
4398488	TGCAGTGGTTTGTAATCACTTTCGGTGTCAACGTTTCTAAGAGGTGTGTAACTTGTTTTTACAGATCGG	55:T>C	55	0	0	0	NA	NA	0	NA	NA	NA	NA	NA	NA	NA	NA	NA	NA	NA	NA	NA	NA	NA	0	NA	NA	NA	NA	0	NA	NA	NA	NA	NA	NA	NA	0	NA	NA	0	NA	NA	NA	NA	0	NA	NA	0
6075441	TGCAGTGAATAGCTCAAAATTTTGTCATTATTGTTTTACAGATCGGAAGAGCGGTTCAGCAGGAATGCC	21:T>C	21	0	NA	NA	0	0	0	0	0	0	0	0	0	0	0	0	0	0	0	0	0	0	NA	0	0	0	0	0	0	0	0	0	0	0	0	NA	0	0	NA	0	0	0	0	0	0	0	NA
6089806	TGCAGTAAATAGAATAAAACAAGTGAATGCTCTATTCCAATTTGCTACATTTTTCTGTGGATGAATTTG	33:A>C	33	0	0	0	0	0	0	0	0	0	0	0	0	0	0	0	0	0	0	0	0	0	0	0	0	0	0	0	0	0	0	0	0	0	0	0	0	0	0	0	0	0	0	0	0	0	0
100057547	TGCAGATTATACTCTTACCAAGCAAGGAAATACACAGTTTTACAGATCGGAAGAGCGGTTCAGCAGGAA	21:G>A	21	0	0	0	1	0	0	2	0	0	0	0	0	0	0	0	0	0	0	0	0	0	0	0	0	0	0	0	0	0	0	0	0	0	0	0	0	0	0	0	0	0	0	0	0	0	0
100057547	TGCAGATTATACTCTTACCAAGCAAGGAAATACACAGTTTTACAGATCGGAAGAGCGGTTCAGCAGGAA	32:C>T	32	0	0	0	NA	0	0	0	2	0	2	0	0	0	0	0	0	0	0	0	0	0	0	0	0	0	0	0	0	0	0	0	0	0	0	0	0	0	0	0	0	0	0	0	0	0	0
100034899	TGCAGGTTAAGTGAATTGAATGGCATATATGCTTATGATCTTCTTTATGCAGATAATAAAGTGAATTGG	33:T>C	33	NA	NA	0	NA	NA	0	NA	0	NA	NA	0	0	NA	NA	0	0	0	NA	NA	0	NA	0	0	NA	NA	0	NA	0	NA	0	0	0	0	NA	NA	NA	NA	0	0	0	NA	0	0	0	0	NA
9583068	TGCAGGTGTAATGAATCATCGTTTCGGAACAAGAATTCATGCTTTGGTCCTTGTTTCAGGGTACCAGTC	11:T>C	11	NA	NA	NA	0	NA	0	NA	1	NA	1	1	1	1	1	1	1	1	NA	1	1	NA	0	1	1	1	1	0	1	1	1	1	NA	1	1	NA	1	1	NA	1	1	1	1	0	1	1	NA
9583068	TGCAGGTGTAATGAATCATCGTTTCGGAACAAGAATTCATGCTTTGGTCCTTGTTTCAGGGTACCAGTC	20:G>A	20	NA	1	1	0	NA	0	NA	NA	NA	NA	NA	NA	NA	NA	NA	NA	NA	NA	NA	NA	NA	0	NA	NA	NA	NA	0	NA	NA	NA	NA	NA	NA	NA	1	NA	NA	NA	NA	NA	NA	NA	0	NA	NA	1
100054174	TGCAGTGTAGGAGAAGTTATCAGGTTTGAAATGGGAGGTTCTCATGGTATCAAAGAGAGTAAATGTTTG	21:A>G	21	1	0	0	1	1	1	NA	1	1	1	1	1	1	1	NA	1	NA	NA	1	1	1	NA	1	1	1	1	1	1	1	1	NA	1	1	1	0	1	1	0	1	NA	1	1	NA	1	NA	0
9583519	TGCAGTGTAGGAGAAGTTATCGGGTTTGAAATGGGAGGTTCTCATGGTATCAAAGAGAGTAAGTGTTTG	62:G>A	62	1	NA	NA	1	1	1	NA	1	1	1	1	1	1	1	NA	1	NA	NA	1	1	1	0	1	1	1	1	1	1	1	1	NA	1	1	1	NA	1	1	NA	1	NA	1	1	NA	1	NA	NA
6091027	TGCAGGATTAGTAATTACATGTACAGAAGGTGTATTCGTATCTTCACTACCAACAGAATCATTCACTTT	22:A>C	22	0	0	0	0	0	0	0	0	0	0	0	0	0	0	0	0	0	0	0	0	0	NA	0	0	0	0	0	0	0	0	0	0	0	0	0	0	0	0	0	0	0	0	0	0	0	0
6091027	TGCAGGATTAGTAATTACATGTACAGAAGGTGTATTCGTATCTTCACTACCAACAGAATCATTCACTTT	29:G>A	29	0	0	0	0	0	0	0	0	0	0	0	0	0	0	0	0	0	0	0	0	0	1	0	0	0	0	0	0	0	0	0	0	0	0	0	0	0	0	0	0	0	0	0	0	0	0
4402051	TGCAGCTCTGCTATTCTTTGCTATATGCTGCATATCTTCCTAGTTCTGTTCTCTGACCTAAAACTTTAT	66:T>C	66	0	0	0	0	1	0	0	1	1	1	1	1	1	1	1	1	1	1	1	1	1	0	1	1	1	1	0	1	1	1	1	1	1	1	0	1	1	0	1	1	1	1	0	1	1	0
4402051	TGCAGCTCTGCTATTCTTTGCTATATGCTGCATATCTTCCTAGTTCTGTTCTCTGACCTAAAACTTTAT	34:T>A	34	0	0	0	0	NA	0	0	NA	NA	NA	NA	NA	NA	NA	NA	NA	NA	NA	NA	NA	NA	0	NA	NA	NA	NA	0	NA	NA	NA	NA	NA	NA	NA	0	NA	NA	0	NA	NA	NA	NA	0	NA	NA	0
9575814	TGCAGATGGGTTCAAAACAGTTTCTGTTGATGATGCTTCAAAACAGGGTGTCTCTTTTGTTACAGAGCA	36:T>A	36	1	0	0	1	1	1	1	1	1	1	1	1	NA	NA	1	1	1	1	1	1	1	0	1	1	1	1	1	1	1	1	1	1	1	1	2	1	1	0	1	1	1	1	1	1	1	0
6096486	TGCAGGTAATTGCATTTGACATTCAGAATGCCACAGATTATTACAGATCGGAAGAGCGGTTCAGCAGGA	6:T>A	6	0	0	0	0	0	0	0	0	0	0	0	0	0	0	0	0	0	0	0	0	0	NA	0	0	0	0	0	0	0	0	0	0	0	0	0	0	0	0	0	0	0	0	0	0	0	0
6096486	TGCAGGTAATTGCATTTGACATTCAGAATGCCACAGATTATTACAGATCGGAAGAGCGGTTCAGCAGGA	30:C>T	30	0	0	0	0	0	0	0	0	0	0	0	0	0	0	0	0	0	0	0	0	0	1	0	0	0	0	0	0	0	0	0	0	0	0	0	0	0	0	0	0	0	0	0	0	0	0
4402735	TGCAGGTTGGAAGGTCTAACCAACCTTCTGTCATAGGTTCAAGCAGCTGGACTGGATTTGTTGGTCATA	43:C>T	43	0	0	0	0	1	0	0	1	1	1	1	1	1	1	1	1	1	1	1	1	1	0	1	1	1	1	0	1	1	1	1	1	1	1	0	1	1	0	1	1	1	1	0	1	1	0
100064899	TGCAGGATGGCACATCATATTGTTTTCAATAAAAAAGATAAGAAATTTTACAGATCGGAAGAGCGGTTC	41:G>T	41	NA	NA	NA	NA	0	NA	NA	0	0	0	0	0	0	0	0	0	0	0	0	0	0	0	0	NA	0	0	NA	0	0	0	0	0	0	0	NA	0	0	NA	0	0	0	0	NA	0	0	NA
4401936	TGCAGGATGGCACGTCATATTGTTTTCAATAAAAAAGATAAGAAATTTTACAGATCGGAAGAGCGGTTC	13:G>A	13	0	0	0	0	1	0	0	1	1	1	1	1	1	1	1	1	1	1	1	1	1	1	1	0	1	1	0	1	1	1	1	1	1	1	0	1	1	0	1	1	1	1	0	1	1	0
6112160	TGCAGCACCTAATAATTTCTGTCATTTTCTCTTGGGCGATCTGAAAGAGAAGCTTTATTTAGTTACAGA	54:T>C	54	0	1	1	0	0	0	0	0	0	0	0	0	0	0	0	0	0	0	0	0	0	0	0	0	0	0	0	0	0	0	0	0	0	0	1	0	0	1	0	0	0	0	0	0	0	1
9583004	TGCAGGTATGACTTATTGTTATACATGATGCTGAAAGATGAAAGTATGCAATTTTGTGCATTAGTTTTG	8:T>C	8	NA	1	1	0	1	0	0	1	1	1	1	1	1	1	1	1	1	1	1	1	1	1	1	0	1	1	NA	1	1	1	1	1	1	1	1	1	1	1	1	1	1	1	NA	1	1	1
4402351	TGCAGGTACGGCTTATTGTTATACATGATGCTGAAAGATGAAAGTATGCAATTTTGTGCATTAGTTTTG	10:G>A	10	0	1	2	NA	1	0	1	1	1	1	1	1	1	2	1	1	1	1	1	1	1	2	1	1	1	1	0	1	1	1	1	1	1	1	1	1	1	1	1	1	1	1	0	1	1	1
4401831	TGCAGTAATGCCCTATAGTACTGTTTCTGCATTTGTGACATGCCTACTTTGAGAATAGTTTCCTTCTTT	65:C>T	65	0	1	1	NA	1	0	NA	1	1	1	1	1	1	1	1	1	1	1	1	1	1	0	1	NA	1	1	0	1	1	1	1	1	1	1	1	1	1	1	1	1	1	1	0	1	1	1
4401831	TGCAGTAATGCCCTATAGTACTGTTTCTGCATTTGTGACATGCCTACTTTGAGAATAGTTTCCTTCTTT	12:C>T	12	0	1	1	1	NA	2	1	1	1	1	NA	1	1	1	NA	NA	1	1	1	1	1	0	NA	1	1	1	2	NA	1	1	1	1	1	NA	1	1	1	1	1	1	1	1	0	1	1	1
9585357	TGCAGTATTCATTGGTGGCAAGTTTGTAGGTTCAGCTAACATGGTCATAACCCTTCACCTCAATGGCTC	27:A>G	27	1	0	0	1	1	1	1	1	1	1	1	1	1	1	1	1	1	1	1	1	1	0	1	1	1	1	1	1	1	1	1	1	1	1	0	1	1	0	1	1	1	1	1	1	1	0
6104478	TGCAGGCACAGAAGGGTTGCACCCTAGTCTCATGAGACACCACTCTATTTCCTTCCCCCTTGACTCTTC	57:C>T	57	0	0	0	0	0	0	0	0	0	0	0	0	0	0	0	0	0	0	0	0	0	0	0	0	0	0	0	0	0	0	0	0	0	0	0	0	0	0	0	0	0	0	0	0	0	0
6123609	TGCAGTCCTCACATCACCCATTTTGGAGTACAAATCAAGAAGACCAGTTTGTACATAAACACAAGAATT	15:A>G	15	0	0	0	0	0	0	0	0	0	0	0	0	0	0	0	0	0	0	0	0	0	NA	0	0	0	0	0	0	0	0	0	0	0	0	0	0	0	0	0	0	0	0	0	0	0	0
6123609	TGCAGTCCTCACATCACCCATTTTGGAGTACAAATCAAGAAGACCAGTTTGTACATAAACACAAGAATT	34:T>C	34	0	0	0	0	0	0	0	0	0	0	0	0	0	0	0	0	0	0	0	0	0	NA	0	0	0	0	0	0	0	0	0	0	0	0	0	0	0	0	0	0	0	0	0	0	0	0
6123609	TGCAGTCCTCACATCACCCATTTTGGAGTACAAATCAAGAAGACCAGTTTGTACATAAACACAAGAATT	38:G>C	38	0	0	0	0	0	0	0	0	0	0	0	0	0	0	0	0	0	0	0	0	0	1	0	0	0	0	0	0	0	0	0	0	0	0	0	0	0	0	0	0	0	0	0	0	0	2
9583144	TGCAGTAACAAAAGCAGGATTACCAAATGATCTTCGCCATTGCAATGCCCTCCTATCAACCCTTCTTAT	35:G>C	35	0	0	0	NA	0	0	NA	0	0	0	0	0	0	0	0	0	0	0	0	NA	NA	0	0	NA	0	0	0	0	0	0	0	NA	0	0	0	0	0	0	0	0	0	0	0	0	0	0
6115090	TGCAGAAAAATTGGGGGATATAAATAAACACAAATTACAGATCGGAAGAGCGGTTCAGCAGGAATGCCG	25:A>C	25	0	0	0	0	0	0	0	0	0	0	0	0	0	0	0	0	0	0	0	0	0	0	0	0	0	0	0	0	0	0	0	0	0	0	0	0	0	0	0	0	0	0	0	0	0	0
9586927	TGCAGTGGGAATATCCAAAGTCGCAGAGGATCTGTAATAGTCCCAGATGGATGAACAGAAGAATTGTTA	9:A>C	9	1	1	1	1	1	1	1	1	1	1	1	1	1	1	1	1	1	1	1	1	1	1	1	1	1	1	1	1	1	1	1	1	1	1	1	1	1	1	1	1	1	1	1	1	1	1
100070989	TGCAGTGGGCATATCCAAAGTCGCAGAGGATCTGTAATAGTCCCAGATGGATGAACAGAAGAATTGTTA	54:A>G	54	0	0	0	0	0	0	0	0	0	0	0	0	0	0	0	0	0	0	0	0	0	0	0	0	0	0	0	0	0	0	0	0	0	0	0	0	0	0	0	0	0	0	0	0	0	0
9576200	TGCAGCAGTGTTGCTGCTACCTACCTCTCCTTATTCATACTTCAGCAGATGCCGCTTCAATGATATCCC	40:T>C	40	0	0	0	0	0	0	0	0	NA	0	0	0	0	NA	0	0	0	0	0	0	0	1	0	0	0	0	0	2	0	0	0	0	0	0	0	0	0	0	0	0	0	0	0	0	0	0
9580940	TGCAGAAAAAACAAAAAACACAAAACACAAATTTTGCAGTAGATTAGTCTGAAACAAAAATTACCAGAT	20:C>A	20	0	NA	NA	1	1	1	1	1	1	1	1	1	1	1	1	1	1	1	1	1	1	0	1	1	1	NA	0	1	NA	1	1	NA	1	1	NA	NA	NA	NA	1	1	NA	1	0	1	1	NA
6108615	TGCAGTTACTCATTTATCTTCTTCTCTAGGCAGTAAAATTGACTGAGGTAGGTTACAGATCGGAAGAGC	26:T>A	26	0	0	0	0	0	0	0	0	0	0	0	0	0	0	0	0	0	0	0	0	0	0	0	0	0	0	0	0	0	0	0	0	0	0	0	0	0	0	0	0	0	0	0	0	0	0
6108615	TGCAGTTACTCATTTATCTTCTTCTCTAGGCAGTAAAATTGACTGAGGTAGGTTACAGATCGGAAGAGC	30:C>A	30	0	0	0	0	0	0	0	0	2	0	0	0	0	0	0	0	0	0	0	0	0	0	0	0	0	0	0	0	0	0	0	0	0	0	0	0	0	0	0	0	0	0	0	0	0	0
100066577	TGCAGATTTTGGGTTAGAATGACAATTTAGATATGATCAGTTTTGGTCACAATAATGTTACATTGCAGA	53:A>G	53	1	NA	NA	1	NA	0	1	0	NA	NA	0	0	0	0	0	NA	NA	0	NA	NA	NA	NA	NA	1	0	NA	1	0	0	0	0	0	0	0	NA	0	0	NA	0	0	0	0	1	0	0	NA
9576236	TGCAGCATATTTTGCTGGTGAAGAAGTTGTCCATAATAATGAAAATACATTTTTGCAGATGATGACTCT	59:T>G	59	1	1	1	0	1	1	0	1	1	1	1	1	1	1	1	0	1	1	1	1	1	1	1	0	1	1	1	1	1	1	1	1	1	1	1	1	1	1	1	1	1	1	1	1	1	1
6096351	TGCAGGACTATGTGCGGACAGGTTATACCTAAATGTATTAGTGTTTTCTGTTTACAGATCGGAAGAGCG	47:C>T	47	0	0	0	NA	0	0	NA	0	0	0	0	0	0	0	0	NA	0	0	0	0	0	0	0	NA	0	0	0	0	0	0	0	0	0	0	0	0	0	0	0	0	0	0	0	0	0	0
100061344	TGCAGGAAACATTTTCCCATTAGGGGTGAGAAACCTATCTCTGGCAATGACATAAGACTCTAGCATTCT	6:A>G	6	0	0	2	0	0	0	0	0	0	0	0	0	0	0	0	0	0	0	0	0	0	0	0	0	0	0	0	0	0	0	0	0	0	0	0	0	0	0	0	0	0	0	0	0	0	0
6103004	TGCAGTGGGAAGGTAAACTATCAGCTTTTTTCTCTTTCTCAGAGCTTCTTGCAAGTGATGATACTCAAT	58:T>C	58	0	0	0	0	0	0	0	0	0	0	0	0	0	0	0	0	0	0	0	0	0	0	0	0	0	0	0	0	0	0	0	0	2	0	0	0	0	0	0	0	0	0	0	0	0	0
4401435	TGCAGGTGCTAGCCTTGTGTAGTAGTCCTCCATTTTCAGAGAATGGCTAATGGCTAGTTCACGAAAGAT	25:T>G	25	0	1	1	NA	1	1	NA	1	1	1	1	1	1	1	1	1	1	1	1	1	1	1	1	NA	1	1	0	1	1	1	1	1	1	1	1	1	1	1	1	1	1	1	0	1	1	1
4400110	TGCAGGTGCTAGCCTTGTGTAGTAGGCCGCCATTTTCAGAGAATGGCTAATGGCTAGTTCACGAAAGAT	61:C>T	61	NA	0	0	1	0	0	1	0	0	0	0	0	0	0	0	0	0	0	0	0	0	0	0	1	0	0	NA	0	0	0	0	0	0	0	0	0	0	0	0	0	0	0	NA	0	0	0
4400367	TGCAGAAAAAATCTGTTTTGAATTTGAGAATTATAACGAGGGAATCTCTTCATTGGAAAAACTTCGATC	36:C>T	36	1	0	0	1	0	0	1	0	0	0	0	0	0	0	0	0	0	0	0	0	0	1	0	1	0	0	0	0	0	0	0	0	0	0	0	0	0	0	0	0	0	0	1	0	0	0
4400367	TGCAGAAAAAATCTGTTTTGAATTTGAGAATTATAACGAGGGAATCTCTTCATTGGAAAAACTTCGATC	10:A>G	10	NA	0	0	NA	0	0	NA	0	0	0	0	0	0	0	0	0	0	0	0	0	0	NA	0	NA	0	0	0	0	0	0	0	0	0	0	0	0	0	0	0	0	0	0	NA	0	0	0
6074655	TGCAGCGTCTTGCTTGCATATGATCTTAGAAATTACAGATCGGAAGAGCGGTTCAGCAGGAATGCCGAG	27:A>C	27	NA	0	0	NA	0	0	NA	0	0	0	0	0	0	0	0	0	0	0	0	0	0	NA	0	NA	0	0	0	0	0	0	0	0	0	0	0	0	0	0	0	0	0	0	NA	0	0	0
9589833	TGCAGCATTACCAGCATTGTTCTCCTCTATGAAACTAATAGTTGAATTGATAATAAGCAAGGTGATAAT	66:A>G	66	1	0	0	1	1	1	1	1	1	1	1	1	1	1	1	1	1	1	1	1	1	1	1	1	1	1	1	1	1	1	1	1	1	1	0	1	1	0	1	1	1	1	1	1	1	0
6090302	TGCAGTGATAAGACTGGGACTCTAACATTGAATAAGCTCACTGTTGATAAAAATCTTGTTGAGGTTGGA	17:G>A	17	1	0	0	0	1	1	0	1	1	1	1	1	1	1	1	0	2	1	1	1	1	0	1	0	1	1	1	1	1	1	1	1	1	1	0	1	1	0	1	1	1	1	1	1	1	0
6090302	TGCAGTGATAAGACTGGGACTCTAACATTGAATAAGCTCACTGTTGATAAAAATCTTGTTGAGGTTGGA	41:T>C	41	NA	0	0	0	NA	NA	0	NA	NA	NA	NA	NA	NA	NA	NA	0	0	NA	NA	NA	NA	0	NA	0	NA	NA	NA	NA	NA	NA	NA	NA	NA	NA	0	NA	NA	0	NA	NA	NA	NA	NA	NA	NA	0
9583505	TGCAGTGGTTGAAGAGCGGCGAAGGACTCTAGCATTGACTACACCTATTGGTATACTACCAAGAAAAGG	18:G>C	18	1	0	0	0	1	1	0	1	1	NA	1	1	1	1	1	NA	NA	2	NA	NA	1	NA	1	0	1	1	1	1	NA	1	NA	1	NA	1	0	1	1	0	1	1	1	1	NA	1	1	0
100057512	TGCAGATCCATCTGGATTGAGTTTATCTCGTGGCGTTACAGATCGGAAGAGCGGTTCAGCAGGAATGCC	34:G>A	34	0	2	0	0	0	0	0	0	0	0	0	0	0	0	0	0	0	0	0	0	0	NA	0	0	0	0	2	0	0	0	0	0	0	2	0	0	0	0	0	0	0	0	0	0	0	0
6089010	TGCAGCTTTGATGCTATTCTCATCAGTACTGTTTTTGATGGGATCAAAATTGTATGTCAAAGTTACAGA	65:C>A	65	0	NA	1	0	0	0	0	0	0	0	0	0	0	0	0	NA	0	0	0	0	0	0	0	0	0	0	0	0	0	0	0	0	0	0	NA	0	0	NA	0	0	0	0	0	0	0	NA
6089010	TGCAGCTTTGATGCTATTCTCATCAGTACTGTTTTTGATGGGATCAAAATTGTATGTCAAAGTTACAGA	25:G>T	25	0	1	1	0	0	0	0	0	0	0	0	0	0	0	0	1	0	0	0	0	0	0	0	0	0	0	0	0	0	0	0	0	0	0	1	0	0	1	0	0	0	0	0	0	0	1
6061277	TGCAGGAATTCCCAATCCTAATGTCCAGCTTACATTTGATTGTATATAAACGATTACAGTTACTGACAC	62:C>T	62	0	NA	NA	NA	0	0	NA	0	0	0	0	0	0	0	0	0	0	0	0	0	0	0	0	NA	0	0	0	0	0	0	0	0	0	0	NA	0	0	NA	0	0	0	0	0	0	0	NA
6061277	TGCAGGAATTCCCAATCCTAATGTCCAGCTTACATTTGATTGTATATAAACGATTACAGTTACTGACAC	32:C>T	32	0	NA	NA	NA	0	0	NA	0	0	0	0	0	0	0	0	0	0	0	0	0	0	0	0	NA	0	0	0	0	0	0	0	0	0	0	NA	0	0	NA	0	0	0	0	0	0	0	NA
6061277	TGCAGGAATTCCCAATCCTAATGTCCAGCTTACATTTGATTGTATATAAACGATTACAGTTACTGACAC	63:T>G	63	0	1	1	1	0	0	1	0	0	0	0	0	0	0	0	2	0	0	0	0	0	0	0	1	0	0	0	0	0	0	0	0	0	0	1	0	0	1	0	0	0	0	0	0	0	1
6094398	TGCAGGGGTTAGACCATGTAACATGGCATTTGGAGCTGATCAGTTTACAGATCGGAAGAGCGGTTCAGC	6:G>A	6	0	0	0	0	0	0	0	0	0	0	0	0	0	0	0	0	0	0	0	0	0	0	0	0	0	0	0	0	0	0	0	0	0	0	0	0	0	0	0	0	0	0	0	0	0	0
9582485	TGCAGCTCCAATCAACAGTAAAACAAATCCGAAAACTAGAAAAGCCATTTGTCCCACGGTCGGCCCTTT	51:T>C	51	1	0	0	0	NA	1	0	1	NA	1	1	NA	1	1	1	0	1	1	1	1	1	1	1	0	1	1	NA	1	1	1	1	1	2	1	NA	1	NA	NA	1	1	1	NA	1	NA	1	0
9586864	TGCAGTGACAAGACACAGTTGAATCTTTTATATCTTAGAAAAGGATGATCCTACTAATCTCTAAAAACG	53:C>A	53	0	0	0	0	0	0	0	1	0	1	0	0	0	0	0	1	0	0	0	0	0	0	0	0	0	0	0	0	0	1	0	0	0	0	1	0	0	1	0	0	0	0	0	0	0	1
9586865	TGCAGTGACAAGACACAGTTGAATCTTTTATATCTTAGAAAAGGATGATCCTACTAATCTCTAAAAAAC	67:A>C	67	1	1	1	1	1	1	1	NA	1	NA	1	1	1	1	1	NA	1	1	1	1	1	1	1	1	1	1	1	1	1	NA	1	1	1	1	NA	1	1	NA	1	1	1	1	1	1	1	NA
9586864	TGCAGTGACAAGACACAGTTGAATCTTTTATATCTTAGAAAAGGATGATCCTACTAATCTCTAAAAACG	37:G>C	37	0	0	0	0	0	0	0	NA	0	NA	0	0	0	0	0	NA	0	0	0	0	0	0	0	0	0	0	0	0	0	NA	0	0	0	0	NA	0	0	NA	0	0	0	0	0	0	0	NA
6086543	TGCAGGACTTAGCACTTTTGGGAGTTTCATGCTAAGTTGAACTGATTGTGATGTATTGTGTAGTGGTGA	19:G>A	19	0	0	0	0	0	0	0	0	0	0	0	0	0	0	0	0	2	0	0	0	0	0	0	0	0	0	0	0	0	0	0	0	0	0	0	0	0	0	0	0	0	0	0	0	0	0
100052911	TGCAGTCTTACTAGAGTGATATAACAACAACCTACCAAAAACTTCATAGAAAACCAGCTGTAAAATTTT	6:C>G	6	0	0	0	0	0	0	0	0	0	0	0	0	0	0	0	0	0	0	0	0	0	0	0	0	0	0	0	0	0	0	0	NA	0	0	0	0	0	0	0	0	0	0	0	0	0	0
100052912	TGCAGTCTTAGTAGAGTGATATAACAACAACCTACCAAAAACTTCATAGAAAACCAGCTGTAAAATTTT	10:G>C	10	1	1	1	1	1	1	1	1	1	1	1	1	1	1	1	1	1	1	1	1	1	1	1	1	1	1	1	1	1	1	1	NA	1	1	1	1	1	1	1	1	1	1	1	1	1	1
100035415	TGCAGTGCATCATAGGAAGGATATTATATTGCTTTTTTCACCTATTGGTGGAAATGGTGATGATGGGGT	31:C>T	31	0	0	0	0	0	0	0	0	0	0	0	0	0	0	0	0	0	0	0	0	0	0	0	0	0	0	0	0	0	0	0	0	0	0	0	0	0	0	0	0	0	0	0	0	0	0
9576855	TGCAGGACAACAATACTTTGGTTTTCCCCATGGATATTCAACTTTTTCAAGCCCTAATCTCCACCATGA	51:C>G	51	1	1	NA	1	NA	NA	1	1	1	1	NA	1	1	1	NA	1	NA	1	1	1	1	1	NA	1	1	1	1	1	1	1	NA	1	1	1	1	1	1	NA	1	1	1	1	NA	1	1	1
9577448	TGCAGTAGGATTCTATATTTATTTTGTTTATACTAATAGCCTTATGATTTTCAAATAAGAACACTTTTA	61:C>T	61	NA	0	0	0	NA	NA	0	NA	NA	NA	NA	NA	NA	NA	NA	0	NA	NA	NA	NA	NA	NA	NA	0	NA	NA	NA	NA	NA	NA	NA	NA	NA	NA	0	NA	NA	0	NA	NA	NA	NA	NA	NA	NA	0
9577871	TGCAGTTGAAAACCATCACTGTTGTGAAAAAAGTAAAAAACTATGCGATTTCCTTCCTTTTCGGTAAAA	12:C>T	12	0	1	1	NA	0	0	1	0	0	0	0	0	0	NA	0	NA	0	0	0	NA	0	1	0	1	0	0	0	0	0	0	0	0	0	0	1	0	0	1	0	NA	0	0	0	0	NA	1
9583757	TGCAGTTTCTATAATGGAATTTTTTACTTTGCAAATGCCAGAGAGTATGAGGACTGTTGCAGGAGCAGT	60:A>T	60	0	0	0	0	0	0	0	0	0	0	0	0	0	0	0	0	0	0	0	0	0	NA	0	0	0	0	0	0	0	0	0	0	0	0	0	0	0	0	0	0	0	0	0	0	0	0
9583757	TGCAGTTTCTATAATGGAATTTTTTACTTTGCAAATGCCAGAGAGTATGAGGACTGTTGCAGGAGCAGT	51:G>A	51	0	0	0	0	0	0	0	0	0	0	0	0	0	0	0	0	0	0	0	0	0	NA	0	0	0	0	0	0	0	0	0	0	0	0	0	0	0	0	0	0	0	0	0	0	0	0
9591080	TGCAGTTGTTGAGATGACGCGGCGCGACTCGGCTTTACAGATCGGAAGAGCGGTTCAGCAGGAATGCCG	14:T>G	14	1	0	0	1	1	1	1	1	1	1	1	1	1	1	1	0	1	1	1	1	1	NA	1	1	1	1	1	1	1	1	1	1	1	1	0	1	1	0	1	1	1	1	1	1	1	0
6113066	TGCAGTTTACAACTGAATCAATGCTAGAACACATGAATAAATTACTCGAGATACCAGGCTCAAAGCTGC	29:C>A	29	0	0	0	0	0	0	0	0	0	0	0	0	0	0	0	0	0	0	0	0	0	0	0	0	0	0	0	0	0	0	0	0	0	0	0	0	0	0	0	0	0	0	0	0	0	0
9575695	TGCAGATATGAGAAAAATATGTCAAGAATTTCAAATGAACTGAAGCTGTCTTATTGTAACATAAAGAGT	41:G>A	41	0	0	0	0	NA	1	0	1	1	1	1	1	1	1	1	0	1	1	1	1	1	0	1	0	1	1	1	1	1	1	1	1	1	1	0	1	1	0	1	1	1	1	0	1	1	0
100032283	TGCAGAAGTTGTGGAAGCCATGGCAGTAGCTGAAAGAGGAAGAGAGTGGTTGTGTGTTCCTTCATAGGT	43:G>A	43	0	0	0	0	0	0	0	0	0	0	0	0	0	0	0	0	0	0	0	0	0	0	0	0	0	0	0	0	0	0	0	0	0	0	0	0	0	0	0	0	0	0	0	0	0	0
6060924	TGCAGCTATCTCATTGATCTGTCCTTTTGTGTTACCATTATAATAACCTTGATATAGTTCAGAGTTTAT	38:T>C	38	0	0	0	0	0	0	0	0	0	0	0	0	0	0	0	0	0	0	0	0	0	0	0	0	0	0	0	0	0	0	0	0	0	0	0	0	0	0	0	0	0	0	0	0	0	0
9586595	TGCAGGTACTTATCATCATTATATCTCAATTATTTGTATATTATGTGGAACACAATACTCATCTTTATA	56:A>T	56	1	0	0	0	1	1	0	1	1	1	1	1	1	1	1	0	1	1	1	1	1	0	1	0	1	1	1	1	1	1	1	1	1	1	0	1	1	0	1	1	1	1	1	1	1	0
9586594	TGCAGGTACTTATCATCATTATATCTCAATTATTTGTATACTATGTGGAACACAACACTCATCTTTATA	40:C>T	40	NA	1	1	1	NA	NA	1	NA	NA	NA	NA	NA	NA	NA	NA	1	NA	NA	NA	NA	NA	1	NA	1	NA	NA	NA	NA	NA	NA	NA	NA	NA	NA	1	NA	NA	1	NA	NA	NA	NA	NA	NA	NA	1
9586595	TGCAGGTACTTATCATCATTATATCTCAATTATTTGTATATTATGTGGAACACAATACTCATCTTTATA	58:T>G	58	NA	0	0	0	NA	NA	0	NA	NA	NA	NA	NA	NA	NA	NA	0	NA	NA	NA	NA	NA	0	NA	0	NA	NA	NA	NA	NA	NA	NA	NA	NA	NA	0	NA	NA	0	NA	NA	NA	NA	NA	NA	NA	0
6060107	TGCAGATTCGTAGAAGCTGATCGGGGAAAAGTATAACTCATAACCTTACCTTGCCCTCTTTCCATTTTA	8:C>A	8	0	0	0	0	0	0	0	0	0	0	0	0	0	0	0	0	0	0	0	0	0	0	0	0	0	0	0	0	0	0	0	0	0	0	0	0	0	0	0	0	0	0	0	0	0	0
6060107	TGCAGATTCGTAGAAGCTGATCGGGGAAAAGTATAACTCATAACCTTACCTTGCCCTCTTTCCATTTTA	21:C>A	21	0	0	0	0	0	0	0	0	0	0	0	0	0	0	0	0	0	0	0	0	0	0	0	0	0	0	0	0	0	0	0	0	0	0	0	0	0	0	0	0	0	0	0	0	0	0
9590022	TGCAGTAACATTGAGAAGATAACAAACATCTAAATAAGGACATGTAAATTGAAGCATTACTATATACAC	26:C>T	26	1	1	1	NA	1	1	NA	1	1	1	1	1	1	1	1	1	1	1	1	1	1	NA	1	NA	1	1	1	1	1	1	1	1	1	1	1	1	1	1	1	1	1	1	1	1	1	1
6089823	TGCAGTAACATTGAGAAGATAACATATATCTAAATAAGGACATGTAAATTGAAGCATTACTATATACAC	24:T>A	24	1	1	1	0	1	1	0	1	1	1	1	1	1	1	1	1	1	1	1	1	1	0	1	0	1	1	1	1	1	1	1	1	1	1	1	1	1	1	1	1	1	1	1	1	1	1
6112054	TGCAGATTCTGAATTTTATGATATCAGAAAAGGGTTTTCTGTCTGGAATGATATTGATGCTGAATTTGA	30:A>C	30	0	0	0	0	0	0	0	0	0	0	0	0	0	0	0	0	0	0	0	0	0	0	0	0	0	0	0	0	0	0	0	0	0	0	0	0	0	0	0	0	0	0	0	0	0	0
9588625	TGCAGTTAGGATGGAGGAGAAAGTATGAGGATGAGGGTTTTTACGCGATTCTCCAAATCTCCATCCTAT	5:T>C	5	1	1	1	NA	1	1	NA	1	1	1	1	1	1	1	1	1	1	1	1	1	1	NA	1	NA	1	1	1	1	1	1	1	1	1	1	1	1	1	1	1	1	1	1	1	1	1	1
6061072	TGCAGCTGTGATGGAGGAGAAAGTATGAGGATGAGGGTTTTTACGCGATTCTCCAAATCTCCATCCTAT	37:T>G	37	0	0	0	1	0	2	1	0	0	0	0	0	0	0	0	0	0	0	0	0	0	NA	0	1	0	0	0	0	0	0	0	0	0	0	0	0	0	0	0	0	0	0	0	0	0	0
4401619	TGCAGTGATCTCACAATAAATATGCCCAGAAAATGGTAATTCCTCAATTGAAGCATATCCTCAACAAGG	19:A>G	19	NA	0	0	0	NA	0	0	0	0	0	NA	NA	NA	NA	0	0	NA	NA	NA	NA	NA	NA	0	0	NA	NA	0	NA	0	0	NA	NA	NA	NA	0	0	NA	0	NA	NA	NA	0	0	NA	NA	0
4401619	TGCAGTGATCTCACAATAAATATGCCCAGAAAATGGTAATTCCTCAATTGAAGCATATCCTCAACAAGG	66:A>G	66	NA	0	0	0	NA	0	0	0	0	0	NA	NA	NA	NA	0	0	NA	NA	NA	NA	NA	NA	0	0	NA	NA	0	NA	0	0	NA	1	NA	NA	0	0	NA	0	NA	NA	NA	0	0	NA	NA	0
4401619	TGCAGTGATCTCACAATAAATATGCCCAGAAAATGGTAATTCCTCAATTGAAGCATATCCTCAACAAGG	21:A>G	21	1	0	0	0	1	0	0	0	0	0	1	1	1	1	0	0	1	1	1	1	1	NA	0	0	1	1	0	1	0	0	1	1	1	1	0	0	1	0	1	1	1	0	0	1	1	0
100052374	TGCAGGTTTATTTCTGCATTTCATCTGTGTGATGATTCACATATTGCATATCCCCACATTACAGATCGG	7:T>C	7	1	1	1	1	1	1	1	1	1	1	1	1	1	1	1	1	1	1	1	1	1	1	1	1	1	1	1	1	1	1	1	1	1	1	1	1	1	1	1	1	1	1	1	1	1	1
100052375	TGCAGGTCTATTTCTGCATTTCATCTGTGTGATGATTCACATATTGCATATCCCCACATTACAGATCGG	38:A>G	38	0	0	0	0	0	0	0	0	0	0	0	0	0	0	0	0	0	0	0	0	0	0	0	0	0	0	0	0	0	0	0	0	0	0	0	0	0	0	0	0	0	0	0	0	0	0
100052682	TGCAGTAGCTGAATCAGATATAAGTGTGTCAGGGGCAGAGACAACCTCAATAGCATTGATGAATGCTAG	7:G>A	7	0	0	0	0	0	0	0	0	0	0	0	0	2	0	0	0	0	0	0	0	0	0	0	0	0	0	0	0	0	0	0	0	0	0	0	0	0	0	0	0	0	0	0	0	0	0
9578078	TGCAGAGATGAAGGATCCTAAAATTATGCAATCCAATTTCAATCTCAGTTGGATGATGAAGGTGGAAAA	36:T>A	36	0	0	0	0	0	0	0	0	0	0	0	0	0	0	0	0	0	0	0	0	0	0	0	0	0	0	0	0	0	0	0	0	0	0	0	0	0	0	0	0	0	0	0	0	0	0
100035766	TGCAGTTGAGATAAAATAATGATAGTTTTGAAGAAAACTATATATTGATCTTCTGAGAATCTTGCATGA	10:A>G	10	NA	1	1	1	1	1	1	1	1	NA	1	1	1	1	1	1	1	NA	1	1	NA	1	1	1	1	1	1	1	1	1	1	NA	1	1	1	1	1	1	1	NA	1	1	1	1	1	1
100035985	TGCAGTTTTTCTAGCTTTTCCTTTCTCAGTTTCAATACTCCTCTCACAAGCTTTAGTCACTGCTCCTTT	66:T>C	66	0	0	0	0	0	0	0	0	NA	0	0	0	0	0	0	0	0	0	0	0	0	0	0	0	0	0	0	0	0	0	0	0	0	0	0	0	0	0	0	0	0	0	0	0	2	2
6107820	TGCAGATGTTTTTATTATATTGGTTTCTTCATTGAATTCATCATTTTTTATTACAGATCGGAAGAGCGG	47:T>A	47	1	0	0	0	1	1	0	1	1	1	1	1	1	1	1	1	1	1	1	1	1	0	1	0	1	1	1	1	1	1	1	1	1	1	0	1	1	0	1	1	1	1	1	1	1	0
9575501	TGCAGAGCATACAAATCCACAGATCTTACAAGAACTACCAATGCATGACCATAAACTTCAATTATTGAT	39:A>G	39	0	1	1	1	0	0	1	0	0	0	0	0	0	0	0	NA	0	0	0	0	0	1	0	1	0	0	0	0	NA	0	0	NA	0	0	1	0	NA	1	0	0	0	0	0	NA	0	1
6116808	TGCAGTTGGGTTCAAGTTGGATAGTCTCTCAAAGCTCACCGACACCCGTGCTACTAACAATAAGATGAC	39:C>T	39	0	0	0	0	0	0	NA	0	0	0	0	0	NA	0	NA	0	0	0	NA	0	0	0	0	0	0	NA	0	2	NA	0	0	0	0	0	0	NA	0	0	0	0	0	0	0	0	0	0
100033520	TGCAGCAGTTGTTTCTGTTGACATGACAAATGACCTGAAAAGTCGTAAGGTGGACACTTCAAAATCTTC	41:G>A	41	0	0	0	0	0	0	0	0	0	0	0	0	0	0	0	0	0	0	0	0	0	0	0	0	0	0	0	0	0	0	0	0	0	0	0	0	0	0	0	0	0	0	0	0	0	0
6116391	TGCAGGTAACCATCTCCTCATTGCTAAACATTCACCCGAGCCAGCAATAATTCTAACCCCTTTCCTATT	36:C>T	36	0	0	0	0	0	0	0	0	0	0	0	0	0	0	0	0	0	0	0	0	0	0	0	0	0	0	0	0	0	0	0	0	0	0	0	0	0	0	0	0	0	0	0	0	0	0
4398510	TGCAGTGTTGGGCCATTCTCTCAATGAAGATTTGAGAGAGAGAAAGAGAAAGAGAAAGATAAAGAGAAA	53:G>T	53	0	0	0	NA	0	NA	NA	0	0	0	0	0	0	0	0	0	0	0	0	0	0	NA	0	NA	1	0	NA	0	0	0	0	0	0	0	0	0	0	0	0	0	0	0	0	0	0	0
9590685	TGCAGTGTTGGGCCATTCTCTCAATGAAGATTTGAGAGAGAGAAAAAGAAAGAGAAAGAGAAAGATAAA	59:G>T	59	1	1	1	NA	1	NA	NA	1	1	1	1	1	1	1	1	1	1	1	1	1	1	NA	1	NA	NA	1	NA	1	1	1	1	1	1	1	1	1	1	1	1	1	1	1	1	1	1	1
4398510	TGCAGTGTTGGGCCATTCTCTCAATGAAGATTTGAGAGAGAGAAAGAGAAAGAGAAAGATAAAGAGAAA	37:G>A	37	0	0	0	1	0	1	1	0	0	0	2	0	0	0	0	0	0	0	0	0	0	1	0	1	NA	0	1	2	0	0	0	0	0	0	0	0	0	0	0	0	0	0	0	0	0	0
9575728	TGCAGATCCAAATCCCCATTTTCTCTACTTTTGATGCTTCATTCTTCTCTATACTAAATAAAAATCATT	26:A>G	26	1	1	1	1	1	1	1	1	1	1	1	1	1	1	NA	NA	1	1	1	1	NA	1	1	1	1	1	1	1	1	1	1	1	1	1	1	1	1	1	1	1	NA	1	1	NA	1	1
4402336	TGCAGAATCATTCATAGGAAAGATAACAGATTATATGAGCCTTATTTACAGATCGGAAGAGCGGTTCAG	36:G>C	36	1	1	1	0	1	0	0	1	1	1	1	1	1	1	1	1	1	1	1	1	1	0	1	0	0	1	0	2	1	1	1	1	1	1	1	1	1	1	1	1	1	1	1	1	1	1
4398605	TGCAGCATAGTTTTGAATTCCCTTCACAAGTTATGTTACCCATTGAAGTTTTCCAACAATTGGTTATTT	19:C>T	19	0	0	0	NA	0	NA	NA	0	0	0	0	0	0	0	NA	0	0	0	0	0	0	1	0	NA	NA	0	NA	0	0	0	0	0	0	0	0	0	0	0	0	0	0	0	0	0	0	0
4398605	TGCAGCATAGTTTTGAATTCCCTTCACAAGTTATGTTACCCATTGAAGTTTTCCAACAATTGGTTATTT	9:G>C	9	0	0	0	NA	0	NA	NA	0	0	0	0	0	0	0	NA	0	0	0	0	0	0	NA	0	NA	1	0	NA	0	0	0	0	0	0	0	0	0	0	0	0	0	0	0	0	0	0	0
4398965	TGCAGCATAGTTTTGAATTTCCTTCACAAGTTATGTTACCCATTGAAGTTGTCCAACAATTGGTTATTT	50:G>T	50	1	1	1	0	1	0	0	1	1	1	1	1	1	1	NA	1	1	1	1	1	1	NA	1	0	NA	1	0	2	1	1	1	1	1	1	1	1	1	1	1	1	1	1	1	1	1	1
6061428	TGCAGGCAAACAATAGATCATCCTCTGAACAGGTGATTTTTCTAATACCTGCAAATTCATCCATACAAG	34:G>T	34	0	0	0	0	0	0	0	0	0	0	0	0	0	0	0	0	0	0	0	0	0	0	0	0	0	0	0	0	0	0	0	0	0	0	0	0	0	0	0	0	0	0	0	0	0	0
9575684	TGCAGATATCAGAACGACACGACAAGTCAATATCAGAAGCTCATCACACTGAATATAAGGAGCACATCC	6:T>A	6	0	0	0	0	0	0	0	0	0	0	0	0	0	0	NA	0	0	0	0	0	0	0	0	0	1	NA	NA	0	0	0	NA	0	0	0	0	0	0	0	0	0	0	0	0	0	0	0
6060313	TGCAGCAATGTTGTAAATCACATCGGTATAAGTTGTTTGCAAGAAAAAAAGCTCAATTTTCAAAAAGCC	66:G>A	66	0	1	1	0	0	0	0	0	0	0	0	0	0	0	0	0	0	0	0	0	0	0	0	0	0	0	0	0	0	0	0	0	0	0	1	0	0	1	0	0	0	0	0	0	0	1
6060313	TGCAGCAATGTTGTAAATCACATCGGTATAAGTTGTTTGCAAGAAAAAAAGCTCAATTTTCAAAAAGCC	44:A>G	44	0	NA	1	0	0	0	0	0	0	0	0	0	0	0	0	0	0	0	0	0	0	0	0	0	0	0	0	0	0	0	0	0	0	0	NA	0	0	NA	0	0	0	0	0	0	0	NA
6124895	TGCAGCAAGAGCTTCCCTTGTGGTAGATCCTTAGGGGGTCACATAAGGTCTCATATCACAAAATTGTCA	65:G>T	65	0	1	NA	0	0	0	0	0	0	0	0	0	0	0	0	0	0	0	0	0	0	NA	0	0	NA	0	0	0	0	0	0	0	0	0	NA	0	0	NA	0	0	0	0	0	0	0	NA
6124895	TGCAGCAAGAGCTTCCCTTGTGGTAGATCCTTAGGGGGTCACATAAGGTCTCATATCACAAAATTGTCA	62:A>T	62	0	1	1	0	0	0	0	2	0	0	0	0	0	0	0	0	0	0	0	0	0	1	0	0	1	0	0	0	0	0	0	0	0	0	1	0	0	1	0	0	0	0	0	0	0	1
9585476	TGCAGAACTTGCACATGTGTTGTTGTCTCATCAATTGTTGATCTTCTTCCATTGAATTCCGAAAAACCA	60:G>T	60	0	0	0	0	0	0	0	0	0	0	0	0	0	0	0	NA	0	0	0	0	0	1	0	0	0	0	0	0	0	0	0	0	0	0	0	0	0	0	0	0	0	0	0	0	0	0
9585476	TGCAGAACTTGCACATGTGTTGTTGTCTCATCAATTGTTGATCTTCTTCCATTGAATTCCGAAAAACCA	35:T>C	35	0	0	0	0	0	0	0	0	0	0	0	0	0	0	0	NA	0	0	0	0	0	NA	0	0	0	0	0	0	0	0	0	0	0	0	0	0	0	0	0	0	0	0	0	0	0	0
9585476	TGCAGAACTTGCACATGTGTTGTTGTCTCATCAATTGTTGATCTTCTTCCATTGAATTCCGAAAAACCA	50:A>C	50	0	0	0	0	0	0	0	0	0	0	0	0	0	0	0	NA	0	0	0	0	0	NA	0	0	0	0	0	0	0	0	0	0	0	0	0	0	0	0	0	0	0	0	0	0	0	0
6119466	TGCAGCATGTTCTATGTGATTCAAAAATGTGCTAAGGCCCCCTTGCCTCTCCACTGGACCCAGGCCACC	62:G>A	62	0	0	0	0	0	0	0	0	0	0	0	0	0	0	0	0	0	0	0	0	0	0	0	0	0	0	0	0	0	0	0	0	0	0	0	0	0	0	0	0	0	0	0	0	0	0
100071047	TGCAGTTCCAATGCCTAGAAATCTCCCTGACAGGGTACAATGTCTTTCACTTTGACAATTAATTACAGA	27:T>G	27	0	0	0	0	0	0	0	0	0	0	0	0	0	0	0	0	0	0	0	0	0	0	0	0	0	0	0	0	0	0	0	0	0	0	0	0	0	0	0	0	0	0	0	0	0	0
9589023	TGCAGTTCCAATGCCTAGAAATCTCCCGGACAGGGTACAATGTCTTTCACTTTGACAATTACAGATCGG	27:G>T	27	1	1	1	1	1	1	1	1	1	1	1	1	1	1	1	1	1	1	1	1	1	1	1	1	1	1	1	1	1	1	1	1	1	1	1	1	1	1	1	1	1	1	1	1	1	1
9589023	TGCAGTTCCAATGCCTAGAAATCTCCCGGACAGGGTACAATGTCTTTCACTTTGACAATTACAGATCGG	24:C>T	24	1	1	1	1	1	1	1	1	1	1	1	1	1	1	1	1	1	1	1	1	1	1	1	1	1	1	1	1	1	1	1	1	1	1	1	1	1	1	1	1	1	1	1	1	1	1
6061931	TGCAGTAACATATTTCTGGGGGCACGATTTCTGCGAGGATGATGAGGTCCCTGCCCCATCGTTTTGCCC	33:C>T	33	0	0	0	0	0	0	0	0	NA	0	0	0	0	0	0	0	0	0	0	0	0	0	0	0	0	0	0	0	0	0	0	0	0	0	0	0	0	0	0	0	0	0	0	0	0	0
6061931	TGCAGTAACATATTTCTGGGGGCACGATTTCTGCGAGGATGATGAGGTCCCTGCCCCATCGTTTTGCCC	24:C>T	24	0	0	0	0	0	0	0	0	NA	0	0	0	0	0	0	0	0	0	0	0	0	0	0	0	0	0	0	0	0	0	0	0	0	0	0	0	0	0	0	0	0	0	0	0	0	0
4403637	TGCAGTAGGCATTAGAGTTTGCCTTCCAGTACCAAGCTGCCCAGCATCATTGAGACTATTACAGATCGG	5:T>C	5	1	0	0	0	1	0	0	1	1	1	1	1	1	1	1	1	1	1	1	1	1	0	1	0	0	1	0	2	1	1	1	1	1	1	0	1	1	0	1	1	1	1	1	1	1	0
6088067	TGCAGCAACTTCCAAACCGGCCACAATAAAGAATCATAAGAAAGAAAGAAATACGCTTATGAAATAGAA	12:C>T	12	0	0	0	0	0	0	0	0	0	0	0	0	0	0	0	0	0	0	0	0	0	0	0	0	0	0	0	0	0	0	0	0	0	0	0	0	0	0	0	0	0	0	0	0	0	0
6088067	TGCAGCAACTTCCAAACCGGCCACAATAAAGAATCATAAGAAAGAAAGAAATACGCTTATGAAATAGAA	52:A>G	52	0	0	0	0	0	0	0	0	0	0	0	0	0	0	0	0	0	0	0	0	0	0	0	0	0	0	0	0	0	0	0	0	0	0	0	0	0	0	0	0	0	0	0	0	0	0
6105194	TGCAGTGTTGTGTCACTCCCATCCTTGCAAACACACCAAGATCCACCTTTCACAACAAATAACAAAGCC	29:A>T	29	0	1	1	0	0	0	0	0	0	0	0	0	0	0	0	1	0	0	0	0	0	1	0	0	0	0	0	0	0	0	0	0	0	0	1	0	0	1	0	0	0	0	0	0	0	1
6105194	TGCAGTGTTGTGTCACTCCCATCCTTGCAAACACACCAAGATCCACCTTTCACAACAAATAACAAAGCC	17:C>T	17	0	NA	NA	0	0	0	0	0	0	0	0	0	0	0	0	NA	0	0	0	0	0	NA	0	0	0	0	0	0	0	0	0	0	0	0	NA	0	0	NA	0	0	0	0	0	0	0	NA
100053052	TGCAGTGCTGATTATGAAAAGGAACCATTACTCATTTCATGTAAAAAGCTCTCTCAACATGATTGAAAC	36:T>G	36	0	NA	NA	0	0	0	0	0	0	0	0	0	0	0	0	0	0	0	0	0	0	0	0	0	0	0	0	0	0	0	0	0	0	0	NA	0	0	NA	0	0	0	0	0	0	0	NA
100053052	TGCAGTGCTGATTATGAAAAGGAACCATTACTCATTTCATGTAAAAAGCTCTCTCAACATGATTGAAAC	30:C>A	30	0	NA	1	0	0	0	0	0	0	0	0	0	0	0	0	0	0	0	0	0	0	0	0	0	0	0	0	0	0	0	0	0	0	0	NA	0	0	NA	0	0	0	0	0	0	0	NA
6096595	TGCAGTAAATACTAAATTTTGGTAATAAAAAGCATTTGAAATCTAATTTTTTACAGATCGGAAGAGCGG	8:A>G	8	0	0	0	0	0	0	0	0	0	0	0	0	0	0	0	0	0	0	0	0	0	0	0	0	0	0	0	0	0	0	0	0	0	0	0	0	0	0	0	0	0	0	0	0	0	0
100034006	TGCAGCTCAAGACCATGTAAAGTATGACATTCTAGTACTAGTTGGCCTTGGCATAGGAGCAACACCTTT	5:C>T	5	0	0	0	0	0	0	0	0	0	0	0	0	0	0	2	0	0	0	0	1	0	0	0	0	2	0	0	0	0	0	0	0	0	0	0	0	0	0	0	1	0	0	0	0	0	0
6114488	TGCAGATCCAAGAACAATTTTGAGACTAAGCTTTCGAAAAACATAACTCCACATTACAGATCGGAAGAG	38:A>T	38	1	1	1	1	1	1	1	1	1	1	1	1	1	1	1	1	1	1	1	1	1	0	1	1	1	1	1	1	1	1	1	1	1	1	1	1	1	1	1	1	1	1	1	1	1	1
6114489	TGCAGATCCAAGAACAATTTTGAGACTAAGCTTTCGAATAACATAACTCCACGTTACAGATCGGAAGAG	26:T>C	26	0	0	0	0	0	0	0	0	0	0	0	0	0	0	0	0	0	0	0	0	0	NA	0	0	0	0	0	0	0	0	0	0	0	0	0	0	0	0	0	0	0	0	0	0	0	0
6114489	TGCAGATCCAAGAACAATTTTGAGACTAAGCTTTCGAATAACATAACTCCACGTTACAGATCGGAAGAG	39:A>G	39	0	0	0	0	0	0	0	0	0	0	0	0	0	0	0	0	0	0	0	0	0	NA	0	0	0	0	0	0	0	0	0	0	0	0	0	0	0	0	0	0	0	0	0	0	0	0
6114489	TGCAGATCCAAGAACAATTTTGAGACTAAGCTTTCGAATAACATAACTCCACGTTACAGATCGGAAGAG	40:A>G	40	0	0	0	0	0	0	0	0	0	0	0	0	0	0	0	0	0	0	0	0	0	NA	0	0	0	0	0	0	0	0	0	0	0	0	0	0	0	0	0	0	0	0	0	0	0	0
6074002	TGCAGACACTGTAGAATGTGCTACAATAATTACAGATCGGAAGAGCGGTTCAGCAGGAATGCCGAGACC	21:T>A	21	0	0	0	0	0	0	0	0	0	0	0	0	0	0	0	0	0	0	0	0	0	0	0	0	0	0	0	0	0	0	0	0	0	0	0	0	0	0	0	0	0	0	0	0	0	0
6074002	TGCAGACACTGTAGAATGTGCTACAATAATTACAGATCGGAAGAGCGGTTCAGCAGGAATGCCGAGACC	20:C>T	20	0	0	0	0	0	0	0	0	0	0	0	0	0	0	0	0	0	0	0	0	0	0	0	0	0	0	0	0	0	0	0	0	0	0	0	0	0	0	0	0	0	0	0	0	0	0
6059245	TGCAGAAGAGCCAAAATCAACAATATGAACATGCAGAACATGACAATAAGTATCAGAAAAATTACAGAT	64:C>A	64	0	0	0	0	0	0	0	0	0	0	0	0	0	0	0	0	0	0	0	0	0	0	0	0	0	0	0	0	0	0	0	0	2	0	0	0	0	0	0	0	0	0	0	0	0	0
6060257	TGCAGCAACATTATTGGCCTTGTTGTTTGTACTTGTTTGATCTTGGAATGGATTTCCTGGTGATGGTTG	58:G>T	58	0	0	0	0	0	0	0	0	0	0	0	0	0	0	0	0	0	0	0	0	0	0	0	0	1	0	0	0	0	0	0	0	0	0	0	0	0	0	0	0	0	0	0	0	0	0
6060257	TGCAGCAACATTATTGGCCTTGTTGTTTGTACTTGTTTGATCTTGGAATGGATTTCCTGGTGATGGTTG	50:G>A	50	0	0	0	0	0	0	0	0	0	0	0	0	0	0	0	0	0	0	0	0	0	0	0	0	NA	0	0	0	0	0	0	0	0	0	0	0	0	0	0	0	0	0	0	0	0	0
100032380	TGCAGAATTCAGTGATGATGATATCCCAATCAGTTCTAGTGGATCAAACTTGGAACCAAACACAAACAA	51:G>T	51	1	1	1	1	1	1	1	1	1	1	1	NA	NA	NA	NA	NA	NA	1	NA	NA	NA	1	1	1	1	1	1	1	NA	1	1	NA	NA	1	NA	NA	1	NA	1	1	1	1	NA	NA	1	1
6090764	TGCAGTTGTGTACTGATCAAAAGATGAGCCTACTTTATATACTTTTCTAACTTGAAACCCTAACCCCAT	13:T>C	13	0	0	0	0	0	0	0	0	0	0	0	0	0	0	0	0	0	0	0	0	0	2	0	0	0	0	0	2	0	0	0	0	0	0	0	0	0	0	0	0	0	0	0	0	0	0
9582170	TGCAGCATCTTACTCTTTCTCTCTCTTCCACACAACATTTCAACGTTTCTGTGGTACAGAGAAAGTTTA	52:G>A	52	0	2	0	0	0	0	0	0	0	0	0	0	0	0	0	0	0	0	0	0	0	0	0	0	0	0	0	0	0	0	0	0	0	0	0	0	0	0	0	0	0	0	0	0	0	0
4399568	TGCAGTAAAAAAGAGGATGCTTCAAAATTGAAAAGTGGTCCCTTTTCCAAACGATATGTTGTTGGACCA	20:T>A	20	0	0	0	1	0	1	1	0	0	0	0	0	0	0	0	0	0	0	0	0	0	1	0	1	NA	0	1	2	0	0	0	0	0	0	0	0	0	0	0	0	0	0	1	0	0	0
100062936	TGCAGGTTTCTATTGACAGAGAACCAGAAGTTGCTTTTTTGAATCAAATTGATGGTGGAAAATATGAAA	11:A>G	11	1	1	1	1	1	NA	1	1	1	1	1	1	1	1	1	1	1	1	1	1	1	NA	1	1	NA	1	NA	1	1	1	1	1	1	1	1	1	1	1	1	1	1	1	1	1	1	1
100062938	TGCAGGTTTCTGTTGACAGAGAACCAGAAGTTGCTTTTTTGAATCAAATTGATGGTGGAAAATATGAAA	58:A>G	58	0	0	0	0	0	NA	0	0	0	0	0	0	0	0	0	0	0	0	0	0	0	NA	0	0	NA	0	NA	0	0	0	0	0	0	0	0	0	0	0	0	0	0	0	0	0	0	0
100062937	TGCAGGTTTCTGTTGACAGAGAACCAGAAGTTGCTTTTTTGAAACAAATTGATGGTGGAAAATATGAAA	43:A>T	43	1	1	1	1	1	NA	1	1	1	1	1	1	1	1	1	1	1	1	1	1	1	NA	1	1	0	1	NA	1	1	1	1	1	1	1	1	1	1	1	1	1	1	1	1	1	1	1
100034444	TGCAGGATAGTCATTTATATATGAATAAAAAACTGTACATAAGAGCAGCACAACATTCCTAGGGATACA	14:T>G	14	1	1	1	1	1	1	1	1	1	1	1	1	1	1	1	1	1	1	1	1	1	1	1	1	1	1	1	1	1	1	1	1	1	1	1	1	1	1	1	1	1	1	1	1	1	1
9577902	TGCAGTTGCAGCTATAGCTTGGGCAAGAGTTCGGAAAGGAAGGTTCTAAATCCTATTTCATTTCATGCA	24:A>G	24	0	1	1	0	0	0	0	0	0	0	0	0	0	0	0	0	0	0	0	0	0	0	0	0	0	0	0	0	0	0	0	0	0	0	0	0	0	1	0	0	0	0	0	0	0	0
9576089	TGCAGCACCCCCCATATGTGTAGCTCCTGATATACGATTATCTCCCTATAATTTCAAAATTACAGATCG	49:A>G	49	0	0	0	0	0	0	0	0	0	0	0	0	0	0	0	0	0	0	0	0	0	0	0	0	0	0	0	0	0	0	0	0	0	0	0	0	0	0	0	0	0	0	0	0	0	0
100038196	TGCAGCTTTCATAACTACCGTATACAATCCTGACAGACCGGATATAGAAGATCCCACTACAAGGCAAAG	39:G>A	39	NA	1	1	1	NA	1	1	1	NA	NA	1	1	1	NA	NA	NA	NA	1	1	NA	NA	1	NA	1	1	NA	1	1	NA	1	NA	NA	1	1	1	NA	1	NA	1	NA	1	NA	1	NA	NA	NA
9584928	TGCAGTAGCTTCTTCAATTGCTGAGGTATCCCATTACAGATCGGAAGAGCGGTTCAGCAGGAATGCCGA	27:A>T	27	0	0	0	0	0	0	0	0	0	0	0	0	0	0	0	0	0	0	0	0	0	0	0	0	1	0	0	0	0	0	0	0	0	0	0	0	0	0	0	0	0	0	0	0	0	0
9576737	TGCAGCTTGAGTTTTATGAGAAAGTTCACGTAGGAAACGACCAAATTTGCGAACAGCAACAGAAATAAC	63:A>T	63	0	0	0	0	0	0	0	0	0	0	0	0	0	0	0	0	0	0	0	0	0	0	0	0	1	0	0	0	0	0	0	0	0	0	0	0	0	0	0	0	0	0	0	0	0	0
100036581	TGCAGGTCAAGTCTCAGACCTTGAGCATGGTGATGCAGTGCCGGTAATCATTGTTATACATAATTGGAA	27:T>C	27	1	NA	NA	NA	1	NA	NA	1	1	NA	1	1	NA	1	1	1	1	1	1	1	1	NA	1	NA	0	NA	NA	1	1	1	1	NA	1	1	1	1	1	NA	1	1	NA	NA	NA	1	NA	1
100062036	TGCAGTATTGCGGTTTTAGTAGTTTTCGAAACCGCGGGCACAATTAGGAATCTCCAAATTCACACCACT	10:C>T	10	0	NA	NA	NA	0	NA	NA	0	0	0	0	0	0	0	0	0	0	0	0	0	0	NA	0	NA	NA	0	NA	0	0	0	0	0	0	0	0	0	0	NA	0	0	0	0	NA	0	0	0
4403104	TGCAGTATTGCGGTTTTAGTAGTTTCCGAAACCGCGGGCACAATTAGGAATCTCCAAATTCACACCACT	32:C>T	32	NA	0	0	0	NA	0	0	NA	NA	NA	NA	NA	NA	NA	NA	NA	NA	NA	NA	NA	NA	0	NA	0	0	NA	0	0	NA	NA	NA	NA	NA	NA	NA	NA	NA	0	NA	NA	NA	NA	0	NA	NA	NA
4403104	TGCAGTATTGCGGTTTTAGTAGTTTCCGAAACCGCGGGCACAATTAGGAATCTCCAAATTCACACCACT	25:C>T	25	1	0	0	0	1	0	0	1	1	1	1	1	1	1	1	1	1	1	1	1	1	0	1	0	0	1	0	2	1	1	1	1	1	1	1	1	1	0	1	1	1	1	0	1	1	1
100061064	TGCAGCGAGAAAAAGAAGAGCGAGGAACACATGAGAGGAGAGTGTGGTAGAGCACAAAAGTGCAGGAAA	27:C>G	27	1	1	1	1	1	1	1	1	1	1	1	1	1	1	1	1	NA	1	NA	1	1	1	1	1	1	1	1	1	1	1	1	1	1	1	1	1	1	1	1	1	1	1	1	1	1	1
100061063	TGCAGCGAGAAAAAGAAGAGCGAGGAAGACATGAGAGGAGAGTGTGGTAGAGCACAAAAGTGCAGGAAA	36:G>C	36	0	0	0	0	0	0	0	0	0	0	0	0	0	0	0	0	NA	0	NA	0	0	0	0	0	0	0	0	0	0	0	0	0	0	0	0	0	0	0	0	0	0	0	0	0	0	0
100061063	TGCAGCGAGAAAAAGAAGAGCGAGGAAGACATGAGAGGAGAGTGTGGTAGAGCACAAAAGTGCAGGAAA	22:A>G	22	0	0	0	0	0	0	0	0	0	0	0	0	0	0	0	0	NA	0	NA	0	0	0	0	0	0	0	0	0	0	0	0	0	0	0	0	0	0	0	0	0	0	0	0	0	0	0
6063104	TGCAGTTTTCAGTTACTGGCTTGTTCCTGGTGGGTTAGCTTGGGCTCTAACCTCTAACAAACCCACCAT	12:T>C	12	1	0	0	0	1	0	0	1	1	1	1	1	1	1	1	0	1	1	1	1	1	0	1	0	0	1	0	2	1	1	1	1	1	1	1	1	1	0	1	1	1	1	0	1	1	1
100032169	TGCAGAAGATAGATGTGTGAGGAGAAGGGGGCTATTTCGTATTTGCCATAAAAAACAGAAGCCATCACA	11:G>T	11	1	1	1	1	1	1	1	1	1	1	1	1	1	1	1	1	1	1	1	1	1	1	1	1	1	1	1	1	1	1	1	1	1	1	1	1	1	1	1	1	1	1	1	1	1	1
9581898	TGCAGCAACTAGATTAGCAAAAAGTTGAGCCCTACCATAACTAATATGCTGGATATTATCTACTGTATT	13:T>G	13	0	0	NA	1	NA	1	1	0	0	0	0	NA	NA	NA	NA	0	0	0	NA	NA	NA	1	0	1	0	NA	1	0	NA	NA	0	NA	NA	0	0	NA	0	0	NA	NA	0	NA	1	0	NA	0
6087535	TGCAGAGTAAATAGAACATAACCCTCAATAGTCTATATCTCTAGTCTATACATTGTTTTACAGTAGGGT	40:C>A	40	1	1	1	1	1	1	1	1	1	1	1	1	1	1	1	1	1	1	1	1	1	0	1	1	1	1	1	1	1	1	1	1	1	1	1	1	1	1	1	1	1	1	1	1	1	1
4399367	TGCAGTAGAACAATCTAGCCAGATTTGCACCCACTCAGACAGTGACATATTTATTTTAGGGAAAAGAGA	18:C>T	18	0	0	0	NA	0	NA	NA	0	0	0	0	0	0	0	0	NA	0	0	0	0	0	0	0	NA	0	0	NA	0	0	0	0	0	0	0	0	0	0	0	0	0	0	0	NA	0	0	0
4398982	TGCAGAAAAACTTCCCAAGTAATATATACCCAAAAAAGAAAAATATGGGTTTTCTGCAACTCCACAGTA	61:C>T	61	0	1	1	NA	0	NA	NA	0	0	0	0	0	0	0	0	NA	0	0	0	0	0	1	0	NA	0	0	NA	0	0	0	0	0	0	0	0	0	0	1	0	0	0	0	NA	0	0	0
6124345	TGCAGTAATAAAATGACTTGAATCTACAGTCTCAACACCCTGGAAAATAGGGATTTTATTACAGATCGG	56:T>C	56	1	1	1	1	1	1	1	1	1	1	1	1	1	1	1	1	1	1	1	1	1	0	1	1	1	1	1	1	1	1	1	1	1	1	1	1	1	1	1	1	1	1	1	1	1	1
100035266	TGCAGTCATTTATTTTCAAATCTACAAATGTCAACCTGTGAATTTTTATTTTTCATCACAACCTGTTAT	50:T>C	50	0	0	0	0	0	0	0	0	0	0	0	0	0	0	0	0	0	0	0	0	0	0	0	0	0	0	0	0	0	0	0	0	0	0	0	0	0	0	0	0	0	0	0	0	0	0
9590367	TGCAGTTCATATAATTCAAGTGGTTTCACTTTGTGGGAAGATTCTGCGGTTACAGATCGGAAGAGCGGT	13:A>C	13	1	1	1	0	1	0	0	1	1	1	1	1	1	1	1	1	1	1	1	1	1	0	1	0	1	1	0	2	1	1	1	1	1	1	1	1	1	1	1	1	1	1	0	1	1	1
9590366	TGCAGTTCATATACTTCAAGTGGTTTCACTTTGTGGGAAGATTCTGCTGTTACAGATCGGAAGAGCGGT	47:T>G	47	1	1	1	NA	1	NA	NA	1	1	1	1	1	1	1	1	1	1	1	1	1	1	NA	1	NA	1	1	NA	1	1	1	1	1	1	1	1	1	1	1	1	1	1	1	NA	1	1	1
9590366	TGCAGTTCATATACTTCAAGTGGTTTCACTTTGTGGGAAGATTCTGCTGTTACAGATCGGAAGAGCGGT	38:A>C	38	1	1	1	1	1	1	1	1	1	1	1	1	1	1	1	1	1	1	1	1	1	1	1	1	1	1	NA	1	1	1	NA	1	1	1	1	1	1	1	1	1	1	1	NA	1	1	1
9583765	TGCAGTTTGAATTTTCATCATTCCTATCCGTACTAATTCCTTGGTTTACAGTAAAAAGTGATGCTTCTG	43:G>A	43	NA	1	1	0	1	0	0	1	1	1	1	1	1	1	1	1	1	1	1	1	1	0	1	0	0	1	0	NA	NA	1	1	1	1	1	1	NA	1	1	1	1	NA	1	0	1	1	1
100054238	TGCAGTTTGAATTTTCATCATTCCTATCCGTACTAATTCCTTGATTTACAGTAAAAAGTGATGCTTCTG	52:A>G	52	NA	0	0	NA	0	NA	NA	0	0	0	0	0	0	0	0	0	0	0	0	0	0	NA	0	NA	NA	0	NA	NA	NA	0	0	0	0	0	0	NA	0	0	0	0	NA	0	NA	0	0	0
6116974	TGCAGAACGGTCACGGAATAATTACCATATTGACACCCGAAAAATGAAAAGTTTAGGACGTTTTACAGA	65:C>A	65	0	0	2	0	0	0	0	0	0	0	0	0	0	0	0	0	0	0	0	0	0	0	0	0	NA	0	0	0	0	0	0	0	0	0	0	0	0	0	0	0	0	0	0	0	2	0
9580024	TGCAGTACAGAGGTTATCTATCCTTTAGTTGCTATTACAGATCGGAAGAGCGGTTCAGCAGGAATGCCG	6:A>G	6	0	0	0	0	0	0	0	0	0	0	0	0	0	0	0	0	0	0	0	0	0	0	0	0	0	0	0	0	0	0	0	0	0	0	0	0	0	0	0	0	0	0	0	0	0	0
100032971	TGCAGATGACGGAACTTATGCTATGAAAAAGGTCCTCATTCAGAACAGTGAACAGCTGGAGTTGGTAAG	37:A>G	37	0	0	0	0	0	0	0	0	0	0	0	0	0	0	0	0	0	0	0	0	0	0	0	0	1	0	0	0	0	0	0	0	0	0	0	0	0	0	0	0	0	0	0	0	0	0
9577796	TGCAGTTAGTGTAGATCAATGAAAATTTCTGAATGCGACCTTATATGAATTTCGGGGATATTTTTATTT	35:C>T	35	0	0	0	0	0	0	0	0	0	0	0	0	0	0	NA	0	0	0	0	0	0	NA	0	0	1	0	0	0	0	0	0	0	0	0	0	0	0	0	0	0	0	NA	0	0	0	0
6109312	TGCAGAGCATACTGAAAACCAAGAAGAAACATACGACATATATCTTCTACCCCCTGGGGAAGATCCTGA	54:T>G	54	0	0	0	0	0	0	0	0	1	0	0	0	0	0	0	0	0	0	0	0	0	0	0	0	0	0	0	0	0	0	0	0	0	0	0	0	0	0	0	0	0	0	0	0	0	0
100069202	TGCAGCATTCGAAATTTTTTAGTAGAGGTGGTTTTTTCTTACAGATCGGAAGAGCGGTTCAGCAGGAAT	13:A>T	13	0	0	0	NA	0	NA	NA	0	0	0	0	0	0	0	0	NA	0	0	0	0	0	0	0	NA	0	0	NA	0	0	0	0	0	0	0	0	0	0	0	0	0	0	0	NA	0	0	0
100069202	TGCAGCATTCGAAATTTTTTAGTAGAGGTGGTTTTTTCTTACAGATCGGAAGAGCGGTTCAGCAGGAAT	12:A>T	12	0	0	0	NA	0	NA	NA	0	0	0	0	0	0	0	0	NA	0	0	0	0	0	0	0	NA	0	0	NA	0	0	0	0	0	0	0	0	0	0	0	0	0	0	0	NA	0	0	0
4399665	TGCAGCATATAAGTTACATAACAGTCCCCCCCACAAATCTACATCAGCTTCTTTAGTTTTCAAATCCAG	12:G>A	12	0	NA	NA	NA	0	NA	NA	0	0	0	0	0	0	0	0	NA	0	0	0	0	0	0	0	NA	0	0	NA	0	0	0	0	0	0	0	0	0	0	0	0	0	0	0	NA	0	0	0
4399609	TGCAGTGGCATTTCACACTCATATTCAAATCAAAGGGAGAAGAGTCTATCCAAGCTCACTAGACTAGCT	6:G>A	6	NA	0	0	0	NA	0	0	NA	1	NA	NA	NA	NA	NA	1	0	NA	NA	NA	NA	NA	1	NA	0	1	NA	0	0	NA	NA	NA	NA	NA	NA	NA	NA	NA	NA	NA	NA	NA	1	0	NA	NA	NA
6119700	TGCAGGAGCAACAAAGAGGCCTACTTGCTGTGTTTTGGTTATGACCAAGCCTACAAAGGGTGATCTAGA	30:T>C	30	0	0	0	0	0	0	0	0	1	0	0	0	0	2	0	0	0	0	0	0	0	0	0	0	1	0	0	0	0	0	0	0	0	0	0	0	0	NA	0	0	0	0	0	0	0	0
6119700	TGCAGGAGCAACAAAGAGGCCTACTTGCTGTGTTTTGGTTATGACCAAGCCTACAAAGGGTGATCTAGA	12:A>G	12	0	0	0	0	0	0	0	0	NA	0	0	0	0	0	0	0	0	0	0	0	0	0	0	0	NA	0	0	0	0	0	0	0	0	0	0	0	0	NA	0	0	0	0	0	0	0	0
6088624	TGCAGCCTTCTGAGTACTGTTACAGCAATGGAAGATGGGGAACACAAAAGGAAGAAGATGAAAATTGCA	13:G>C	13	0	0	0	0	0	0	0	0	0	0	0	0	0	0	0	0	0	0	0	0	0	0	0	0	0	0	0	0	0	0	0	0	0	0	0	0	0	0	0	0	0	0	0	0	0	0
9586234	TGCAGCTACCATCACCACTCACTGGCCCTGACTCTCTAGCATTCGACCGGAACGGTGCAGGGCCATATA	55:T>C	55	NA	1	1	NA	NA	NA	1	1	1	1	1	1	NA	NA	1	1	1	NA	NA	1	NA	1	1	NA	1	1	1	1	NA	NA	NA	NA	1	1	NA	NA	1	NA	NA	NA	NA	NA	NA	1	NA	1
100066993	TGCAGCTACCATCACCACTCACTGGCCCTGACTCTCTAGCATTCGACCGAAACGGCACAGGGCCATATA	56:A>G	56	NA	1	1	NA	NA	NA	1	1	1	1	1	1	NA	NA	1	1	1	NA	NA	1	NA	1	1	NA	1	1	1	1	NA	NA	NA	NA	1	1	NA	NA	1	NA	NA	NA	NA	NA	NA	1	NA	1
9586233	TGCAGCTACCATCACCACTCACTGGCCCTGACTCTCTAGCATTCGACCGAAACGGCGCAGGGCCATATA	49:A>G	49	NA	1	1	NA	NA	NA	1	1	1	1	1	1	NA	NA	1	1	1	NA	NA	1	NA	1	1	NA	1	1	1	1	NA	NA	NA	NA	1	1	NA	NA	1	NA	NA	NA	NA	NA	NA	1	NA	1
9586373	TGCAGCTGTGGATATAGACCCTGATACTGGAATTGTTTATTTCACTGAGGCTAGTTCTAATTACCAGAT	7:G>T	7	1	1	1	1	1	1	1	1	1	1	1	1	1	1	1	1	1	1	1	1	1	1	1	1	1	1	1	1	1	1	1	1	1	1	1	1	1	1	1	1	1	1	1	1	1	1
6089119	TGCAGGAATAATAAGCACTCTTTGTGGTGGAGATGGTCCTATATAACTGTTCACTGCTACCCAAAACTG	66:C>T	66	0	0	0	0	0	0	0	0	0	0	0	0	0	0	0	0	0	0	0	0	0	0	0	0	0	0	0	0	0	0	0	0	0	0	0	0	0	0	0	0	0	0	0	0	0	0
9588066	TGCAGAACTTAGAACAAAGATGACAAAGCTAAAGACCGGCATGATTGAAAAGAGTGAACAAGTGAAAAT	49:A>G	49	1	NA	NA	1	1	1	1	1	0	1	1	1	1	1	1	1	1	1	1	1	1	1	1	1	1	1	1	1	1	1	1	1	1	1	1	1	1	1	1	1	1	1	NA	1	1	1
9588065	TGCAGAACTTAGAACAAAGATGACAAAGCTAAAGACCAGCATGATTGAAGAGAGTGAACAAGTGAAAAT	37:A>G	37	1	NA	NA	1	1	1	1	1	NA	1	1	1	1	1	1	1	1	1	1	1	1	1	1	1	1	1	1	1	1	1	1	1	1	1	1	1	1	1	1	1	1	1	NA	1	1	1
9588064	TGCAGAACTTAGAACAAAGATGAGAAAGCTAAAGACCGGCATGATTGAAGAGAATGAACAAGTGAAAAT	23:G>C	23	1	0	0	1	1	1	1	1	NA	1	1	1	1	1	1	1	1	1	1	1	1	1	1	1	1	1	1	1	1	1	1	1	1	1	1	1	1	1	1	1	1	1	NA	1	1	1
6106923	TGCAGGTGGCAATCTCTTTGGCTGCTTGCATATATTTTCTTACAGATCGGAAGAGCGGTTCAGCAGGAA	38:C>G	38	0	0	0	0	0	0	0	0	0	0	0	0	0	0	0	0	0	0	0	0	0	0	0	0	0	0	0	0	0	0	0	0	0	0	0	0	0	0	0	0	0	0	0	0	0	2
9581845	TGCAGCAAAAGAAAGATTCATCAATATGCAATTATGCACGAAAGAACAGTGGAAGCGGGAAATGCAGAG	18:C>T	18	0	0	0	0	0	0	0	0	1	0	0	0	0	0	1	0	0	0	0	0	0	1	0	0	0	0	0	0	0	0	0	0	0	0	0	0	0	0	0	0	0	1	0	0	0	0
4401559	TGCAGCCGATATATATCCGTTACCATCGCGATCAAACGACCTGAACACACCTAAGATCTGTTCTTGATT	29:G>A	29	1	0	0	0	1	0	0	1	0	1	1	1	1	2	0	0	1	1	1	1	1	0	1	0	0	1	0	2	1	1	1	1	1	1	1	1	1	1	1	1	1	0	0	1	1	1
6120491	TGCAGTCACAGAAATTACTAAATTAGTAACAGCGTATTATTTGCGCACGTGATTTCGAAATTTACAGAT	10:G>A	10	0	0	0	0	0	0	0	0	0	0	0	0	0	0	0	0	0	0	0	0	0	0	0	0	0	0	0	0	0	0	0	0	0	0	0	0	0	0	0	0	0	0	0	0	0	0
6120491	TGCAGTCACAGAAATTACTAAATTAGTAACAGCGTATTATTTGCGCACGTGATTTCGAAATTTACAGAT	64:C>A	64	0	0	2	0	0	0	0	0	0	0	0	0	0	0	0	0	0	0	2	0	0	0	0	0	0	0	0	0	0	0	0	0	0	0	0	0	0	0	0	0	0	0	0	0	0	0
6123388	TGCAGTACCTGAAGTTGATGAGAAAACTGGTAAAGTCTCATATGAAGCTGAATCACCAGATGAGGTAGC	34:G>A	34	0	0	0	0	0	0	0	0	0	0	0	0	0	0	0	0	0	0	0	0	0	0	0	0	0	0	0	0	0	0	0	0	0	0	0	0	0	0	0	0	0	0	0	0	0	0
100052631	TGCAGTACCTGAAGTTGATGAGAAAACTGGTAAAATCTCATATGAAGCTGAATCACCAGATGAGGTAGC	30:T>C	30	1	2	1	1	1	1	1	1	1	1	1	1	1	1	1	1	1	1	NA	1	1	1	1	1	1	1	1	1	1	1	1	1	1	1	1	1	1	1	1	1	1	1	1	1	1	2
9588888	TGCAGTATGGCACACAGCCAACAACCGTATGAAGTTCTGTATTACATTGGCATTGGGTTCTCTGACCCA	29:T>G	29	1	0	0	1	1	1	1	1	1	1	1	1	1	1	1	1	1	1	1	1	1	1	1	1	1	1	1	1	1	1	1	1	1	1	1	1	1	1	1	1	1	1	1	1	1	1
100052755	TGCAGTATGGCACACAGCCAACAACCGTAGGAAGTTCTGTATTGCATTGGCATTGGGTTCTCTGACCCA	43:G>A	43	1	NA	NA	1	1	1	1	1	1	1	1	1	1	1	1	1	1	1	1	1	1	1	1	1	1	1	1	1	1	1	1	1	1	1	1	1	1	1	1	1	1	1	1	1	1	1
100034660	TGCAGGGATATGTTGTTGTTCCATGTGCCAAGCGATTTATTGTTCTCTATTCTTTCTTGAAGAGACACA	46:C>T	46	0	0	0	0	0	0	0	0	0	0	0	0	0	0	0	0	0	0	0	0	0	0	0	0	0	0	0	0	0	0	0	0	0	0	0	0	0	0	0	0	0	0	0	0	0	0
6062863	TGCAGTTGAACTTTTATGTCCAACATATTTTTTACTAATTTGTTATTATATTGACACTACAGGGTGGCA	29:T>G	29	0	0	0	0	0	0	0	0	1	0	0	0	0	0	0	0	0	0	0	0	0	0	0	0	0	0	0	0	0	0	0	0	0	0	0	0	0	0	0	0	0	0	0	0	0	0
6107766	TGCAGATAGCAGCAGAGATATACTAGGGGTTAGAACATGGTTACAGATCGGAAGAGCGGTTCAGCAGGA	16:G>C	16	0	0	0	0	0	0	0	0	0	0	0	0	0	0	NA	0	0	0	0	0	0	NA	0	0	0	0	0	0	0	0	0	0	0	0	0	0	0	0	0	0	0	NA	0	0	0	0
4401846	TGCAGTTGAAGTAGCTGGCTACATTGTTATGTGTCATTGCCAATCTATGCAACAGAAATTTGAGAAAAC	43:T>C	43	NA	0	0	0	NA	0	0	NA	0	NA	NA	NA	NA	NA	0	0	NA	NA	NA	NA	NA	0	NA	0	0	NA	0	0	NA	NA	NA	NA	NA	NA	NA	NA	NA	NA	NA	NA	NA	0	0	NA	NA	NA
4401846	TGCAGTTGAAGTAGCTGGCTACATTGTTATGTGTCATTGCCAATCTATGCAACAGAAATTTGAGAAAAC	49:C>T	49	1	0	0	0	1	0	0	1	0	1	1	1	1	1	0	0	1	1	1	1	1	0	1	0	0	1	0	2	1	1	1	1	1	1	1	1	1	1	1	1	1	0	0	1	1	1
6112169	TGCAGCACCTTTTAGCCATTCTGGGCTTTGCCGTGATTCTCTGCATGTAGCAATTGTTTCGGAGATGTG	45:T>A	45	0	0	0	0	0	0	0	0	0	0	0	0	0	0	0	0	0	0	0	0	0	0	0	0	0	0	0	0	0	0	0	0	0	0	0	0	0	0	0	0	0	0	0	0	0	0
9574921	TGCAGAAAAGTTCTTCAGGCACAACTGAAGTTGCTTGCATAGCAAGGAAATCTCTAGCCATCACTGATA	16:A>G	16	0	0	0	0	0	0	0	0	0	0	0	0	0	0	1	0	0	0	0	0	0	1	0	0	0	0	0	0	0	0	0	0	0	0	0	NA	0	0	0	0	0	1	0	0	0	0
100064837	TGCAGCTGCCAGTTCCATCAACCTCTCATAATCTATCTCATGGGACCTCGACTTACAGATCGGAAGAGC	48:C>T	48	0	0	0	0	0	0	0	0	0	0	0	0	0	0	0	0	0	0	0	0	0	0	0	0	0	0	0	0	0	0	0	0	0	0	0	0	0	0	0	0	0	0	0	0	0	0
9077051	TGCAGCAACATTCTCTGAGGTGGGTATATTTATATATCCTTTTATTGTCGGTTTACAGATCGGAAGAGC	48:C>T	48	0	0	0	0	0	0	0	0	0	0	0	0	0	0	0	0	0	0	0	0	0	0	0	0	0	0	0	0	0	0	0	0	0	0	0	0	0	0	0	0	0	0	0	0	0	0
100044945	TGCAGAATGCCCATTATAAACCAACACCAATTATAGTTTACAGATCGGAAGAGCGGTTCAGCAGGAATG	12:A>G	12	0	0	0	0	0	0	0	0	0	0	0	0	0	0	0	0	0	0	0	0	0	0	0	0	0	0	0	0	0	0	0	0	0	0	0	0	0	0	0	0	2	0	0	0	0	2
6074235	TGCAGATATGTCATAAATAAATTTCAATATAATTTTCATCATTTTACAGATCGGAAGAGCGGTTCAGCA	24:C>G	24	0	0	0	0	0	0	0	0	0	0	0	0	0	0	0	0	0	0	0	0	0	0	0	0	0	0	0	0	0	0	0	0	0	0	0	0	0	0	0	0	0	0	0	0	0	0
4403535	TGCAGGATATTATATGCCTAAGTATGGAATTGTTTTAGCTGTAAATGAAACACAGACAATGCTTTTATA	55:A>T	55	1	0	0	0	1	2	0	1	1	1	1	1	1	1	0	1	1	1	1	1	1	0	1	1	0	1	0	2	1	1	1	1	1	1	1	1	1	1	1	1	1	0	0	1	1	1
100035810	TGCAGTTGGAACTCCTGTCATGCTTCCTCCCGGACCCCACCACCCGCATCCTCATGCTCATCCTCATCC	34:C>T	34	0	0	0	0	0	0	0	0	0	0	0	0	0	0	0	0	0	0	0	0	0	0	0	0	0	0	0	0	0	0	0	0	0	0	0	0	0	0	0	0	0	0	0	0	0	0
100070629	TGCAGCTGTTGGCCAACTCAGCCGGGTTCTTTTGGGTCTGGTATTAGCGTAAATATATTACTATTTTTC	22:C>T	22	0	0	0	NA	0	NA	NA	0	NA	NA	0	0	0	0	0	0	0	0	0	0	0	0	0	0	0	0	NA	0	0	0	0	0	0	0	0	0	0	0	0	0	0	0	NA	0	0	0
100070629	TGCAGCTGTTGGCCAACTCAGCCGGGTTCTTTTGGGTCTGGTATTAGCGTAAATATATTACTATTTTTC	25:G>A	25	0	0	0	NA	0	NA	NA	0	NA	NA	0	0	0	0	0	0	0	0	0	0	0	0	0	0	0	0	NA	0	0	0	0	0	0	0	0	0	0	0	0	0	0	0	NA	0	0	0
100070628	TGCAGCTGTTGGCCAAGTCAGCCGGGTTCTTTTGGGTCTGGTATTAGCGTAAATATATTACTATTTTTC	16:G>C	16	1	1	1	NA	1	NA	NA	1	NA	NA	1	1	1	1	1	1	1	1	1	1	1	1	1	1	1	1	NA	1	1	1	1	1	1	1	1	1	1	1	1	1	1	1	NA	1	1	1
100070629	TGCAGCTGTTGGCCAACTCAGCCGGGTTCTTTTGGGTCTGGTATTAGCGTAAATATATTACTATTTTTC	68:C>G	68	0	0	0	NA	0	NA	NA	0	NA	NA	0	0	0	0	0	0	0	0	0	0	0	0	0	0	0	0	NA	0	0	0	0	0	0	0	0	0	0	0	0	0	0	0	NA	0	0	0
4402434	TGCAGCTGTTGGCCAACTCAGCCGGGTTCTTTTGGGTCTGGTATTAGCATAAATATATTACTATTTTTC	48:A>G	48	1	1	1	0	1	0	0	1	NA	NA	1	1	1	1	1	1	1	1	1	1	1	1	1	1	1	1	0	2	1	1	1	1	1	1	1	1	1	1	1	1	1	1	0	1	1	1
6116573	TGCAGTCATGTACCTCATAAACAGCTCCAGTGCCGGGATAAAAATTTCCACGCTCATGTCTATGCAACG	57:G>A	57	0	0	0	0	0	0	0	0	0	0	0	0	0	0	0	0	0	0	0	0	0	0	0	0	0	0	0	0	0	0	0	0	0	0	0	0	0	0	0	0	0	0	0	0	0	0
100032704	TGCAGAGGGAGATGCGAAAAACCCATGGGTCAAGATTTTAGAATTTTTATGCTCCCCACATACCTGCAT	21:C>T	21	0	0	0	0	0	0	0	0	0	0	0	0	0	0	0	0	0	0	0	0	0	0	0	0	0	0	0	0	0	0	0	0	0	0	0	0	0	0	0	0	0	0	0	0	0	0
4400013	TGCAGCTCCTATTGTTGTGCTGATGCAGTTGCAGAGACTCCAAAATCCGCAATACTGAAGACAAAATTG	19:C>G	19	0	0	0	1	0	1	1	0	0	0	0	0	0	0	0	0	0	0	0	0	0	0	0	0	0	0	1	2	0	0	0	0	0	0	0	0	0	0	0	0	0	0	1	0	0	0
4400013	TGCAGCTCCTATTGTTGTGCTGATGCAGTTGCAGAGACTCCAAAATCCGCAATACTGAAGACAAAATTG	33:G>A	33	0	0	0	NA	0	0	NA	0	0	0	0	0	0	0	0	0	0	0	0	0	0	0	0	0	0	0	NA	0	0	0	0	0	0	0	0	0	0	0	0	0	0	0	NA	0	0	0
100072782	TGCAGCCGCAATGTGCTTTCATGTGATTTTCCACAATGGCAGTAAATATTACCGCAGACACGAGCATAT	63:G>C	63	1	1	1	NA	NA	NA	NA	1	1	NA	NA	NA	NA	NA	1	1	NA	NA	NA	NA	NA	1	NA	NA	1	NA	NA	NA	NA	NA	NA	NA	NA	NA	NA	NA	NA	NA	NA	NA	NA	1	NA	NA	NA	NA
4398740	TGCAGCCGCAATGTGCTTTCATGTGATTTTCCACAATGGCAGTAAATATTACCGCAGACACGACCATAT	56:G>A	56	1	1	1	0	NA	0	0	1	1	NA	NA	NA	NA	NA	1	1	NA	NA	NA	NA	NA	1	NA	NA	1	NA	0	0	NA	NA	NA	NA	NA	NA	NA	NA	NA	NA	NA	NA	NA	1	0	NA	NA	NA
4400268	TGCAGCCGCAATGTGCTTTCATGTGATTTTCCACAATGGCAGTAAATATTACCACAAACACGACCATAT	53:A>G	53	0	1	1	NA	0	NA	NA	0	1	0	0	0	0	0	1	1	0	0	0	0	0	1	0	0	1	0	NA	0	0	0	0	0	0	0	0	0	0	0	0	0	0	1	NA	0	0	0
4402685	TGCAGCAATAGCATCTTCTTCAGCAATTGATCGCATTATCACAGCTACTGTTTCTCTAACACTTTCAGC	48:T>C	48	1	1	1	0	NA	0	0	1	1	1	1	1	1	1	1	1	1	NA	1	1	1	1	1	1	1	1	0	2	1	1	1	1	1	1	1	1	NA	1	1	1	1	1	NA	1	1	1
9588534	TGCAGCCTCTTCGCCACCATGAAATGCTTGATGGACATGGGTGACAGCAAATAGTTGCCCAATTGACAG	66:C>A	66	NA	NA	1	1	1	NA	NA	1	1	1	1	1	1	1	1	1	1	1	1	1	1	1	1	1	1	1	1	1	1	1	1	1	1	1	1	1	1	1	1	1	1	1	NA	1	1	1
100061021	TGCAGCCTCTTCGCCACCATGAAATGCTTGATGGACATGGGTGACAGCAAATAGTTGCCCAATTGAAAG	41:T>C	41	NA	NA	0	0	0	NA	NA	2	0	0	0	0	0	0	0	0	0	0	0	0	0	0	0	0	0	0	0	0	0	0	0	0	0	0	0	0	0	0	0	0	0	0	NA	0	0	0
4400666	TGCAGTTGAGTCATACTGAAGCAGTAGTGGCAAAAGGTACCTATCGCGGATCATATGAATAAGTCCATT	45:G>A	45	0	0	0	1	0	1	1	0	0	0	0	0	0	0	0	0	0	0	0	0	0	0	0	0	0	0	1	2	0	0	0	0	0	0	0	0	0	0	0	0	0	0	1	0	0	0
4400666	TGCAGTTGAGTCATACTGAAGCAGTAGTGGCAAAAGGTACCTATCGCGGATCATATGAATAAGTCCATT	32:A>G	32	0	0	0	NA	0	NA	NA	0	0	0	0	0	0	0	0	0	0	0	0	0	0	0	0	0	0	0	NA	0	0	0	0	0	0	0	0	0	0	0	0	0	0	0	NA	0	0	0
6119077	TGCAGAAGAATCTGGTGCAACAGAATCACATGGTGTTGGCGCTAGTGTTCAAATTGCAAAGAACATGCA	34:G>A	34	0	NA	NA	0	NA	0	0	0	0	0	0	0	0	0	0	0	0	NA	0	0	0	0	0	0	0	0	2	0	0	0	0	0	0	0	0	0	0	0	0	0	0	0	0	0	0	0
6119077	TGCAGAAGAATCTGGTGCAACAGAATCACATGGTGTTGGCGCTAGTGTTCAAATTGCAAAGAACATGCA	52:A>C	52	0	1	1	0	NA	0	0	0	0	0	0	0	0	0	0	0	0	NA	0	0	0	0	0	0	0	0	0	0	0	0	0	0	0	0	0	0	0	0	0	0	0	0	0	0	0	0
9580971	TGCAGAAAATAAATAAGATTAGTCAATCATGATGTATAGGAAGTATTTCAAAATAAAGTGAATCAGTTA	51:A>T	51	1	1	1	NA	1	NA	NA	1	1	1	1	1	1	1	1	1	1	1	1	1	1	1	1	1	1	1	NA	1	1	1	1	1	1	1	1	1	1	1	1	1	1	1	NA	1	1	1
4401845	TGCAGAAAATAAATAAGATTAGTCAATCATGATGCATAGGAAGTATTTCAATATAAAGTGAATCAGTTA	34:C>T	34	1	1	1	0	1	0	0	1	1	1	1	1	1	1	1	1	1	1	1	1	1	1	1	1	1	1	0	2	1	1	1	1	1	1	1	1	1	1	1	1	1	1	0	1	1	1
4400625	TGCAGCACACTGTCCCTACCACACTCCCTCCTATATTCCAGAGTCATTGAAGACAGCTCATGACTCTCC	11:G>A	11	0	0	0	0	0	0	0	0	0	0	0	0	0	0	0	0	0	0	0	0	0	0	0	0	0	0	0	0	0	0	0	0	0	0	0	0	0	0	0	0	0	0	0	0	0	0
6111187	TGCAGTCTCTGACTTCCGTATCCGGTGTTGATGTTGGCAATCTAGCTTACAGCGGACATGTCGAGTGCA	61:C>G	61	0	0	0	0	0	0	0	0	0	0	0	0	0	0	0	0	0	0	0	0	0	0	0	0	0	0	0	0	0	0	0	0	0	0	0	0	0	0	0	0	0	0	0	0	0	0
6111187	TGCAGTCTCTGACTTCCGTATCCGGTGTTGATGTTGGCAATCTAGCTTACAGCGGACATGTCGAGTGCA	14:T>A	14	0	0	0	0	0	0	0	0	0	0	0	0	0	0	0	0	0	0	0	0	0	0	0	0	0	0	0	0	0	0	0	0	0	0	0	0	0	0	0	0	0	0	0	0	0	0
9579670	TGCAGCAGTAGATAACCTGATATCCATTCTTGATGTGGAAACCCTGGGTTGCATACTTACAGATCGGAA	30:T>A	30	1	1	1	1	1	1	1	1	1	1	1	1	1	1	1	1	1	1	1	1	1	1	1	1	1	1	1	1	1	1	1	1	1	1	1	1	1	1	1	1	1	1	1	1	1	1
6110274	TGCAGCTAGAAGTCTTCCCAAACCAGGTTGAAATCTCATCTGAGTTACACCACCCTGATAAAACATAAG	12:T>C	12	0	0	0	0	0	0	0	0	0	0	0	0	0	0	0	0	0	0	0	0	0	0	0	0	0	0	0	0	0	0	0	0	0	0	0	0	0	0	0	0	0	0	0	0	0	0
6110274	TGCAGCTAGAAGTCTTCCCAAACCAGGTTGAAATCTCATCTGAGTTACACCACCCTGATAAAACATAAG	25:G>A	25	0	0	0	0	0	0	0	0	0	0	0	0	0	0	0	0	0	0	0	0	0	0	0	0	0	0	0	0	0	0	0	0	0	0	0	0	0	0	0	0	0	0	0	0	0	0
6110274	TGCAGCTAGAAGTCTTCCCAAACCAGGTTGAAATCTCATCTGAGTTACACCACCCTGATAAAACATAAG	48:A>G	48	0	2	0	0	0	0	0	0	0	0	0	0	0	0	0	0	2	0	0	0	0	0	0	0	0	0	0	2	0	0	0	0	0	0	0	0	0	0	0	0	0	0	0	0	0	0
9576457	TGCAGCCTGGTTATTCTTTTAGAACATTCACAGGGCATGCAACAACTGTAATGTCACTAGACTTTCACC	17:T>C	17	1	1	1	1	1	1	1	1	1	1	1	1	1	1	1	1	1	1	1	1	1	1	1	1	1	1	1	1	1	1	1	1	1	1	1	1	1	1	1	1	1	1	1	1	1	1
6107730	TGCAGAGTGTAATCAAATTCCATCAATATATATGCTAAAATTACAGATCGGAAGAGCGGTTCAGCAGGA	9:T>G	9	0	0	0	0	NA	0	0	0	0	0	0	0	0	0	0	0	0	0	0	0	0	0	0	0	0	0	0	0	0	0	0	0	0	0	0	0	0	0	0	0	0	0	0	0	0	0
6107730	TGCAGAGTGTAATCAAATTCCATCAATATATATGCTAAAATTACAGATCGGAAGAGCGGTTCAGCAGGA	12:T>G	12	0	0	0	0	NA	0	0	0	0	0	0	0	0	0	0	0	0	0	0	0	0	0	0	0	0	0	0	0	0	0	0	0	0	0	0	0	0	0	0	0	0	0	0	0	0	0
6088395	TGCAGCATGGGGTAGGCCGTAATGTCGGTCAACTTCTGGAACCAAATCATGCCTCATTGCTGAAAGCAG	55:A>G	55	0	NA	NA	0	NA	0	0	NA	NA	NA	0	0	0	0	0	0	0	0	0	0	0	0	NA	0	NA	0	0	0	NA	NA	0	0	0	NA	0	NA	0	0	0	0	0	0	0	0	0	0
6088395	TGCAGCATGGGGTAGGCCGTAATGTCGGTCAACTTCTGGAACCAAATCATGCCTCATTGCTGAAAGCAG	18:G>A	18	0	1	1	0	1	0	0	1	1	1	0	0	0	0	0	0	0	0	0	0	0	0	1	0	1	0	0	0	1	1	0	0	0	1	0	1	0	0	0	0	0	0	0	0	0	0
4398888	TGCAGAATAGATAGTATATGATGTGATGATAATTGTATAAAAAAACTAGGGGACCATTTATAATTTCAA	9:G>T	9	0	NA	NA	0	NA	0	0	NA	NA	NA	0	0	0	0	0	0	0	0	0	0	0	0	NA	0	NA	0	0	0	NA	NA	0	0	0	NA	0	NA	0	0	0	0	0	0	0	0	0	0
4398888	TGCAGAATAGATAGTATATGATGTGATGATAATTGTATAAAAAAACTAGGGGACCATTTATAATTTCAA	68:A>T	68	0	NA	NA	0	NA	0	0	NA	NA	NA	0	0	0	0	0	0	0	0	0	0	0	0	NA	0	NA	0	0	0	NA	NA	0	0	0	NA	0	NA	0	0	0	0	0	0	0	0	0	0
6090888	TGCAGTTTTCTAAAAGAAAGTGTTGATTGTGGGCATACCTATAACAATGTTTTTATTAGCAATTGTTGA	44:C>G	44	0	1	1	0	1	0	0	1	1	1	0	0	0	0	0	0	0	0	0	0	0	0	1	0	1	0	0	0	1	1	0	0	0	1	0	1	0	0	0	0	0	0	0	0	0	0
6090888	TGCAGTTTTCTAAAAGAAAGTGTTGATTGTGGGCATACCTATAACAATGTTTTTATTAGCAATTGTTGA	18:A>G	18	0	NA	NA	0	NA	0	0	NA	NA	NA	0	0	0	0	0	0	0	0	0	0	0	0	NA	0	NA	0	0	0	NA	NA	0	0	0	NA	0	NA	0	0	0	0	0	0	0	0	0	0
9589085	TGCAGTTTTCTAAAAGAAAGTGTTGATTGTGGGCATACCTATAAGAATGTTTTTGTTAGCAATTGTTGA	54:G>A	54	NA	2	1	NA	1	NA	NA	1	1	1	NA	NA	NA	NA	NA	NA	NA	NA	NA	NA	NA	NA	1	NA	1	NA	NA	NA	1	1	NA	NA	NA	1	NA	1	NA	NA	NA	NA	NA	NA	NA	NA	NA	NA
6114627	TGCAGCCCAAGAAAAAGACCCAACATAGAAGCCATGAGTCTTATAAACAATGACTTTACAGATCGGAAG	31:C>T	31	2	0	0	0	0	0	0	0	0	0	0	0	0	0	0	0	0	0	0	0	0	0	0	0	0	0	0	0	0	0	0	0	0	0	0	0	0	0	0	0	0	0	0	0	0	0
4400686	TGCAGCTATTCTAACATACTTCATAATTGGATCATGTAATGAAGATGTCTTCTGTTGACATTATTTTAC	34:T>A	34	NA	1	1	0	1	0	0	1	1	1	NA	NA	NA	NA	NA	NA	NA	NA	NA	NA	NA	NA	1	NA	1	NA	0	0	1	1	NA	NA	NA	1	NA	1	NA	NA	NA	1	NA	NA	0	NA	NA	1
100078242	TGCAGCTATTCTAACATACTTCATAATTGGATCAAGTAATGAAGATGTCTTCTGTTGACATTATTTTAC	38:A>T	38	0	NA	NA	NA	NA	NA	NA	0	NA	NA	0	0	0	0	0	0	0	0	0	0	0	0	NA	0	0	0	NA	0	NA	NA	0	0	0	NA	0	NA	0	0	0	0	0	0	NA	0	0	0
100078241	TGCAGCTATTCTAACAAACTTCATAATTGGATCAAGTAATGAAGATGTCTTCTGTTGACATTATTTTAC	16:A>T	16	1	NA	NA	NA	NA	NA	NA	1	NA	NA	1	1	1	1	1	1	1	1	1	1	1	1	NA	1	1	1	NA	1	NA	NA	1	1	1	NA	1	NA	1	1	1	1	1	1	NA	1	1	1
9591618	TGCAGCTATTCTATCATACTTCATAATTGGATCAAGTAATGAAGATGTCTTCTGTTGACATTATTTTAC	13:T>A	13	1	0	0	NA	0	NA	NA	0	0	0	1	1	1	1	1	1	1	1	1	1	1	1	0	1	0	1	NA	1	0	0	1	1	1	0	1	0	1	1	1	1	1	1	NA	1	1	1
6115043	TGCAGTTGCAGGCTGCTAATAACTTTTTTGCTTCTTCATTTTCAGGTTTACCATTTTACAGATCGGAAG	38:T>C	38	0	0	0	0	1	0	0	0	1	1	0	0	0	0	1	0	0	0	0	0	0	0	1	0	0	0	0	0	1	1	0	0	0	1	0	1	0	0	0	0	0	1	0	0	0	0
6115043	TGCAGTTGCAGGCTGCTAATAACTTTTTTGCTTCTTCATTTTCAGGTTTACCATTTTACAGATCGGAAG	12:C>T	12	0	0	0	0	NA	0	0	0	NA	NA	0	0	0	0	1	0	0	0	0	0	0	0	NA	0	0	0	0	0	NA	NA	0	0	0	NA	0	NA	0	0	0	0	0	NA	0	0	0	0
9576633	TGCAGCTGAGTAGGCCTCATGAGTTGATGCAACGAATGCCGCAAAAGGACAAAGTGATGAAAGATACTA	17:C>A	17	0	0	0	0	0	0	0	0	0	0	0	0	0	0	0	0	0	0	NA	0	0	0	0	0	0	0	0	0	0	0	0	NA	0	0	NA	0	0	0	0	0	0	0	0	0	0	0
9589235	TGCAGAAACTGACACACTGAGATATTGATTCTAAGGCAAGGTTTACAGATCGGAAGAGCGGTTCAGCAG	35:G>T	35	1	1	1	1	1	1	1	1	1	1	1	1	1	1	1	1	1	1	1	1	1	1	1	1	1	1	1	1	1	1	1	1	1	1	1	1	1	1	1	1	1	1	1	1	1	1
100064945	TGCAGGGCTAGGATTACAAAGGAACTACCATCAATGTTACAGATCGGAAGAGCGGTTCAGCAGGAATGC	11:G>A	11	0	0	0	NA	0	0	NA	0	0	0	0	0	0	0	0	0	0	0	0	0	0	0	0	0	0	0	NA	0	0	0	0	0	0	0	0	0	0	0	0	0	0	0	NA	0	0	0
4401807	TGCAGCCCCTTCATTATTCTGCTATACTTTTCAGATGATGAACGAATTCTCCCTGAAAGAAAAGATCTC	14:T>A	14	1	1	1	0	1	0	0	1	1	1	1	1	1	1	1	0	1	1	1	1	1	1	1	1	0	1	0	2	1	1	1	1	1	1	1	1	1	1	1	1	1	1	0	1	1	1
4399095	TGCAGTAGTAAGTATATAGAAGCCAGTGGTTTGGTCCATAGACCATAGTTGGCTTACAGATCGGAAGAG	8:T>C	8	NA	0	0	0	0	0	0	NA	0	0	NA	NA	NA	NA	1	1	NA	NA	NA	NA	NA	NA	0	NA	1	NA	0	0	0	0	NA	NA	NA	0	NA	0	NA	NA	NA	NA	NA	1	0	NA	NA	NA
4403648	TGCAGAAAAAGGAGAAAATACAGAGCATTTCTTTATGTTACTCAAATGTAGCAAACAAACAAAGAGGTA	18:T>A	18	1	1	1	0	1	2	0	1	1	1	1	1	1	1	NA	NA	1	1	1	1	1	1	1	1	0	1	0	2	1	1	1	1	1	1	1	1	1	1	1	1	1	NA	0	1	1	1
4401715	TGCAGAAGCAAAAAAGAATATTATGCAACTATTTGTGATAGCTAGGCACTGAAAAATGAAAATGACTTT	30:A>G	30	1	0	0	0	1	0	0	1	1	1	1	1	1	1	0	1	1	NA	1	1	1	1	1	1	0	1	0	2	1	1	1	1	1	1	1	1	1	1	1	1	1	0	0	1	1	1
9586166	TGCAGCCTCTCTCACAGTGTTTTTTGTGGCAGCTATACTAATCACTCTAGCTGTAAATGACAGAGTCAT	64:G>T	64	NA	0	NA	0	NA	0	NA	0	0	0	0	0	0	0	0	NA	NA	0	0	0	0	NA	0	0	0	0	NA	0	0	NA	NA	0	0	0	NA	NA	NA	0	0	0	0	NA	0	0	0	0
6094083	TGCAGCTTCAAAAACAGTAACCAAATCCGCCACTCTATTACAGATCGGAAGAGCGGTTCAGCAGGAATG	29:C>T	29	0	0	0	0	0	0	0	0	0	0	0	0	0	0	0	0	0	0	0	0	0	0	0	0	0	0	0	0	0	0	0	0	0	0	0	0	0	0	0	0	0	0	0	0	0	0
6088957	TGCAGCTTCTGATAAACTTGGTAACATTACAGTTCACAAGGTGCTATTTATTGCTTCAATGTGATTTTT	50:T>C	50	0	0	0	0	0	0	0	0	0	0	0	0	0	0	0	0	2	0	0	0	0	0	0	0	0	0	0	0	0	0	0	0	0	0	0	0	0	0	0	0	0	0	0	0	0	0
9588032	TGCAGAAATCAGATTGTACTCTCATCATTTACTAGTTATATATAATTTCTGACCATACCTATTATTGTG	43:A>G	43	1	1	1	1	1	1	1	1	1	1	1	1	1	1	1	1	1	1	1	1	1	1	1	1	1	1	1	1	1	1	1	1	1	1	1	1	1	1	1	1	1	1	1	1	1	1
6059102	TGCAGAAATCAGATTGTACTCTCATCATTTACTAGTTATATATGATTTATGACCATACCTATTATTGTG	35:T>C	35	0	0	0	0	0	0	0	0	0	0	0	0	0	0	0	0	0	0	0	0	0	0	0	0	0	0	0	0	0	0	0	0	0	0	0	0	0	0	0	0	0	0	0	0	0	0
6059102	TGCAGAAATCAGATTGTACTCTCATCATTTACTAGTTATATATGATTTATGACCATACCTATTATTGTG	44:A>G	44	0	0	0	0	0	0	0	0	0	0	0	0	0	0	0	0	0	0	0	0	0	2	0	0	0	0	0	0	0	0	0	0	0	0	0	0	0	0	0	0	0	0	0	0	0	0
6125690	TGCAGTTGGAGGAGTGTAACAGGGTTACCCAGTCTGGGATCATTGGCGCCCTTTCAAACATCAAAACGA	33:C>A	33	0	0	0	0	0	0	0	0	0	0	0	0	0	0	0	0	0	0	0	0	0	0	0	0	0	0	0	0	0	0	0	0	0	0	0	0	0	0	0	0	0	0	0	0	0	0
6122578	TGCAGAGTACAACTCATAAGGAAGAGAAGTTTACAAAAACAAGGACTTGATTTACAGATCGGAAGAGCG	8:A>G	8	0	0	0	0	0	0	0	0	0	0	0	0	0	0	0	0	0	0	0	0	0	0	0	0	0	0	0	0	0	0	0	0	0	0	0	0	0	0	0	0	0	0	0	0	2	0
6122578	TGCAGAGTACAACTCATAAGGAAGAGAAGTTTACAAAAACAAGGACTTGATTTACAGATCGGAAGAGCG	29:T>C	29	0	0	0	0	0	0	0	0	0	0	0	0	0	0	0	0	0	0	0	0	0	0	0	0	0	0	0	0	0	0	0	0	0	0	0	0	0	0	0	0	0	0	0	0	0	0
9583091	TGCAGGTTCTCCTTGAGCCTTCTAAGATGTGGCATGTTTTCTGGCTATCATAATGCAATGTAAACGGTA	40:C>G	40	0	NA	0	0	0	0	0	0	0	NA	0	0	0	0	0	0	0	0	0	0	0	0	0	0	0	NA	0	0	0	0	0	NA	0	0	0	0	0	0	0	0	0	0	0	0	0	0
9583091	TGCAGGTTCTCCTTGAGCCTTCTAAGATGTGGCATGTTTTCTGGCTATCATAATGCAATGTAAACGGTA	65:G>T	65	0	NA	0	0	0	0	0	0	0	NA	0	0	0	0	0	0	0	0	0	0	0	0	0	0	0	NA	0	0	0	0	0	NA	0	0	0	0	0	0	0	0	0	0	0	0	0	0
6119246	TGCAGAGTTTGTTTGCCCATTCTGGTTTTCTACTGGGGCAAAGACATTGATACATAAAATTCTGGATCC	39:A>G	39	0	0	0	0	0	0	0	0	0	0	0	0	0	0	0	0	0	2	0	0	0	0	0	2	0	0	0	0	0	0	0	0	0	0	0	0	0	0	0	0	0	0	0	0	0	0
100052405	TGCAGGTGCTCAGCAATCTAGGTTATGATGGTGCAGCAGCAGATGTTTGGTCATGTGGAGTCATCCTCT	17:C>T	17	0	0	0	0	0	0	0	0	0	0	0	0	0	0	0	0	0	0	0	0	0	0	0	0	0	0	0	0	0	0	0	0	0	0	0	0	0	0	0	0	0	0	0	0	0	0
100052405	TGCAGGTGCTCAGCAATCTAGGTTATGATGGTGCAGCAGCAGATGTTTGGTCATGTGGAGTCATCCTCT	52:A>G	52	0	0	0	0	0	0	0	0	0	0	0	0	0	0	0	0	0	0	0	0	0	0	0	0	0	0	0	0	0	0	0	0	0	0	0	0	0	0	0	0	0	0	0	0	0	0
6061323	TGCAGGAGATTATTTTAGTAAGAACTGGAGCACATAAAAACAATATGTGTACGGGGAGCATATCTTCTG	50:A>C	50	0	0	0	0	0	0	0	0	0	0	0	0	0	0	0	0	0	0	0	0	0	0	0	0	0	0	0	0	0	0	0	0	0	0	0	0	0	0	0	0	0	0	0	0	0	0
6061323	TGCAGGAGATTATTTTAGTAAGAACTGGAGCACATAAAAACAATATGTGTACGGGGAGCATATCTTCTG	58:C>T	58	0	0	0	0	0	0	0	0	0	0	0	0	0	0	0	0	0	0	0	0	0	0	0	0	0	0	0	0	0	0	0	0	0	0	0	0	0	0	0	0	0	0	0	0	0	0
6100039	TGCAGCCAAAGGCTTGCTTGTATCTCTTTGTGCTTGACTGTGTATTTAGGGCAGAACAAGATGTAGTAT	23:C>A	23	1	1	1	1	1	1	1	1	1	1	1	1	1	1	1	1	1	1	1	1	1	1	1	1	1	1	1	1	1	1	1	1	1	1	1	1	1	1	1	1	1	1	1	1	1	1
4402253	TGCAGATGCAACAAGAGATCCACTATATTGCAACAAATTGTGACAAACTTTTCTGGTTTTGACCGGAGA	16:G>T	16	0	0	0	0	0	0	0	0	0	0	NA	NA	NA	0	NA	0	NA	0	0	0	NA	0	0	NA	NA	NA	0	0	0	0	NA	NA	0	0	0	0	0	0	0	0	0	NA	0	0	0	0
4402253	TGCAGATGCAACAAGAGATCCACTATATTGCAACAAATTGTGACAAACTTTTCTGGTTTTGACCGGAGA	25:T>A	25	0	0	0	0	0	0	0	0	0	0	1	1	1	0	1	0	1	0	0	0	1	0	0	1	1	1	0	0	0	0	1	1	0	0	0	0	0	0	0	0	0	1	0	0	0	0
9576275	TGCAGCATGCCCTTCAGTAGTCAAGAACCAGTCCCATATTTTTCCATCATCAGAAATGGAGATCAAATG	26:A>G	26	1	1	1	1	1	1	1	1	1	1	1	1	1	1	1	1	1	1	1	1	1	1	1	1	1	1	1	1	NA	1	1	1	1	1	1	1	1	1	1	1	1	1	1	1	1	1
6059495	TGCAGACACTCAAAAGGATGATAAAAAGTTGGGGTTAGTCAATGATGACAGTAAAATATCATTTCCTGA	50:G>A	50	0	0	0	0	0	0	0	0	0	0	0	0	0	0	0	0	0	0	0	0	0	0	0	0	0	0	0	0	0	0	0	0	0	0	0	0	0	0	0	0	0	0	0	0	0	0
6104348	TGCAGGAAAAAATGAATATACAAGACAAATTATACACGCCTTTACATGGACTAAATAATAACCGATGCA	63:G>A	63	NA	NA	NA	0	NA	0	0	NA	NA	NA	0	0	0	NA	0	NA	0	1	NA	NA	0	NA	NA	0	1	0	0	0	NA	NA	0	0	NA	NA	NA	NA	NA	NA	NA	NA	NA	NA	0	NA	NA	NA
9078942	TGCAGGAAAAAATGAATATACAAGACAAATTATACATGCCTTTACATGGACTAAATAATAACCAATGCA	36:T>C	36	0	0	0	NA	0	NA	NA	0	0	0	NA	NA	NA	0	NA	0	NA	0	0	0	NA	0	0	NA	1	NA	NA	NA	0	0	NA	NA	0	0	0	0	0	0	0	0	0	0	NA	0	0	0
9609036	TGCAGTACTACCATAAAAAAGAGGCCTCACTTACAGATCGGAAGAGCGGTTCAGCAGGAATGCCGAGAC	5:T>C	5	0	0	0	0	0	0	0	0	0	0	0	0	0	0	0	0	0	0	0	0	0	0	0	0	0	0	0	2	0	0	0	0	0	0	0	0	0	0	0	0	0	0	0	0	0	0
9587803	TGCAGTATTTGATAGAAAAGTCAGTGACTGATCATACAAAAATAGGAACAAACTTACAGATCGGAAGAG	27:C>T	27	1	1	1	NA	0	NA	NA	0	0	0	1	NA	NA	1	NA	1	NA	1	0	1	NA	2	0	NA	1	NA	NA	NA	0	0	NA	NA	1	0	1	1	0	1	1	1	1	1	NA	1	1	1
9589019	TGCAGTTCATTGGATTGTGTTACATAGAAGACTTCGGTATTTTGCCACCTCCATTTGTCCAAGACGCGC	30:A>G	30	0	0	0	1	0	1	1	0	0	0	1	1	1	0	1	0	1	0	0	0	1	0	0	1	NA	1	NA	1	0	0	1	1	0	0	0	0	0	0	0	0	0	0	1	0	0	0
6096278	TGCAGCTGTTGTGAAGGTGAAGTTATTCAAATTTAGTTACAGATCGGAAGAGCGGTTCAGCAGGAATGC	24:A>C	24	0	0	0	0	0	0	0	0	0	0	0	0	0	0	0	0	0	0	0	0	0	0	0	0	0	0	0	0	0	0	0	0	0	0	0	0	0	0	0	0	0	0	0	0	0	0
6124709	TGCAGATTCGGATCATGTCTTGAAGAGAACAAGACCTTTTGGAATATCAGATGAAGTACAGTTCTCGCA	9:G>A	9	0	0	0	0	0	0	0	0	0	0	0	0	0	0	0	0	0	0	0	0	0	0	0	0	0	0	0	0	0	0	0	0	0	0	0	0	0	0	0	0	0	0	0	0	0	0
6124709	TGCAGATTCGGATCATGTCTTGAAGAGAACAAGACCTTTTGGAATATCAGATGAAGTACAGTTCTCGCA	60:G>A	60	0	0	0	0	0	0	0	2	0	0	0	0	0	0	0	0	0	0	0	0	0	0	0	0	0	0	0	0	0	0	0	0	0	0	0	0	0	0	0	0	0	0	0	0	0	0
6126050	TGCAGTTTGATAGTCCATAGCTGGGTTGTTGGTGGGAGTTCTGGGGCGCTTTACAGATCGGAAGAGCGG	33:G>C	33	1	1	1	0	1	0	0	1	1	1	0	0	0	1	0	1	0	1	1	1	0	1	1	0	1	0	0	0	1	1	0	0	1	1	1	1	1	1	1	1	1	1	0	1	1	1
9575941	TGCAGCAAACAATGCAGGTAATATCACAACATGTAACTGTTTTTTAGCGATTGTCCGACCAAGTACTAA	55:C>T	55	0	0	0	0	0	0	0	0	NA	0	0	0	0	0	0	0	0	0	0	0	0	0	0	0	0	0	0	0	0	0	0	0	0	0	0	0	0	0	0	0	0	0	0	0	0	0
9575310	TGCAGACAAAATTCAATAGAGAAATTTCCCCAATTTCCAGTGCATTTTTAGTTCTGAGACCGTGAATAA	13:C>T	13	0	0	0	NA	0	NA	NA	0	0	0	NA	NA	NA	0	NA	0	NA	0	0	0	NA	0	0	NA	0	NA	NA	NA	0	0	NA	NA	0	0	0	0	0	0	0	0	0	0	NA	0	0	0
6088958	TGCAGCTTCTGCTTTCGGCAAATTTCAGAGTTTGTGTTCAAAATGACTGCCTATAGCCACGCAGACCGT	59:C>T	59	0	0	0	0	0	0	0	0	0	0	0	0	0	0	0	0	0	0	0	0	0	0	0	0	1	0	0	0	0	0	0	0	0	0	0	0	0	0	0	0	0	0	0	0	0	0
6090298	TGCAGTGAGTCATCCATGTTCTTGTGAAGCTATTCCAAGCGAGGATCCACGAAACAAGACTTGTTCCCC	36:A>G	36	1	1	1	0	1	0	0	1	1	1	0	0	0	1	0	1	0	1	1	1	0	1	1	0	0	0	0	0	1	1	0	0	1	1	1	1	1	1	1	1	1	1	0	1	1	1
100052987	TGCAGTGAGTCATCCATGTTCTTGTGAAGCTATTCCGAGCGAGGATCCACGAAACAAGACTTGTTCCCC	18:T>C	18	0	0	0	NA	0	NA	NA	0	0	0	NA	NA	NA	0	NA	0	NA	0	0	0	NA	0	0	NA	NA	NA	NA	NA	0	0	NA	NA	0	0	0	0	0	0	0	0	0	0	NA	0	0	0
100053247	TGCAGTTCAAGAAAGCTGTGGAAGAATGCAAAGAGGGTCATGATATATTGAAGAATATAGATACCCCAT	27:G>A	27	NA	1	NA	1	1	2	1	1	1	1	1	1	1	1	1	NA	1	NA	1	1	1	1	1	1	0	1	1	1	1	1	1	NA	1	1	1	NA	1	1	1	1	1	1	1	NA	1	1
6105304	TGCAGTTGCAGAACATCCTTCACCAGATGTGCTCTTAGTATATTATAGGGCACATAGATTACAGATCGG	13:C>G	13	1	1	1	0	1	0	0	1	1	1	0	0	2	1	0	1	0	1	1	1	0	1	1	0	1	0	0	0	1	1	0	0	1	1	1	1	1	1	1	1	1	1	0	1	1	1
9576169	TGCAGCAGGATGAAGAGAATGAAACATGTCCCAATCCGGCTGCATAATCTCCCCAAGGAATATACTATT	36:C>T	36	NA	0	0	0	NA	0	0	0	0	0	0	0	0	0	0	0	0	0	0	0	0	0	0	0	1	0	NA	0	0	0	0	0	0	0	0	0	0	0	0	0	0	0	NA	0	0	0
9079723	TGCAGTGACATTTTTCACTTACTGAGGGCACTGCACTTATTGAAAAGAAGTTACAGATCGGAAGAGCGG	19:T>G	19	0	0	0	0	0	NA	0	0	0	0	NA	NA	NA	0	NA	0	NA	0	0	0	NA	0	0	NA	0	NA	NA	NA	0	0	NA	NA	0	0	0	0	0	0	0	0	0	0	NA	0	0	0
100045316	TGCAGCATGTCTTTGTACTACTCTTAAGTTACAGATCGGAAGAGCGGTTCAGCAGGAATGCCGAGACCG	15:T>C	15	NA	0	NA	0	0	NA	NA	NA	NA	NA	1	NA	1	0	NA	NA	NA	NA	NA	NA	NA	NA	NA	NA	NA	NA	NA	1	NA	NA	1	1	NA	NA	0	NA	NA	0	NA	0	NA	NA	1	0	0	0
6087087	TGCAGAATACCGAAAAAAAGAAACAAGGCATGCAGATAGAAATGAGAGTTTCCTTTTATTACAGATCGG	54:T>G	54	0	0	0	0	0	0	0	0	0	0	0	0	0	0	0	0	0	0	0	0	0	0	0	0	0	0	0	0	0	0	0	0	0	0	0	0	0	0	0	0	0	0	0	0	0	0
6104550	TGCAGGGAACAACTACATTATAACACCTAATTTTATATGGCATAGTACTAGCAATGAAATTTTACTAAA	22:A>G	22	0	0	0	0	0	0	0	0	0	0	0	0	0	0	0	0	0	0	0	0	0	0	0	0	0	0	0	0	0	0	0	0	0	0	0	0	0	0	0	0	0	0	0	0	0	0
9575603	TGCAGAGTGGAGCACAGACTGTGTTATTTGTTGGAGACCTTTCTTATGCTGATAGGTACCAGTACAATG	37:C>T	37	1	1	1	1	1	NA	1	1	1	1	NA	NA	NA	1	NA	1	NA	1	1	1	NA	1	1	NA	0	NA	NA	NA	1	1	NA	NA	1	1	1	1	1	1	1	1	2	1	NA	1	1	1
6121167	TGCAGTTCCCCTTTTCACTGGACATGTCACCTTATCTCTCATCATCGATCTTACAGATCGGAAGAGCGG	40:A>C	40	0	0	0	0	0	0	0	0	0	0	0	0	0	0	0	0	0	0	0	0	0	0	0	0	0	0	0	0	0	0	0	0	0	0	0	0	0	0	0	0	0	0	0	0	0	0
9579874	TGCAGGATTATTCGAAAATATTTTCTGGTTTTACAGATCGGAAGAGCGGTTCAGCAGGAATGCCGAGAC	13:G>A	13	0	0	0	0	0	0	0	0	0	0	0	0	0	0	0	0	0	0	0	0	0	0	0	0	0	0	0	0	0	0	0	0	0	0	0	0	0	0	0	0	0	0	0	0	0	0
9590625	TGCAGGTCCTCCCAAAAATCAGGGATCCAATCTAAAACATGTGATTGATAAACAGAAAACTAGTTATTC	13:A>C	13	1	1	1	1	1	1	1	1	1	1	1	1	1	1	1	1	1	1	1	1	NA	1	1	1	1	1	1	1	NA	1	1	1	1	1	1	1	1	1	1	1	1	1	1	1	1	1
9590626	TGCAGGTCCTCCCCAAAATCAGGGGTCCAATCTAAAACATGTGATTGATAAACAGAGAACTAGTTATTC	42:G>C	42	0	0	0	0	0	0	0	0	0	0	0	0	0	0	0	0	0	0	0	0	NA	0	0	0	0	0	0	0	NA	0	0	0	0	0	0	0	0	0	0	0	0	0	0	0	0	0
9590626	TGCAGGTCCTCCCCAAAATCAGGGGTCCAATCTAAAACATGTGATTGATAAACAGAGAACTAGTTATTC	22:G>C	22	0	0	0	0	0	0	0	0	0	0	0	0	0	0	0	0	0	0	0	0	NA	0	0	0	0	0	0	0	NA	0	0	0	0	0	0	0	0	0	0	0	0	0	0	0	0	0
6111918	TGCAGAGGATACAGTCATGGAATGGAGTGAATACAAATGCTAATGCATTGGTCATCAAAGATCTAAATA	35:A>G	35	0	0	0	0	0	1	0	0	0	0	1	1	1	0	1	0	1	0	0	0	1	0	0	1	0	1	1	1	0	0	1	1	0	0	0	0	0	0	0	0	0	0	1	0	0	0
6117657	TGCAGTTACCATTGCAGCTAAGAATCAATAAGGGATAGAATGAAAAAACAAGAGTGAATAGCAATGCGC	54:T>C	54	0	0	0	0	0	1	0	0	0	0	1	1	1	0	0	1	1	0	0	0	1	0	0	1	0	1	1	1	0	0	1	1	0	0	0	0	0	0	0	0	0	0	1	0	0	0
9589001	TGCAGTTACCATTGCAGCTAAGAATCAATAAGGGATAGAATGAAAAAACAAGAGCAAATAGCAATGCGC	55:A>G	55	NA	NA	NA	NA	NA	1	NA	NA	NA	NA	1	1	1	NA	NA	1	1	NA	NA	NA	1	NA	NA	1	NA	1	1	1	NA	NA	1	1	NA	NA	NA	NA	NA	NA	NA	NA	NA	NA	1	NA	NA	NA
9589000	TGCAGTTACCATTGCCGCTAAGAATCAATAAGGGATAGAATGAAAAAACAAGAGCGAATAGCAATGCGC	15:C>A	15	1	1	1	1	1	NA	1	1	1	1	1	NA	NA	1	1	NA	NA	1	1	1	NA	1	1	1	1	NA	NA	NA	1	1	NA	NA	1	1	1	1	1	1	1	1	1	1	NA	1	1	1
100061807	TGCAGGTGGTTTAGTTTCACCGGACCTAGATCACATTTCATATCCTTTTGCTATGATTTATGCAGACAT	5:G>A	5	NA	0	0	NA	0	0	NA	0	0	0	0	0	0	NA	NA	0	0	NA	0	NA	0	NA	0	0	0	0	0	0	0	0	0	0	1	0	0	NA	0	0	NA	NA	NA	NA	0	0	NA	0
100061807	TGCAGGTGGTTTAGTTTCACCGGACCTAGATCACATTTCATATCCTTTTGCTATGATTTATGCAGACAT	20:C>T	20	NA	0	0	NA	0	0	NA	0	0	0	0	0	0	NA	NA	0	0	NA	0	NA	0	NA	0	0	0	0	0	0	0	0	0	0	NA	0	0	NA	0	0	NA	NA	NA	NA	0	0	NA	0
9078982	TGCAGGTGGTTTAGTTTCACCAGACCTAGATCACATTTCATATCCTTTTGCTATGATTTATGCAGACAT	21:A>G	21	0	1	1	0	1	1	0	1	1	1	1	1	1	0	0	1	1	0	1	0	1	0	1	1	1	1	1	1	1	1	1	1	0	1	1	0	1	1	0	0	0	0	1	1	0	1
9575740	TGCAGATCGATGATGCTAATGCGAAAGAGCCAAACCAGAAAAATTAGTCAAGGCAAAGCCAATTGCATG	48:C>A	48	1	1	1	1	1	1	1	1	1	1	1	1	1	1	1	0	1	1	1	1	1	1	1	1	1	1	1	1	1	1	1	1	1	1	1	1	1	1	1	1	1	1	1	1	1	1
6089044	TGCAGGAAACACAACTGCTGCTATCGGAAAGGTTTGGATTTTCTTTATTGTTCATTCACTTTCAATCTT	24:C>T	24	1	1	1	1	1	0	1	1	1	1	0	0	0	1	1	1	0	1	1	1	0	1	1	0	1	0	0	0	1	1	0	0	1	1	1	1	1	1	1	1	1	1	0	1	1	1
9574952	TGCAGAAACACTTGTTCCAATTCCGTTCCCACATAATTCATTGCCTGCCCATGAAAAATAGCTCATTAT	24:G>A	24	1	1	1	1	1	1	1	1	1	1	1	1	1	1	1	1	1	1	1	1	1	1	1	1	1	1	1	1	1	1	1	NA	1	1	1	1	1	1	1	1	1	1	1	NA	1	1
100035819	TGCAGTTGGGCCTTGGGACTACTCCAATGCCGAATCATTTATACGTTATACCGTAAAAAAGAACTACAT	44:G>A	44	0	0	0	0	0	0	0	0	0	0	0	0	0	0	0	0	0	0	0	0	0	0	0	0	0	0	0	0	0	0	0	NA	0	0	0	0	0	0	0	0	0	0	0	0	0	0
6061200	TGCAGGAAAGTAACACCATGAGATTCTTCTGTCTAAGATATTATTCAGTGCTTGGTGTTTTTCCTTGTC	43:T>G	43	0	0	0	0	0	0	0	0	0	0	0	0	0	0	0	0	0	0	0	0	0	0	0	0	0	0	0	0	0	0	0	0	0	0	0	0	0	0	0	0	0	0	0	0	0	0
6058967	TGCAGAAAAGATTGAAATTATAGTAAGGTACAAAGGTGCTCACATGCACAAATAATTTATTTCAAATGT	28:T>C	28	0	0	0	0	0	0	0	0	0	0	0	0	0	0	0	0	0	0	0	0	0	0	0	0	0	0	0	0	0	0	0	0	0	0	0	0	0	0	0	0	0	0	0	0	0	0
6058967	TGCAGAAAAGATTGAAATTATAGTAAGGTACAAAGGTGCTCACATGCACAAATAATTTATTTCAAATGT	18:T>G	18	0	0	0	0	0	0	0	0	0	0	0	0	0	0	0	0	0	0	0	0	0	0	0	0	0	0	0	0	0	0	0	0	0	0	0	0	0	0	0	0	0	0	0	0	0	0
6058967	TGCAGAAAAGATTGAAATTATAGTAAGGTACAAAGGTGCTCACATGCACAAATAATTTATTTCAAATGT	17:T>G	17	0	0	0	0	0	0	0	0	0	0	0	0	0	0	0	0	0	0	0	0	0	0	0	0	0	0	0	0	0	0	0	0	0	0	0	0	0	0	0	0	0	0	0	0	0	0
6058967	TGCAGAAAAGATTGAAATTATAGTAAGGTACAAAGGTGCTCACATGCACAAATAATTTATTTCAAATGT	25:A>C	25	0	0	0	0	0	0	0	0	0	0	0	0	0	0	0	0	0	0	0	0	0	0	0	0	0	0	0	0	0	0	0	0	0	0	0	0	0	0	0	0	0	0	0	0	0	0
9576545	TGCAGCTACTTGTGTAAGATGATATATTTGAATTGGTTCTTACAATATGCCATTTACATTCAGTAAATC	13:G>C	13	1	1	1	1	1	1	1	1	1	1	1	1	1	1	1	1	1	1	1	1	1	1	1	1	1	1	1	1	1	1	1	1	1	1	1	1	1	1	1	1	1	1	1	1	1	1
9577429	TGCAGTAGATGGTATGTTTCCCATGATAATTAGGAACTTTGTAGCTAAATAGATATGATTGATATGTAT	65:G>T	65	0	0	0	0	0	0	0	0	0	0	0	0	0	0	0	0	0	0	0	0	0	0	0	0	0	0	0	0	0	0	0	0	0	0	0	0	0	0	0	0	0	0	0	0	0	0
100067612	TGCAGTATTATTTGAACAGTGGTTCTTCAACATTACAGCTATATCTGTTGGAGAAGCTCCGACATCTTC	38:C>T	38	0	0	0	0	0	0	0	0	0	0	0	0	0	0	0	0	0	0	0	0	0	0	0	0	0	0	0	0	0	0	0	0	0	0	0	0	0	0	0	0	0	0	0	0	0	0
100067612	TGCAGTATTATTTGAACAGTGGTTCTTCAACATTACAGCTATATCTGTTGGAGAAGCTCCGACATCTTC	61:A>G	61	0	0	0	0	0	0	0	0	0	0	0	0	0	0	0	0	0	0	0	0	0	0	0	0	0	0	0	0	0	0	0	0	0	0	0	0	0	0	0	0	0	0	0	0	0	0
9582318	TGCAGCCTACATAAAAACTGTGCCTCCCGTTCTGTTGCGAGTTACGCTCCTAATAGACTCAACGCGCGT	29:T>C	29	0	0	0	0	0	0	0	0	0	0	0	0	0	0	0	0	0	0	0	0	0	0	0	0	0	0	0	0	0	0	0	0	0	0	0	0	0	0	0	0	0	0	0	0	0	0
9582317	TGCAGCCTGCATAAAAACTGTGCCTCCCGCTCTGTTGCGAGTTACGCTCCTAATAGACTCAACGCGCGT	8:G>A	8	1	1	1	1	1	1	1	1	1	1	1	1	1	1	1	1	1	1	1	1	1	1	1	1	1	1	1	1	1	1	1	1	1	1	1	1	1	1	1	1	1	1	1	1	1	1
9080774	TGCAGACAATGAAATGAAACATGATTCAGGACATCAATGGCTCCTCATACAAACAGGAAATTTTGAATT	60:T>A	60	1	1	1	1	1	0	1	1	1	1	0	0	0	1	1	1	0	1	1	1	0	1	1	0	1	0	0	0	1	1	0	0	1	1	1	1	1	1	1	1	1	1	0	1	1	1
100049836	TGCAGACAATGAAATGAAACATGATTCAGGACATCAATGGCTCCTCATACAAACAGGAAAATTTGAATT	30:A>G	30	0	0	0	0	0	NA	0	0	0	0	NA	NA	NA	0	0	0	NA	0	0	0	NA	0	0	NA	0	NA	NA	NA	0	2	NA	NA	0	0	0	0	0	0	0	0	0	0	NA	0	0	0
6063069	TGCAGTTTGCTTTACAAGATCCTCTCATGTATGCCTTTTTCCATGTATTTCCTTATTTGTTGGGACTTC	58:G>A	58	0	0	0	0	0	0	0	0	0	0	0	0	0	0	0	0	0	0	0	0	0	0	0	0	0	0	0	0	0	0	0	0	0	0	0	0	0	0	0	0	0	0	0	0	0	0
9578041	TGCAGTTTTTTTAGGCTTAGGAATGATTTGTACATTATATATATGTTACCACCTTTATTGATTATTATC	68:C>G	68	1	1	1	1	1	1	1	1	1	1	1	NA	1	1	1	1	1	1	1	NA	1	1	1	1	1	1	1	1	1	1	1	1	1	1	1	1	1	1	1	1	1	1	1	1	1	1
100033002	TGCAGATGCCAGTTCCTGCTCTGAAAGAACAGATTGCGTCTGTAACTGGAGTGTTATCAGAGCAACAGC	48:G>A	48	0	0	0	2	0	0	0	0	0	0	0	0	0	0	0	0	0	0	0	0	0	0	0	0	0	0	0	0	0	0	0	0	0	0	0	0	0	0	0	0	0	0	0	0	0	0
9577209	TGCAGGTATATGTTTGACTTGAAGAGTTTTGTTCTGAACTTTACCCCTTACAAACTGAAGGCCAAGCTC	56:G>A	56	1	1	1	1	NA	1	1	1	NA	1	1	1	1	1	1	NA	1	1	1	1	1	1	1	1	1	1	1	1	1	1	1	1	1	1	1	1	1	1	1	1	1	1	1	1	NA	1
9079975	TGCAGAGTTCCAGACAACAACAGGATTTACTACACTCTGTCATTAGCTTCTCACCCTGGGTTTCAGGGG	22:G>T	22	1	NA	NA	1	NA	0	NA	NA	NA	NA	0	0	0	NA	1	1	0	1	NA	1	0	1	NA	0	NA	0	0	0	NA	NA	0	0	1	NA	NA	1	NA	NA	1	1	1	1	0	NA	NA	NA
9079975	TGCAGAGTTCCAGACAACAACAGGATTTACTACACTCTGTCATTAGCTTCTCACCCTGGGTTTCAGGGG	50:T>A	50	NA	1	1	NA	1	0	1	1	1	1	0	0	0	1	NA	NA	0	NA	1	NA	0	NA	1	0	1	0	0	0	1	1	0	0	NA	1	1	NA	1	1	NA	NA	NA	NA	0	1	1	1
100032225	TGCAGAAGGAGGCCCGAAGACATTCTGCAATCTATCATACAAAATATGCATTCCAGATTGTTCCGATTG	24:C>T	24	1	1	1	1	1	1	1	1	1	1	1	1	1	1	1	1	1	1	1	1	1	1	1	1	1	1	1	1	1	1	1	1	1	1	1	1	1	1	1	1	1	1	1	1	1	1
100049912	TGCAGACGAAAAATAAGGTTCCAGGTAAATTGGTTTTGGTTAGTCTAATTGCAAAGTATGGAGCTTTTA	50:G>A	50	0	0	0	0	0	0	0	0	0	0	0	0	0	0	0	0	0	0	0	0	0	0	0	0	0	0	0	0	0	0	0	0	0	0	0	0	0	2	0	0	0	0	0	0	0	0
100049912	TGCAGACGAAAAATAAGGTTCCAGGTAAATTGGTTTTGGTTAGTCTAATTGCAAAGTATGGAGCTTTTA	64:T>C	64	0	0	0	0	0	0	0	0	0	0	0	0	0	0	0	0	0	0	0	0	0	0	0	0	0	0	0	0	0	0	0	0	0	0	0	0	0	0	0	2	0	0	0	0	0	0
100034961	TGCAGGTTTTAGATGAAATCCATCGGCAACCTGTATCACTTTCCCTATCAATGGTCTCACTCCCTGCAC	64:T>C	64	0	0	0	0	0	0	0	0	0	0	0	0	0	0	0	0	0	0	0	0	0	0	0	0	0	0	0	0	0	0	0	0	0	0	0	0	0	0	0	0	0	0	0	0	0	0
4401859	TGCAGACACATAGATGCAGATACGTTTGCATGCTAGTGCTATTGTTCAGTCAAGAAAGTATAACAAACT	39:T>A	39	1	0	0	1	0	0	0	0	0	0	1	1	1	2	1	1	1	1	0	1	1	1	0	1	0	1	0	0	0	0	1	1	1	0	0	1	0	0	1	1	1	1	0	0	0	0
100035791	TGCAGTTGCATCAATAACTCCAACAGACTTTGCTAGCACACCTTTACCATTCTACAAAGCACAAAAAGA	59:C>G	59	0	0	0	0	0	0	0	0	0	0	0	0	0	0	0	1	0	0	0	0	0	0	0	0	0	0	0	0	0	0	0	0	0	0	0	0	0	0	0	0	0	0	0	0	0	0
6115476	TGCAGATACTGTTTTTGAAGTGCTTTTGAACACTGAACGACAGAAAAGACAAGAGTAAGTTGCCTATAA	37:C>T	37	0	0	0	0	0	0	0	0	0	0	0	0	0	0	0	0	0	0	0	0	0	0	0	0	0	0	0	0	0	0	0	0	0	0	0	0	0	0	0	0	0	0	0	0	0	0
4402234	TGCAGCATCTACATGGGAGATTAGAAATTTGAACACACCTGTGGCATCAAATAGCCCAAAATGTCTAGT	12:A>G	12	0	0	0	0	0	0	0	0	0	0	1	1	1	0	0	0	1	0	0	0	1	0	0	1	0	1	0	0	0	0	1	1	0	0	0	0	0	0	0	0	0	0	0	0	0	0
6118963	TGCAGTTTTAGTAAAGCTACTCAATTTACCATTCAGTATCAAAGGCTTACAACATTACAGATCGGAAGA	8:T>C	8	0	0	0	0	0	0	0	0	0	0	0	0	0	0	0	0	0	0	0	0	0	0	0	0	0	0	0	0	0	0	0	0	0	0	0	0	0	0	0	0	0	0	0	0	0	0
4403458	TGCAGATACTATAATTCCTTAGCTGCTCAATGCCATCAAGCAACAAAAGGAGGATATAACATTGATTGA	38:A>G	38	0	0	0	0	0	0	0	0	NA	0	NA	NA	NA	0	0	0	NA	0	0	0	NA	0	0	NA	0	NA	NA	0	NA	0	NA	NA	0	0	0	0	NA	0	0	0	0	NA	NA	0	0	0
4403458	TGCAGATACTATAATTCCTTAGCTGCTCAATGCCATCAAGCAACAAAAGGAGGATATAACATTGATTGA	7:A>G	7	0	2	0	0	0	0	0	0	NA	0	1	1	1	0	0	0	1	0	0	0	1	0	0	1	0	1	NA	0	NA	0	1	1	0	0	0	0	NA	0	0	0	0	NA	NA	0	0	0
4402928	TGCAGATAGCAGCAATGCTGGTTTGCCTGAAGTTTTAGACTCTTGTGTAATAGCTGCGCGCCATTCCTT	59:G>A	59	0	0	0	0	0	0	0	0	0	0	1	1	1	0	0	0	1	0	0	0	1	0	0	1	0	1	0	0	0	0	1	1	0	0	0	0	0	0	0	0	0	0	0	0	0	0
4402928	TGCAGATAGCAGCAATGCTGGTTTGCCTGAAGTTTTAGACTCTTGTGTAATAGCTGCGCGCCATTCCTT	12:C>T	12	0	0	0	0	0	0	0	0	0	0	NA	NA	NA	0	0	0	NA	0	0	0	NA	0	0	NA	0	NA	0	0	0	0	NA	NA	0	0	0	0	0	0	0	0	0	0	0	0	0	0
9584929	TGCAGTAGTACCCATGCTACATTGATTCCTGGATAAATGATTTAGATGTTGACTGCTTACAGATCGGAA	45:A>G	45	NA	NA	NA	NA	NA	1	1	NA	NA	NA	1	1	1	1	NA	NA	1	NA	NA	NA	1	NA	NA	1	1	1	1	1	NA	NA	1	1	NA	NA	NA	NA	NA	NA	NA	NA	NA	NA	1	NA	1	NA
6103007	TGCAGCAGTTGCACCATCCTCTTCAACTGCCCCAGCAAATGTTTCCAATATTGCTCTGTCCCTTCTAGC	64:C>G	64	0	0	0	0	0	1	1	0	0	0	1	1	1	1	0	0	1	0	0	0	1	0	0	1	1	1	1	1	0	0	1	1	0	0	0	0	0	0	0	0	0	0	1	0	1	0
9582110	TGCAGCAGTTGCACCATCCTCTTCAAGTGCCCCAGCAAATGTTTCCAATATTGCTCTGTCCCTTGTAGC	26:G>C	26	NA	NA	NA	NA	NA	1	1	NA	NA	NA	1	1	1	1	NA	NA	1	NA	NA	NA	1	NA	NA	1	1	1	1	1	NA	NA	1	1	NA	NA	NA	NA	NA	NA	NA	NA	NA	NA	1	NA	1	NA
9577364	TGCAGTAACTTTTCTAGTGCCAAAACCATCATACCCTTTTTTCCACACATCACCTTTCTTGCTCCTTTG	16:G>C	16	1	1	1	1	1	1	1	1	1	1	1	1	1	1	1	1	1	1	1	1	1	1	1	1	1	1	1	1	1	1	1	1	1	1	1	1	1	1	1	1	1	1	1	1	1	1
100050109	TGCAGAGGAATCATCATCTGGTGTATCCTGTAACACAATCTGTTCACCCATATACTTTTAGTATTGTGT	41:G>T	41	0	0	0	0	0	0	0	0	0	0	0	0	0	0	0	0	0	0	0	0	0	0	0	0	0	2	0	0	0	0	0	0	0	0	0	0	0	0	0	0	0	0	0	0	0	0
100050109	TGCAGAGGAATCATCATCTGGTGTATCCTGTAACACAATCTGTTCACCCATATACTTTTAGTATTGTGT	50:T>A	50	0	0	0	0	0	0	0	0	0	0	0	0	0	0	0	0	0	0	0	0	0	0	0	0	0	0	0	0	0	0	0	0	0	0	0	0	0	0	0	0	0	0	0	0	0	0
6120934	TGCAGCTAACTCAGGTGGCAAATCTGGATCATAGTCCTGGAATGAAATTACAGATCGGAAGAGCGGTTC	18:C>T	18	0	0	0	0	0	1	0	0	0	0	1	1	1	0	0	0	1	0	0	0	1	0	0	1	0	1	1	1	0	0	1	1	0	0	0	0	0	0	0	0	0	0	1	0	0	0
9081168	TGCAGAAAATTCAGCTTCCAGTGTGCATTGCTTGGAATTGATATGTTGTGATGGAATTACAGATCGGAA	45:T>C	45	0	0	0	0	0	1	0	0	0	0	1	1	1	0	0	0	1	0	0	0	1	0	0	1	0	1	1	1	0	0	1	1	0	0	0	0	0	0	0	0	0	0	1	0	0	0
9588355	TGCAGCAAAAAGTGCTGAATTTGCGGCAGTAAAAGGTGTCTATTGGATTTTCATTATTCATTCTTCTTA	38:T>G	38	0	0	0	0	0	1	0	0	0	0	1	1	1	0	0	0	1	0	0	0	1	0	0	1	0	1	1	1	0	0	1	1	0	0	0	0	0	0	0	0	0	0	1	0	0	0
9588355	TGCAGCAAAAAGTGCTGAATTTGCGGCAGTAAAAGGTGTCTATTGGATTTTCATTATTCATTCTTCTTA	24:G>A	24	0	0	0	0	0	NA	0	0	0	0	NA	NA	NA	0	0	0	NA	0	0	0	NA	0	0	NA	0	NA	NA	NA	0	0	NA	NA	0	0	0	0	0	0	0	0	0	0	NA	0	0	0
9586022	TGCAGCAACAGGTTTTTCTTCTGTTTGTTTCTTGTTCCGGAATACACCTAAATTTAGGGATGATAGATT	7:A>G	7	0	0	0	0	0	0	1	0	0	0	0	0	0	0	0	0	0	0	0	0	0	0	0	0	1	0	0	0	0	0	0	0	0	0	0	0	0	0	0	0	0	0	0	0	1	0
9586022	TGCAGCAACAGGTTTTTCTTCTGTTTGTTTCTTGTTCCGGAATACACCTAAATTTAGGGATGATAGATT	20:C>T	20	0	0	0	0	0	0	NA	0	0	0	0	0	0	0	0	0	0	0	0	0	0	0	0	0	NA	0	0	0	0	0	0	0	0	0	0	0	0	0	0	0	0	0	0	0	NA	0
6104142	TGCAGCTAGGAAAATTGGTTTGCTTATAGGTTATGTGGGAAAGCTTGCAATGCAACCTTCTCTGTAGAA	32:A>G	32	0	0	0	0	0	0	1	0	0	0	0	0	0	0	0	0	0	0	0	0	0	0	0	0	1	0	0	0	0	0	0	0	0	0	0	0	0	0	0	0	0	0	0	0	1	0
6104142	TGCAGCTAGGAAAATTGGTTTGCTTATAGGTTATGTGGGAAAGCTTGCAATGCAACCTTCTCTGTAGAA	13:A>T	13	0	0	0	0	0	0	NA	0	0	0	0	0	0	0	0	0	0	0	0	0	0	0	0	0	NA	0	0	0	0	0	0	0	0	0	0	0	0	0	0	0	0	0	0	0	NA	0
100035474	TGCAGTGGAGGTGTTTCTGGGGAAAGAGCAGTATCCACAAAACCAGATAAAGCAGTATCACATGCGTGC	65:G>C	65	1	1	NA	1	1	1	1	1	NA	1	1	NA	NA	1	1	NA	1	NA	NA	1	1	1	NA	1	1	1	1	1	NA	1	1	1	1	1	1	1	1	1	1	1	1	1	1	NA	NA	NA
9079981	TGCAGATGGCACCTCATGCTTTGACGAGAAAGATGGACTGCCAGTGGAAGCCTTTGCTAAGGTTCAAGA	24:C>T	24	1	1	1	1	1	0	NA	1	1	1	0	0	0	0	1	1	0	NA	1	1	0	1	1	0	NA	0	NA	0	1	1	0	0	1	1	1	1	1	1	1	1	1	1	0	1	NA	1
9576144	TGCAGCAGCATCCAACTCTGAGAAAAGGATCTTATTCCAAACATAAACCAAAGAAGAAATTCAATGTTA	55:G>T	55	NA	1	1	1	NA	1	NA	1	NA	NA	1	1	1	1	1	NA	NA	1	NA	NA	1	1	1	1	1	1	NA	1	1	NA	1	NA	NA	NA	1	NA	1	1	1	NA	1	1	1	1	NA	1
100034693	TGCAGGGGATATATCTCCTCATCGTGGAGTGAGGGCAGCTATGGAGATGCAAGCAGAAGCTGGAAGGAA	43:G>A	43	0	0	0	0	0	0	0	0	0	0	0	0	0	0	0	0	0	NA	0	0	0	0	0	0	0	0	0	0	0	0	0	0	0	0	0	0	0	0	0	0	0	0	0	0	0	0
100033088	TGCAGATTCCAACCAAATTTTGTTTTGCTTTATGTCAAACTCTTCTGAATCACTTTATTTGCTCATCAC	27:C>T	27	0	0	0	0	0	0	0	0	0	0	0	0	0	0	0	0	0	0	NA	0	0	0	0	0	0	0	0	0	0	0	0	0	NA	0	0	0	NA	0	0	0	0	0	NA	0	0	0
9581930	TGCAGCAATAAACTAATGAATAGAGCCAAAGCATAGCATCATTCGATTTGTGTTTATGGCAGACAAGAG	66:G>C	66	0	0	0	0	0	0	0	0	0	0	0	0	0	0	0	0	0	0	0	0	0	0	0	0	0	0	0	0	0	0	0	0	0	0	0	0	0	0	0	0	0	0	0	0	0	0
9581930	TGCAGCAATAAACTAATGAATAGAGCCAAAGCATAGCATCATTCGATTTGTGTTTATGGCAGACAAGAG	36:C>A	36	0	0	0	0	0	0	0	0	0	0	0	0	0	0	0	0	0	0	0	0	0	0	0	0	0	0	0	0	0	0	0	0	0	0	0	0	0	0	0	0	0	0	0	0	0	0
100044939	TGCAGAATGAAGCAACAACACTGCACTGTGGGAGCTTACAGATCGGAAGAGCGGTTCAGCAGGAATGCC	12:C>T	12	0	0	0	2	0	0	0	0	0	0	0	0	0	0	0	0	0	0	0	0	0	0	0	0	0	0	0	0	0	0	0	0	0	0	0	0	0	0	2	0	0	0	0	0	0	0
6060712	TGCAGCCGATAGCAAAGAACCTACTACTATTGCAGATGGAAGTGCATCTGCTGTAAAAAAAGTCAACCA	6:C>T	6	0	0	0	0	0	0	0	0	0	0	0	0	0	0	0	0	0	0	0	0	0	0	0	0	0	0	0	0	0	0	0	0	0	0	0	0	0	0	0	0	0	0	0	0	0	0
6060712	TGCAGCCGATAGCAAAGAACCTACTACTATTGCAGATGGAAGTGCATCTGCTGTAAAAAAAGTCAACCA	31:G>A	31	0	0	0	0	0	0	0	0	0	0	0	0	0	0	0	0	0	0	0	0	0	0	0	0	0	0	0	0	0	0	0	0	0	0	0	0	0	0	0	0	0	0	0	0	0	0
6125195	TGCAGCAATGGCAAGATCCATCCTTCACAAGAAAGTTAGGCAGTTGGATGCATCCCCCAAGAAACCATC	56:C>T	56	0	2	0	0	0	0	0	0	0	0	0	0	0	0	0	0	0	2	0	0	0	0	0	0	0	0	0	0	0	0	0	0	0	0	0	0	0	2	0	0	2	0	0	0	0	0
100032739	TGCAGAGTCAATAATGCGCTCGGGGCGACAATAAGGCAGTGAATAGTAGGTGTAAGGAAGCTGTGTTTT	25:C>T	25	0	0	0	0	NA	0	NA	0	0	0	0	0	2	0	0	0	0	0	0	0	0	0	0	0	0	0	0	0	0	0	0	0	2	0	0	NA	0	0	0	0	0	0	0	0	0	0
100046007	TGCAGTTTGGTAATAGTAATACAAATTATATCATAAATACTATTTACAGATCGGAAGAGCGGTTCAGCA	39:C>A	39	0	0	0	0	0	0	0	0	0	0	0	0	0	0	0	0	0	0	0	0	0	0	0	0	0	0	0	0	0	0	0	0	0	0	0	0	0	0	0	0	0	0	0	0	0	0
100049296	TGCAGAAAATCATGGCTAGAACAATTTGATCATCAAGGTTATCTCATAGAACAGAAACAATGAGACAGA	14:G>A	14	0	0	0	0	0	NA	1	0	0	0	NA	NA	NA	NA	0	0	NA	0	0	0	NA	0	0	NA	0	NA	NA	NA	0	0	NA	NA	0	0	0	0	0	0	0	0	0	0	NA	0	1	0
6086696	TGCAGAAAACACTTAGAGAATTTACATTTAGAATCTCAACATACTTGTTTCTGTTCTAAACGTCGGATC	65:G>A	65	0	0	0	0	0	0	NA	0	0	0	0	0	0	0	0	0	0	0	0	0	0	0	0	0	0	0	0	0	0	0	0	0	0	0	0	0	0	0	0	0	0	0	0	0	NA	0
6086696	TGCAGAAAACACTTAGAGAATTTACATTTAGAATCTCAACATACTTGTTTCTGTTCTAAACGTCGGATC	61:G>A	61	0	0	0	0	0	0	1	0	0	0	0	0	0	0	0	0	0	0	0	0	0	0	0	0	0	0	0	0	0	0	0	0	0	0	0	0	0	0	0	0	0	0	0	0	1	0
6086696	TGCAGAAAACACTTAGAGAATTTACATTTAGAATCTCAACATACTTGTTTCTGTTCTAAACGTCGGATC	64:G>C	64	0	0	0	0	0	0	NA	0	0	0	0	0	0	0	0	0	0	0	0	0	0	0	0	0	0	0	0	0	0	0	0	0	0	0	0	0	0	0	0	0	0	0	0	0	NA	0
100067140	TGCAGGAACAACTGTCATTGTGATGTTTTCCTTAGACCTTCTGAAAAATCAGAAATCTTCGGTGGTTAG	60:G>C	60	NA	NA	NA	NA	NA	0	NA	NA	NA	NA	0	0	0	0	NA	NA	0	NA	NA	NA	0	NA	NA	0	NA	0	0	0	NA	NA	0	0	NA	NA	NA	NA	NA	NA	NA	NA	NA	NA	0	NA	NA	NA
6120376	TGCAGGAACAACTGTCATTGTGATGTTTTCCTTAGACCTTCTGAAAAATCAGAAATCTTCGGTGGTTGG	67:G>A	67	0	0	0	0	0	1	0	0	0	0	1	1	1	1	0	0	1	0	0	0	1	0	0	1	0	1	1	1	0	0	1	1	0	0	0	0	0	0	0	0	0	0	1	0	0	0
100035276	TGCAGTCCAAGTGCAAGAAAGAATAGCTCAAGGACTCTGTTACAATTGCGATGAAGTATATATTACGGG	48:C>T	48	NA	1	1	NA	NA	1	1	NA	1	1	1	1	1	1	NA	1	1	NA	1	1	1	1	1	1	NA	NA	NA	1	1	1	1	1	1	1	1	NA	1	1	1	1	NA	NA	NA	1	1	1
9576452	TGCAGCCTGCAAATCCATCTCAAAATCGATATACTGAGCCAAATAACAGTGACTGGCGTGGCCGATCTG	61:C>T	61	0	0	0	0	0	1	0	0	0	0	1	1	1	1	0	0	1	0	NA	0	1	0	0	1	0	1	1	1	0	0	1	NA	0	0	0	0	0	0	0	0	0	NA	1	0	NA	0
9080219	TGCAGAAAATGATATAAGCAATATTACACAAAAGTTGATCTTATTACAGATCGGAAGAGCGGTTCAGCA	23:T>G	23	0	0	0	0	0	0	0	0	0	0	0	0	0	0	0	0	0	0	0	0	0	0	0	0	0	0	0	0	0	0	0	0	0	0	0	0	0	0	0	0	0	0	0	0	0	0
9576331	TGCAGCCAAATTGATAGTCTTACTATTAGTATCTAATATCTTGCAGGTCCTTTTCCACTGTAAATCTTC	53:T>A	53	0	0	0	0	0	0	0	0	0	0	0	0	0	0	0	0	0	0	0	0	0	0	0	0	0	0	0	0	0	0	0	0	0	0	0	0	0	0	0	0	0	0	0	0	0	0
9578334	TGCAGCCACAACAGAGTTGTTGTTAGCTTAGAAGCAAGTCAAGCTCTTGCATACTTAGATTCTCAAGAT	41:A>G	41	1	1	1	1	NA	1	1	1	NA	1	1	1	1	1	NA	1	1	1	1	1	1	1	1	1	1	NA	NA	1	1	1	NA	1	1	1	NA	NA	1	1	1	1	1	NA	1	1	1	1
6059473	TGCAGACAAATTTGAATTGGACACTTTGAGGCCCTCACATATTATGGAAACATAATAAAATACATCTAA	46:G>A	46	NA	NA	NA	NA	NA	0	NA	NA	NA	NA	0	0	0	0	NA	NA	0	NA	NA	NA	0	NA	NA	0	NA	0	0	0	NA	NA	0	0	NA	NA	NA	NA	NA	NA	NA	NA	NA	NA	0	NA	NA	NA
6062550	TGCAGTGGAGCCCAAACCCATGTTGCTTGACTTCCAAGTTCCAATACATTCTGCTCTATCTATGTTTGT	67:G>T	67	0	0	0	0	0	0	0	0	0	0	0	0	0	0	0	0	0	0	0	0	0	0	0	0	0	0	0	0	0	0	0	0	0	0	0	0	0	0	0	0	0	0	0	0	0	0
9583473	TGCAGTGGAGCCCAAACCCATGTTGCTTGACTTCCAAGGTCCAATACATTGTGCTCTATCTATGTTTGT	38:G>T	38	1	1	1	1	1	1	1	1	1	1	1	1	1	1	1	1	1	1	1	1	1	1	1	1	1	1	1	1	1	1	1	1	1	1	1	1	1	1	1	1	1	1	1	1	1	1
4402852	TGCAGATGAACCATTCAATGATGAACTTCATGCTGTATTCACAACTATTACAGATCGGAAGAGCGGTTC	5:A>G	5	NA	NA	NA	0	NA	1	0	NA	NA	NA	1	1	1	1	NA	NA	1	NA	NA	NA	1	NA	NA	1	NA	1	0	0	NA	NA	1	1	NA	1	NA	NA	NA	NA	NA	NA	NA	NA	0	NA	0	NA
6117665	TGCAGTTATGAATACTGGCGCTAATGCTGCACATTGTACAATATCCATTTTCATATAATTTGCATTACA	7:A>G	7	1	1	1	0	1	0	0	1	1	1	0	0	0	0	1	1	0	1	1	1	0	1	1	0	1	0	0	0	1	1	0	0	1	0	1	1	1	1	1	1	1	1	0	1	0	1
6117665	TGCAGTTATGAATACTGGCGCTAATGCTGCACATTGTACAATATCCATTTTCATATAATTTGCATTACA	44:C>T	44	NA	NA	NA	0	NA	0	0	NA	NA	NA	0	0	0	0	0	NA	0	NA	NA	NA	0	NA	NA	0	0	0	0	0	NA	NA	0	0	NA	0	NA	NA	NA	NA	NA	NA	NA	NA	0	NA	0	NA
6102012	TGCAGTCCAATCAATATCTGAAAGTGAGGTTTGGGAGGTTCAGTATGATCGTTGCATGAAATCAAACAC	24:T>C	24	0	0	0	0	0	0	0	0	0	0	0	0	0	0	0	0	0	0	0	0	0	0	0	0	0	0	0	0	2	0	0	0	0	0	0	0	0	0	0	0	0	0	0	0	0	0
100035586	TGCAGTGTTGCCAGCACCAGCCCCTGCTCCTGAAAGTGTAATTAGTTGTTTTTGCCACCTAAGATCCCA	43:A>G	43	1	NA	1	1	1	1	1	1	NA	1	1	NA	1	1	1	1	1	1	NA	1	NA	NA	1	1	NA	1	1	NA	1	1	1	1	1	1	1	1	1	NA	1	NA	1	NA	1	1	1	1
6058930	TGCAGAAAAAAACCTCTAAAACCCTAACAATGGCAGTTTTCTCTGATCGTTTAGGAATCTATAGACTCC	68:C>G	68	0	0	0	0	0	0	0	0	0	0	0	0	0	0	0	0	0	0	0	0	0	0	0	0	0	0	0	0	0	0	0	0	0	0	0	2	0	0	0	0	0	0	0	0	0	0
6088013	TGCAGCAAATAGAATTAGGATTGAAATTATAAAAAAAGGGTGGGAACTTGATTTTAGCGAGTGGCATGC	37:G>A	37	1	1	1	NA	1	0	NA	1	1	1	0	0	0	0	1	1	0	1	1	1	0	1	1	0	1	0	0	0	1	1	0	0	1	0	1	1	1	1	1	1	1	1	0	1	NA	1
100034518	TGCAGGCAAGGGCGCCCATTCCTCCAGCTAAGAAAACGAACCAAGGCCATCGAGGAATTGTCTCTTCAC	61:C>T	61	NA	1	1	1	NA	1	NA	NA	1	1	1	1	NA	1	1	NA	1	1	1	1	1	NA	NA	1	1	1	1	1	1	1	NA	NA	1	1	1	NA	1	1	NA	1	NA	1	1	1	1	1
100053539	TGCAGTTTTACTTGCTTGGATGGACAATGTAACTAAGGGCCAAATTTATCAGGAATAAATTATCAAGAA	63:C>A	63	0	0	0	0	0	0	0	0	0	0	0	0	0	0	0	0	0	0	0	0	NA	0	0	0	0	0	0	0	0	0	0	0	0	0	0	0	0	0	0	0	0	0	0	0	0	0
100053539	TGCAGTTTTACTTGCTTGGATGGACAATGTAACTAAGGGCCAAATTTATCAGGAATAAATTATCAAGAA	65:A>G	65	0	0	0	0	0	0	0	0	0	0	0	0	0	0	0	0	0	0	0	0	NA	0	2	0	0	0	0	0	0	0	0	0	0	0	0	0	0	0	0	0	0	0	0	0	0	0
9079127	TGCAGCAATACAAAAAGGGTAATTACACTCACATGATGTATGGAAAAGAAGCATACACTTTTTCCTGTT	26:A>T	26	0	0	0	1	0	1	1	0	0	0	1	1	1	1	0	0	1	0	0	0	1	0	0	1	0	1	NA	NA	0	0	1	1	0	1	0	0	0	0	0	0	0	0	NA	NA	1	0
9079127	TGCAGCAATACAAAAAGGGTAATTACACTCACATGATGTATGGAAAAGAAGCATACACTTTTTCCTGTT	7:A>G	7	0	0	0	NA	0	NA	NA	0	0	0	NA	NA	NA	NA	0	0	NA	0	0	0	NA	0	0	NA	0	NA	NA	NA	0	0	NA	NA	0	NA	0	0	0	0	0	0	0	0	NA	NA	NA	0
9577834	TGCAGTTCCACCAAGCAGAATCAGAATCAGAATCAGAATCGAATCAGCAACAGCACCATCGCTGAAGGT	40:G>A	40	NA	1	1	1	1	NA	1	1	1	1	NA	NA	NA	NA	1	1	NA	1	1	1	NA	1	1	NA	1	NA	NA	NA	1	1	NA	NA	1	NA	1	NA	1	1	1	1	1	1	NA	1	1	1
9581508	TGCAGAGCTTTGAAAATGGGCCAGTCCATGAGCAATACTGTAGTGTTGGGCTCGATAGCTAACTACCCA	44:G>A	44	0	0	0	0	0	0	0	0	0	0	0	0	0	0	0	0	0	0	0	0	0	0	0	0	0	0	0	0	0	0	0	0	0	0	0	0	0	0	0	0	0	0	0	0	0	0
9581508	TGCAGAGCTTTGAAAATGGGCCAGTCCATGAGCAATACTGTAGTGTTGGGCTCGATAGCTAACTACCCA	16:T>C	16	0	0	0	0	0	0	0	0	0	0	0	0	0	0	0	0	0	0	0	0	0	0	0	0	0	0	0	0	0	0	0	0	0	0	0	0	0	0	0	0	0	0	0	0	0	0
100035277	TGCAGTCCACCCTCATATAGATTGTCCGGAGCACGATTTGAAGTGGAAACTAGAATCTATAGTTGTGTT	44:G>A	44	0	0	0	0	0	0	0	0	0	0	0	0	0	0	0	0	0	0	0	0	0	0	0	0	0	0	0	0	0	0	0	0	0	0	0	0	0	0	0	0	0	0	0	0	0	0
100060217	TGCAGAGGGATCTCTTTCTACCCTTTGTTGCAACATTGAAGGTATGCATCTAATGTTTCCATAGTTGAA	26:G>A	26	1	1	1	NA	1	NA	NA	1	1	1	NA	NA	NA	NA	1	1	1	1	1	1	NA	1	1	NA	1	NA	0	0	1	1	NA	NA	1	NA	1	1	1	1	1	1	1	1	0	1	NA	1
9585698	TGCAGAGGGATCTCTTTCTACCCTTTATTGCAACATTGAAGGTATGCATCTAATGTTTCCATAGTTTAC	66:T>G	66	NA	NA	NA	1	NA	1	1	NA	NA	NA	1	1	1	1	NA	NA	1	NA	NA	NA	1	NA	NA	1	NA	1	NA	NA	NA	NA	1	1	NA	1	NA	NA	NA	NA	NA	NA	NA	NA	NA	NA	1	NA
4402748	TGCAGAGGGATCTCTTTCTACCCTTTATTGCAACATTGAAGGTATGCATCTAATGTTTCCATAGTTGAA	58:C>T	58	1	1	1	0	1	0	0	1	1	1	0	0	0	0	1	1	0	1	1	1	0	1	1	0	1	0	NA	NA	1	1	0	0	1	0	1	1	1	1	1	1	1	1	NA	1	0	1
9568735	TGCAGCCCCAAGAGGTCTGTCACATAGTTCTTCAAATGTAAAATAGGCACATCCATTAGCTCCTAGCGG	6:C>T	6	0	0	0	0	0	0	0	0	0	0	0	0	0	0	0	0	0	0	0	0	0	0	0	0	0	0	0	0	0	0	0	0	0	2	0	0	0	0	0	0	0	0	0	0	0	0
6059960	TGCAGATCATTAGATTTTGCATCTGCACAGGGAGAGGTGTGTTTTATTAGTATCAATCAAATAGTTACT	34:A>G	34	0	0	0	0	0	0	0	0	0	0	0	0	0	0	0	0	0	0	0	0	2	0	0	0	0	0	0	0	0	0	0	0	0	0	0	0	0	0	0	2	0	0	0	0	0	0
100062001	TGCAGTAGTATCTTTCACTGTTTAGGGCTGGAACATATCTAGAGAAATAGACTTGAGTTATGGAACGAG	59:A>G	59	1	1	1	NA	1	1	NA	1	1	1	1	1	1	1	1	1	1	1	1	1	1	1	1	1	1	1	1	1	1	1	1	1	1	1	1	NA	1	1	1	1	1	1	1	1	NA	1
100062000	TGCAGTAGTATCTTTCACTGTTTAGGGCTGGAACATATCTAGAGAAATAGACTTGAGTTGTGGAACGAG	57:T>A	57	0	0	0	NA	0	0	NA	0	0	0	0	0	0	0	0	0	0	0	0	0	0	0	0	0	0	0	0	0	0	0	0	0	0	0	0	NA	0	0	0	0	0	0	0	0	NA	0
6110953	TGCAGGTTTACTCTGGATGAACTTTGAAGATAGTTTGTTGATGGCGGTCAATTATTTGTCAGTAAAACT	32:G>T	32	0	0	0	0	0	0	0	0	0	0	0	0	0	0	0	0	0	0	0	0	0	0	0	0	0	0	0	0	0	0	0	0	0	0	0	0	0	0	0	0	0	0	0	0	0	0
6079298	TGCAGAGAGCACTAAAGTGATTCAACAAATTACAGATCGGAAGAGCGGTTCAGCAGGAATGCCGAGACC	11:C>T	11	0	0	0	NA	0	NA	NA	0	0	0	NA	NA	NA	NA	NA	0	NA	0	0	0	NA	0	0	NA	0	NA	NA	NA	0	0	NA	NA	0	NA	0	0	0	0	0	0	0	0	NA	0	NA	0
9583329	TGCAGTCATTTGAAGGCTTGCAGCATCCAGACTGCATAAAACATCCAAAAATTGAGCAGAGAAAAGTTA	60:G>C	60	1	1	1	1	1	1	1	1	1	1	1	1	1	1	1	1	1	1	1	1	1	1	1	1	1	1	1	1	1	1	1	1	1	1	1	1	1	1	1	1	1	1	1	1	1	1
6105210	TGCAGTTACATGTACAAGAGTCCAACTAACTGGGCTAAGTTAGGAAATGCAACTCTTACCAACCCTGAT	14:C>T	14	1	1	1	1	1	0	2	1	1	1	0	0	0	0	0	1	0	1	1	1	0	1	1	0	1	0	0	0	1	1	0	0	1	0	1	1	1	1	1	1	1	2	0	1	1	1
100033966	TGCAGCTACTGCAATGAGTAAGCTAATACCTGCATTTGCTTTTGTTATGGCAGCAATTGTTGGGTAATT	21:G>T	21	1	1	1	1	1	1	1	1	1	1	1	1	1	1	1	1	1	1	1	1	1	1	1	1	1	1	1	1	1	1	1	1	1	1	1	1	1	1	1	1	1	1	1	1	1	1
6111277	TGCAGTGGAAGATGCATAGTATAAACCTTGAAAATATGCATTCTGATTTGCTGTTACTCTGCATGTAAA	60:G>C	60	0	0	0	0	0	0	0	0	0	0	0	0	0	0	0	0	0	0	0	0	0	0	0	0	0	0	0	0	0	0	0	0	0	0	0	0	0	0	0	0	0	0	0	0	0	0
6111277	TGCAGTGGAAGATGCATAGTATAAACCTTGAAAATATGCATTCTGATTTGCTGTTACTCTGCATGTAAA	18:G>A	18	0	0	0	0	0	0	0	0	0	0	0	0	0	0	0	0	0	0	0	0	0	0	0	0	0	0	0	0	0	0	0	0	2	0	0	0	0	0	0	0	0	0	0	0	0	0
6103214	TGCAGAAGGCGATCGCGGACCGTAGCGGCCAGCGAGGAAGAAAATAACATTCAGGAATTTCCCTAATTT	40:A>G	40	0	0	0	0	0	0	0	0	0	0	0	0	0	0	0	0	0	0	0	0	0	0	0	0	0	0	0	0	0	0	0	0	0	0	0	0	0	0	0	0	0	0	0	0	0	0
9585518	TGCAGAAGGCGATCGCGGACCGTAGAGGCCAGCGAGGAAGGAAATAACATTCAGGAATTTCCCTAATTT	25:A>C	25	1	1	1	1	1	1	1	1	1	1	1	1	1	1	1	1	1	1	1	1	1	1	1	1	1	1	1	1	1	1	1	1	1	1	1	1	1	1	1	1	1	1	1	1	1	1
6103304	TGCAGACAGTGTAAGTATAGGGCACCAAATTCATTCCATCTCTAACACAATTCACAACACAACACTCAG	14:G>A	14	NA	NA	NA	NA	NA	0	NA	NA	NA	NA	0	0	0	0	0	NA	0	NA	NA	NA	0	NA	NA	0	NA	0	0	0	NA	NA	0	0	NA	0	NA	NA	NA	NA	NA	NA	NA	NA	0	NA	NA	NA
6103303	TGCAGACAGTGTACGTATAGGGCACTAAATTCATTCCATCTCTAACACAATTCACAACACAACACTCAG	13:C>A	13	0	0	0	0	0	1	0	0	0	0	1	1	1	1	1	0	1	0	0	0	1	0	0	1	0	1	1	1	0	0	1	1	0	1	0	0	0	0	0	0	0	0	1	0	0	0
9577908	TGCAGTTGCGGCTATGTGTATTGTAGTATAGTGCAGAAAAAGTCATTGCATAATAGTACAAGTGGTTGT	13:A>G	13	0	0	0	0	0	0	0	0	0	0	0	0	0	0	0	0	0	0	0	0	0	0	0	0	0	0	0	0	0	0	0	0	0	0	0	0	0	0	0	0	0	0	0	0	0	0
9582182	TGCAGCATGAGTACTGTGTTTTTAGTTATATATCTATCATTACTTTATTTGAATATCTAGCATATGATG	13:C>A	13	0	0	NA	0	0	1	0	0	0	0	1	1	NA	1	NA	0	1	NA	0	0	1	0	0	1	0	1	1	1	0	0	NA	1	0	1	0	0	0	0	0	0	0	0	1	0	0	0
9588291	TGCAGATGCTACATCATGCTGCCACCACACCTTTTCACTAAGACCTTTGAGTAGCTTCTTGAAAGAATC	10:A>G	10	0	0	0	0	0	1	0	0	0	0	1	1	1	1	1	NA	1	0	0	0	1	0	0	1	0	1	NA	1	NA	NA	1	1	0	NA	0	0	0	0	NA	0	0	0	NA	0	0	0
9591332	TGCAGTCCTTTTGATCCTATGAATAACAATTCCTATTTCCATCTAACAAGAAAAAATGAATGTTACAGA	26:C>T	26	1	1	1	1	1	1	1	1	1	1	1	1	1	1	1	1	1	1	1	1	1	1	1	1	1	1	1	1	1	1	1	1	1	1	1	1	1	1	1	1	1	1	1	1	1	1
9591331	TGCAGTCGTTTTGATCCTATGAATAATAATTCCTATTTCCATCTAACAAGAAAAAATGAATGTTACAGA	7:G>C	7	1	1	1	1	1	1	1	1	1	1	1	1	1	1	1	1	1	1	1	1	1	1	1	1	1	1	1	1	1	1	1	1	1	1	1	1	1	1	1	1	1	1	1	1	1	1
100075689	TGCAGTCCTTTTGATCCTATGAATAATAATTCCTATTTCCATCTAACAAGAAAAAATGAATGTTACAGA	58:A>G	58	0	0	0	0	0	0	0	0	0	0	0	0	0	0	0	0	0	0	0	0	0	0	0	0	0	0	0	0	0	0	0	0	0	0	0	0	0	0	0	0	0	0	0	0	0	0
100075689	TGCAGTCCTTTTGATCCTATGAATAATAATTCCTATTTCCATCTAACAAGAAAAAATGAATGTTACAGA	8:T>C	8	0	0	0	0	0	0	0	0	0	0	0	0	0	0	0	0	0	0	0	0	0	0	0	0	0	0	0	0	0	0	0	0	0	0	0	0	0	0	0	0	0	0	0	0	0	0
100075689	TGCAGTCCTTTTGATCCTATGAATAATAATTCCTATTTCCATCTAACAAGAAAAAATGAATGTTACAGA	65:C>A	65	0	0	2	2	0	0	0	0	0	0	0	0	0	0	0	0	0	0	0	0	0	0	0	0	0	0	0	0	0	0	0	0	0	0	0	0	0	0	0	0	0	0	0	0	0	0
100074407	TGCAGCTTCTTTGATGCTGTCACAATAGGGTACATAAGGCTTTACATCAAGTACTGGCTGTTACAGATC	63:C>A	63	0	0	0	0	0	0	0	0	0	0	0	0	0	0	0	0	0	0	0	0	0	0	0	0	0	0	0	0	0	0	0	0	0	0	0	0	0	0	0	0	0	0	0	0	0	0
6120529	TGCAGTGCCAAATTGGTTGATGGTAATGCTCCATGACCCTTTAGCTATATTTGATGCTGCTTATATTTC	34:G>C	34	1	1	1	1	1	0	1	1	1	1	0	0	0	0	0	1	0	1	1	1	0	1	1	0	1	0	0	0	1	1	0	0	1	0	1	1	1	1	1	1	1	1	0	1	1	1
9587741	TGCAGGGCTTAGAAGCTGAGGGAGAACTGTCTGAGAATGTTACAGATCGGAAGAGCGGTTCAGCAGGAA	6:G>A	6	0	0	0	0	0	NA	0	0	0	0	1	NA	NA	NA	NA	0	NA	0	0	0	NA	0	0	NA	0	NA	NA	NA	0	0	NA	NA	0	NA	0	0	0	0	0	0	0	0	NA	0	0	0
4401994	TGCAGGAGGGTTATCAAGATTTACTAATCTCGTATGATTGCAAATTTGCAACCAATATTTGCTAGTAAA	32:T>G	32	NA	1	1	0	1	1	0	1	1	1	1	1	1	1	1	1	1	NA	1	1	1	1	1	1	1	1	0	0	1	1	1	1	1	1	1	1	1	1	1	1	1	1	0	1	0	1
6125366	TGCAGCATCATCAATGGCACCAGGAAGGTCCTGTATAGCAGGGGAAAACATTTACAGATCGGAAGAGCG	35:T>C	35	0	0	0	0	0	0	0	0	0	0	0	0	0	0	0	0	0	0	0	0	0	0	0	0	0	0	0	0	0	0	0	0	0	0	0	0	0	0	0	0	0	0	0	0	0	0
6120415	TGCAGGGCATCTGTTAGGCAATTTGTTGGTGTTGAGTATTACGGCTTGTGTGTGAATACCCCCTGCCTA	24:G>A	24	0	0	0	0	0	0	0	0	0	0	0	0	0	0	0	0	0	0	0	0	0	0	0	0	0	0	0	0	0	0	0	0	0	0	0	0	0	0	0	0	0	0	0	0	0	0
6121454	TGCAGAGAAATCTGGTTTGTTGAAGGCAATTCCAGCGTTATATTTTGTGAATGACGCAGAAGTTGTATT	36:G>A	36	0	0	0	0	0	0	0	0	0	0	0	0	0	0	0	0	0	0	0	0	0	0	0	0	0	0	0	0	0	0	0	0	0	0	0	0	0	0	0	0	0	0	0	0	0	0
4402969	TGCAGCACTTTTATTGTAAGTGTTGTTGATACCATATTTTCCAGCTTCATTATGATATCCCAGTATCTT	57:T>C	57	0	0	0	0	0	0	0	0	0	0	0	0	0	0	0	0	0	0	0	0	0	0	0	0	0	0	1	1	0	0	0	0	0	0	0	0	0	0	0	0	0	0	1	0	0	0
9581546	TGCAGAGTAAGGGAAATCCATTAGCAACTCCTTTGAATGTACAAATATTGCGACATATTTTAGAAATGT	61:A>T	61	1	1	1	0	1	1	0	1	1	1	1	1	1	1	0	1	1	1	NA	1	1	NA	NA	1	1	NA	0	0	NA	1	1	1	1	1	1	1	1	NA	1	1	1	1	0	1	NA	1
9581546	TGCAGAGTAAGGGAAATCCATTAGCAACTCCTTTGAATGTACAAATATTGCGACATATTTTAGAAATGT	11:G>A	11	NA	NA	NA	0	NA	NA	0	NA	NA	NA	NA	NA	NA	NA	0	NA	NA	NA	NA	NA	NA	NA	NA	NA	NA	NA	0	0	NA	NA	NA	NA	NA	NA	NA	NA	NA	NA	NA	NA	NA	NA	0	NA	NA	NA
4402688	TGCAGCGTTTTGGTCGATTTGGTTTGCTCAACAGACAGTTTCAAATTCATTTACAATTGCGATATCGTT	36:A>G	36	0	0	0	0	0	0	0	0	0	0	0	0	0	0	NA	0	0	0	0	0	0	0	0	0	0	0	NA	NA	0	0	2	0	0	0	0	0	0	0	0	0	0	0	NA	0	0	0
4402688	TGCAGCGTTTTGGTCGATTTGGTTTGCTCAACAGACAGTTTCAAATTCATTTACAATTGCGATATCGTT	6:G>T	6	0	0	0	0	0	0	0	0	0	0	0	0	0	0	NA	0	0	0	0	0	0	0	0	0	0	0	NA	NA	0	0	0	0	0	0	0	0	0	0	0	0	0	0	NA	0	0	0
4402688	TGCAGCGTTTTGGTCGATTTGGTTTGCTCAACAGACAGTTTCAAATTCATTTACAATTGCGATATCGTT	66:G>C	66	0	0	0	0	0	0	0	0	0	0	0	0	0	0	1	0	0	0	0	0	0	0	0	0	0	0	1	1	0	0	0	0	0	0	0	0	0	0	0	0	0	0	1	0	0	0
4401735	TGCAGACATGGAATCCCATCGATAACAAGAAGTTTGAGACACTGTCCTACCTTCCTCCTCTCTCAGATG	43:G>T	43	0	0	0	0	0	0	0	0	0	0	0	0	0	0	0	1	0	0	0	0	0	0	0	0	0	0	1	1	0	0	0	0	0	0	0	0	0	0	0	0	0	0	1	0	0	0
6121314	TGCAGGAAAAAGGAGATAGTAAGGTGACAGAAGATTCAAGCAAAGCACAAAGTGTTTACAGATCGGAAG	33:A>T	33	0	0	0	0	0	0	0	0	0	0	0	0	0	0	0	0	0	0	0	0	0	0	0	0	0	0	0	1	0	0	0	0	0	0	0	0	0	0	0	0	0	0	1	0	0	0
4400045	TGCAGTTGTTTCAATAGAACGGGTCAATAACAAGACAACCCATCTTGTATTTCCTCAGCAAAAGTATCT	7:G>T	7	0	0	0	0	0	0	0	0	0	0	0	0	0	0	0	0	0	0	0	0	0	0	0	0	0	0	0	0	0	0	0	0	0	0	0	0	0	0	0	0	0	0	1	0	0	0
6089381	TGCAGGCTCAAACTTTGGTAGAGCAAAATCAATATTAGATAGCATGTGGATATAACTAGTGTTACACCA	15:T>G	15	0	0	0	0	0	0	0	0	0	0	0	0	0	0	0	0	0	0	0	0	0	0	0	0	0	0	0	0	0	0	0	0	0	0	0	0	0	0	0	0	0	0	1	0	0	0
6122311	TGCAGCAATTATGGCAATTGCTCTTGCAAATGGTGATGGGAGGCCCCCAGATTGGCAAGATTTTATTGG	34:G>A	34	0	0	0	0	0	0	0	0	0	0	0	0	0	0	0	0	0	0	0	0	0	0	0	0	0	0	0	0	0	0	0	0	0	0	0	0	0	0	0	0	0	0	2	0	0	0
9585882	TGCAGATTGTGCATTTGTTAGGCTACAAAACGTGCCTTTCCTGTCACAATTCTATGAAGTTATTACTGC	29:A>G	29	1	1	1	1	1	1	1	1	1	1	1	1	1	1	1	NA	1	1	1	1	1	1	1	1	1	1	1	1	1	1	1	1	1	1	1	1	1	1	1	1	1	1	1	1	1	1
9585881	TGCAGATTGTGCACTTGTTAGGCTACAAAGCGTGCCTTTCCTGTCACAATTCTATGAAGTTATTACTGC	13:C>T	13	1	1	1	1	1	1	1	1	1	1	1	1	1	1	1	0	1	1	1	1	1	1	1	1	1	1	1	1	1	1	1	1	1	1	1	1	1	1	1	1	1	1	1	1	1	1
100044941	TGCAGAATGAATATTTCCAAAAAGGTTAGTGAAGCCTTACAGATCGGAAGAGCGGTTCAGCAGGAATGC	19:A>C	19	0	0	0	0	0	0	0	0	0	0	0	0	0	0	0	0	0	0	0	0	0	0	0	0	0	0	0	0	0	0	0	0	0	0	0	0	0	0	0	0	0	0	0	0	0	0
6075446	TGCAGTGACACCTGTCACTGACAGTTACATTTTCTGTTTTCTGTTACAGATCGGAAGAGCGGTTCAGCA	24:T>A	24	0	0	0	0	0	0	0	0	0	0	0	0	0	0	0	0	0	0	0	0	0	0	0	0	0	0	0	0	0	0	0	0	0	0	0	0	0	0	0	0	0	0	0	0	0	0
9589423	TGCAGTAAGTTTATCAATGCAACAGTAAAATGATTTGACTTACTGATTTACAGATCGGAAGAGCGGTTC	19:C>T	19	0	0	0	0	0	0	0	0	0	0	0	0	0	0	0	0	0	0	0	0	0	0	0	0	0	0	0	0	0	0	0	0	0	0	0	0	0	0	0	0	0	0	1	0	0	0
9586776	TGCAGTATTGTAGTCGTAACTTTTGAGAAAAGGGATAAGGGGGGAAACATCTAACAAACAACTTGTCAA	14:C>T	14	1	1	1	1	1	1	1	1	1	NA	1	1	1	1	1	1	1	1	1	1	1	1	1	1	1	1	1	1	1	1	1	1	1	1	1	1	1	1	1	1	1	1	1	1	1	1
100062037	TGCAGTATTGTAGTTGTAACTTTTGAGAACAGGGATATGGGGGGAAACATCTAACAAACAACTTGTCAA	37:T>A	37	1	1	1	1	1	1	1	1	1	NA	1	1	1	1	1	1	1	1	1	1	1	1	1	1	1	1	1	1	1	1	1	1	1	1	1	1	1	1	1	1	1	1	1	1	1	1
100062038	TGCAGTATTGTAGTTGTAACTTTTGAGAACAGGGATAAGGGGGGAAACATCTAACAAACAACTTGTCAA	65:T>C	65	0	0	0	0	0	0	0	2	0	NA	0	0	0	0	0	0	0	0	0	0	0	0	0	0	0	0	0	0	0	0	0	0	0	0	0	0	0	0	0	0	0	0	0	0	0	0
9588779	TGCAGGTATGTATGTCAGACAGGCATAGACCGCGGAAGAAGGTGAAAGGGAATAAGAGTGGTAAAGGAA	40:G>C	40	0	0	0	0	0	0	0	0	0	0	0	0	0	0	0	0	0	0	0	0	0	0	0	0	0	0	0	0	0	0	0	0	0	0	0	0	0	0	0	0	0	0	1	0	0	0
9588779	TGCAGGTATGTATGTCAGACAGGCATAGACCGCGGAAGAAGGTGAAAGGGAATAAGAGTGGTAAAGGAA	10:T>C	10	0	0	0	0	0	0	0	0	0	0	0	0	0	0	0	0	0	0	0	0	0	0	0	0	0	0	0	0	0	0	0	0	0	0	0	0	0	0	0	0	0	0	NA	0	0	0
9588779	TGCAGGTATGTATGTCAGACAGGCATAGACCGCGGAAGAAGGTGAAAGGGAATAAGAGTGGTAAAGGAA	47:G>A	47	0	0	0	0	0	0	0	0	0	0	0	0	0	0	0	0	0	0	0	0	0	0	0	0	0	0	0	0	0	0	0	0	0	0	0	0	0	0	0	0	0	0	NA	0	0	0
9588779	TGCAGGTATGTATGTCAGACAGGCATAGACCGCGGAAGAAGGTGAAAGGGAATAAGAGTGGTAAAGGAA	64:A>G	64	0	0	0	0	0	2	0	0	0	0	0	0	0	0	0	0	0	0	0	0	0	0	0	0	0	0	0	0	0	0	0	0	0	0	0	0	0	0	0	0	0	0	NA	0	0	0
9581447	TGCAGAGAGAAGTGCAAAGATGGCCTTGCTTATGGAATGGGTTTCAGAAGCCATGCTACCTATTTGCCA	56:T>C	56	0	0	0	0	0	0	0	2	0	0	0	0	0	0	0	0	0	0	0	0	0	0	0	0	0	0	0	0	0	0	0	0	0	0	0	0	0	0	0	0	0	0	0	0	0	0
100058351	TGCAGAAACACAAGATAATTTGTCACGCTGCTTACAGATCGGAAGAGCGGTTCAGCAGGAATGCCGAGA	20:T>G	20	0	0	0	0	0	0	0	0	0	0	0	0	0	0	0	0	0	0	0	0	0	0	0	0	0	0	0	0	0	0	0	0	0	0	0	0	0	0	0	0	0	0	0	0	0	0
6112204	TGCAGCATATCGAAAACTGGCGATGACATTACTAGTAGTCTAGGACAACTATGCTTGACTATAGATAAA	10:C>T	10	0	0	0	0	0	0	0	0	0	0	0	0	0	0	0	0	0	0	0	0	0	0	0	0	0	0	0	0	0	0	0	0	0	0	0	0	0	0	0	0	0	0	0	0	0	0
6112204	TGCAGCATATCGAAAACTGGCGATGACATTACTAGTAGTCTAGGACAACTATGCTTGACTATAGATAAA	60:A>C	60	0	0	0	0	0	0	0	0	0	0	0	0	0	0	0	0	0	0	0	0	0	0	0	0	0	0	0	0	0	0	0	0	0	0	0	0	0	0	0	0	0	0	0	0	0	0
6112204	TGCAGCATATCGAAAACTGGCGATGACATTACTAGTAGTCTAGGACAACTATGCTTGACTATAGATAAA	30:A>G	30	0	0	0	0	0	0	0	0	0	0	0	0	0	0	0	0	0	0	0	0	0	0	0	0	0	0	0	0	0	0	0	0	0	0	0	0	0	0	0	0	0	0	0	0	0	0
9589418	TGCAGTAACCAAACAACTTTCGTAGTAGAGGTAACACAATCAAATATACATTACAGATCGGAAGAGCGG	43:A>C	43	1	1	1	1	1	1	1	1	1	1	1	1	1	1	1	1	1	1	1	1	1	1	1	1	1	1	1	1	1	1	1	1	1	1	1	1	1	1	1	1	1	1	0	1	1	1
4400642	TGCAGTAACCAAACAACTTTCGTAGTAGAGGTAACACAATCAACTATATATTACAGATCGGAAGAGCGG	21:G>A	21	0	0	0	0	0	0	0	0	0	0	0	0	0	0	0	0	0	0	0	0	0	0	0	0	0	0	0	0	0	0	0	0	0	0	0	0	0	0	0	0	0	0	NA	0	0	0
100032253	TGCAGAAGGTTGGAAAGGCCAGAGGTACAGGAGAAAAATTCCTTTAGGTTTTTATTTCCTCTAAAATAA	33:A>C	33	1	NA	1	1	NA	1	1	1	1	1	NA	1	NA	2	1	1	1	1	1	1	NA	1	1	1	1	1	NA	1	1	1	1	1	1	NA	1	1	1	1	1	1	NA	NA	0	1	1	1
100035333	TGCAGTCTTTATGTTACCTGTGAACCATGCATAATGTGTGCATCTGCTTTATCGATTTTGGGTATCCTC	11:T>C	11	0	0	0	0	0	0	0	0	0	NA	0	0	0	0	0	0	0	0	0	0	0	0	0	0	0	0	0	0	0	0	0	0	0	0	0	0	0	NA	0	0	0	0	0	NA	0	0
100045621	TGCAGGGTTTTCCTCTCATGGAGATTATAAAACATTTTGGCAATGCAGTTACAGATCGGAAGAGCGGTT	29:A>G	29	1	1	1	1	1	1	1	1	1	1	1	1	1	1	1	1	1	1	1	1	1	1	1	1	1	1	1	1	1	1	1	1	1	1	1	1	1	1	1	1	1	1	1	1	1	1
9582138	TGCAGCATCAACTTGATCACAGAGTCCTGATTCTTATCTTCATTGCTTGTGGAATCACCATTTGATAAT	35:A>C	35	1	1	1	1	1	1	1	1	1	1	1	1	1	1	1	1	1	1	1	1	1	1	1	1	1	1	1	1	1	1	1	1	1	1	1	1	1	1	1	1	1	1	1	1	1	1
9585720	TGCAGAGTCTACCATAAGGGATATCATAGTCTCTATTACAATCCAGTATCTTAGTCAATGGTAAAGATG	28:G>C	28	0	0	0	0	0	0	0	0	0	0	0	0	0	0	0	0	0	0	0	0	0	0	0	0	0	0	0	0	0	0	0	0	0	0	0	0	0	0	0	0	0	0	0	0	0	0
9585720	TGCAGAGTCTACCATAAGGGATATCATAGTCTCTATTACAATCCAGTATCTTAGTCAATGGTAAAGATG	61:T>C	61	0	0	0	0	0	0	0	0	0	0	0	0	0	0	0	0	0	0	0	0	0	0	0	0	0	0	0	0	0	0	0	0	0	0	2	0	0	0	0	0	0	0	0	0	0	0
9580933	TGCAGGTAAAAACGGGAGTAAATTTTCTCTCTTCTAAATTTGAAGGACATGTTATCTTCTAAATAATAA	64:A>G	64	0	0	0	0	0	0	0	0	0	0	0	0	0	0	NA	NA	0	NA	0	0	0	0	0	0	0	NA	NA	0	NA	0	0	0	0	0	0	0	0	0	0	0	0	0	0	0	0	0
9580933	TGCAGGTAAAAACGGGAGTAAATTTTCTCTCTTCTAAATTTGAAGGACATGTTATCTTCTAAATAATAA	11:A>G	11	0	0	0	0	0	0	0	0	0	0	0	0	0	0	NA	NA	0	NA	0	0	0	0	0	0	0	NA	NA	0	NA	0	0	0	0	0	0	0	0	0	0	0	0	0	0	0	0	0
6114880	TGCAGTACTAATACCATTGTCAGTTCTGGTTCTTACAGATCGGAAGAGCGGTTCAGCAGGAATGCCGAG	18:G>T	18	0	0	0	0	0	0	0	0	0	0	0	0	0	0	0	0	0	0	0	0	0	0	0	0	0	0	0	0	0	0	0	0	0	0	0	0	0	0	0	0	0	0	0	0	0	0
6101734	TGCAGTGAATGATGAACCCTCTGGATTATCATCTGTAGGAACAACAGATATTTCACTTCAAGGCCTTCT	6:G>A	6	0	0	0	0	0	0	0	0	0	0	0	0	0	0	0	0	0	0	0	0	0	0	0	0	0	0	0	0	0	0	0	0	0	0	0	0	0	0	0	0	0	0	0	0	0	0
6101734	TGCAGTGAATGATGAACCCTCTGGATTATCATCTGTAGGAACAACAGATATTTCACTTCAAGGCCTTCT	67:C>T	67	0	0	0	0	0	0	0	0	0	0	0	0	0	0	0	0	0	0	0	0	0	0	0	0	0	0	0	0	0	0	0	0	0	0	0	0	0	0	0	0	0	0	0	0	0	0
6101734	TGCAGTGAATGATGAACCCTCTGGATTATCATCTGTAGGAACAACAGATATTTCACTTCAAGGCCTTCT	19:T>C	19	0	0	0	0	0	2	0	0	0	0	0	0	0	0	0	0	0	0	0	0	0	0	0	0	0	0	0	0	0	0	0	0	0	0	0	0	0	0	0	0	0	0	0	0	0	0
6059652	TGCAGAGAATGGTAATAAGAAAATCGGCCCAAACACCTTCAACCTCCTCTACAAGAGCAGATGTACAAT	61:T>C	61	0	0	0	0	1	0	0	0	0	0	0	0	0	0	0	0	0	0	0	0	0	0	0	0	0	0	0	1	0	0	0	0	0	0	0	0	0	0	0	0	0	0	1	0	0	0
6063092	TGCAGTTTTATAAAGACTACTTTGATTTATATTTACAAGAAGGCCCTTCTTCTAAAATCTAAACAATTG	46:T>A	46	0	0	0	0	0	0	0	0	0	0	0	0	0	0	1	0	0	0	0	0	0	0	0	0	0	0	0	0	0	0	0	0	0	0	0	0	0	0	0	0	0	0	0	0	0	0
6063092	TGCAGTTTTATAAAGACTACTTTGATTTATATTTACAAGAAGGCCCTTCTTCTAAAATCTAAACAATTG	42:G>A	42	0	0	0	0	0	0	0	0	0	0	0	0	0	0	NA	0	0	0	0	0	0	0	0	0	0	0	0	0	0	0	0	0	0	0	0	0	0	0	0	0	0	0	0	0	0	0
6062084	TGCAGTAGCACTCATACCAGTAGTCACTTTCATAAGAGTCAGTTTATTAGGAAAATACTTCATCTTTTC	57:C>G	57	0	0	0	0	0	0	0	0	0	0	0	0	0	0	NA	0	0	0	0	0	0	0	0	0	0	0	0	0	0	0	0	0	0	0	0	0	0	0	0	0	0	0	0	0	0	0
6062084	TGCAGTAGCACTCATACCAGTAGTCACTTTCATAAGAGTCAGTTTATTAGGAAAATACTTCATCTTTTC	39:C>T	39	0	0	0	0	0	0	0	0	0	0	0	0	0	0	NA	0	0	0	0	0	0	0	0	0	0	0	0	0	0	0	0	0	0	0	0	0	0	0	0	0	0	0	0	0	0	0
6089456	TGCAGGGCATTCCAATGGAGCAGAGTGCCAGCATCTTCAAGGGGCACCTCTCAGCACCTACCCAAGGGA	66:G>A	66	0	0	0	0	0	0	0	0	0	0	0	0	0	0	0	0	0	0	0	0	0	0	0	0	0	0	0	0	0	0	0	0	0	0	0	0	0	0	0	0	0	0	0	0	0	0
6059435	TGCAGAATTCTCTAAGCAATAAGCTTCTATGAAAACCCTCAAAACATTACTTGCGAAACTGTTTCTAAT	12:T>G	12	0	0	0	0	0	0	0	0	0	0	0	0	0	0	0	0	0	0	0	0	0	0	0	0	0	0	0	0	0	0	0	0	0	0	0	0	0	0	0	0	0	0	0	0	0	0
6059435	TGCAGAATTCTCTAAGCAATAAGCTTCTATGAAAACCCTCAAAACATTACTTGCGAAACTGTTTCTAAT	53:C>T	53	0	0	0	0	0	0	0	0	0	0	0	0	0	0	0	0	0	0	0	0	0	0	0	0	0	0	0	2	0	0	0	0	0	0	0	0	0	0	0	0	0	0	0	0	0	0
6061222	TGCAGGAACATGATTACTGGTCAATACTTACTAATATTTAGATTGATATATATCTGGCAGGAAGGTGAT	23:A>G	23	0	0	0	0	0	0	0	0	0	0	0	0	0	0	0	0	0	0	0	0	0	0	0	0	0	0	0	0	0	0	0	0	0	0	0	0	0	0	0	0	0	0	0	0	0	0
6061222	TGCAGGAACATGATTACTGGTCAATACTTACTAATATTTAGATTGATATATATCTGGCAGGAAGGTGAT	63:G>T	63	0	0	0	0	0	0	0	0	0	0	0	0	0	0	0	0	0	0	0	0	0	0	0	0	0	0	0	0	0	0	0	0	0	0	0	0	0	0	0	0	0	0	0	0	0	0
9583660	TGCAGTTGATATGCTGTAAATAATATTGGTTAGGGACGATTATTGTACTTGTGAAGTATACATTTGGAA	56:T>A	56	1	1	1	1	1	1	1	1	1	1	1	1	1	1	1	1	1	1	1	1	1	1	1	1	1	1	1	1	1	1	1	1	1	1	1	1	1	1	1	1	1	1	1	1	1	1
6095576	TGCAGAATTATTAGAGCTTGTTTGCATATTGCATGTAAATCGTTACAGATCGGAAGAGCGGTTCAGCAG	24:C>A	24	0	0	0	0	0	0	0	0	0	0	0	0	0	0	0	0	0	0	0	0	0	0	0	0	0	0	0	0	0	0	0	0	0	0	0	0	0	0	0	0	0	0	0	0	0	0
9583484	TGCAGTGGCATATATCAAACATATATTTATAGTTGTTAGTAGCATACTAGCCTCTTTATTATGTCATCT	51:C>G	51	0	0	0	0	1	0	0	0	0	0	0	0	0	0	0	1	0	1	0	0	0	0	0	0	0	0	0	1	0	0	0	0	0	0	0	1	0	0	0	0	NA	0	1	0	1	0
6059182	TGCAGAACCAAGATTTATTTTCCTACATGAAGTTGGACAGCTTTGTTGTTTTTTCCATTCTCTTGTACA	16:A>T	16	0	0	0	0	1	0	0	0	0	0	0	0	0	0	0	NA	0	0	0	0	0	0	0	0	0	0	0	1	0	0	0	0	0	0	0	0	0	0	0	0	0	0	1	0	0	0
6059182	TGCAGAACCAAGATTTATTTTCCTACATGAAGTTGGACAGCTTTGTTGTTTTTTCCATTCTCTTGTACA	38:A>G	38	0	0	0	0	NA	0	0	0	0	0	0	0	0	0	0	NA	0	0	0	0	0	0	0	0	0	0	0	NA	0	0	0	0	0	0	0	0	0	0	0	0	0	0	NA	0	0	0
6096365	TGCAGGAGGAAGTGCTCTTCTTTCCCTTACATCAGTTTACAGATCGGAAGAGCGGTTCAGCAGGAATGC	7:G>T	7	0	0	0	0	0	0	0	0	0	0	0	0	0	0	0	0	0	0	0	0	0	0	0	0	0	0	0	0	0	0	0	0	0	0	0	0	0	0	0	0	0	0	0	0	0	0
100062241	TGCAGTGCCACTTTCACCAGGTACGTGATAAAAATCTTGTCATTTTGTTACTAGAATTCTCCATGTATG	24:G>T	24	0	0	0	0	0	0	0	0	0	0	0	0	0	0	0	NA	0	0	0	0	0	0	0	0	0	0	0	0	0	0	0	0	0	0	0	0	0	0	0	0	0	0	0	0	0	0
100062241	TGCAGTGCCACTTTCACCAGGTACGTGATAAAAATCTTGTCATTTTGTTACTAGAATTCTCCATGTATG	49:A>G	49	0	0	0	0	0	0	0	0	0	0	0	0	0	0	0	NA	0	0	0	0	0	0	0	0	0	0	0	0	0	0	0	0	0	0	0	0	0	0	0	0	0	0	0	0	0	0
9588958	TGCAGTGCCACTTTCACCAGGTACGTGATAAAAATCTTGTCATTTTGTTACTAGAATTCTCCATGTGTG	66:G>A	66	1	1	1	1	1	1	1	1	1	1	2	1	1	1	1	0	1	1	1	1	1	1	1	1	1	1	1	1	1	1	1	1	1	1	1	1	1	1	1	1	1	1	1	1	1	1
6105176	TGCAGTGTGACTCTTATTTGCATTCCTATTATCAACATTAGGTGCCAAAGTTCCATTTTCAGATGGTTG	10:C>T	10	0	0	0	0	1	0	0	0	0	0	0	0	0	0	0	0	0	0	0	0	0	0	0	0	0	0	0	1	0	0	0	0	0	0	0	0	0	0	0	0	0	0	1	0	0	0
9577706	TGCAGTGGATAGGGACTGCCAGAGGGATGATATGACAGCAAGAGAAAAGGGGTGGCCTGAAAATGTCAC	18:C>T	18	1	1	1	1	NA	1	1	1	1	NA	1	1	1	1	1	0	1	1	1	1	1	1	1	1	1	1	1	1	NA	1	1	1	1	1	1	1	1	1	1	1	NA	1	1	1	1	1
9579408	TGCAGAATATAGGAAGCATCAGATATCTCTGGTTGATGAACGTCAATAAAAACAATTACAGATCGGAAG	40:C>T	40	NA	NA	NA	NA	0	NA	0	NA	NA	NA	NA	NA	NA	NA	0	NA	NA	0	NA	NA	NA	NA	NA	NA	NA	NA	NA	0	NA	NA	NA	NA	NA	NA	NA	0	NA	NA	NA	NA	NA	NA	0	NA	0	NA
6103961	TGCAGCCAACATTCCAACAAAATTGGCACAAAAGGGAGCGAAAAACAAAATATTTATCCAGATTCAGAC	37:G>A	37	0	0	0	0	0	0	0	0	0	0	0	0	0	0	0	0	0	0	0	0	0	0	0	0	0	0	0	0	0	0	0	0	0	0	0	0	0	0	0	0	0	0	0	0	0	0
6103961	TGCAGCCAACATTCCAACAAAATTGGCACAAAAGGGAGCGAAAAACAAAATATTTATCCAGATTCAGAC	39:G>A	39	0	0	0	0	0	0	0	0	0	0	0	0	0	0	0	0	0	0	0	0	0	0	0	0	0	0	0	0	0	0	0	0	0	0	0	0	0	0	0	0	0	0	0	0	0	0
100034135	TGCAGCTGGTAGATTAGTGGCCCATCAAGGTGCCCTTGAGGTATGGGTTCAATAATGCATCTCATACAA	60:C>T	60	1	1	1	1	1	1	1	1	1	1	1	1	NA	1	1	1	1	1	1	1	1	1	1	1	1	1	1	1	1	1	1	1	NA	1	1	1	1	1	1	1	1	1	1	1	1	1
100061615	TGCAGGGAAATTTTGGCCATTGAAATCCATTTGATACAAAAGTGATTGATGTGTATATATTGGAGCTTA	65:C>T	65	NA	NA	NA	NA	NA	NA	NA	NA	NA	NA	NA	NA	NA	NA	1	0	NA	0	NA	NA	NA	NA	NA	NA	NA	NA	NA	0	NA	NA	NA	NA	NA	NA	NA	0	NA	NA	NA	NA	NA	NA	0	NA	0	NA
100061614	TGCAGGGAAATTTTGGCCATTGAAATCCATTTGATACAAAAGTGATTGATGTGTACATATTGGAGCTTA	55:C>T	55	NA	NA	NA	NA	NA	NA	NA	NA	NA	NA	NA	NA	NA	NA	NA	1	NA	1	NA	NA	NA	NA	NA	NA	NA	NA	NA	1	NA	NA	NA	NA	NA	NA	NA	1	NA	NA	NA	NA	NA	NA	1	NA	1	NA
100033644	TGCAGCATTTGCTTGACCTGCTATGGCCATGAAAAATGTCAGCATCTCAGAAGAAGAAAAAGAAGTTGA	50:A>G	50	0	0	0	0	0	0	0	0	0	0	0	0	0	0	0	0	0	0	0	0	0	0	0	0	0	0	0	0	0	0	0	0	0	0	0	0	0	0	0	0	0	0	0	0	0	0
6089319	TGCAGGCAATGGAAAGGGAAGGTATTCCCTAATTAGAGATCCAGAGGACTTTCAAGTGGGAATTTATGA	48:C>A	48	0	0	0	0	1	0	0	0	0	0	0	0	0	0	0	0	0	0	0	0	0	0	0	0	0	0	0	1	0	0	0	0	0	0	0	0	0	0	0	0	0	0	1	0	0	0
100046924	TGCAGTTAAACACAGCCATTAGACAAGGTTGAATACATTGCAGAAGAACCAATTACAGATCGGAAGAGC	19:T>G	19	NA	1	1	NA	NA	NA	NA	1	NA	NA	NA	NA	1	NA	1	0	1	NA	NA	1	NA	1	NA	NA	1	1	NA	1	NA	1	NA	1	NA	1	NA	NA	1	NA	1	1	NA	1	1	1	1	1
100060549	TGCAGATTTCTGTTTGGATTTCTATGCCCACCTATGTGGTACTATGCGACATTCCTTTATTTTGGAAAT	43:A>G	43	0	0	0	0	0	0	0	0	0	0	0	0	0	0	0	0	0	0	0	0	0	0	0	0	0	0	0	0	0	0	0	0	0	0	0	0	0	0	0	0	0	0	0	0	0	0
6062205	TGCAGTATTTACATCAGCAATTGAACTCAAAATTTGATACATGTATAAAAAATATGATAAAGTTACTCT	42:G>A	42	0	0	0	0	0	0	0	0	0	0	0	0	0	0	0	0	0	0	0	0	0	0	0	0	0	0	0	0	0	0	0	0	0	2	0	0	0	0	0	0	0	0	0	0	0	0
6090094	TGCAGTCACTACAAGCATAGTGCCTCCTTCTCATATATCCTGTGTATCTGACATCCCATTACTTTTATT	17:T>G	17	0	0	0	0	0	0	0	0	0	0	0	0	0	0	0	0	0	0	0	0	0	0	0	0	0	0	0	0	0	0	0	0	0	0	0	0	0	0	0	0	0	0	0	0	0	0
6090094	TGCAGTCACTACAAGCATAGTGCCTCCTTCTCATATATCCTGTGTATCTGACATCCCATTACTTTTATT	42:T>C	42	0	0	2	0	0	0	0	0	0	0	0	0	0	0	0	0	0	0	0	0	0	0	0	0	0	0	0	0	0	0	0	0	0	0	0	0	0	2	0	0	0	0	0	0	0	0
6059260	TGCAGAAGATTGATAACAATGACTGCTAATTGAAATTAGAACTATTTTCTTTTATTCTGTTACAGATCG	34:A>C	34	0	0	0	0	1	0	0	0	0	0	0	0	0	0	0	NA	0	0	0	0	0	0	0	0	0	0	0	1	0	0	0	0	0	0	0	0	0	0	0	0	0	0	1	0	0	0
6059260	TGCAGAAGATTGATAACAATGACTGCTAATTGAAATTAGAACTATTTTCTTTTATTCTGTTACAGATCG	13:T>G	13	0	0	0	0	NA	0	0	0	0	0	0	0	0	0	0	NA	0	0	0	0	0	0	0	0	0	0	0	NA	0	0	0	0	0	0	0	0	0	0	0	0	0	0	NA	0	0	0
6114872	TGCAGTAATGACCAGATTACAATCATAAAAAAGTCTTACAGATCGGAAGAGCGGTTCAGCAGGAATGCC	11:C>G	11	0	0	0	0	0	0	0	0	0	0	0	0	0	0	0	0	0	0	0	0	0	0	0	0	0	0	0	0	0	0	0	0	0	0	0	0	0	0	0	0	0	0	0	0	0	0
100035106	TGCAGTAGCACTTGAATAAGTCTCAAAGTCAAGAAATGAACCATTCTTTTGATAAGGGGTCATATTACC	59:T>C	59	0	0	0	0	0	0	0	0	0	0	0	0	0	0	0	0	0	0	0	0	0	0	0	0	0	0	0	0	0	0	0	0	0	0	0	0	0	0	0	0	0	0	0	0	0	0
9576497	TGCAGCGGCTTTCTTTTCACCCAGCTTGTATGCTTAGAATTTCATCGTTACGGGGAAGTGCTTATTCTG	50:C>T	50	NA	1	1	1	1	1	1	1	1	1	1	1	1	1	1	1	1	1	1	1	1	1	1	1	1	1	1	1	1	1	1	1	1	1	1	1	1	1	1	1	1	1	1	1	1	1
6074063	TGCAGACTGAAAGTTATTCTCAAGGGCTACAAATATGTCTTGGATTACAGATCGGAAGAGCGGTTCAGC	24:G>A	24	0	0	0	0	0	0	0	0	0	0	0	0	0	0	0	1	0	0	0	0	0	0	0	0	0	0	0	0	0	0	0	0	0	0	0	0	0	0	0	0	0	0	0	0	0	0
4400429	TGCAGTATGCTAGGGAATGCTCCCTCCCACCCCATAACTATATACAAGACAAAAATATGAACTTCTACT	32:C>T	32	0	NA	NA	0	NA	0	0	0	NA	0	NA	NA	0	0	0	NA	0	0	0	0	NA	0	0	0	0	NA	NA	1	0	0	NA	NA	0	NA	NA	0	NA	0	NA	0	NA	0	NA	NA	0	0
9591252	TGCAGGGTGCAGAATGGACACGCAGTCGGTTACAGATCGGAAGAGCGGTTCAGCAGGAATGCCGAGACC	21:G>A	21	0	0	0	0	1	0	0	0	0	0	0	0	0	0	0	1	0	NA	0	0	0	0	0	0	0	0	0	1	0	0	0	0	0	0	0	1	0	0	0	0	0	0	1	0	NA	0
9591252	TGCAGGGTGCAGAATGGACACGCAGTCGGTTACAGATCGGAAGAGCGGTTCAGCAGGAATGCCGAGACC	24:G>A	24	0	0	0	0	NA	0	0	0	0	0	0	0	0	0	0	NA	0	NA	0	0	0	0	0	0	0	0	0	NA	0	0	0	0	0	0	0	NA	0	0	0	0	0	0	NA	0	NA	0
100044918	TGCAGAAGTTGATTTTCAGCAATCCATCTTTACAGATCGGAAGAGCGGTTCAGCAGGAATGCCGAGACC	10:G>C	10	0	0	0	0	0	0	0	0	0	0	0	0	0	0	0	0	0	1	0	0	0	0	0	0	0	0	0	0	0	0	0	0	0	0	0	1	0	0	0	0	0	0	0	0	1	0
9584696	TGCAGCATCAAGTTACGAATATGATAAAAGGCTTTTCACACCCTCCAGATGTTACAGATCGGAAGAGCG	39:A>G	39	0	0	0	0	0	0	0	0	0	0	0	0	0	0	0	0	0	0	0	0	0	2	0	0	0	0	0	0	0	0	0	0	0	0	0	0	0	2	0	0	0	0	0	0	0	0
100066937	TGCAGCCTTTGAAATTGGCTACCACCATTATCATCTTTGGATGAATAGACTACAGGTGAACTTGGAGAA	63:G>C	63	0	0	0	0	0	0	0	0	0	0	0	0	0	0	0	0	0	0	0	0	0	0	0	0	0	0	0	0	0	0	0	0	0	0	0	0	0	0	0	0	0	0	0	0	0	0
9589874	TGCAGCTTTTGAAATTGGCTACCACCATTGTCATCTTTGGATGAATAGACTACAGGTGAACTTGGAGAA	6:T>C	6	1	1	1	1	1	1	1	1	1	1	1	1	1	1	1	1	1	1	1	1	1	1	1	1	1	1	1	1	1	1	1	1	1	1	1	1	1	1	1	1	1	1	1	1	1	1
9590303	TGCAGCTATGTTTATTGAAAATATGCATTTAGTAAGAAAGTGGATTTTCTCCATTACAGATCGGAAGAG	46:T>C	46	1	1	1	1	NA	1	1	1	1	1	1	1	1	1	NA	NA	1	1	1	1	1	1	1	1	1	1	1	NA	1	1	1	1	1	1	1	1	1	1	1	1	1	1	NA	1	1	1
100065325	TGCAGCTATGTTTATTGAAAATATGCATTCAGTAAGAAAGTGGATTCTCTCCGTTACAGATCGGAAGAG	29:C>T	29	1	1	1	1	NA	1	1	1	1	1	1	1	1	1	NA	NA	1	1	1	1	1	1	1	1	1	1	1	NA	1	1	1	1	1	1	1	1	1	1	1	1	1	1	NA	1	1	1
100065326	TGCAGCTATGTTTATTGAAAATATGCATTTAGTAAGAAAGTGGATTCTCTCCGTTACAGATCGGAAGAG	51:C>T	51	0	0	0	0	NA	0	0	0	0	0	0	0	0	0	NA	NA	0	0	0	0	0	0	0	0	0	0	0	NA	0	0	0	2	0	0	0	0	0	0	0	0	0	0	NA	0	0	0
6126023	TGCAGAAGAAGATGAAGAACTACGGCAGATGCGATATGAAGTCGGTCACTGGAAGGAGAAAGAAATTAC	54:G>A	54	0	0	0	0	1	0	0	0	0	0	0	0	0	0	1	NA	0	0	0	0	0	0	0	0	0	0	0	1	0	0	0	0	0	0	0	0	0	0	0	0	0	0	1	0	0	0
6126023	TGCAGAAGAAGATGAAGAACTACGGCAGATGCGATATGAAGTCGGTCACTGGAAGGAGAAAGAAATTAC	18:A>T	18	0	0	0	0	NA	0	0	0	0	0	0	0	0	0	NA	1	0	0	0	0	0	0	0	0	0	0	0	NA	0	0	0	0	0	0	0	0	0	0	0	0	0	0	NA	0	0	0
6110138	TGCAGCCTGTAAATGCAAGCATATCCTTCTCATATCTATAACAAAGAGGAGATACTATAAGAATAATAG	54:C>G	54	0	0	0	0	0	0	0	0	0	0	0	0	0	0	0	1	0	0	0	0	0	0	0	0	0	0	0	0	0	0	0	0	0	0	0	0	0	0	0	0	0	0	0	0	0	0
100036358	TGCAGCAGTCTGGCTGCTAACTACTCTCGATGCTATTACCATCTTTAGAGTTCGTTCAACATCACCAGC	26:T>C	26	1	1	1	NA	NA	1	1	1	1	NA	1	1	NA	1	1	NA	NA	1	NA	1	NA	NA	1	1	1	1	1	1	NA	1	1	1	1	1	NA	1	NA	1	NA	1	1	NA	1	1	1	1
6105015	TGCAGTCTGTAGCTGCTAATGCTCATGACATACCTGGTTTGGCAATTTGTAGTGGAAGCAAAGGCAACA	9:T>A	9	0	0	0	0	0	0	0	0	0	0	0	0	0	0	0	0	0	0	0	0	0	0	0	0	0	0	0	0	0	0	0	0	0	0	0	0	0	0	0	0	0	0	0	0	0	0
6105015	TGCAGTCTGTAGCTGCTAATGCTCATGACATACCTGGTTTGGCAATTTGTAGTGGAAGCAAAGGCAACA	66:A>T	66	0	0	0	0	0	0	0	0	0	0	0	0	0	0	0	0	0	0	0	0	0	0	0	0	0	0	0	0	0	0	0	0	0	0	0	0	0	0	0	0	0	0	0	0	0	0
9585801	TGCAGATCAGACCAGGAGTATGATCGCCAAGGTGAATTTCGTGTCGGGGGACATGGTGCAGATGCATTT	32:T>C	32	1	1	1	NA	1	1	1	1	1	NA	1	1	1	NA	1	NA	NA	1	NA	1	1	1	1	1	1	1	1	1	1	1	1	1	1	1	1	NA	1	1	1	1	1	1	NA	1	1	1
100060351	TGCAGATCAGACCAGGAGTATGATCGCCAAGGCGAATTTCGTGTCGGGGAACATGGTGCAGATGCATTT	49:A>G	49	1	1	1	NA	1	1	1	1	1	NA	1	1	1	NA	1	NA	NA	1	NA	1	1	1	1	1	1	1	1	1	1	1	1	1	1	1	1	NA	1	1	1	1	1	1	NA	1	1	1
100060350	TGCAGATCAGACCAGGAGTATGATCGCCAAGGCGAATTTCGTGTCGGGGGACATGGTGCAGATGCATTT	14:G>A	14	0	0	0	NA	0	0	0	0	0	NA	0	0	0	NA	0	NA	NA	0	NA	0	0	0	0	0	0	0	0	0	0	0	0	0	0	0	0	NA	0	0	0	0	0	0	NA	0	0	0
100035156	TGCAGTATATTGTTTGTTTCAGCTATTTTTTCAATACAAAGTTGAGAGTTCAGTAACCACTAACCAGTA	64:C>T	64	0	0	0	0	0	0	0	0	0	0	0	0	0	0	0	0	0	1	0	0	0	0	0	0	0	0	0	0	0	0	0	0	0	0	0	1	0	0	0	0	0	0	0	0	1	0
6109857	TGCAGCACAACTGGGGCATTGGAGGCAGCCTATGCACAAGCTTTTGGAAAGAATATCTCTCTTTCTGAG	20:G>A	20	NA	NA	NA	NA	1	NA	NA	NA	NA	NA	1	NA	NA	NA	1	1	NA	1	NA	NA	NA	NA	NA	NA	NA	NA	NA	1	NA	NA	NA	NA	NA	NA	NA	1	NA	NA	NA	NA	NA	NA	1	NA	1	NA
6089028	TGCAGCTTTTTTGGCTCCTATCTCTGAATATTGACCCTCAAGCCTTGGATCCATTATTCTGCTAAGTTT	7:T>C	7	0	0	0	0	0	0	0	0	0	0	0	0	0	0	1	0	0	0	0	0	0	0	0	0	0	0	0	0	0	0	0	0	0	0	0	0	0	0	0	0	0	0	0	0	0	0
6103946	TGCAGCATTGGCTTATCTATGCCTCAGTCATAGGCCAAGGAGTAGGCCAACAATGACCACAGTTGTTAC	39:G>A	39	0	0	0	0	0	0	0	0	0	0	0	0	0	0	0	1	0	0	0	0	0	0	0	0	0	0	0	0	0	0	0	0	0	0	0	0	0	0	0	0	0	0	0	0	0	0
100051170	TGCAGCATTGGCTTATCTATGCCTCAGTCATAGGCCAAGAAGTAGGCCAACAATGACCACAGTTGTTAC	68:C>A	68	1	NA	2	NA	NA	NA	NA	1	1	NA	NA	NA	1	1	NA	0	NA	NA	1	1	1	NA	1	1	1	1	NA	NA	1	1	1	NA	NA	1	1	NA	1	1	1	NA	1	NA	1	NA	1	1
9588938	TGCAGTGAATGCAGCCAAACTTTCCAATTTGGTCCAAGTTTATGCATGACAATTTTCAGACTAGTTACA	41:A>G	41	0	0	0	0	0	0	0	0	0	0	0	0	0	0	0	0	0	0	0	0	0	0	0	0	0	0	0	0	0	0	0	0	0	0	0	0	0	0	0	0	0	0	0	0	0	0
6090006	TGCAGTATCATACTGGCTTGTTCAACTTCTTAGTTCTGCAATATCTCATCTAATTACTGAGGATGGAGC	48:T>C	48	0	0	0	0	0	0	0	0	0	0	0	0	0	0	0	0	0	0	0	0	0	0	0	0	0	0	0	0	0	0	0	0	0	0	0	0	0	0	0	0	0	0	0	0	0	0
6086772	TGCAGAAAGAAGAAAATTTTTAGTGTCCCTTACCAAAATTTGTTGACTAGTTATTCATGAAAAGGGAAT	16:T>A	16	0	0	0	0	0	0	0	0	0	0	2	0	0	0	0	1	0	1	0	0	0	0	0	0	0	0	0	0	0	0	0	0	0	0	0	1	0	0	0	0	0	0	0	0	1	0
6059973	TGCAGATCCTGTTGAGAGTTTTGATTTCTGGGAAAGACTTACCTGATGAGTTGTCGGTCAAGATTTTGG	45:A>G	45	0	0	2	0	0	0	0	0	0	0	0	0	0	0	0	NA	0	0	0	0	0	0	0	0	2	0	0	0	0	0	0	0	0	0	0	0	0	0	0	0	0	0	0	0	0	0
100035526	TGCAGTGGTTTTTGAGGAGGAGGAAAGGCAGTGAGGCCGGGTGTTTTCTCCCATGACCATAAAATGATG	7:G>A	7	0	0	0	0	0	0	0	0	0	0	0	0	0	0	0	0	0	0	0	0	0	0	0	0	0	0	0	0	0	0	0	0	0	0	0	0	0	0	0	0	0	0	0	0	0	0
9578157	TGCAGCTGTCTTCAGGTTTGCTTGAAAAATTACTGATGTAATATTCTATCAGTATGAGTGTATGACAAA	49:C>G	49	1	1	1	1	NA	1	1	1	1	1	1	1	1	1	0	0	1	NA	1	1	1	1	1	1	1	1	1	0	1	1	1	1	1	1	1	NA	1	1	1	1	1	1	0	1	NA	1
9587463	TGCAGAAGAATAGTGAGTCACTCTTTTTACAGATCGGAAGAGCGGTTCAGCAGGAATGCCGAGACCGAT	16:G>A	16	0	0	0	0	NA	0	0	0	0	0	0	0	0	0	1	0	0	0	0	0	0	0	0	0	0	0	0	1	0	0	0	0	0	0	0	0	0	0	0	0	0	0	1	0	0	0
9587463	TGCAGAAGAATAGTGAGTCACTCTTTTTACAGATCGGAAGAGCGGTTCAGCAGGAATGCCGAGACCGAT	14:G>A	14	0	0	0	0	NA	0	0	0	0	0	0	0	0	0	NA	0	0	0	0	0	0	0	0	0	0	0	0	NA	0	0	0	0	0	0	0	0	0	0	0	0	0	0	NA	0	0	0
6103522	TGCAGATAGCTTGAGAAGAACTCACTTCTAGAAACATCTTCAAATGCTCCACTACTGTAGGTTTGTCTA	31:A>T	31	0	0	0	0	1	0	0	0	0	0	0	0	0	0	1	1	0	1	0	0	0	0	0	0	0	0	0	1	0	0	0	0	0	0	0	1	0	0	0	0	0	0	1	0	1	0
100050307	TGCAGATAGCTTGAGAAGAACTCACTTCTAGTAACATCTTCAAATGCTCCACTACTGTAGGTTTGTCTA	53:A>G	53	NA	NA	1	NA	0	NA	NA	NA	NA	NA	0	NA	NA	NA	0	0	NA	0	NA	NA	NA	NA	NA	NA	NA	NA	NA	0	NA	NA	NA	NA	NA	NA	NA	0	NA	NA	NA	NA	NA	NA	0	NA	0	NA
9589470	TGCAGTTACTCGTCCAAGGATTAGAATTCAGGGCATTACTTTTCCTTCGTTGTTTACAGATCGGAAGAG	11:G>A	11	1	1	1	1	1	1	1	1	1	1	1	1	1	1	1	1	1	NA	1	1	1	1	1	1	1	1	1	1	1	1	1	1	1	1	1	NA	1	1	1	1	1	1	1	1	NA	1
6123867	TGCAGTTACTCATCCAAGGATTAGAATTCAGGGCATTACTTTTCCTTCGATGTTTACAGATCGGAAGAG	33:C>T	33	0	0	0	0	0	0	0	0	0	0	0	0	0	0	0	0	0	1	0	0	0	0	0	0	0	0	0	0	0	0	0	0	0	0	0	1	0	0	0	0	0	0	0	0	1	0
6060184	TGCAGATTTTGTTTCACTTGACTGAAGTTTACATGTTCTAGAACAACATCTCCATTTCGGTCACTCGGA	57:C>A	57	0	0	0	0	0	0	0	0	0	0	0	0	0	0	0	0	0	NA	0	0	0	0	0	0	0	0	0	0	0	0	0	0	0	0	0	NA	0	0	0	0	0	0	0	0	NA	0
6060184	TGCAGATTTTGTTTCACTTGACTGAAGTTTACATGTTCTAGAACAACATCTCCATTTCGGTCACTCGGA	49:C>T	49	0	0	0	0	0	0	0	0	0	0	0	0	0	0	0	0	0	NA	0	0	0	0	0	0	0	0	0	0	0	0	0	0	0	0	0	NA	0	0	0	0	0	0	0	0	NA	0
6060184	TGCAGATTTTGTTTCACTTGACTGAAGTTTACATGTTCTAGAACAACATCTCCATTTCGGTCACTCGGA	23:G>A	23	0	0	0	0	0	0	0	0	0	0	0	0	0	0	0	0	0	1	0	0	0	0	0	0	0	0	0	0	0	0	0	0	0	0	0	1	0	0	0	0	0	0	0	0	1	0
9575815	TGCAGATGGTCCTCAATCCTCATAGCAATTAGCAACTCCAAAAATATATACGGGTGTAAGAGTAATTTT	45:A>T	45	1	1	1	1	1	1	1	1	1	1	1	1	1	1	1	1	1	0	1	1	1	1	1	1	1	1	1	1	1	1	1	1	1	1	1	0	1	1	1	1	NA	1	1	1	0	1
6088602	TGCAGCCTGCATATAGAGAAGTTTTATCTTGGATGCCTTTGATATGATGATGTTATCTATTGATTGCTT	34:G>A	34	0	0	0	0	0	0	0	0	0	0	0	0	0	0	0	0	0	1	0	0	0	0	0	0	0	0	0	0	0	0	0	0	0	0	0	1	0	0	0	0	0	0	0	0	1	0
9577444	TGCAGTAGCTGTTGTTGTTGCAGCTGAGGCCATGCTGGTGGGAACTGTTGCAATTGATTGATTTGATTC	5:T>C	5	0	0	0	0	1	0	0	0	0	0	0	0	0	0	1	1	0	0	0	0	0	0	0	0	0	0	0	1	0	0	0	0	0	2	0	0	0	0	0	0	0	0	1	0	0	0
100067161	TGCAGGATCTGATTTCCATAAATATTTGATGCACAACTTCAATTATATGGTTTGTTTAGATTACAGATC	7:T>C	7	1	1	1	1	1	1	1	1	1	1	1	1	1	1	1	1	1	1	1	1	1	1	1	1	1	1	1	1	1	1	1	1	1	1	1	1	1	1	1	1	1	1	1	1	1	1
9591421	TGCAGGACCAGATTTCCATAAATATTTGATGCACAACTTCAATTATATGGTTTGTTTAGATTACAGATC	9:A>T	9	1	1	1	1	1	1	1	1	1	1	1	1	1	1	1	1	1	1	1	1	1	1	1	1	1	1	1	1	1	1	1	1	1	1	1	1	1	1	1	1	1	1	1	1	1	1
6061943	TGCAGTAACTGTTCCCACCAAACCCATACATAATTTTCAGCCACCAAAAGAGTATGCAATACATTGCCT	15:C>A	15	0	0	0	0	1	0	0	0	0	0	0	0	0	0	1	0	0	0	0	0	0	0	0	0	0	0	0	1	0	0	0	0	0	0	0	0	0	0	0	0	0	0	1	0	0	0
6112587	TGCAGGCTAATAAAAAAACAAGGAATAGGGCTTATAACATTCTTGTCCAAATTGGCCATGCATTTGGGG	65:G>A	65	0	0	0	0	0	0	0	0	0	0	2	0	0	0	0	0	0	0	0	0	0	0	0	0	0	0	0	0	0	0	0	0	0	0	0	0	0	0	0	0	0	0	0	0	0	0
6117389	TGCAGGAATAACCTCACACTTAGCACCAAAGCAACCTTATGAACTATGAAGTGAGCTCAGAAGCTATCA	29:A>C	29	0	0	0	0	1	0	0	0	0	0	0	0	0	0	1	0	0	0	0	0	0	0	0	0	0	0	0	1	0	0	0	0	0	0	0	0	0	0	0	0	0	0	1	0	0	0
100033836	TGCAGCCTTTTCCAGCAACACTTTGAACAAAGAATGGCTAAGGTAGCTTGTAGGAATGATGAACCTTCG	48:T>C	48	1	1	1	1	1	1	1	1	1	1	1	1	1	1	NA	1	1	1	1	1	1	1	1	1	1	1	1	1	1	1	1	1	1	1	1	1	1	1	1	1	1	1	1	1	1	1
4402196	TGCAGAGGAGTTTGGGTTTGACCAGAGTGGTGGACTCACAATACCATGTGATATTGAAACATTTACAGA	51:T>G	51	1	1	1	1	0	1	2	1	1	1	1	1	1	1	1	1	1	NA	1	1	1	1	1	1	1	1	0	0	1	1	1	1	1	1	1	NA	1	1	1	1	1	1	0	1	NA	1
9591671	TGCAGAGGAGTTTGGTTTTGACCAGAGTGGTGGACTCACAATACCATGTGAGATTGAAACATTTACAGA	15:T>G	15	1	1	1	1	NA	1	1	1	1	1	1	1	1	1	1	1	1	0	1	1	1	1	1	1	1	1	NA	NA	1	1	1	1	1	1	1	0	1	1	1	1	1	1	NA	1	0	1
4402781	TGCAGTTTCATGGTTAGAGTGATTGATATGAGTAAAATAAGTTACAGATCGGAAGAGCGGTTCAGCAGG	22:T>A	22	0	0	0	0	1	0	0	0	0	0	0	0	0	0	NA	1	0	0	0	0	0	0	0	0	0	0	1	1	0	0	0	0	0	0	0	0	0	0	0	0	0	0	1	0	0	0
6060748	TGCAGCCTCCCTCTTGATTGGATGGTCCAAACTACTTTTTTCTCTAGGTACTTGATCTATCTCTCTTAC	23:G>A	23	0	0	0	0	0	0	0	0	0	0	0	0	0	0	0	0	0	0	0	0	0	0	0	0	0	0	0	0	0	0	0	0	0	0	0	0	0	0	0	0	0	0	0	0	0	0
9581594	TGCAGATAAAACTATTCAGTAATAAACGAACCAATGCTTCAAGTGGAGAAAAAATAAAAGCATACCTCA	26:C>T	26	1	1	1	1	NA	1	1	1	1	1	1	1	1	1	1	1	1	0	1	1	1	1	1	1	1	1	1	1	1	1	1	1	1	1	1	0	1	1	1	1	1	1	1	1	0	1
100050235	TGCAGATAAAACTATTCAGTAATAAATGAACCAATGCTTCAAGTGGAGAAAAAATAAAAGCATACCTCA	11:C>T	11	0	0	0	0	NA	0	0	0	0	0	0	0	0	0	0	0	0	NA	0	0	0	0	0	0	0	0	0	0	0	0	0	0	0	0	0	NA	0	0	0	0	0	0	0	0	NA	0
4401570	TGCAGCTAGTCTCTGCTAGCACTAGCACATAGTCTGGCACATCATTTTCTGATATGTTAGTTGAACTCA	50:G>A	50	0	0	0	0	1	0	0	0	0	0	0	0	0	0	NA	0	0	1	0	0	0	0	0	0	0	0	1	1	0	0	0	0	0	0	0	1	0	0	0	0	0	0	1	0	1	0
100067006	TGCAGCTAGTCTCTGCTAGCACTAGCACATAGTCTGGCACATCATTTTCTAATATGTTAGTTGAACTCA	61:T>A	61	NA	NA	NA	NA	0	NA	NA	NA	NA	NA	NA	NA	NA	NA	NA	NA	NA	0	NA	NA	NA	NA	NA	NA	NA	NA	0	0	NA	NA	NA	NA	NA	NA	NA	0	NA	NA	NA	NA	NA	NA	0	NA	0	0
9589892	TGCAGCTAGTCTCTGCTAGCACTAGCACATAGTCTGGCACATCATTTTCTAAGATGTTAGTAGAACTCA	52:G>T	52	1	1	1	1	NA	1	1	1	1	1	1	1	1	1	NA	1	1	NA	1	1	1	1	1	1	1	1	NA	NA	1	1	1	1	1	1	1	NA	1	1	1	1	1	1	NA	1	NA	1
100032516	TGCAGACTGAGCTTGATAGTCTCCTCTAACCTTCATGTGAAGGACATTGAATAATCTCATATCCGTTAT	18:G>A	18	1	NA	1	1	1	1	NA	NA	NA	1	1	NA	1	1	NA	1	1	1	NA	NA	1	NA	NA	NA	1	1	NA	1	NA	1	NA	NA	1	1	NA	1	1	1	1	1	NA	1	1	NA	1	1
4400543	TGCAGCTTTATCTGCTTCTGTCGTTGAACGTTTTTTACAGATCGGAAGAGCGGTTCAGCAGGAATGCCG	11:C>T	11	NA	NA	NA	NA	0	NA	0	NA	NA	NA	NA	NA	NA	NA	0	0	NA	0	NA	NA	NA	NA	NA	NA	NA	NA	0	0	NA	NA	NA	NA	NA	NA	NA	0	NA	NA	NA	NA	NA	NA	0	NA	0	NA
6124871	TGCAGAACCGTCTACTTGTGAAACTACTTGGTTTGTTATGACAATAGCCACACCAAACTACAATTACAG	66:C>A	66	0	2	2	0	0	0	0	0	0	0	0	0	0	0	0	0	0	0	0	0	0	0	0	2	0	0	0	0	0	0	0	0	0	0	0	0	0	0	0	0	0	0	0	0	0	0
9587511	TGCAGAGAAACTTTCCATGTGAACAAAATTTGATTGACAAAATTTATATTTACAGATCGGAAGAGCGGT	5:A>T	5	1	1	1	1	1	1	1	1	1	1	1	1	1	1	0	1	1	1	1	1	1	1	1	1	1	1	1	1	1	1	1	1	1	1	1	1	1	1	1	1	1	1	1	1	1	1
100064538	TGCAGTGAAACTTTCCATGTGAACAAAATTTGATTGACAAAATTTATATTTACAGATCGGAAGAGCGGT	18:G>A	18	0	0	0	0	0	0	0	0	0	0	0	0	0	0	NA	0	0	0	0	0	0	0	0	0	0	0	0	0	0	0	0	0	0	0	0	0	0	0	0	0	0	0	0	0	0	0
9587511	TGCAGAGAAACTTTCCATGTGAACAAAATTTGATTGACAAAATTTATATTTACAGATCGGAAGAGCGGT	42:T>C	42	NA	NA	NA	NA	NA	NA	NA	NA	NA	NA	NA	NA	NA	NA	0	NA	NA	NA	NA	NA	NA	NA	NA	NA	1	NA	NA	NA	NA	NA	NA	NA	NA	NA	NA	NA	NA	NA	NA	NA	NA	NA	NA	NA	NA	NA
6114405	TGCAGACTTTTTCAGTGATACTGATCCTTATACTTTTTACAGATCGGAAGAGCGGTTCAGCAGGAATGC	22:G>A	22	0	2	0	0	0	0	0	0	0	0	0	0	0	0	0	0	0	0	0	0	0	0	0	0	0	0	0	0	0	0	0	0	0	0	0	0	0	0	0	0	0	0	0	0	0	0
9576542	TGCAGCTACTGAAGGAAAGCTTCAACGAGTAAGAGAGACTCACAACATGGCTTGTGATAATAATAGTGA	44:A>G	44	1	1	1	1	NA	1	1	1	1	1	1	1	1	1	NA	1	1	1	1	1	1	1	1	1	1	1	NA	NA	1	1	1	1	1	1	1	1	1	1	1	1	1	1	NA	1	1	1
100053924	TGCAGCTACTGAAGGAAAGCTTCAACGAGTAAGAGAGACTCACAGCATGGCTTGTGATAATAATAGTGA	33:A>G	33	0	0	0	0	NA	0	0	0	0	0	0	0	0	0	NA	0	0	0	0	0	0	0	0	0	0	0	NA	NA	0	0	0	0	0	0	0	0	0	0	0	0	0	0	NA	0	0	0
6087894	TGCAGATTCCAATCACACTACTGCCATATCAATCTTTACAACTACGTCAGCGATTCCCAGATGAGGTTT	48:A>G	48	0	0	0	0	0	0	0	0	0	0	0	0	0	0	0	0	0	0	0	0	0	0	0	0	0	0	0	0	0	0	0	0	0	0	0	0	0	0	0	0	0	0	0	0	0	0
4402563	TGCAGATTTCGTTTGAGAAGGAAGATCTACATGGAAGGCAGAACCTGTGCCTTGACAATATTTTAGCTG	9:C>T	9	1	1	1	1	0	1	1	1	1	1	1	1	1	1	1	1	1	1	1	1	1	1	1	1	1	0	0	1	1	1	1	1	1	1	1	1	1	1	1	1	1	1	1	1	1	1
9588333	TGCAGATTTCCTTTGAGAAGGAAGATCTACATGGAAGGCAGAACCTGTACCTTGACAATATTTTAGCTG	48:A>G	48	1	1	1	1	NA	1	1	1	1	1	1	1	1	1	1	1	1	1	1	1	1	1	1	1	1	NA	NA	1	1	1	1	1	1	1	1	1	1	1	1	1	1	1	1	1	1	1
4402563	TGCAGATTTCGTTTGAGAAGGAAGATCTACATGGAAGGCAGAACCTGTGCCTTGACAATATTTTAGCTG	10:G>C	10	1	1	1	1	0	1	1	1	1	1	1	1	1	1	1	1	1	1	1	1	1	1	1	1	1	0	0	1	1	1	1	1	1	1	1	1	1	1	1	1	1	1	1	1	1	1
9587036	TGCAGTTGATTTGCCACCTGAAGAATCTACTGCTCCTTACCATTCCATCACCTTACCAGAGACTTTTGA	27:T>G	27	0	0	0	0	1	0	0	0	0	0	0	0	0	0	0	0	0	0	0	0	0	0	0	0	0	1	1	0	0	0	0	0	0	0	0	0	0	0	0	0	0	0	0	0	0	0
9587036	TGCAGTTGATTTGCCACCTGAAGAATCTACTGCTCCTTACCATTCCATCACCTTACCAGAGACTTTTGA	67:G>A	67	0	0	0	0	NA	0	0	0	0	0	0	0	0	0	0	0	0	0	0	0	0	0	0	0	0	NA	NA	0	0	0	0	0	0	0	0	0	0	0	0	0	0	0	0	0	0	0
6122116	TGCAGTCATCAAAAAGGTAATTCACCTTTCTAGAATAAATCCTCACCACACCAAGCAGAAGATGACTGG	10:A>G	10	0	0	0	0	0	0	0	0	0	0	0	0	0	0	0	0	0	0	0	0	0	0	0	0	0	0	0	0	0	0	0	0	0	0	0	0	0	0	0	0	0	0	0	0	0	0
9575326	TGCAGACACCTGTCGATTGTTGCTACACTTGTATTAGACAACATTGGAAGCCTTGTCTGCATCCTTTTA	13:C>T	13	1	1	1	1	1	1	1	1	1	1	1	1	1	1	1	1	1	1	1	1	1	1	1	1	1	1	1	1	1	1	1	1	1	1	1	1	1	1	1	1	1	1	1	1	1	1
9580029	TGCAGTACTAACCGATACAAACCTTTCATAACAACTTGTACGGGTTACAGATCGGAAGAGCGGTTCAGC	39:A>C	39	1	1	1	1	0	1	1	1	1	1	1	1	1	1	0	NA	1	1	1	1	1	1	1	1	1	1	0	0	1	1	1	1	1	1	1	1	1	1	1	1	1	1	0	1	1	1
100035620	TGCAGTTAGAGTGATGAAAATATAAAAGAATGAAAGAATACATCGCAATAAATAAATAAATCATTACAG	66:C>A	66	0	0	0	0	0	0	0	0	0	0	0	0	0	0	0	NA	0	0	0	2	0	0	0	0	NA	0	0	0	0	0	0	0	0	0	0	0	0	0	0	0	0	0	0	0	0	0
4402345	TGCAGACAGGTTTTTTTGTTTGTTTGCATTATCTCTTGTTTTGCTTGCTTGATTCAATTCAGCAAGTGG	55:A>C	55	1	1	1	1	0	1	1	1	1	1	1	1	1	1	0	1	1	1	1	1	1	1	1	1	1	1	0	0	1	1	1	1	1	1	1	1	1	1	1	1	1	1	0	1	1	1
9582158	TGCAGCATCCAGATGCTTGGATTTCAGCTCAAGATAATGATAAAAGCGCTGAAAAAGCCCATGCAAAAA	10:A>G	10	0	0	0	0	1	0	0	0	0	0	0	0	0	0	1	0	0	0	0	0	0	0	0	0	0	0	1	1	0	0	0	NA	0	0	0	0	0	0	0	0	0	0	1	0	0	0
9582158	TGCAGCATCCAGATGCTTGGATTTCAGCTCAAGATAATGATAAAAGCGCTGAAAAAGCCCATGCAAAAA	15:C>T	15	0	0	0	0	NA	0	0	0	0	0	0	0	0	0	NA	0	0	0	0	0	0	0	0	0	0	0	NA	NA	0	0	0	NA	0	0	0	0	0	0	0	0	0	0	NA	0	0	0
9587222	TGCAGAAGAAGGTATTTCCATTCATCTTTTTTTTTTGTATTTTCTAAGGGCCTGTTTGGATGGAGTGGA	24:T>C	24	NA	1	1	1	NA	1	1	1	NA	NA	NA	1	1	1	NA	1	1	NA	NA	1	1	NA	1	1	1	1	NA	NA	NA	1	1	1	1	NA	1	1	1	1	NA	1	1	NA	NA	NA	NA	NA
100062724	TGCAGAAGAAGGTATTTCCATTCATCTTTTTTTTTTTGTATTTTCTAAGGGCCTGTTTGGATGGAGTGG	24:T>C	24	1	1	1	1	NA	1	1	1	1	1	1	1	NA	1	NA	1	NA	1	NA	1	1	NA	NA	1	1	NA	NA	NA	1	NA	1	NA	NA	1	1	1	1	1	NA	1	NA	1	NA	NA	1	1
6061747	TGCAGGTGAAGTCCTATTAGGTTCTAAAGGAACTCCTTCTATTTTTTCCTTGATTACCAATAACTGTTC	67:T>C	67	0	0	0	0	0	0	0	0	0	0	0	0	0	0	0	0	0	0	0	0	0	0	0	0	0	0	0	0	0	0	0	0	0	0	0	0	0	0	0	0	0	0	0	0	0	0
100032597	TGCAGAGAGCAATCACATGCAATAGTAAAGCATTATTACACAAAAGACAGTAATTCTAACAAATGACAT	57:A>C	57	1	1	1	1	1	1	NA	1	1	1	NA	1	1	1	1	1	1	1	1	1	1	1	1	1	1	1	1	1	1	1	1	1	1	1	1	1	1	NA	1	1	1	0	1	1	1	1
6117480	TGCAGGTGCTAAGTAATCCGGAAAAGACTCCCCTTCACACTTTCTTTTGCAACTATGATTTGAGTGACA	20:G>C	20	0	0	0	0	0	0	0	0	0	0	0	0	0	0	0	0	0	0	0	0	0	0	0	0	0	0	0	0	0	0	0	0	0	0	0	0	0	0	0	0	0	0	0	0	0	0
100035257	TGCAGTCATGGCTCAAATCCTGGAAATAGCCTCTTCCCTTGTGAGGGTAAGGCTGCGTATATCTACCCT	5:T>C	5	0	0	2	0	0	0	0	0	0	0	0	0	NA	0	0	0	0	0	0	0	0	0	0	0	0	0	0	0	0	0	0	0	0	0	0	0	0	0	0	0	0	NA	0	0	0	0
6102594	TGCAGTTGAACGTGGGCTTCCAGTCACAAGAGTTATTAGTCGAATGGCTTTACAAGAGATCCTTGCTGG	21:A>G	21	NA	0	0	0	0	0	0	0	0	0	0	0	NA	0	0	NA	0	0	0	0	0	0	0	0	0	0	0	0	0	0	0	NA	0	0	0	0	0	0	0	0	0	0	0	0	0	0
100072256	TGCAGCATAGGCATAAGAACCAGAGAAAGATGTCTCCCTTTTACAGATCGGAAGAGCGGTTCAGCAGGA	7:T>A	7	NA	NA	1	2	0	NA	NA	NA	1	1	0	1	0	1	1	NA	NA	1	NA	0	1	1	1	NA	2	1	1	2	1	1	1	1	NA	1	NA	1	NA	1	1	1	1	0	0	NA	1	1
100035779	TGCAGTTGCAATATTGCAGCCACATCATCTGATGTGGTCCGTAATGTGTATCAATCTTTCACCCTTACA	67:C>A	67	NA	0	NA	0	NA	0	0	0	NA	0	0	0	NA	0	NA	0	NA	0	NA	0	0	0	0	0	0	NA	0	NA	NA	0	0	NA	0	0	0	0	0	NA	0	NA	0	NA	NA	0	0	NA
100034295	TGCAGGAACATGGATCCAATCATAACATTCTGTCCTAGATTATTACATGCACATCACTATATCTTTCTT	13:A>G	13	0	0	0	0	0	0	0	0	0	0	0	0	0	0	0	0	0	0	0	0	0	0	0	0	0	0	0	0	0	0	0	0	0	0	0	0	0	0	0	0	0	0	0	0	0	0
6087192	TGCAGAATTTGGGACATAATCGACATATGCTTGCGAAACACTCGGAAATGGACTTTTAGGAGGAAGAAG	42:C>T	42	0	0	0	0	0	0	0	0	0	0	0	0	0	0	0	0	0	0	0	0	0	0	0	0	0	0	0	0	0	0	0	0	0	0	0	0	0	0	0	0	0	0	0	0	0	0
6087192	TGCAGAATTTGGGACATAATCGACATATGCTTGCGAAACACTCGGAAATGGACTTTTAGGAGGAAGAAG	27:T>C	27	0	0	0	0	0	0	0	0	0	0	0	0	0	0	0	0	0	0	0	0	0	0	0	0	0	0	0	0	0	0	0	0	0	0	0	0	0	0	0	0	0	0	0	0	0	0
9586321	TGCAGCTGCGAAGCAACCTGAACAGGACCCGGAGAATGATGATACTGTTGCGAAGAAGAGGAAGGAAGC	23:A>C	23	0	0	0	0	0	0	0	0	0	0	0	0	0	0	0	0	0	0	0	0	0	0	0	0	0	0	0	0	0	0	0	0	0	0	0	0	0	0	0	0	0	0	0	0	0	0
9586321	TGCAGCTGCGAAGCAACCTGAACAGGACCCGGAGAATGATGATACTGTTGCGAAGAAGAGGAAGGAAGC	8:C>G	8	0	0	0	0	0	0	0	0	0	0	0	0	0	0	0	0	0	0	0	0	0	0	0	0	0	0	0	0	0	0	0	0	0	0	0	0	0	0	0	0	0	0	0	0	0	0
9584585	TGCAGATATTGAACTTGTTCATAATTCATCCACTCAAATATTATGAATCAAACATTACAGATCGGAAGA	28:T>C	28	0	0	0	0	2	0	0	0	0	0	0	0	0	0	0	0	0	0	0	0	0	0	0	0	0	2	0	0	0	0	0	0	0	0	0	0	0	0	2	0	0	0	0	0	0	2
6104962	TGCAGTCACGCACGCATCCAAAACTTTCTCCTGAGCAAGGTGGTGTTGACAATGGCGACTCTGATGTTG	26:T>G	26	0	0	0	0	0	0	0	0	0	0	0	0	0	0	0	0	0	0	0	0	0	0	0	0	0	0	0	0	0	0	0	0	0	0	0	0	0	0	0	0	0	0	0	0	0	0
6104962	TGCAGTCACGCACGCATCCAAAACTTTCTCCTGAGCAAGGTGGTGTTGACAATGGCGACTCTGATGTTG	13:G>A	13	0	0	0	0	0	0	0	0	0	0	0	0	0	0	0	0	0	0	0	0	0	0	0	0	0	0	0	0	0	0	0	0	0	0	0	0	0	0	0	0	0	0	0	0	0	0
4402468	TGCAGATGTTTTTTATCGTAAGATTGCAGATGTGGATGCTGAGTCTGGTCATAATGCTGGTCCTGGTGT	56:C>T	56	0	0	0	0	NA	0	0	0	0	0	0	0	0	0	NA	0	0	0	0	0	0	NA	0	0	0	0	NA	NA	0	0	0	0	0	0	0	0	0	0	0	0	0	0	NA	0	0	0
9581829	TGCAGATTTTGAAGGTGGTTCTGCTTTGGAGAATGGTGTTGATTTGCATGATGATAAGAAGGATGAGAA	9:T>C	9	0	0	NA	0	NA	0	0	0	NA	0	0	0	0	0	NA	NA	0	0	NA	0	0	NA	0	0	0	0	NA	NA	0	0	NA	NA	0	NA	0	0	NA	0	NA	0	NA	0	NA	0	0	0
9581829	TGCAGATTTTGAAGGTGGTTCTGCTTTGGAGAATGGTGTTGATTTGCATGATGATAAGAAGGATGAGAA	57:G>A	57	0	0	NA	0	1	0	0	0	NA	0	0	0	0	0	1	NA	0	0	NA	0	0	1	0	0	0	0	1	1	0	0	NA	NA	0	NA	0	0	NA	0	NA	0	NA	0	NA	0	0	0
4402978	TGCAGATTGCACTTATTGCTATTCTTCCAATTGCCAGGGCTATCTACAAAAACTTCTGGACCGGGGCTA	53:T>G	53	0	0	0	0	NA	0	0	0	0	0	0	0	0	0	2	0	0	0	0	0	0	1	0	0	0	0	1	1	0	0	0	0	0	0	0	0	0	0	0	0	2	0	1	0	0	0
6112834	TGCAGTCACGCACACATCCAAAACTTGCTCCTGATCAAGGTGGTGTTGACAATGGCGATTCTGATGTTG	65:G>A	65	0	0	0	0	0	0	0	0	0	0	0	0	0	0	0	0	0	0	0	0	0	0	0	0	0	0	0	0	0	0	0	0	0	0	0	0	0	0	0	0	0	0	0	0	0	0
6112834	TGCAGTCACGCACACATCCAAAACTTGCTCCTGATCAAGGTGGTGTTGACAATGGCGATTCTGATGTTG	55:C>T	55	0	0	0	0	0	0	0	0	0	0	0	0	0	0	0	0	0	0	0	0	0	0	0	0	0	0	0	0	0	0	0	0	0	0	0	0	0	0	0	0	0	0	0	0	0	0
9575915	TGCAGATTTTGAAGGTGTTCATGCTGTGGAGAATGGTGTTGATTTGCATTATGATGCGAAGGATAAGAA	64:A>G	64	1	1	1	1	0	1	2	1	1	1	1	1	NA	1	0	NA	NA	NA	1	1	NA	0	1	1	1	1	0	0	1	1	1	1	1	1	1	1	1	1	1	1	NA	NA	0	1	NA	NA
9577583	TGCAGTCTGAAAACTATTATCATCACTAAAAGCTTCAACAAACACATCATCATCCTCCTCCTCAGAAAC	28:A>G	28	0	0	0	0	1	0	0	0	0	0	0	NA	0	0	NA	1	0	0	0	0	0	1	0	0	0	0	NA	1	0	0	0	0	NA	0	0	0	NA	0	0	0	0	0	1	0	0	0
6117121	TGCAGAGTTGTCTAAGGATGCTGTTTGTCGTTCTATTGGGACTCTCACACCTTTTCTCTCCACTAAGTC	45:C>A	45	0	0	0	0	0	0	0	0	0	0	0	0	0	0	0	0	0	0	0	0	0	0	0	0	0	0	0	0	0	0	0	0	0	0	0	0	0	0	0	0	0	0	0	0	0	0
6117121	TGCAGAGTTGTCTAAGGATGCTGTTTGTCGTTCTATTGGGACTCTCACACCTTTTCTCTCCACTAAGTC	23:T>A	23	0	0	0	0	0	0	0	0	0	0	0	0	0	0	0	0	0	0	0	0	0	0	0	0	0	0	0	0	0	0	0	0	0	0	0	0	0	0	0	0	0	0	0	0	0	0
100036998	TGCAGCAAGTATACTTAGTACTATCTAAGCACATACCTAGCATCTGAGGACCCAATTATTGAAACATCT	39:G>A	39	0	0	NA	0	0	0	NA	0	0	NA	0	0	0	0	0	1	NA	NA	NA	0	0	0	0	0	0	0	0	0	0	0	NA	0	0	0	0	0	0	0	0	0	0	0	NA	0	0	0
6061117	TGCAGCTTCGATTGCGCAGAGGGGTCCTGTTTCTCTTTTAGTTGTGCATCAGAAGGACAAATCAAATGC	14:C>T	14	0	0	0	0	0	0	0	0	0	0	0	0	0	0	0	0	0	0	0	0	0	0	0	0	0	0	0	0	0	0	0	0	0	0	0	0	0	0	0	0	0	0	0	0	0	0
6061117	TGCAGCTTCGATTGCGCAGAGGGGTCCTGTTTCTCTTTTAGTTGTGCATCAGAAGGACAAATCAAATGC	44:T>G	44	0	0	0	0	0	0	0	0	0	0	0	0	0	0	0	0	0	0	0	0	0	0	0	0	0	0	0	0	0	0	0	0	0	0	0	0	0	0	0	0	0	0	0	0	0	0
6122582	TGCAGAGTTAGTGGAAGTGAAAGAGGAATCTTCTGTAGTTGCGAAGCGTTTACAGATCGGAAGAGCGGT	47:G>T	47	0	0	0	0	1	0	0	0	0	0	1	0	0	0	1	0	0	0	0	0	0	1	0	0	0	0	0	1	0	0	0	0	0	0	0	0	0	0	0	0	2	0	1	0	0	0
9575642	TGCAGATAACACATTATTTTCCTGATCATTATCTCCTGGATCCTCAGAAACCTGGAAAGGTGCTTCTCT	22:T>G	22	1	1	1	1	1	1	NA	1	1	1	1	1	1	NA	1	1	1	1	1	NA	NA	1	1	1	1	1	1	1	1	1	NA	1	1	1	1	1	NA	NA	NA	1	NA	1	1	1	1	1
9586957	TGCAGTGTTCCCAATGAAGTTTGTCAGTTGCTTTTTTTTGTTGTTGTTGAAAGTTGTTAGCTAAAACCT	15:G>A	15	1	1	1	1	0	1	NA	1	1	1	0	1	1	1	0	1	1	NA	1	NA	1	0	1	1	NA	1	1	0	1	1	1	1	1	1	1	1	1	1	NA	1	2	NA	0	1	1	1
4403210	TGCAGGCCATGGGTATGGATTCCAAACATTCATGATGTGGATGTGAATGTGAATGATTCAAATTACTCA	19:T>C	19	NA	0	NA	0	NA	NA	0	0	NA	NA	NA	0	0	NA	NA	0	NA	NA	0	0	NA	0	NA	NA	0	NA	NA	NA	NA	0	NA	NA	NA	NA	0	0	0	0	NA	NA	NA	0	NA	NA	NA	0
6060813	TGCAGCGCAGGCTTGGTACGATTGTTGCAATCCGGGATGTGAGTGCTTAGTATTGTATTCTTCCATCTG	19:G>A	19	0	0	0	0	NA	0	0	0	0	0	NA	0	0	0	NA	0	0	0	0	0	2	NA	0	0	0	0	0	NA	0	0	0	0	0	0	0	0	0	0	0	0	0	0	NA	0	0	0
6107975	TGCAGCATAAATAAATAAAATTAGTTCAGCATAAAATGCATAAGATTACAGATCGGAAGAGCGGTTCAG	37:G>A	37	0	0	0	0	1	0	0	0	0	0	1	0	0	0	1	0	0	0	0	0	0	1	0	0	0	0	0	1	0	0	0	0	0	0	0	0	0	0	0	0	2	0	1	0	0	0
100037161	TGCAGTAACATACTCATCCTTCATAAATAAACCAAGCTGCTCCAATGGGGATTTGTCCAATGTCCTCAT	54:G>A	54	1	1	1	1	1	1	1	1	1	1	1	1	1	1	1	1	NA	1	NA	1	1	NA	1	1	1	NA	1	1	1	1	1	1	NA	1	1	NA	NA	1	1	1	1	1	1	1	NA	1
6088317	TGCAGCAGTTGCCTTTCCACTCTGTAGTTTTTTGAGGTGGGAGGAGATTTTAGACTAAGAAATACTTGG	58:G>T	58	0	0	0	0	1	0	0	0	0	0	1	0	0	0	1	0	0	0	0	0	0	1	0	0	0	0	0	1	0	0	0	0	0	0	0	0	0	0	0	0	2	0	1	0	0	0
6089571	TGCAGGTACTGCCCCAAAATTTTATGACTATCTATCACTGCTAATTTACACTAACTATTAGGTGAAACC	28:T>A	28	0	0	0	0	0	0	0	0	0	0	0	0	0	0	0	0	0	0	0	0	0	0	0	0	0	0	0	0	0	0	0	0	0	0	0	0	0	0	0	0	0	0	0	0	0	0
100034750	TGCAGGGTTTCAATGCAACTTCGACTGAACCAGTTGATGGTCTTAGAAGGGGTGGTCAAATTAGATAAC	31:A>C	31	0	0	0	0	0	0	0	0	0	0	0	0	0	0	0	0	0	0	0	0	0	0	0	0	0	0	0	0	0	0	0	0	0	0	0	0	0	0	0	0	0	0	0	0	0	0
6090333	TGCAGTGCAGTTGTAGAAAAATGATATAATGTTGGTGAAAAGTACTGCAATGTTACCAAGAAAGTGACA	63:G>A	63	0	0	0	0	0	0	0	0	0	0	0	0	0	0	0	0	0	0	0	0	0	0	0	0	0	0	0	0	0	0	0	0	0	0	0	0	0	0	0	0	0	0	0	0	0	0
9581613	TGCAGATAATAATGCATAATTTTTGATATTATCTGTATGTCTTGGATATTAGAAGGAGAATCACTCTAG	18:A>T	18	0	0	0	0	NA	0	0	0	0	0	0	0	0	0	NA	0	0	0	0	0	0	NA	0	0	0	0	0	NA	0	0	0	0	0	0	0	0	0	0	0	0	0	0	NA	0	0	0
9581613	TGCAGATAATAATGCATAATTTTTGATATTATCTGTATGTCTTGGATATTAGAAGGAGAATCACTCTAG	32:C>G	32	0	0	0	0	NA	0	0	0	0	0	0	0	0	0	1	0	0	0	0	0	0	NA	0	0	0	0	0	NA	0	0	0	0	0	0	0	0	0	0	0	0	0	0	NA	0	0	0
9576663	TGCAGCTGCTGGAATTAGAGAGGAAACTGGACAACAACTGGTACATTTTATCACTTTTTTATTTGGTTA	37:C>T	37	1	1	1	1	0	1	1	1	1	1	0	1	1	1	0	1	1	1	1	1	1	0	1	1	1	1	1	0	1	1	1	1	1	1	1	NA	1	1	1	1	2	1	0	1	1	1
6114874	TGCAGTAATTGGGGAACGTCCCACAATACGGAGGACTAAAACACCACGTTACAGATCGGAAGAGCGGTT	45:A>T	45	0	0	0	0	0	0	0	0	0	0	0	0	0	0	0	0	0	0	0	0	0	0	0	0	0	0	0	0	0	0	0	0	0	0	0	0	0	0	0	0	0	0	0	0	0	0
6108388	TGCAGGTGGTAATGAATCTAGTTGATATTGATTTAGCTCAATTTCATTGAATGACAATTACAGATCGGA	51:T>G	51	0	0	0	0	1	0	2	0	0	0	1	0	0	0	1	0	0	0	0	0	0	1	0	0	0	0	0	1	0	0	0	0	0	0	0	0	0	0	0	0	2	0	1	0	0	0
9584891	TGCAGGTGGTAATGAATCTAGTTGATATTGAATTAGCTCAATTTCATTCAATAACAATTACAGATCGGA	31:A>T	31	1	1	1	1	NA	1	1	1	1	1	NA	1	1	1	NA	1	1	1	1	1	1	NA	1	1	1	1	1	1	1	1	1	1	1	1	1	1	1	1	1	1	1	1	NA	1	1	1
4399045	TGCAGTTACAGAGACATTGCTTCAGCAGTTACAAATGCCACGTCACGCTGCCACGTGGCCTCCTATGAT	12:G>A	12	NA	0	0	0	0	2	NA	0	NA	2	0	NA	0	NA	2	0	2	0	NA	0	NA	0	0	NA	0	0	0	0	0	NA	0	0	0	0	NA	0	0	0	0	0	0	0	0	NA	0	0
4398500	TGCAGCAGTGTAGGAAGTTAGGGGGCAGAAAGTATAAATAGGTGATCGGGGTTATTGTAGTTAGCTTTT	47:G>A	47	NA	0	0	0	0	0	NA	0	NA	0	0	NA	0	NA	1	0	0	0	NA	0	0	0	0	0	0	0	0	0	0	0	0	NA	0	0	NA	0	0	0	NA	0	0	0	0	NA	0	0
9576595	TGCAGCTCAGGAGGTGGCTCTTGGACAAGAAGCAAATCCAAGTCTTGTTGAGCACTAGTCTTGGCCAAA	45:T>C	45	0	0	0	0	0	0	0	0	0	0	0	0	0	0	0	0	0	0	0	0	0	0	0	0	0	0	0	0	0	0	0	0	0	0	0	0	0	0	0	0	0	0	0	0	0	0
100035386	TGCAGTGATACAACATTTCTTGGATCAAATGGTGGAGCATCAGACACAGTTCTTGCTCGAAATATAGGT	68:T>C	68	1	1	1	1	1	1	1	1	1	2	1	1	1	1	1	1	1	1	1	1	1	1	1	1	1	1	1	1	1	1	1	1	1	1	1	1	1	1	1	1	1	1	1	1	1	1
9590836	TGCAGAAACCCAACATGCAAATGATGTTCAAGATGCTATTGAAAATCAACCCATAAGACAAAGTGTTAG	16:G>A	16	0	0	0	0	0	0	0	0	NA	0	0	0	0	0	0	NA	0	NA	0	0	0	0	0	0	0	0	NA	0	0	NA	NA	NA	0	0	0	NA	0	0	0	0	0	0	0	NA	0	0
9590836	TGCAGAAACCCAACATGCAAATGATGTTCAAGATGCTATTGAAAATCAACCCATAAGACAAAGTGTTAG	67:A>C	67	0	0	0	0	0	0	0	0	NA	0	0	0	0	0	0	NA	2	NA	0	0	0	0	0	0	0	0	NA	0	0	NA	NA	NA	0	0	0	NA	0	0	0	0	0	0	0	NA	0	0
9590836	TGCAGAAACCCAACATGCAAATGATGTTCAAGATGCTATTGAAAATCAACCCATAAGACAAAGTGTTAG	62:G>A	62	0	0	0	0	0	0	0	0	NA	0	0	0	0	0	0	1	0	NA	0	0	0	0	0	0	0	0	NA	0	0	NA	NA	NA	0	0	0	NA	0	0	0	0	0	0	0	NA	0	0
9576879	TGCAGGACTTGAGCAAAATATTTTCCCCCCTACATTTCGTCCTGTACAGTCGCACAAAGACATGGAGAA	24:C>T	24	0	2	0	0	NA	0	0	0	0	0	NA	0	0	0	1	1	0	0	0	0	0	NA	0	0	0	0	0	NA	0	0	0	0	0	0	0	0	0	0	0	0	0	0	NA	0	0	2
100049669	TGCAGAAGTAGAAGCCAAATAGATGTCCCAGATCTATCTACATTTACCTCCATAGGGGTATCAGCACCA	7:G>A	7	0	0	0	0	0	0	0	0	0	0	0	0	0	0	0	NA	0	0	0	0	0	0	0	0	0	NA	0	0	0	0	0	0	0	0	0	0	0	0	0	0	0	0	0	0	0	0
100049669	TGCAGAAGTAGAAGCCAAATAGATGTCCCAGATCTATCTACATTTACCTCCATAGGGGTATCAGCACCA	56:G>A	56	0	0	0	0	0	0	0	0	0	0	0	0	0	0	0	NA	0	0	0	0	0	0	0	0	0	NA	0	0	0	0	0	0	0	0	0	0	0	0	0	0	0	0	0	2	0	0
100033617	TGCAGCATTCAGCCCTCTTGTTCAGATAATGACAGCCATGATTGAGATCCCGCTCATGCATGAGCAGCT	31:A>T	31	1	1	1	1	1	1	1	1	1	1	1	1	1	1	1	1	1	1	1	1	1	1	1	1	1	1	1	1	1	1	1	1	1	1	1	NA	1	1	1	1	1	1	1	1	1	1
9575442	TGCAGAGAATGGCTTATGTCAACACCATTGTCTACCCATTTACATCCCTTCCTCTCATTGCTTATTGTA	31:C>T	31	0	0	0	0	0	0	0	0	0	0	0	0	0	0	0	0	0	0	0	0	0	0	0	0	0	0	0	0	0	0	0	0	0	0	0	0	0	0	0	0	0	0	0	0	0	0
9575996	TGCAGCAACATGTTCAAGAGTCAATCTGCAATTACTCAGCATGTTCAATGATAATTGATAAATAACTAT	25:C>G	25	NA	1	1	1	NA	1	NA	1	1	1	1	1	1	1	1	1	1	1	1	NA	1	1	1	1	1	1	NA	1	NA	1	1	1	1	1	1	NA	NA	NA	1	1	1	1	NA	1	1	NA
100037358	TGCAGAGATTAAAACTCATCTATGAAGTGATCGATGAAAAAACAACCCTTCTATCATTTCTCTTTTAAA	67:A>C	67	NA	1	1	NA	NA	NA	NA	NA	1	NA	NA	1	NA	1	1	1	NA	NA	NA	NA	NA	1	NA	NA	NA	NA	1	NA	NA	1	1	NA	2	1	NA	NA	NA	1	NA	NA	NA	NA	1	NA	1	NA
6100997	TGCAGGAGCAAGTAATGGCAACAGCTTCTAGAAGTCATAGATTGATGGTCCGTGTTCAAAACATTGAAG	20:A>G	20	0	0	0	0	0	0	0	0	0	0	0	0	0	0	NA	0	0	0	0	0	0	0	0	0	0	0	0	0	0	0	0	NA	0	0	0	0	0	0	0	0	0	0	0	0	0	0
6106593	TGCAGCTATAAATAAAAGTACCCACCTAAATGTTACAGATCGGAAGAGCGGTTCAGCAGGAATGCCGAG	24:C>T	24	0	0	0	0	0	0	0	0	0	0	0	2	0	0	0	0	0	0	0	0	0	0	0	0	0	0	0	0	0	0	0	0	0	0	0	0	0	0	0	0	0	0	0	0	0	0
6119325	TGCAGATGTCATAGATGGCTTCATTGTCCAAGAGCACAGCCACGTCTGTGTGCTCAAGAAGAGAATGGG	5:A>T	5	0	0	0	0	0	0	0	0	0	0	0	0	0	0	0	0	0	0	0	0	0	0	0	0	0	0	0	0	0	0	0	0	2	0	0	0	0	0	0	0	0	0	0	0	0	0
6074875	TGCAGGAGGTCCCTTGATATTGAGAGGCCAACTTACACCAATTTACAGATCGGAAGAGCGGTTCAGCAG	23:G>A	23	0	0	0	0	0	0	0	0	0	0	0	0	0	0	0	0	0	0	0	0	0	0	0	0	0	0	0	0	0	0	0	0	0	0	0	0	0	0	0	0	0	0	0	0	0	0
6116712	TGCAGTGTTGTTACTGATCATGCAAACAGCCCGTTGCACCTTAGCAAGGTCCCCACCAGGAACAACTGT	33:T>C	33	1	1	1	1	0	1	1	1	1	1	0	1	1	1	0	1	NA	1	1	1	1	0	1	1	1	1	1	0	1	1	1	1	1	1	1	NA	NA	1	1	1	2	1	0	1	NA	1
6120082	TGCAGTTGCAGAAGTGTTCTCTCGCATTGACCACAAATTTGATCTCATGTATGCGAAAAGGGCCTTCGT	45:C>T	45	0	0	0	0	NA	0	0	0	0	0	0	0	0	0	0	0	0	0	0	0	0	0	0	0	0	0	0	0	NA	0	0	0	0	0	0	0	0	0	0	0	0	0	0	0	0	0
6120082	TGCAGTTGCAGAAGTGTTCTCTCGCATTGACCACAAATTTGATCTCATGTATGCGAAAAGGGCCTTCGT	48:G>A	48	0	0	0	0	NA	0	0	0	0	0	0	0	0	0	0	0	0	0	0	0	0	0	0	0	0	0	0	0	NA	0	0	0	0	0	0	0	0	0	2	0	0	0	0	0	0	0
6104366	TGCAGGAACTATTGCGGGTTCTTTTATTGTTGAAGTATCATTTGAGGCGAGAACTAATATGTTACAGAT	18:T>C	18	0	0	0	0	0	0	0	0	0	0	0	0	0	0	0	0	0	0	0	0	0	0	0	0	0	0	0	0	0	0	0	0	0	0	0	0	0	0	0	0	0	0	0	0	0	0
9576306	TGCAGCATTCTCAACTGAATCCATGCTACTATGAAACACCATGCATGAATGATGAATGAAACCTACTTA	63:T>A	63	1	1	1	1	1	1	NA	1	1	1	1	1	1	1	1	NA	1	1	1	1	1	1	1	1	1	1	1	1	1	1	1	1	1	1	1	1	1	1	1	NA	1	1	1	1	1	1
100060876	TGCAGCATGTAACTTGTTGTTGGATCATCTGTCTCCATTTGAGATGCTTGCAAGGACATAAGGACTTCC	62:G>A	62	0	0	0	0	NA	0	0	NA	0	0	1	0	0	0	0	NA	0	0	0	0	0	1	0	0	0	0	NA	1	0	0	NA	0	0	0	0	NA	0	0	0	0	2	0	1	0	0	0
9576866	TGCAGGACATGAAACGTGATTGTCCGGATTCAATCCCACAGAAGTGCCTTCGAAAAGTTAGGTACATGC	33:T>C	33	1	1	1	1	NA	1	1	1	1	1	NA	1	1	1	0	1	1	1	1	1	1	NA	1	1	1	1	1	NA	1	1	1	1	1	1	1	1	1	1	1	1	1	1	NA	1	1	1
100058292	TGCAGTTGTAAAAGCATATTCCCAGAAGGACAAAGGTAGGTTTGCATGATTTACAGATCGGAAGAGCGG	44:C>T	44	0	0	NA	0	0	0	NA	0	0	0	0	0	0	0	0	0	0	NA	NA	NA	NA	0	0	0	NA	NA	0	0	0	0	0	NA	NA	0	NA	NA	0	0	0	NA	0	NA	0	NA	0	0
100058293	TGCAGTTGTAAAAGCATATTCCCAGAAGGACAAAGGTAGGTTTGCATCATTTACAGATCGGAAGAGCGG	47:C>G	47	1	1	NA	1	1	1	NA	1	1	1	1	1	1	1	1	1	1	NA	NA	NA	NA	1	1	1	NA	NA	1	1	1	1	1	NA	NA	1	NA	NA	1	1	1	NA	1	NA	1	NA	1	1
100036706	TGCAGTCTACCTAATCAATAGACTTCCTCCCCTTCTACAAAATCAATCACCATACTATCTTCTTTTACA	67:C>A	67	0	NA	NA	0	0	0	0	0	0	0	0	NA	0	NA	0	NA	0	NA	0	0	0	NA	NA	0	0	NA	0	0	0	0	NA	NA	0	0	0	1	0	NA	0	0	NA	0	0	NA	0	0
9575493	TGCAGAGCAAGCTTTTGAGCTTTATCATCTTTTGATAACCCTTTTCCAACCTGTATAACAAAAAGAAGC	38:C>A	38	1	1	1	1	1	1	1	1	1	1	1	1	1	1	0	1	1	1	1	1	1	1	1	1	1	1	1	1	1	1	1	1	1	1	1	1	1	1	1	1	1	1	1	1	1	1
9583121	TGCAGGTTTTGCCTGATCGGAATCAAGGGAAACATTCTCATTTTCTGATGCGGAGTTTTCTTGCTGTGG	54:G>A	54	0	0	0	0	0	0	0	0	0	0	0	0	0	0	0	NA	0	NA	0	0	0	0	0	0	0	0	0	0	0	0	0	0	0	0	0	0	0	0	0	0	0	0	0	0	0	0
9583121	TGCAGGTTTTGCCTGATCGGAATCAAGGGAAACATTCTCATTTTCTGATGCGGAGTTTTCTTGCTGTGG	50:C>T	50	0	0	0	0	0	0	0	0	0	0	0	0	0	0	0	NA	0	NA	0	0	0	0	0	0	0	0	0	0	0	0	0	0	0	0	0	0	0	0	0	0	0	0	0	0	0	0
6060005	TGCAGATGAATGGGGTGGCAATCAAACAATTACTTTCGCATTAGATCAGAGGCAACAAATAAGCAACAG	26:C>T	26	0	0	0	0	0	0	0	0	0	0	0	0	0	0	0	0	0	0	0	0	0	0	0	0	0	0	0	0	0	0	0	0	0	0	0	0	0	0	0	0	0	0	0	0	0	0
9591578	TGCAGGTGCTATCAGATGATAAAAAAAGAGCTTTGTATGATAAATATGGTGAGGATGGAGTTACAGATC	23:A>G	23	0	0	0	0	1	1	0	0	0	0	1	1	1	1	1	0	1	0	0	0	1	1	1	1	0	1	1	0	0	1	1	1	0	0	0	0	0	0	0	0	0	0	1	0	0	0
9591577	TGCAGGTGCTATCAGATGATAAAGAAAGAGCTTTGTATGATAAATATGGTGACGATGGAGTTACAGATC	52:C>G	52	1	1	1	1	NA	NA	1	1	1	1	NA	NA	NA	NA	NA	1	NA	1	1	1	NA	NA	NA	NA	1	NA	NA	1	1	NA	NA	NA	1	1	1	1	1	1	1	1	1	1	NA	1	1	1
9591578	TGCAGGTGCTATCAGATGATAAAAAAAGAGCTTTGTATGATAAATATGGTGAGGATGGAGTTACAGATC	63:C>A	63	0	0	0	0	NA	NA	0	0	0	0	NA	NA	NA	NA	NA	0	NA	0	0	0	NA	NA	NA	NA	0	NA	NA	0	0	NA	NA	NA	0	0	0	0	0	0	0	0	0	0	NA	0	0	0
9591578	TGCAGGTGCTATCAGATGATAAAAAAAGAGCTTTGTATGATAAATATGGTGAGGATGGAGTTACAGATC	64:A>G	64	0	0	2	0	NA	NA	0	0	0	0	NA	NA	NA	NA	NA	0	NA	0	0	0	NA	NA	NA	NA	0	NA	NA	0	0	NA	NA	NA	2	0	0	0	0	0	0	0	0	0	NA	0	0	0
9584598	TGCAGATGGAAATTCCGGGACTGCTGAAGGATCAAATATCACGGTTACAGATCGGAAGAGCGGTTCAGC	18:G>A	18	1	1	1	1	1	1	1	1	1	1	1	1	1	1	1	1	1	1	1	1	1	1	1	1	1	1	1	1	1	1	1	1	1	1	1	1	1	1	1	1	1	1	1	1	1	1
100057530	TGCAGATGGAAATTCCGGAACTGCTGAAGGATCAAATATCACGGTTACAGATCGGAAGAGCGGTTCAGC	15:C>T	15	0	0	0	0	0	0	0	0	0	0	0	0	0	0	0	0	0	0	0	0	0	0	0	0	0	0	0	0	0	0	0	0	0	0	0	0	0	0	0	0	0	0	0	0	0	0
9583616	TGCAGTTCCCAAGCAAAGCTCATTCAGCCTCTTGACAGCAGCATCTAGATCATAGTCAGATTCTTGCAG	66:C>T	66	0	0	0	0	0	0	0	0	0	0	0	0	0	0	0	0	0	0	0	0	0	0	0	0	0	0	0	0	0	0	0	0	0	0	0	0	0	0	0	0	0	0	0	0	0	0
9583616	TGCAGTTCCCAAGCAAAGCTCATTCAGCCTCTTGACAGCAGCATCTAGATCATAGTCAGATTCTTGCAG	33:G>C	33	0	0	0	0	0	0	0	0	0	0	0	0	0	0	0	0	0	0	0	0	0	0	0	0	0	0	0	0	0	0	0	0	0	0	0	0	0	0	0	0	0	0	0	0	0	0
6104038	TGCAGCCTATAAGGACCATCCCAGTCTACTCCATTTGTAAAGGAGAAGATCAAGTTCAAAGCTGAAAAA	41:G>T	41	1	1	1	1	0	0	1	1	1	1	0	0	0	0	0	1	0	1	1	1	0	0	0	0	1	0	0	1	1	0	0	0	1	1	1	1	1	1	1	1	1	1	0	1	1	1
100061003	TGCAGCCTATAAGGACCATCCCAGTCTACTCCATTTGTAAATGAGAAGATCAAGTTCAAAGCTGAAAAA	65:A>G	65	0	0	0	0	NA	NA	0	0	0	0	NA	NA	NA	NA	NA	0	NA	0	0	0	NA	NA	NA	NA	0	NA	NA	0	0	NA	NA	NA	0	0	0	0	0	0	0	0	0	0	NA	0	0	0
6062733	TGCAGTTAGTATATATCAAAATTGTCACATGAGGAAAATATCTCTTTGCAGGCTATGAGATAATTGTAT	46:T>C	46	NA	NA	0	NA	0	0	NA	NA	NA	NA	0	0	0	0	0	NA	0	0	NA	NA	0	0	0	0	0	0	0	NA	NA	0	0	0	NA	NA	NA	NA	NA	NA	NA	NA	0	NA	0	NA	NA	NA
100050182	TGCAGAGCATGCCCAAACCTTCTCTTCTTACAGAAAGCAACAACTAAAATTATTTCAGGAATCTAACCA	7:C>T	7	1	1	1	1	NA	NA	1	1	1	1	1	NA	1	1	1	1	1	1	1	1	1	1	1	1	1	1	NA	1	1	1	1	1	1	1	1	1	1	1	1	1	1	1	NA	1	1	1
4402407	TGCAGAGTATGCCCAAACCTTCTCTTCTTACAGAAAGCAACAACTAAAATTATTTCAGGAATCTAAACA	66:A>C	66	1	1	1	1	0	0	1	1	1	1	1	0	1	1	1	1	1	1	1	1	1	1	1	1	1	1	0	1	1	1	1	1	1	1	1	1	1	1	1	1	1	1	0	1	1	1
9584149	TGCAGAACAACCAGAAGAGGATTCAGATTATCAGAGAGCCCAAGAGGCGCGACGCTTCATGATTTATGT	18:G>T	18	NA	NA	NA	NA	NA	NA	NA	NA	NA	NA	1	NA	1	1	1	NA	1	NA	NA	NA	1	1	1	1	1	1	NA	NA	NA	1	1	1	NA	NA	NA	NA	NA	NA	NA	NA	NA	NA	NA	NA	NA	NA
4399247	TGCAGAACAACCAGAAGATGATTCAGATTATCAAAGAGCCCAAGAGGCGCGACGCTTCATGATTTATGT	42:A>G	42	NA	NA	NA	NA	NA	NA	NA	NA	NA	NA	0	NA	0	0	0	NA	0	NA	NA	NA	0	0	0	0	2	2	NA	NA	NA	0	0	0	NA	NA	NA	NA	NA	NA	NA	NA	NA	NA	NA	NA	NA	NA
100031862	TGCAGTGTTTGTTCTTTCAACACTTCAGCAAATTGATCCTGTTGCTGGTCAAGTTGCGGCTCTTGTTCT	41:T>C	41	0	0	0	0	0	0	0	0	0	0	0	0	0	0	0	0	0	0	0	0	0	0	0	0	0	0	0	0	0	0	0	0	0	0	0	0	0	0	0	0	0	0	0	0	0	0
100061951	TGCAGTACTAGGAAGTGACTCCTAATGGGGTTTGTTGTATGATTGGAACATAAGACAAATGCAGAAACA	41:A>G	41	1	1	1	1	1	1	1	1	1	1	1	1	1	1	1	1	1	1	1	1	1	1	1	1	1	NA	NA	1	1	NA	1	1	1	1	1	NA	1	NA	1	1	1	1	1	NA	1	1
100061952	TGCAGTACTAGGAAGTGACTCCTAATGGGGTTTGTTGTATGGTTGGAACATAAGACAAATGCAGAAACA	61:C>T	61	0	0	0	0	0	0	0	0	0	0	0	0	0	0	0	0	0	0	0	0	0	0	0	0	0	NA	NA	0	0	NA	0	0	0	0	0	NA	0	NA	0	0	0	0	0	NA	0	0
6062800	TGCAGTTCATGGGTCAAACCAACCAAAGATTGAAGGCAAAAGAGAGATTATGGCAGGATTTTTTCTTTC	49:A>G	49	0	0	0	0	0	0	0	0	0	0	0	0	0	0	0	NA	0	0	0	0	0	0	0	0	0	0	0	0	0	0	0	0	0	0	0	0	0	0	0	0	0	0	0	0	0	0
6062800	TGCAGTTCATGGGTCAAACCAACCAAAGATTGAAGGCAAAAGAGAGATTATGGCAGGATTTTTTCTTTC	8:A>T	8	0	0	0	0	0	0	0	0	0	0	0	0	0	0	0	1	0	0	0	0	0	0	0	0	0	0	0	0	0	0	0	0	0	0	0	0	0	0	0	0	0	0	0	0	0	0
9590800	TGCAGTCACGGTCACATTGGCCACATTTCGCAATTGTGTGGTAAAGCAGCCACAATTACAGATCGGAAG	7:A>G	7	NA	NA	NA	NA	1	NA	NA	NA	NA	NA	1	NA	NA	NA	1	1	NA	NA	NA	NA	NA	1	NA	NA	NA	NA	NA	1	NA	NA	NA	NA	1	NA	NA	NA	NA	NA	NA	NA	1	NA	1	NA	NA	1
100073797	TGCAGTCGCGGTCACATTGGCCACATTTCGCAATTGTGTGGTAAAGCAGCCACAATTACAGATCGGAAG	46:C>T	46	NA	NA	NA	NA	0	NA	NA	NA	NA	NA	0	NA	NA	NA	0	0	NA	NA	NA	NA	NA	0	NA	NA	NA	NA	NA	0	NA	NA	NA	NA	0	NA	NA	NA	NA	NA	NA	NA	0	NA	0	NA	NA	0
6114938	TGCAGTCGTGGTCACATTGGCCACATTTCGCAATTGTGTGGTAAAGCAGCCACAATTACAGATCGGAAG	8:T>C	8	0	0	0	0	1	0	0	0	0	0	1	0	0	0	1	1	0	0	0	0	0	1	0	0	0	0	0	1	0	0	0	0	0	0	0	0	0	0	0	0	2	0	1	0	0	2
6103439	TGCAGAGGAAATTTTCCCACTAGAGCTTGTAGTGGAGTTCGTACTTGACCCTCTTCCATGGTCGGGCCC	67:C>T	67	0	0	0	0	1	0	0	0	0	0	1	0	0	0	NA	0	0	0	0	0	0	1	0	0	0	0	0	1	0	0	0	0	0	0	0	0	0	0	0	0	2	0	1	0	0	0
6103439	TGCAGAGGAAATTTTCCCACTAGAGCTTGTAGTGGAGTTCGTACTTGACCCTCTTCCATGGTCGGGCCC	11:T>A	11	0	0	0	0	NA	0	0	0	0	0	NA	0	0	0	NA	0	0	0	0	0	0	NA	0	0	0	0	0	NA	0	0	0	0	0	0	0	0	0	0	0	0	0	0	NA	0	0	0
6060556	TGCAGCATTATAATATCATGAGAGGCCCAGGTTCAAAATAAGTGTCAGCATCATCAGTGAGTTGATCTT	55:A>G	55	0	0	0	0	0	0	0	0	0	0	0	0	0	0	NA	0	0	0	0	0	0	0	0	0	0	0	0	0	0	0	0	0	0	0	0	0	0	0	0	0	0	0	0	0	0	0
9586981	TGCAGTTAGCAATGATGCCACTGGAAAGGGAACAAGTACAAGTGCTGAGGACAAGAGTAGTGGTGGATG	19:A>C	19	0	0	0	0	1	0	0	0	0	0	1	0	0	0	0	0	0	0	0	0	0	1	0	0	0	0	0	1	0	0	0	0	0	0	0	0	0	0	0	0	2	0	1	0	0	0
9586981	TGCAGTTAGCAATGATGCCACTGGAAAGGGAACAAGTACAAGTGCTGAGGACAAGAGTAGTGGTGGATG	57:T>G	57	0	0	0	0	NA	0	0	0	0	0	NA	0	0	0	0	0	0	0	0	0	0	NA	0	0	0	0	0	NA	0	0	0	0	0	0	0	0	0	0	0	0	0	0	NA	0	0	0
9586981	TGCAGTTAGCAATGATGCCACTGGAAAGGGAACAAGTACAAGTGCTGAGGACAAGAGTAGTGGTGGATG	60:T>C	60	0	0	0	0	NA	0	0	0	0	0	NA	0	0	0	0	0	0	0	0	0	0	NA	0	0	0	0	0	NA	0	0	0	0	0	2	0	0	0	0	0	0	0	0	NA	0	0	0
9581377	TGCAGACCTCAGTGTTTTTATCACTGAGCAGGTTGTGTGTGCCTATAATATACAACAGTGTTGATGTTG	12:T>C	12	0	0	0	0	1	0	0	0	0	0	1	0	0	0	1	0	0	0	0	0	0	1	0	0	0	0	0	1	0	0	0	0	0	0	0	0	0	0	0	0	2	0	1	0	0	0
9581378	TGCAGACCTCAGCGTTTTTATCACTGAGCAGGTTGTGTGTGCCTGTAATATACAACAGTGTTGATGTTG	44:G>A	44	1	1	1	1	NA	1	1	1	1	1	NA	1	1	1	NA	1	1	1	1	1	1	NA	1	1	1	1	1	NA	1	1	1	1	1	1	1	1	1	1	1	1	1	1	NA	1	1	1
6059530	TGCAGACATTTCTAATAGCTAAAAACTTCAAGACTACCGATAAACTAAGGTGCCGCTGAAATTTATAGA	53:C>T	53	0	0	0	0	NA	0	0	0	0	0	NA	0	0	0	NA	1	0	0	0	0	0	NA	0	0	0	0	0	NA	0	0	0	0	0	0	0	0	0	0	0	0	0	0	NA	0	0	0
6059530	TGCAGACATTTCTAATAGCTAAAAACTTCAAGACTACCGATAAACTAAGGTGCCGCTGAAATTTATAGA	17:G>A	17	0	0	0	0	1	0	0	0	0	0	1	0	0	0	1	NA	0	0	0	0	0	1	0	0	0	0	0	1	0	0	0	0	0	0	0	0	0	0	0	0	2	0	1	0	0	0
9582575	TGCAGCTTCAGTTCAACCACTGACAGTTCTGAGTAGTTGATCACTTGATATCATCACAGTTACAGATCG	51:C>T	51	1	1	1	1	1	1	1	1	1	1	1	1	1	1	0	1	1	1	1	1	1	1	1	1	1	1	1	1	1	1	1	1	1	1	1	1	1	1	1	1	1	1	1	1	1	1
9582574	TGCAGCTTCAGTTCAACCACTGACAGTTCTGAGTAGTTGATCACTTCATATTATCACAGTTACAGATCG	46:C>G	46	1	1	1	1	1	1	1	1	1	1	1	1	1	1	NA	1	1	1	1	1	1	1	1	1	1	1	1	1	1	1	1	1	1	1	1	1	1	1	1	1	1	1	1	1	1	1
100035676	TGCAGTTCAAGGATCCTCTTTCAAAACAGCAGAGAATTTGCTCTCTCTACTGTCACTAGCCGGGGGAGA	32:A>T	32	1	1	1	1	NA	1	1	1	1	1	1	1	1	1	1	1	1	1	1	1	1	1	1	1	1	1	1	1	1	1	1	1	1	1	1	1	1	1	1	1	1	1	1	1	1	1
9577281	TGCAGGTTACAGATGCTCCCGAGATTCATTCCAATGGTTTTCATGTAAAATTTGACATCAGTGATGGAC	67:A>G	67	NA	NA	1	1	NA	NA	NA	1	1	1	1	1	NA	1	0	1	NA	NA	NA	1	1	NA	1	1	1	1	1	NA	1	1	NA	1	1	1	NA	1	1	1	1	NA	NA	1	1	1	1	1
6098277	TGCAGAAGACAGCTGCATTCAACTCGCTTTTTAGATATACTGCCACAGCTCTTTATAACATTCCTGTAG	41:G>A	41	0	0	0	0	1	0	0	0	0	0	1	0	0	0	0	0	0	0	0	0	0	1	0	0	0	0	0	1	0	0	0	0	0	0	0	0	0	0	0	0	2	0	1	0	0	0
100045354	TGCAGCCCAAATTTGTAATATTTTATCTTATAGAAGGCTTACCTTTACAGATCGGAAGAGCGGTTCAGC	40:A>G	40	0	0	0	0	1	0	0	0	0	0	1	0	0	0	0	0	0	0	0	0	0	1	0	0	0	0	0	1	0	0	0	0	0	0	0	2	0	0	0	0	2	0	1	0	0	0
6062500	TGCAGTGCAGAAGAGACTTTTGTCTCTAGGATAGCAAATCTATTGCTGTATTGTGTGTAATTTACGTGT	32:A>T	32	0	0	0	0	0	0	0	0	0	0	0	0	0	0	0	0	0	0	0	0	0	0	0	0	0	0	0	0	0	0	0	0	0	0	0	0	0	0	0	0	0	0	0	0	0	0
100066194	TGCAGACCATATTTCTAATAGCTAATATGTAACTTCGTAAAGCTGCCACATAGCAGTTATTACAATACA	55:G>T	55	1	1	1	1	0	1	NA	1	NA	1	0	1	1	1	NA	1	1	1	1	1	NA	0	1	1	1	1	1	NA	1	1	NA	1	1	1	1	1	1	1	1	1	2	1	0	1	1	1
100066193	TGCAGACCATATTTCTAATAGCTAATATGTAACTTCGTAAAGCTGCCACATAGCATTTATTACAAAACA	15:T>A	15	0	0	0	0	NA	0	NA	0	NA	0	NA	0	0	0	NA	0	0	0	0	0	NA	NA	0	0	0	0	0	NA	0	0	NA	0	0	0	0	0	0	0	0	0	0	0	NA	0	0	0
100066193	TGCAGACCATATTTCTAATAGCTAATATGTAACTTCGTAAAGCTGCCACATAGCATTTATTACAAAACA	38:A>G	38	0	0	0	0	NA	0	NA	0	NA	0	NA	0	0	0	NA	0	0	0	0	0	NA	NA	0	0	0	0	0	NA	0	0	NA	0	0	0	0	0	0	0	0	0	0	0	NA	0	0	0
9588140	TGCAGACCATATTTCTAATAGCTAATATGTAACTTCGTAAAGCTGCCACATAGCATTTATTACAATACA	65:T>A	65	1	1	1	1	NA	1	NA	1	NA	1	NA	1	1	1	0	1	1	1	1	1	NA	NA	1	1	1	1	1	NA	1	1	NA	1	1	1	1	1	1	1	1	1	1	1	NA	1	1	1
6086729	TGCAGAAAATGAGAATGGAGCTCAAATACCGTCCGTAATTTATTCCAATTGCTTTATTTGTCTTTCCTT	43:T>A	43	0	0	0	0	0	0	0	0	0	0	0	0	0	0	1	0	0	0	0	0	0	0	0	0	0	0	0	0	0	0	0	0	0	0	0	0	0	0	0	0	0	0	0	0	0	0
6061306	TGCAGGACTGGGTCTCACAAAATGCATCACAAATTGCTACTGAACTATGTGGCTTTGTCACAATTTTAT	11:G>A	11	0	0	0	0	0	0	0	0	0	0	0	0	0	0	0	0	0	0	0	0	0	0	0	0	0	0	0	0	0	0	0	0	0	0	0	0	0	0	0	0	0	0	0	0	0	0
6120094	TGCAGTAGTATCACCAGTTTACTATGTCATGTTTACGACACTGACCATCTTTGCCAGCATGATCATGTT	48:C>A	48	0	0	0	0	0	0	0	0	0	0	0	0	0	0	0	0	0	0	0	0	0	0	0	0	0	0	0	0	0	0	0	0	0	0	0	0	0	0	0	0	0	0	0	0	0	0
6060336	TGCAGCACAGTTGGGTGATTCAAATCCTGTAACAAAAAATACCTATTCCATATACTTCTCCACACTCAT	7:C>T	7	0	0	0	0	NA	0	0	0	0	0	NA	0	0	0	0	0	0	0	0	0	0	NA	0	0	0	0	0	NA	0	0	0	0	0	0	0	0	0	0	0	0	0	0	NA	0	0	0
9588398	TGCAGCACCCGGGGGATAGAAATAGATTCCAGAATTTCTTGATGCATTCTTTTTCTTATTTACAAACAA	48:C>A	48	1	1	1	1	NA	1	1	1	1	1	NA	1	1	1	0	0	1	1	1	1	1	NA	1	1	1	1	1	NA	1	1	1	1	1	1	1	1	1	1	1	1	1	1	NA	1	1	1
6115027	TGCAGTTCCTCACATGTATGGTGGTAAAGAGGGTTTTTGTGCAGACGTGATTACAGATCGGAAGAGCGG	46:G>T	46	0	0	0	0	0	0	0	0	0	0	0	0	0	0	NA	0	0	0	0	0	0	0	0	0	0	0	0	0	0	0	0	0	0	0	0	0	0	0	0	0	0	0	0	0	0	0
6115027	TGCAGTTCCTCACATGTATGGTGGTAAAGAGGGTTTTTGTGCAGACGTGATTACAGATCGGAAGAGCGG	16:T>C	16	0	0	0	0	0	0	0	0	0	0	0	0	0	0	1	0	0	0	0	0	0	0	0	0	0	0	0	0	0	0	0	0	0	0	0	0	0	0	0	0	0	0	0	0	0	0
9578160	TGCAGCTTCCATAGTCCTGTCAAAATTCTTCTCCAGAAGTCCGGGCATTCCATCAACTCTAGGATGAAA	34:A>T	34	0	0	0	0	NA	0	0	0	0	0	0	NA	0	0	0	0	0	NA	0	0	0	0	NA	0	0	0	0	0	NA	0	NA	0	0	0	0	0	0	NA	0	0	0	0	0	0	0	0
100057338	TGCAGAAGTTCAATCAAATGCCATGATTACCAATCATGTACTTCACAGTTACAGATCGGAAGAGCGGTT	13:T>C	13	0	2	0	0	0	0	0	0	0	0	0	0	0	0	0	0	0	0	0	0	0	0	0	0	0	0	0	0	0	0	0	0	0	0	0	0	0	0	0	0	0	0	0	0	0	0
100057338	TGCAGAAGTTCAATCAAATGCCATGATTACCAATCATGTACTTCACAGTTACAGATCGGAAGAGCGGTT	44:A>G	44	0	0	0	0	0	0	0	0	0	0	0	0	0	0	0	0	0	0	0	0	2	0	0	2	0	0	0	0	0	0	0	0	0	0	0	0	0	0	0	0	0	0	0	0	0	0
6088210	TGCAGCACTCTCACAAACCACATTTCTATCGCCGGGGAAACTTATATTTGTCCTGTGATGATGATCGAG	31:C>A	31	0	0	0	0	0	0	0	0	0	0	0	0	0	0	0	0	0	0	0	0	0	0	0	0	0	0	0	0	0	0	0	0	0	0	0	0	0	0	0	0	0	0	0	0	0	0
9590900	TGCAGCATCTGGTTATCAGTGCCAGACAAGAGCATGAGTTCTTCATAATGCTGTTGTGTAACACCATAG	12:T>C	12	NA	1	1	1	NA	1	1	NA	1	1	NA	1	1	1	NA	0	1	1	1	1	1	NA	1	1	1	1	1	1	1	1	1	1	1	1	1	1	1	1	NA	1	1	NA	1	1	1	1
9590900	TGCAGCATCTGGTTATCAGTGCCAGACAAGAGCATGAGTTCTTCATAATGCTGTTGTGTAACACCATAG	35:G>A	35	1	1	1	1	1	1	1	1	1	1	1	1	1	1	1	0	1	1	1	1	1	1	1	1	1	1	1	1	1	1	1	1	1	1	1	1	1	1	1	1	1	1	1	1	1	1
100070488	TGCAGCATCTGGTTATCAGTGCCAGACAAGAGCATAAGTTCTTCATAATGCTGTTGTGTAACACCATAG	42:T>G	42	0	0	0	0	0	0	0	0	0	0	0	0	0	0	0	NA	0	0	0	0	0	0	0	0	0	0	0	0	0	0	0	0	0	0	0	0	0	0	0	0	0	0	0	0	0	0
9576886	TGCAGGAGAAGAGCATTGGTGAATGTTCAAGTAGAGAGTCCTGCGATTCTGTTTTTCAATCAGTTTGTG	61:A>T	61	1	1	1	1	0	1	1	1	1	1	0	1	NA	1	1	1	NA	1	1	1	1	0	1	1	1	1	1	0	1	1	1	1	1	1	1	1	1	1	1	1	2	1	0	1	1	1
9580908	TGCAGAGGTACCAAGAAAAAGAAAAACATGTAATACATTAGAGTAAAGTAATGAATTACAGATCGGAAG	20:G>T	20	1	1	1	1	0	1	1	1	1	1	0	1	1	1	0	NA	1	1	NA	1	1	0	1	1	1	1	1	0	1	1	NA	1	1	1	NA	NA	1	NA	1	NA	0	1	0	NA	NA	1
6090806	TGCAGTTTCAGAACAATCAAAGCCTTCATCCAATTCGTCAAAAAAGAAGTCTAGGAAATAGGTAGGATT	53:G>A	53	0	0	0	0	0	0	0	0	0	0	0	0	0	0	NA	0	0	0	0	0	0	0	0	0	0	0	0	0	0	0	0	0	0	0	0	0	0	0	0	0	0	0	0	0	0	0
100061239	TGCAGCTGCTGCTAGCCACCCACATACCGCAGTCGATTCTCTGGCTAAGATACTGGATATTCAACATAT	57:T>C	57	0	0	0	0	NA	0	0	0	0	0	NA	0	0	0	NA	0	0	0	0	0	0	NA	0	0	0	0	0	NA	0	0	0	0	0	0	0	0	0	0	0	0	0	0	NA	0	0	0
9586326	TGCAGCTGCTGCTAGCCACCCACATACCGCAGCCGATTCTCTGGCTAAGATACTGGATATTCAACATAT	32:C>T	32	1	1	1	1	0	1	1	1	1	1	0	1	1	1	0	1	1	1	1	1	1	0	1	1	1	1	1	0	1	1	1	1	1	1	1	1	1	1	1	1	2	1	0	1	1	2
9576049	TGCAGCAATCGAAGCCCTGGCTAAGAAAACAATCTTGGACTTATCAAGGAACTTACCAGCAAACTGTGC	10:G>T	10	1	1	1	1	1	1	1	1	1	1	1	1	1	1	0	1	1	1	1	1	1	1	1	1	1	1	1	1	1	1	1	1	1	1	1	1	1	1	1	1	1	1	1	1	1	1
4401134	TGCAGCATTCCAACCAGTGCCAGTGTAACATGTCACTTCTCTTCTTCGCTCCCGTCCGCATACGATTAC	46:C>T	46	0	0	0	0	1	0	2	0	0	0	1	0	0	0	NA	NA	0	0	0	0	0	1	0	0	NA	0	NA	1	0	0	0	0	0	0	0	0	0	0	0	0	2	0	1	0	0	0
9582410	TGCAGCTAAAATTGAATCTAGTTTCTCAATGCCTGACAATCTACAACAAGAACAAAATCTACAAGAAAA	33:T>A	33	1	1	1	1	1	1	1	1	1	1	1	1	1	1	1	1	1	1	1	1	1	1	1	1	1	1	1	1	0	0	1	1	1	1	1	1	1	1	1	NA	1	1	1	1	1	1
9582924	TGCAGGGCATAAGTGCACAATAAAGTGAGGCAAAATGATCAGGTAAATTATAAATGGAGTTACTCACAT	15:C>A	15	1	1	1	NA	1	1	1	1	NA	1	1	1	1	NA	NA	NA	1	1	1	1	1	1	1	1	1	1	NA	1	1	1	NA	NA	1	1	1	NA	1	1	1	1	NA	1	1	1	NA	1
9582923	TGCAGTGCATAAGTGAACAATAAAGTGAGGCAAAATGATCAGGTAAATTATAAATGGAGTTACTCACAT	5:T>G	5	1	1	1	NA	1	1	1	1	NA	1	1	1	1	NA	NA	NA	1	1	1	1	1	1	1	1	1	1	NA	1	1	1	NA	NA	1	1	1	NA	1	1	1	1	NA	1	1	1	NA	1
9576875	TGCAGGACGATAGAAAGACATAAAAGCCCTTTACACATACCAGTAATAACAACATCTCATCCTATAAAA	59:T>C	59	1	1	1	1	1	1	1	1	1	1	1	1	1	1	1	0	1	1	1	1	1	1	1	1	1	1	1	1	1	1	1	1	1	1	1	1	1	1	1	1	1	1	1	1	1	1
100034451	TGCAGGATATCTTGCTGGAGAGTTCCACTCTTTCGCAGCCTGTCCTTTCGCGGCTTCAGCCGCAGGCAA	61:G>A	61	0	0	0	0	0	0	0	0	0	0	0	0	0	0	0	0	0	0	0	0	0	0	0	0	0	0	0	0	0	0	0	0	0	0	0	0	0	0	0	0	0	0	0	0	0	0
6098594	TGCAGACATCAAGAGAGAAAAAGGGAAAGTCAAGAACAGACCATTCTGGATACAACTGGTATGTTGCTC	60:A>G	60	0	0	0	0	0	0	0	0	0	0	0	0	0	0	0	0	0	0	0	0	0	0	0	0	0	0	0	0	0	0	0	0	0	0	0	0	0	0	0	0	0	0	0	0	0	0
9581444	TGCAGAGACTGGCTGTCCAATCCTGATAGTAGTGACTGATGCAGTGTATGCGTTGCGGACTTTCGTTCG	55:C>T	55	0	0	0	0	1	0	0	0	0	0	1	0	0	0	0	0	0	0	0	0	0	1	0	0	0	0	0	1	0	0	0	0	0	0	0	0	0	0	0	0	2	0	1	0	0	0
9581444	TGCAGAGACTGGCTGTCCAATCCTGATAGTAGTGACTGATGCAGTGTATGCGTTGCGGACTTTCGTTCG	65:T>C	65	0	0	0	0	NA	0	0	0	0	0	NA	0	0	0	0	0	0	0	0	0	0	NA	0	0	0	0	0	NA	0	0	0	0	0	0	0	0	0	0	0	0	0	0	NA	0	0	0
9577729	TGCAGTGGTAATGGCTAGACTCACTTCTCTGAAAATGGAGACACAGGTATGTCACAAGCTGTGTAATTA	43:C>G	43	1	1	1	1	1	1	1	1	1	NA	1	1	1	1	1	1	1	NA	1	1	1	1	1	1	1	1	1	1	1	1	1	1	1	1	1	1	1	1	1	1	1	1	1	1	1	1
100049398	TGCAGAAAGGGCCTTCTGTTGCTGATACTGTTATAGGAGAAGGGAACACAACAGCTTGGAAACTGTGTG	28:T>C	28	0	0	0	0	0	0	0	2	0	0	0	0	0	0	0	0	0	0	0	0	0	0	0	0	0	0	0	0	0	0	0	0	0	0	0	0	0	0	0	0	0	0	0	0	0	0
6074366	TGCAGCAACTAAGCAGGAGTCTGTGCCAATGACCATTGATAGTAAAGCTTACAGATCGGAAGAGCGGTT	24:G>A	24	0	0	0	0	1	0	2	0	0	0	1	0	0	0	1	0	0	0	0	0	0	1	0	0	0	0	0	1	0	0	0	0	0	0	0	0	0	0	0	0	2	0	1	0	0	0
6117629	TGCAGTGCAACAAAGAATTCCACATGGTAATGAAAATATTCTTCGCTAGCCTAAAACAATTACAGATCG	26:G>A	26	0	0	0	0	0	0	0	0	0	0	0	0	0	0	0	0	0	0	0	0	0	0	0	0	0	0	0	0	0	0	0	0	0	0	0	0	0	0	0	0	0	0	0	0	0	0
100066963	TGCAGCGGCAGCGACTTGAACGTTGGTGCGGTGACAACTTTGAGCGGTCCGTAGAGGGAAGAGGCTTTC	12:G>A	12	1	1	1	1	1	1	1	1	1	1	1	1	1	1	0	1	1	1	1	1	1	1	1	1	1	1	1	1	1	1	1	1	1	1	1	1	1	1	1	1	1	1	1	1	1	1
9588556	TGCAGCGGCAGCAACTTGAACATCGGTGCGGTGACAACTTTGAGTGGTCCGTAGAGGGAAGAGGCTTTC	44:T>C	44	1	1	1	1	1	1	1	1	1	1	1	1	1	1	NA	1	1	1	1	1	1	1	1	1	1	1	1	1	1	1	1	1	1	1	1	1	1	1	1	1	1	1	1	1	1	1
9588555	TGCAGCGGCAGCGACTTGAACGTCGGTGCGGTGACAACTTTGAGCGGTCCGTAGAAGGAAGAGGCTTTC	55:A>G	55	1	1	1	1	1	1	1	1	1	1	1	1	1	1	NA	1	1	1	1	1	1	1	1	1	1	1	1	1	1	1	1	1	1	1	1	1	1	1	1	1	1	1	1	1	1	1
100032377	TGCAGAATTATGGAGAACATTTGTTGTCCCATAAAATGTATCACTCCATGTGTCATGAGCTGTATTGGT	59:C>T	59	0	0	0	0	0	0	0	0	0	0	0	0	0	0	0	0	0	0	0	0	0	0	0	0	0	0	0	0	0	0	0	0	0	0	0	0	0	0	0	0	0	0	0	0	0	0
9586320	TGCAGCTGCCACATCTTTGTGGCGGCCATATCAATAGGTTTACTCCTAGTTCCTTATTTTCCCAATTGA	30:T>C	30	NA	NA	NA	NA	0	NA	NA	NA	NA	NA	0	NA	NA	NA	0	0	NA	NA	NA	NA	NA	0	NA	NA	NA	NA	NA	0	NA	NA	NA	NA	NA	NA	NA	NA	NA	NA	NA	NA	NA	NA	0	NA	NA	0
6086792	TGCAGAAAGCTGAAATTCAGCTTTTTTTGAGAAGCTATATTTTTCAGCTTCTCAAAAAATCCCTTTTGC	50:C>T	50	0	0	0	0	0	0	0	0	0	0	0	0	0	0	0	0	0	0	0	0	0	0	0	0	0	0	0	0	0	0	0	0	0	0	0	0	0	0	0	0	0	0	0	0	0	0
6104236	TGCAGCTGCTTCTTGTTTGTAAAAGCACAGCAAAAAAATGTGCAAGTGCCAGGAGTGATTTTTCAATCT	34:A>C	34	0	0	0	0	1	0	2	0	0	0	1	0	0	0	1	1	0	2	0	0	0	1	0	0	0	0	0	1	0	0	0	0	0	0	0	0	0	0	0	0	2	0	1	0	0	0
6112519	TGCAGGAGGTAAGTGGTCATGGCATGTGATTACTGTGCAATCATGTAACAATTAGATAACTTTTTACAG	21:G>T	21	0	0	0	0	0	0	0	0	0	0	0	0	0	0	0	0	0	0	0	0	0	0	0	0	0	0	0	0	0	0	0	0	0	0	0	0	0	0	0	0	0	0	0	0	0	0
100036655	TGCAGTAGTGATGATCATAGAGATTCAACAAGGTTTTACTTTGGTTGTCGACTGCCTAACAAAACCTTT	26:A>G	26	0	0	0	0	1	0	0	0	0	0	1	0	0	0	1	NA	0	0	NA	0	0	1	0	0	0	0	0	1	0	0	0	0	0	0	0	0	0	0	0	0	2	0	1	0	0	0
6086633	TGCAGTATCATATGATATACACAATATCTTCAGTATTTAGACTCTGGTTCTTTATTGGCATATTTACAG	66:C>A	66	0	0	0	0	0	0	0	2	0	0	0	0	0	0	0	0	0	0	0	0	0	0	0	0	0	0	0	0	0	0	0	0	0	0	0	0	0	0	0	0	0	0	0	0	0	0
100033195	TGCAGCAAAAGAGTATTAGGTTCCGTAAAGGTGGAGATATGGAGAGAAGTATTTTTATATATGATCTTA	35:G>A	35	NA	NA	NA	NA	0	NA	NA	NA	NA	NA	0	NA	NA	NA	NA	NA	NA	NA	NA	NA	NA	0	NA	NA	NA	NA	NA	0	NA	NA	NA	NA	NA	NA	NA	NA	NA	NA	NA	NA	0	NA	0	NA	NA	NA
9577677	TGCAGTGCCTTACTTCCGTCCAACCTGAAGCGACACATGGCTCACCATGGAGAGTTTTCTTGTTCCGTA	28:A>C	28	NA	NA	NA	NA	1	NA	NA	NA	NA	NA	1	NA	NA	NA	NA	0	NA	NA	NA	NA	NA	1	NA	NA	NA	NA	NA	1	NA	NA	NA	NA	NA	NA	NA	NA	NA	NA	NA	NA	1	NA	1	NA	NA	NA
9585866	TGCAGATTATTTTTATACGAAGTTCCTGCATATGGTGTAAAATACTCTTCTCTTTCCTCCAACCTGTAC	29:A>T	29	1	1	1	1	1	1	1	1	1	1	1	1	1	1	1	1	1	1	1	1	1	1	1	1	1	1	1	1	1	1	1	1	1	1	1	1	1	1	1	1	1	1	1	1	1	1
100060496	TGCAGATTATTTTTATACGAAGTTCCTGCTTAGGGTGTAAAATACTCTTCTCTTTCCTCCAACCTGTAC	68:C>A	68	0	0	0	0	0	0	0	0	0	0	0	0	0	0	0	0	0	0	0	0	0	0	0	0	0	0	0	0	0	0	0	0	0	0	0	0	0	0	0	0	0	0	0	0	0	0
9585867	TGCAGATTATTTTTATACGAAGTTCCTGCTTAGGATGTAAAATACTCTTCTCTTTCCTCCAACCTGTAC	34:A>G	34	1	1	1	1	1	1	1	1	1	1	1	1	1	1	1	1	1	1	1	1	1	1	1	1	1	1	1	1	1	1	1	1	1	1	1	1	1	1	1	1	1	1	1	1	1	1
9575392	TGCAGACTATTTTAGAGATAGAAATCAGGACAAAATCTAAAAGAAACTTTTTGTAGTACTGGTTTATTG	28:G>A	28	1	NA	1	1	1	1	1	1	1	1	1	1	1	1	1	1	1	1	1	1	1	1	1	1	1	1	1	1	1	1	1	1	1	1	1	1	1	1	1	1	1	1	1	1	1	1
6059721	TGCAGAGCATTCAGGTAAGTACCACTACTTTTTCTCTAGTTGATTTAGCATGGTTTTCTACGCCAAGTT	36:T>G	36	0	0	0	0	0	0	0	0	0	0	0	0	0	0	0	0	0	0	0	0	0	0	0	0	0	0	0	0	0	0	0	0	0	0	0	0	0	0	0	0	0	0	0	0	0	0
6059561	TGCAGACGGGCTGACCCTTCACAGGGTACGGTTCCTACATCTTCTCAATTGGAGCCATTGGATGTTGTT	40:C>A	40	0	0	0	0	NA	0	0	0	0	0	NA	0	0	0	NA	0	0	0	0	0	0	NA	0	0	0	0	0	NA	0	0	0	0	0	0	0	0	0	0	0	0	0	0	NA	0	0	0
6062355	TGCAGTCTATGAGGAGACGTGTGGATTACTTTTGAGCAGCTAATGGACAGTACAGAGGAGCAACGATAC	12:G>A	12	0	0	0	0	NA	0	0	0	0	0	NA	0	0	0	NA	0	0	0	0	0	0	NA	0	0	0	0	0	NA	0	0	0	0	0	0	0	0	0	0	0	0	0	0	NA	0	0	0
6062355	TGCAGTCTATGAGGAGACGTGTGGATTACTTTTGAGCAGCTAATGGACAGTACAGAGGAGCAACGATAC	52:C>T	52	0	0	0	0	NA	0	0	0	0	0	NA	0	0	0	NA	0	0	0	0	0	0	NA	0	0	0	0	0	NA	0	0	0	0	0	0	0	0	0	0	0	0	0	0	NA	0	0	0
6096662	TGCAGTATCAAATGTCCATTTTCAATGCTCTTCCCATTACAGATCGGAAGAGCGGTTCAGCAGGAATGC	13:G>T	13	0	0	0	0	0	0	0	0	0	0	0	0	0	0	0	0	0	0	0	0	0	0	0	0	0	0	0	0	0	0	0	0	0	0	0	0	0	0	0	0	0	0	0	0	0	0
100033666	TGCAGCCAATATCACCGTCGGACCAACGCGAGCAGAGGCACGTGACACGACCGGTTCCGTTGCACGTGG	29:G>C	29	0	0	0	0	0	0	0	0	0	0	0	0	0	0	0	0	0	0	0	0	0	0	0	0	0	NA	0	0	0	0	0	0	0	0	0	0	0	0	0	0	0	0	0	0	0	0
9577031	TGCAGGCGTATCTAATCTCTTTAGAGGGAATAAAGAGAAAAAACTAGCACTATCAATTATCAAGGCTAA	20:T>A	20	1	1	1	1	1	1	1	1	1	1	1	1	1	1	1	1	NA	1	NA	1	1	1	1	1	1	1	NA	1	1	NA	1	NA	1	1	1	1	NA	1	1	NA	1	1	NA	NA	1	1
9575560	TGCAGAGGGTTACACCATCCCCAATAGAAACAATTGTTGATTCAATGCGAGTATCATTTGCAATATAGG	43:A>T	43	NA	1	1	1	NA	1	NA	1	NA	NA	1	NA	NA	NA	1	NA	NA	1	NA	1	NA	NA	1	1	1	NA	NA	1	NA	1	1	1	1	1	1	1	1	1	NA	1	NA	1	1	1	1	1
9581350	TGCAGACATAGCAACACATCAAATGCATTTAGAGGGAAAAAATATAAAATTTCAATCAAACATCTGTAG	63:C>G	63	NA	NA	1	1	1	1	1	1	NA	1	NA	1	1	1	NA	1	NA	NA	1	1	1	1	1	1	1	NA	1	1	NA	1	1	1	1	1	1	1	1	1	1	NA	1	1	1	1	1	1
100049875	TGCAGACATAGCAACACATCAAATGCATTTAGAGGGAAAAGATATAAAATTTCAATCAAACATCTGTAG	40:G>A	40	NA	NA	1	1	1	1	1	1	NA	1	NA	1	1	1	NA	1	NA	NA	1	1	1	1	1	1	1	NA	1	1	NA	1	1	1	1	1	1	1	1	1	1	NA	1	1	1	1	1	1
100035195	TGCAGTATGGATAGTATGCTGAAATACGACCCTCTTAGGTGCAGAAGTTGCATAAGGAAAGAACTGACA	45:A>C	45	0	0	0	0	0	0	0	0	0	0	0	0	0	0	0	0	0	0	0	0	0	0	0	0	0	0	0	0	0	0	0	0	0	0	0	0	0	0	0	0	0	0	0	0	0	0
6089597	TGCAGGTATTGACACCCTACACGGTTTATCAGGAATGGTGTGGGCTATTGTAACTTTCCTGATTCCCTC	15:C>A	15	0	0	0	0	0	0	0	0	0	0	0	0	0	0	0	0	0	0	0	0	0	0	0	0	0	0	0	0	0	0	0	0	0	0	0	0	0	0	0	0	0	0	0	0	0	0
9578025	TGCAGTTTTCTTATAGGTTATGAACATTATCATTATTTGTCTTCTTTTACAGCCAAGCTAATTTCTTGT	24:C>A	24	1	1	1	1	0	1	1	1	1	1	0	1	1	1	0	1	1	1	1	1	1	0	1	1	1	1	1	0	1	1	1	1	1	1	1	1	1	1	1	1	2	1	0	1	1	1
6082180	TGCAGCAGCCAACCCAAGAACCACAACCACATCCTTCACTACATAGCTCATAGACTTCAATGGATCCTT	60:T>A	60	0	0	0	0	0	0	0	0	0	0	0	0	0	0	0	0	0	0	0	0	0	0	0	0	0	0	0	0	0	0	0	0	0	0	0	0	0	0	0	0	0	0	0	0	0	0
9576665	TGCAGCTGCCTATCTCAACCACTGGTTGGTTTGGCCTCTATATTGGGCTGCTCAAGGGACCATGTTCTG	9:C>T	9	1	1	1	1	NA	1	1	1	1	1	NA	1	1	1	0	1	1	1	1	1	1	0	1	1	1	1	1	0	1	1	1	1	1	1	1	1	1	1	1	1	2	1	0	1	1	1
100052227	TGCAGGGGAATACCATCCATTATAAGGTACTAGAATTGAAGAATGCAACAAATGCCCAACAACACTGTT	20:T>G	20	NA	0	0	0	1	0	0	0	0	0	1	0	0	0	1	0	0	0	0	0	0	1	0	0	0	0	0	1	0	0	0	NA	0	0	0	0	0	0	0	0	1	0	1	0	0	0
9582938	TGCAGGGGAATACCATCCATGATAAGGTACTAGAATCGAAGAATGCAACAAATGCCCAACAACACTGTT	36:C>T	36	NA	1	1	1	NA	1	1	1	1	1	NA	1	1	1	NA	1	1	1	1	1	1	NA	1	1	1	1	1	NA	1	1	1	NA	1	1	1	1	1	1	1	1	NA	1	NA	1	1	1
9576950	TGCAGGATCCTGACTTTCCTTCCTATTGATTTAGAAAATCGATGCTTGCATTCTTAGTATTACCTCTAC	55:A>G	55	0	0	0	0	1	0	0	0	0	0	1	0	0	0	1	NA	0	0	0	0	0	1	0	0	0	0	0	1	0	0	0	0	0	0	0	NA	0	0	0	0	2	0	1	0	0	0
9581980	TGCAGCACCATATCTAAATAGCATAGGTAGAAAGTAGCACAACAATCCCAGAAGCAGCATAAGCGAGTT	62:G>A	62	0	0	0	0	0	0	0	0	0	0	0	0	0	0	0	0	0	0	0	0	0	0	0	0	0	0	0	0	0	0	0	0	0	0	0	0	0	0	0	0	0	0	0	0	0	0
9581980	TGCAGCACCATATCTAAATAGCATAGGTAGAAAGTAGCACAACAATCCCAGAAGCAGCATAAGCGAGTT	61:A>T	61	0	0	0	0	0	0	0	0	0	0	0	0	0	0	0	0	0	0	0	0	0	0	0	0	0	0	0	0	0	0	0	0	0	0	0	0	0	0	0	0	0	0	0	0	0	0
6107725	TGCAGAGTCATCCATTTGTCTGGATTGATCTTTTCCAGATTATTCTAACGCATGCATTACAGATCGGAA	46:A>G	46	0	0	0	0	0	0	0	0	0	0	0	0	0	0	0	0	0	0	0	0	0	0	0	0	0	0	0	0	0	0	0	0	0	0	0	0	0	0	0	0	0	0	0	0	0	0
9580210	TGCAGTTTTTCTTGAGAATGAAAACTTCTATTCTACGCCTTTGCAATTACAGATCGGAAGAGCGGTTCA	45:A>G	45	1	1	1	1	1	1	1	1	1	1	1	1	1	1	1	1	1	1	1	1	1	1	1	1	1	1	1	1	1	1	1	1	1	1	1	1	1	1	1	1	1	1	1	1	1	1
6089989	TGCAGTATAGGGTGGATACTGGCGGTAATAAGGAGGTGCTGGTACAGTGGGATAATTTGCCGGAGTGTG	13:G>A	13	0	0	0	0	0	0	0	0	0	0	0	0	0	NA	0	NA	0	0	0	0	0	0	0	NA	0	0	0	0	0	0	0	0	0	0	0	0	0	0	0	0	0	0	0	0	0	0
6123917	TGCAGCAGGCTATGTGTTTGGAGAGTTGTGGTGGTCAGATGACAAGCATAAATTTACAGATCGGAAGAG	41:A>G	41	0	0	0	0	0	0	0	0	0	0	0	0	0	0	0	0	0	0	0	0	0	0	0	0	0	0	0	0	0	0	0	0	0	0	0	0	0	0	0	0	0	0	0	0	0	0
9579830	TGCAGCTTTATGTTATTTTACACATGAGATTGCACCTCCAATAGACCTGTTACAGATCGGAAGAGCGGT	11:G>A	11	0	0	0	0	0	0	0	1	1	1	0	0	0	0	0	0	0	0	0	0	0	0	0	0	0	0	0	0	0	0	0	0	0	0	0	0	0	1	0	0	0	0	0	1	0	0
9576927	TGCAGGAGTAGTTTTTCCCAGGGAAAAGGAAATTACATCAACCCCATCACTTATACCAGCCTCAAAAGC	5:G>T	5	0	0	0	NA	0	0	0	0	0	0	0	0	0	0	NA	0	0	0	0	0	0	0	0	0	0	0	0	0	0	0	NA	NA	0	0	0	NA	0	0	0	NA	NA	0	0	0	0	0
100066635	TGCAGCAAGTAGCATAAATAAGGATTGCATCCACATTCATTCCAACGGATCAATCTATATTTGGAATGA	21:G>A	21	0	0	0	0	0	0	0	0	0	0	0	0	0	0	0	0	0	0	0	0	0	0	0	0	0	0	0	0	0	0	0	0	0	0	0	0	0	0	0	0	0	0	0	0	0	0
100072857	TGCAGGTTGCCATTGTATCACAAATATCCACAAATTGGTGTTTCACGTTCAATAATAGATCCTTTCTTC	19:A>G	19	0	0	0	NA	0	0	NA	NA	NA	NA	0	0	0	0	0	0	0	0	0	0	0	0	NA	0	0	0	0	0	0	NA	NA	0	0	0	0	0	NA	NA	0	0	0	0	0	NA	0	0
100072856	TGCAGCTTGCCATTTTATCACAAATATCCACAAATTGGTGTTTCACGTTCAATAATAGATCCTTTCTTC	5:C>G	5	1	1	1	NA	1	1	NA	NA	NA	NA	1	1	1	1	1	1	1	1	1	1	1	1	NA	1	1	1	1	1	1	NA	NA	1	1	1	1	1	NA	NA	1	1	1	1	1	NA	1	1
4402702	TGCAGCTTGCCATTGTATCACAAATATCCACAAATTGGTGTTTCACGTTCAATAATAGATCCTTTCTTC	15:T>A	15	0	0	0	0	0	0	0	0	0	0	0	0	0	0	0	0	0	0	0	0	0	0	0	0	0	0	0	0	0	0	0	0	0	0	0	0	0	0	0	0	0	0	0	0	0	0
4402702	TGCAGCTTGCCATTGTATCACAAATATCCACAAATTGGTGTTTCACGTTCAATAATAGATCCTTTCTTC	14:G>T	14	0	0	0	0	0	0	0	0	0	0	0	0	0	0	0	0	0	0	0	0	0	0	0	0	0	0	0	0	0	0	0	0	0	0	0	0	0	0	0	0	0	0	0	0	0	0
9590574	TGCAGCTTGCCATTGTATCGCAAATATCCACAAATTGGTGTTTCACGTTCAATAATAGATCATTTCTTC	61:A>C	61	1	1	1	NA	1	1	NA	0	NA	0	1	1	1	1	1	1	1	1	1	1	1	1	NA	1	1	1	1	1	1	0	NA	1	1	1	2	1	NA	0	1	1	1	1	1	NA	1	2
9591710	TGCAGTTTTGGGGCAAAGGAATGAAAATGTGTTCCATGTGATAAGCTATGCTAACAATGTTTTACAGAT	7:T>A	7	1	1	1	1	0	1	2	1	1	1	0	1	1	1	0	1	1	1	1	1	1	0	1	1	1	1	1	0	1	1	1	1	1	1	1	1	1	1	1	1	2	1	0	1	1	1
6113094	TGCAGTTTGCGGATGACACTGTAATTGTGTGTAAAATGTCATCTCCCAACTTGTGGACTGTCAAAAATT	61:C>A	61	0	0	0	0	0	0	0	0	0	0	0	0	0	0	0	0	0	0	0	0	0	0	0	0	0	0	0	0	0	0	0	0	0	0	0	0	0	0	0	0	0	0	0	0	0	0
6113094	TGCAGTTTGCGGATGACACTGTAATTGTGTGTAAAATGTCATCTCCCAACTTGTGGACTGTCAAAAATT	36:T>C	36	0	0	0	0	0	0	0	0	0	0	0	0	0	0	0	0	0	0	0	0	0	0	0	0	0	0	0	0	0	0	0	0	0	0	0	0	0	0	0	0	0	0	0	0	0	0
100039358	TGCAGTAAGATAGAGTAGAGCGCCAATAATACCTCGATATTTGGTGACAATCATTTTACGAGATTAGGA	59:G>A	59	0	0	NA	0	NA	0	0	NA	0	0	NA	NA	NA	0	NA	NA	0	NA	NA	0	NA	NA	0	0	0	NA	0	NA	NA	0	NA	0	NA	0	0	0	NA	NA	0	NA	NA	NA	NA	NA	0	0
100050434	TGCAGATGATCCAGAAGGCTGAAAATTGTCCGTTGCTTATCTTCTCTGCCACAAAACATATGATCATCA	30:C>T	30	0	0	0	0	0	0	0	0	0	0	0	0	NA	0	0	0	0	0	0	0	NA	0	0	0	0	0	0	0	0	0	0	0	0	0	0	0	0	0	0	0	0	2	0	0	NA	0
100050435	TGCAGATGATCCAGAAGGCTGAAAATTGTCCGTTGCTTATCTTCTCTGCCACAAAACATATGCTCATCA	62:C>A	62	1	1	1	1	1	1	1	1	1	1	1	1	NA	1	1	1	1	1	1	1	NA	1	1	1	1	1	1	1	1	1	1	1	1	1	1	1	1	1	1	1	1	1	1	1	NA	1
6089298	TGCAGGATTGGAGGATTTGTATGAGAAGATGCTTGTCAAGATTCAGAATTTGACTAGGGATGTGGAGAA	34:G>A	34	0	0	0	0	0	0	0	0	0	0	0	0	0	0	0	0	0	0	0	0	0	0	0	0	0	0	0	0	0	0	0	0	0	0	0	0	0	0	0	0	0	0	0	0	0	0
9583936	TGCAGTATAGCGTGTAGCACGCGGCAATAAAAACTGAACCTGTGCGTACCCATCTGAACCCAATTCGAA	7:T>C	7	0	0	0	0	NA	0	0	0	0	0	NA	0	0	0	0	0	0	0	0	0	0	NA	0	0	0	0	0	NA	0	0	0	0	0	0	0	0	0	0	0	0	0	0	NA	0	0	0
6117508	TGCAGTAAAAAGCTCTAGTTCATCCAAGGTGCCATAGACATTATCAATGATAGTTATTAGGGATGCCAG	14:C>A	14	0	0	0	0	0	0	0	0	0	0	0	0	0	0	0	0	0	0	0	0	0	0	0	0	0	0	0	0	0	0	0	0	0	0	0	0	0	0	0	0	0	0	0	0	0	0
6110031	TGCAGCATCTACATGGGAGATTAGAATTTTGAACACACCTGTGGCATCAAATAGCCCAAAATGTGTAGT	15:G>A	15	0	0	0	0	0	0	0	0	0	0	0	0	0	0	0	0	0	0	0	0	0	0	0	0	0	0	0	0	0	0	0	0	0	0	0	0	0	0	0	0	0	0	0	0	0	0
6110031	TGCAGCATCTACATGGGAGATTAGAATTTTGAACACACCTGTGGCATCAAATAGCCCAAAATGTGTAGT	64:G>C	64	0	0	0	0	0	0	0	0	0	0	2	2	2	0	0	0	2	0	0	0	2	0	0	2	0	2	0	0	0	0	2	2	0	0	0	0	0	0	0	0	0	0	0	0	0	0
100034336	TGCAGGAATCTAAACTAAATGTAGTAAATAGACTTTTCACTAGGTAGACAATGATATATGTAGTATCAA	15:T>C	15	NA	1	1	1	1	1	1	1	1	1	1	1	1	1	1	1	NA	1	1	1	1	1	1	1	1	1	1	1	1	1	NA	1	1	1	1	NA	1	1	1	1	1	1	1	1	1	1
9579459	TGCAGAGAACTAGAGAGAAGGGAAAATGACCCCACAGGGACGTTTTCACACTTACAGATCGGAAGAGCG	34:C>T	34	1	1	1	1	1	1	1	1	1	1	1	1	1	1	1	1	1	1	1	1	1	1	1	1	1	1	1	1	1	1	1	1	1	1	1	1	1	1	1	1	1	1	1	1	1	1
9579458	TGCAGAGAACTAGAGAGAAGGGAAAATGACCCCATAGGGACGTTTTCACACTTAATTACAGATCGGAAG	34:T>C	34	0	0	0	0	0	0	0	0	0	0	0	0	0	0	0	0	0	0	0	0	0	0	0	0	0	0	0	0	0	0	0	0	0	0	0	0	0	0	0	0	0	0	0	0	0	0
6082002	TGCAGCACCAAGTCTAACTAAAAAAATGCCGAACCAGAAATCAGTTTTTATCAAGTACTAAAGCTTCAA	30:G>A	30	0	0	0	0	0	0	0	0	0	0	0	0	0	0	0	0	0	0	0	0	0	0	0	0	0	0	0	0	0	0	0	0	0	0	0	0	0	0	0	0	0	0	0	0	0	0
6062906	TGCAGTTGCAGAGGAAGAAACATTTGAAGCAGATACTTCTTCTCATTGTCACCAAATACATCGTGGACG	49:C>T	49	0	0	0	0	0	0	0	0	0	0	0	0	0	0	0	0	0	0	0	0	0	0	0	0	0	0	0	0	0	0	0	0	0	0	0	0	0	0	0	0	0	0	0	0	0	0
100034112	TGCAGCTGCTATATAAGTAGGTTGATCGCCATTTTTTGAGTCTGCTACATGTGACAAATATTTTCTCTT	5:C>A	5	0	0	0	0	0	0	0	0	0	0	0	0	0	0	0	0	0	NA	0	0	NA	0	0	0	0	0	0	0	0	0	0	0	0	0	0	0	0	0	0	0	0	0	0	0	0	0
6088431	TGCAGCATTTCCTTCCTTAGAGATCACAAATTTGCTCTTAGTTCTTTGAGTCAGAAATGGACTGAACAT	68:T>C	68	0	0	0	0	0	0	0	0	0	0	0	0	0	0	0	0	0	0	0	0	0	0	0	0	0	0	0	0	0	0	0	0	0	0	0	0	0	0	0	0	0	0	0	0	0	0
9583147	TGCAGTAACACAAATCATAGGATATCACCTAAATCTTATGGTAACTGTTTCTAAATGGCCTAGATGAGT	12:A>C	12	1	1	1	1	NA	1	1	1	1	1	1	1	1	1	1	1	1	1	1	1	1	NA	1	1	1	1	1	1	1	1	1	1	1	1	1	1	1	1	1	1	1	1	NA	1	1	1
9583148	TGCAGTAACACACATCATAGGATATCACCTAAATCTTATGGTAACTGTTTCTAAATGGCTTAGATGAGT	59:T>C	59	1	1	1	1	NA	1	1	1	1	1	1	1	1	1	1	1	1	1	1	1	1	NA	1	1	1	1	1	1	1	1	1	1	1	1	1	1	1	1	1	1	1	1	NA	1	1	1
6088017	TGCAGCAAATCCATTCCTAAGAGGGTTGGGCTAGGATCATTACCCTAACTGATAATTGTGTTTACAGAT	36:T>C	36	0	0	0	0	NA	0	0	0	0	0	0	0	0	0	0	0	0	0	0	0	0	0	0	0	0	0	0	NA	0	0	0	0	0	0	0	0	0	0	0	0	0	0	NA	0	0	0
6088017	TGCAGCAAATCCATTCCTAAGAGGGTTGGGCTAGGATCATTACCCTAACTGATAATTGTGTTTACAGAT	19:A>C	19	0	0	0	0	NA	0	0	0	0	0	0	0	0	0	0	0	0	0	0	0	0	0	0	0	0	0	0	NA	0	0	0	0	0	0	0	0	0	0	0	0	0	0	NA	0	0	0
6088017	TGCAGCAAATCCATTCCTAAGAGGGTTGGGCTAGGATCATTACCCTAACTGATAATTGTGTTTACAGAT	64:C>A	64	0	0	0	0	NA	0	0	0	0	0	0	0	0	0	0	0	0	0	0	0	0	0	0	0	0	0	0	NA	0	0	0	0	0	0	0	0	0	0	0	0	0	0	NA	0	0	0
9581381	TGCAGACCTTGAATTATTTTTTTCTGAAATTGGGTGTGAAAAGGTACAAATTTTCTAAAATTTAGATTT	61:T>C	61	NA	1	1	1	NA	1	1	NA	NA	1	1	1	NA	1	NA	1	NA	1	1	NA	1	1	1	1	1	1	1	1	NA	1	1	1	1	1	1	1	1	NA	1	1	1	1	1	1	1	1
6120429	TGCAGGTACGCATAGAGAATGATATGAGGACTACACAAATTGTTATCTCAATGAGACAAGTGCTTAGGA	9:G>A	9	0	0	0	0	0	0	0	0	0	0	0	0	0	0	0	0	0	0	0	0	0	0	0	0	0	0	0	0	0	0	0	0	0	0	0	0	0	0	0	0	0	0	0	0	0	0
6120429	TGCAGGTACGCATAGAGAATGATATGAGGACTACACAAATTGTTATCTCAATGAGACAAGTGCTTAGGA	49:A>C	49	0	0	0	0	0	0	0	0	0	0	0	0	0	0	0	0	0	0	0	0	0	0	0	0	0	0	0	0	0	0	0	0	0	0	0	0	0	0	0	0	0	0	0	0	0	0
9583943	TGCAGTCTTTCAACTTGAGATTTATAGAAATTGTCCCATATGTAGAACCACTAACTAAGTACTCTTACA	41:G>T	41	0	0	0	0	1	0	0	0	NA	NA	1	0	0	0	0	0	0	0	0	0	0	1	0	0	0	0	0	1	0	0	0	0	0	0	0	0	0	0	0	0	0	0	1	0	0	0
9585091	TGCAGTTTTTTCTATATACAGAAGCAGTGTGAATATTTGTGAAAAGTTACAGATCGGAAGAGCGGTTCA	20:G>T	20	1	1	1	1	1	1	1	1	1	1	1	1	1	1	1	1	1	1	1	1	1	1	1	1	1	1	1	1	1	1	1	1	1	1	1	1	1	1	1	1	1	1	1	1	1	1
100058327	TGCAGTTTTTTCTATATACATAAGCAGTGTGAATATTTGTGAAAAGTTACAGATCGGAAGAGCGGTTCA	42:A>G	42	0	0	0	0	0	0	0	0	0	0	0	0	0	0	0	0	0	0	0	0	0	0	0	0	0	0	0	0	0	0	0	0	0	0	0	0	0	0	0	0	0	0	0	0	0	0
100033899	TGCAGCGGCTACGCGACCCAGCATTCAGGGTCCAAAGACGAACTTGAAGCTTGCTGCCATCTTGGAGAA	61:T>C	61	0	0	0	0	0	0	0	0	0	0	0	0	0	0	0	0	0	0	0	0	0	0	0	0	0	0	0	0	0	0	0	0	0	0	0	0	0	0	0	0	0	0	0	0	0	0
6095715	TGCAGAGGGATTGGCCTAGCTTGTTACATGACACAATATCTTACAGATCGGAAGAGCGGTTCAGCAGGA	34:A>T	34	0	0	0	0	0	0	0	0	0	0	0	0	0	0	0	0	0	0	0	0	0	0	0	0	0	0	0	0	0	0	0	0	0	0	0	0	0	0	0	0	0	0	0	0	0	0
9577644	TGCAGTGAGTTAGTGCTTCATGTGTCCCTCTTCCCCATCATGACCACATCACCTTATAGTATTTTTGGA	67:G>T	67	0	0	0	0	0	0	0	0	0	0	0	NA	0	0	0	0	0	0	0	0	0	0	0	0	0	NA	0	0	0	0	0	0	NA	0	0	0	0	0	0	0	0	0	0	0	0	0
6088520	TGCAGCCATTTCATTCTACTAACGTAGAAAATGCATATGATGTGATTGCAGATGCATAAGAAGCATACT	11:C>T	11	0	0	0	0	0	0	0	0	0	0	0	0	0	0	0	0	0	0	0	0	0	0	0	0	0	0	0	0	0	0	0	0	0	0	0	0	0	0	0	0	0	0	0	0	0	0
9584516	TGCAGACTAATGCATACTTCTAATATTATCCTAGTTATTGCAACTATTACAGATCGGAAGAGCGGTTCA	45:A>C	45	0	0	0	0	0	0	0	0	0	0	0	0	0	0	0	0	0	0	0	0	0	0	0	0	0	0	0	0	0	0	0	0	0	0	0	0	0	0	0	0	0	0	0	0	0	0
100076376	TGCAGTCCGGTGGAGCTGTTCCTGTAACATGCTGCAACGGAGTCAAGGGACTCGTGGCGTTGGCTCAAA	24:T>G	24	1	1	1	1	1	1	1	1	1	NA	1	1	1	1	1	1	1	1	1	1	1	1	1	1	1	1	1	1	1	1	1	1	1	1	1	1	1	1	1	1	1	1	1	1	1	1
6125240	TGCAGGTAAGTGAGGCATGGAGCTAGGCTACTAACAACCTGTCCACATGTTATGGTAGCCTGTGCAATG	26:G>A	26	0	0	0	0	0	0	0	0	0	0	0	0	0	0	0	0	0	0	0	0	0	0	0	0	0	0	0	0	0	0	0	0	0	0	0	0	0	0	0	0	0	0	0	0	0	0
100076377	TGCAGTCCGGTGGAGCTGTTCCTGGAACATGCTGCAACGGAGTCAAGGGACTTGTGGCGTTGGCTCAAA	52:T>C	52	0	0	0	0	0	0	NA	0	0	0	0	0	0	0	0	0	0	0	0	0	NA	0	0	0	0	0	0	0	0	0	0	0	0	0	0	0	0	0	0	0	0	NA	0	0	0	0
6125243	TGCAGGTAAGTGAGGCATGGAGCTATGCCACTAACAACCTGTCCGCATGTTATGGTAGCCTGTGCAATG	30:C>T	30	0	0	0	0	0	0	0	0	0	0	0	0	0	0	0	0	0	0	0	0	0	0	0	0	0	0	0	0	0	0	0	0	0	0	0	0	0	0	0	0	0	0	0	0	0	0
6125243	TGCAGGTAAGTGAGGCATGGAGCTATGCCACTAACAACCTGTCCGCATGTTATGGTAGCCTGTGCAATG	44:G>A	44	0	0	0	0	0	0	0	0	0	0	0	0	0	0	0	0	0	0	0	0	0	0	0	0	0	0	0	0	0	0	0	0	0	0	0	0	0	0	0	0	0	0	0	0	0	0
6125243	TGCAGGTAAGTGAGGCATGGAGCTATGCCACTAACAACCTGTCCGCATGTTATGGTAGCCTGTGCAATG	67:T>C	67	0	0	0	0	0	0	0	0	0	0	0	0	0	0	2	0	0	0	0	0	0	0	0	0	0	0	0	0	0	0	2	0	0	0	0	0	0	0	0	0	0	2	0	0	0	0
6117365	TGCAGCTTGAAATCAATAAGTATGTTGTCTTATTCCTTGATGAAGGAATAATCCCTCGTATTTCAACAA	48:T>C	48	0	0	0	0	0	0	0	0	0	0	0	0	0	0	0	0	0	0	0	0	0	0	0	0	0	0	0	0	0	0	0	0	0	0	0	0	0	0	0	0	0	0	0	0	0	0
9591329	TGCAGTCTGGTGGAACTGTTCCTGGAACATGCTGCAACGGAGTCAAGGGACTCGTGGCGTTGGCTCAGA	7:T>C	7	0	NA	0	0	1	0	0	0	0	0	1	0	0	0	0	0	0	0	0	0	0	1	0	0	0	0	0	1	0	0	0	0	0	0	0	0	0	0	0	0	0	0	1	0	0	0
9591329	TGCAGTCTGGTGGAACTGTTCCTGGAACATGCTGCAACGGAGTCAAGGGACTCGTGGCGTTGGCTCAGA	31:C>T	31	0	NA	0	0	NA	0	0	0	0	0	NA	0	0	0	0	0	0	0	0	0	0	NA	0	0	0	0	0	NA	0	0	0	0	0	0	0	0	0	0	0	0	0	0	NA	0	0	0
9591329	TGCAGTCTGGTGGAACTGTTCCTGGAACATGCTGCAACGGAGTCAAGGGACTCGTGGCGTTGGCTCAGA	14:A>G	14	0	NA	0	0	NA	0	0	0	0	0	NA	0	0	0	0	0	0	0	0	0	0	NA	0	0	0	0	0	NA	0	0	0	0	0	0	0	0	0	0	0	0	0	0	NA	0	0	0
9591591	TGCAGGTAAGTGAGGCATGGAGCTAGGCCACTAACAACCTGTCCACATGTTATAGTAGCATGTGCAATG	37:C>T	37	0	0	0	0	0	0	0	0	0	0	0	0	0	0	0	0	0	0	0	0	0	0	0	0	0	0	0	0	0	0	0	0	0	0	0	0	0	0	0	0	0	0	0	0	0	0
9591591	TGCAGGTAAGTGAGGCATGGAGCTAGGCCACTAACAACCTGTCCACATGTTATAGTAGCATGTGCAATG	25:G>T	25	0	0	0	0	0	0	0	0	0	0	0	0	0	0	0	0	0	0	0	0	0	0	0	0	0	0	0	0	0	0	0	0	0	0	0	0	0	0	0	0	0	0	0	0	0	0
9591591	TGCAGGTAAGTGAGGCATGGAGCTAGGCCACTAACAACCTGTCCACATGTTATAGTAGCATGTGCAATG	19:G>A	19	2	0	0	0	0	0	0	0	0	0	0	0	0	0	0	0	0	0	0	2	0	0	0	0	0	0	0	0	0	0	0	0	0	0	0	0	0	0	0	0	0	0	0	0	0	0
6103805	TGCAGCACACCATTGGACTCTATATAATAGAGTATTCAAGTTCCAACCATCCATATCACATTCATCCAT	31:G>T	31	0	0	0	0	0	0	0	0	0	0	0	0	0	0	0	0	0	0	0	0	0	0	0	0	0	0	0	0	0	0	0	0	0	0	0	0	0	0	0	0	0	0	0	0	0	0
9583848	TGCAGATATTCTCCCAAAACCTCTTCCAAACAATCAGTTTGTTATTATGAGAAAACAACTACAAGTTCT	13:C>A	13	NA	0	0	0	NA	0	NA	NA	0	0	0	0	0	0	0	NA	0	NA	NA	0	0	0	NA	0	0	0	0	0	0	0	0	NA	0	0	0	0	0	NA	0	0	0	NA	0	0	0	0
100074312	TGCAGCATTTGCCTACGCCTCCCACGTGACACAAGACCCTAGCACCTCAACAACACCGTTTACAGATCG	14:A>T	14	NA	NA	1	1	NA	NA	1	1	NA	NA	1	NA	NA	1	1	NA	1	1	1	1	NA	1	1	1	1	NA	NA	1	1	1	NA	NA	1	1	1	NA	1	1	NA	NA	NA	1	1	NA	1	1
6107988	TGCAGCATATGCGGGTAGTCCTGCATTTATTTACAGATCGGAAGAGCGGTTCAGCAGGAATGCCGAGAC	28:A>G	28	0	0	0	0	0	0	0	0	0	0	0	0	0	0	0	0	0	0	0	0	0	0	0	0	0	0	0	0	0	0	0	0	0	0	0	0	0	0	0	0	0	0	0	0	0	0
6107988	TGCAGCATATGCGGGTAGTCCTGCATTTATTTACAGATCGGAAGAGCGGTTCAGCAGGAATGCCGAGAC	12:G>A	12	0	0	0	0	0	0	0	0	0	0	0	0	0	0	0	0	0	0	0	0	0	0	0	0	0	0	0	0	0	0	0	0	0	0	0	0	0	0	0	0	0	0	0	0	0	0
6089193	TGCAGGAGACAAAAATCTTGCAAAATCTAAATTGGAGACGTCATGAATTTATACGGCCACTTATGTGTA	59:C>T	59	0	0	0	0	0	0	0	0	0	0	0	0	0	0	0	0	0	0	0	0	0	0	0	0	0	0	0	0	0	0	0	0	0	0	0	0	0	0	0	0	0	0	0	0	0	0
6112251	TGCAGCCACAAAAACCCTGTCTTCGGATGGGTTTTACATTCCCCTTGCAAAGGTTGAGCTTATGAAATC	36:C>T	36	0	0	0	0	0	0	0	0	0	0	0	0	0	0	0	0	0	0	0	0	0	0	0	0	0	0	0	0	0	0	0	0	0	0	0	0	0	0	0	0	0	0	0	0	0	0
6112251	TGCAGCCACAAAAACCCTGTCTTCGGATGGGTTTTACATTCCCCTTGCAAAGGTTGAGCTTATGAAATC	68:C>A	68	0	0	0	0	0	0	0	0	0	0	0	0	0	0	0	0	0	0	0	0	0	0	0	0	0	0	0	0	0	0	0	0	0	0	0	0	0	0	0	0	0	0	0	0	0	0
9583461	TGCAGTGCTGGTTTCTGTTAGAATTAGCAGTGTTTCAGGTGCTTATTATGATTTTTCTATGTAAAAACA	14:C>T	14	0	0	0	0	0	0	0	0	0	0	0	0	0	0	0	0	0	0	0	0	0	0	0	0	0	0	0	0	0	0	0	0	0	0	0	0	0	0	0	0	0	0	0	0	0	0
9583461	TGCAGTGCTGGTTTCTGTTAGAATTAGCAGTGTTTCAGGTGCTTATTATGATTTTTCTATGTAAAAACA	35:C>T	35	0	0	0	0	0	0	0	0	0	0	0	0	0	0	0	0	0	0	0	0	0	0	0	0	0	0	0	0	0	0	0	0	0	0	0	0	0	0	0	0	0	0	0	0	0	0
6059037	TGCAGAAACCGTAGCAAAAACCAAACTTCCTCATTTTTTCAGTAACAGAAACAAAACTTCATCAAGTTG	36:T>A	36	0	0	0	0	0	0	0	0	0	0	0	0	0	0	0	0	0	0	0	0	0	0	0	0	0	0	0	0	0	0	0	0	0	0	0	0	0	0	0	0	0	0	0	0	0	0
9587525	TGCAGAGCATTGAGCATGAACGCGTTGGTTGAAATCTCCCCTTCTCTTACAGATCGGAAGAGCGGTTCA	16:T>C	16	0	0	0	0	0	0	0	0	0	0	0	0	0	0	0	0	0	0	0	0	0	0	0	0	0	0	0	0	0	0	0	0	0	0	0	0	0	0	0	0	0	0	0	0	0	0
9587525	TGCAGAGCATTGAGCATGAACGCGTTGGTTGAAATCTCCCCTTCTCTTACAGATCGGAAGAGCGGTTCA	40:C>T	40	0	0	0	0	0	0	0	0	0	0	0	0	0	0	0	0	0	0	0	0	0	0	0	0	0	0	0	0	0	0	0	0	0	0	0	0	0	0	0	0	0	0	0	0	0	0
9584028	TGCAGCCCTTGTACTCAAAAAGTGAAGAAAGCAATTCAAGACTAAAGCAAACACATCAAATTAGTTTTT	66:T>A	66	NA	NA	NA	NA	0	NA	NA	NA	NA	NA	0	NA	NA	NA	NA	NA	NA	NA	NA	NA	NA	0	NA	NA	NA	NA	NA	0	NA	NA	NA	NA	NA	NA	NA	NA	NA	NA	NA	NA	0	NA	0	NA	NA	NA
9584028	TGCAGCCCTTGTACTCAAAAAGTGAAGAAAGCAATTCAAGACTAAAGCAAACACATCAAATTAGTTTTT	34:T>A	34	NA	NA	NA	NA	0	NA	NA	NA	NA	NA	0	NA	NA	NA	NA	NA	NA	NA	NA	NA	NA	0	NA	NA	NA	NA	NA	0	NA	NA	NA	NA	NA	NA	NA	NA	NA	NA	NA	NA	0	NA	0	NA	NA	NA
4399397	TGCAGAAAAGAAGGAAGAAATAAGTGGGGAGAGAATTATGGGATTATAAATTACAGATCGGAAGAGCGG	12:G>T	12	0	0	0	0	0	0	0	0	0	0	0	NA	0	0	0	NA	0	0	0	0	0	NA	0	0	0	0	NA	0	0	0	0	0	0	0	0	0	0	0	0	0	0	0	NA	0	0	0
6088111	TGCAGCAATACAGGTAAAAGCCATTTTTTTTGTACATATAACAAACTCGTTCTTTTAGAATTACAGATC	40:A>G	40	0	0	0	0	NA	0	0	0	0	0	NA	0	0	0	0	0	0	0	0	0	0	NA	0	0	0	0	0	NA	0	0	0	0	0	0	0	0	0	0	0	0	0	0	NA	0	0	0
9577539	TGCAGTCACATCCTCTGCGTATTCTAATAATTTTCCACAATTACTAACACTTGTAAAGTAAAACTCAAT	35:C>G	35	0	0	0	0	0	0	0	0	0	0	0	0	0	0	0	0	0	0	0	0	0	0	0	0	0	NA	0	0	0	0	0	0	0	0	0	0	0	0	0	0	0	0	0	0	0	0
6108708	TGCAGTTTCAGATGCAGAATTTGTCAAATCACATTACAGATCGGAAGAGCGGTTCAGCAGGAATGCCGA	22:G>A	22	0	0	0	0	0	0	0	0	0	0	0	0	0	0	0	0	0	0	0	0	0	0	0	0	0	0	0	0	0	0	0	0	0	0	0	0	0	0	0	0	0	0	0	0	0	0
6090100	TGCAGTCACTGTTGTGGTTCCGAGTGTTTTGCATCAGTCATATTTTCTCTCAATTTTACACCATTGCCC	9:T>G	9	0	0	0	0	0	0	0	0	0	0	0	0	0	0	0	0	0	0	0	0	0	0	0	0	0	0	0	0	0	0	0	0	0	0	0	0	0	0	0	0	0	0	0	0	0	0
9588906	TGCAGTCACGGTTGTGGTTCCGAGTGTTTTGCATCATTCATATTTTCTCTCAATTTTACACCATTGCCC	36:T>G	36	1	1	1	1	1	1	1	1	1	1	1	1	1	1	1	1	1	1	1	1	1	1	1	1	1	1	1	1	1	1	1	1	1	1	1	1	1	1	1	1	1	1	1	1	1	1
6090100	TGCAGTCACTGTTGTGGTTCCGAGTGTTTTGCATCAGTCATATTTTCTCTCAATTTTACACCATTGCCC	35:A>G	35	0	0	0	0	0	0	0	0	0	0	0	0	0	0	0	0	0	0	0	0	0	0	0	0	0	0	0	0	0	0	0	0	0	0	0	0	0	0	0	0	0	0	0	0	0	0
6087013	TGCAGAAGCTTTTTGGGGTCTTATATTCTTTGTTCTCTGGAACCTGAAGTAAAGAAATAGCAAACAGTT	13:T>C	13	0	0	0	0	0	0	0	0	0	0	0	0	0	0	0	0	0	0	0	0	0	0	0	0	0	0	0	0	0	0	0	0	0	0	0	0	0	0	0	0	0	0	0	0	0	0
6087013	TGCAGAAGCTTTTTGGGGTCTTATATTCTTTGTTCTCTGGAACCTGAAGTAAAGAAATAGCAAACAGTT	55:A>C	55	0	0	0	0	0	0	0	0	0	0	0	0	0	0	0	0	0	0	0	0	0	0	0	0	0	0	0	0	0	0	0	0	0	0	0	0	0	0	0	0	0	0	0	0	0	0
6080571	TGCAGACCAAGAATTAGAACCCACCAGCAAACCAGCCCCCGAATTGTATGCATCATCCAGGCTGGCGCA	66:G>A	66	0	0	0	0	0	0	0	0	0	0	0	0	0	0	0	0	0	0	0	0	0	0	0	0	0	0	0	0	0	0	0	0	0	0	0	0	0	0	0	0	0	0	0	0	0	0
6080571	TGCAGACCAAGAATTAGAACCCACCAGCAAACCAGCCCCCGAATTGTATGCATCATCCAGGCTGGCGCA	31:C>T	31	0	0	0	0	0	0	0	0	0	0	0	0	0	0	0	0	0	0	0	0	0	0	0	0	0	0	0	0	0	0	0	0	0	0	0	0	0	0	0	0	0	0	0	0	0	0
6080571	TGCAGACCAAGAATTAGAACCCACCAGCAAACCAGCCCCCGAATTGTATGCATCATCCAGGCTGGCGCA	67:C>T	67	0	0	0	2	2	0	0	0	0	0	0	0	0	0	0	0	0	0	0	0	0	0	0	0	0	0	0	0	0	0	0	0	0	0	0	0	0	0	0	0	0	0	0	0	0	0
9576702	TGCAGCTTATGAGGGTTGCTTGGTTTGCTGGTTTAGCTGCTCAAGCCCGTCGTCAACAATCGTCGTCTG	52:T>C	52	1	1	1	1	1	1	1	1	1	1	1	1	1	1	1	1	1	1	1	1	1	1	1	1	1	1	1	1	1	1	1	1	1	1	1	1	1	1	1	1	1	1	1	1	1	1
9576523	TGCAGCTAAGCTTTGACGATTTCAAGAAAATCGTTGTTCGTTGCAACATGATTGAAGGGTCTTCAAATT	25:G>A	25	0	0	0	0	0	0	0	0	0	0	0	0	0	0	0	0	0	0	0	0	0	0	0	0	0	0	0	0	0	0	0	0	0	0	0	0	0	0	0	0	0	0	0	0	0	0
100032171	TGCAGAAGATCCATTATTTTCTGACAAGAATGTAGTGAACATTACTGGGGCTGAGAAGGGTAACATCCA	15:A>T	15	0	0	0	0	0	0	0	0	0	0	0	0	0	0	0	0	0	0	0	0	0	0	0	0	0	0	0	0	0	0	0	0	0	0	0	0	0	0	0	0	0	0	0	0	0	0
9581564	TGCAGAGTCTTGTAGAGAAAGAGCAATGGCCTATTGCACATGTATCATACAGTTAGCATGCTTGTATAC	35:G>C	35	1	1	1	1	1	1	1	1	1	1	1	1	1	1	1	1	1	1	1	1	1	1	1	1	1	1	1	1	1	1	1	1	1	1	1	1	1	1	1	1	1	1	1	1	1	1
100050189	TGCAGAGTCTTGTAGAGAAAGAGCAATGGCCTATTCCACATGTATCACACAGTTAGCATGCTTGTATAC	49:C>T	49	0	0	0	0	0	0	0	0	0	0	0	0	0	0	0	0	0	0	0	0	0	0	0	0	0	0	0	0	0	0	0	0	0	0	0	0	0	0	0	0	0	0	0	0	0	0
100051257	TGCAGCCAGCATAGGACAAGAGATGAATGCCTTCTCTCCACTTCAAATCCCCGCACTGGTGCCCTCTGT	21:G>T	21	0	0	0	0	0	0	0	0	0	0	0	0	0	0	0	0	0	0	0	0	0	0	0	0	0	0	0	0	0	0	0	0	0	0	0	0	0	0	0	0	0	0	0	0	0	0
100051257	TGCAGCCAGCATAGGACAAGAGATGAATGCCTTCTCTCCACTTCAAATCCCCGCACTGGTGCCCTCTGT	52:G>A	52	0	0	0	0	0	0	0	0	0	0	0	0	0	0	0	0	0	0	0	0	0	0	0	0	0	0	0	0	0	0	0	0	0	0	0	0	0	0	0	0	0	0	0	0	0	0
6095422	TGCAGAAAGAACTTATCTCGGTTTCAACTTGGAGTTGTTGAACAGCTGCTAATTACAGATCGGAAGAGC	15:T>C	15	0	0	0	0	0	0	0	0	0	0	0	0	0	0	0	0	0	0	0	0	0	0	0	0	0	0	0	0	0	0	0	0	0	0	0	0	0	0	0	0	0	0	0	0	0	0
100052149	TGCAGGCTCCTCACCAAGTTTCAAAGACTCAAGTCCAAGGTCTTGTCCAGAAGATTCTGGAAACAATCT	58:G>T	58	NA	NA	NA	NA	0	NA	NA	NA	NA	NA	0	NA	NA	NA	NA	NA	NA	NA	NA	NA	NA	0	NA	NA	NA	NA	NA	0	NA	NA	NA	NA	NA	NA	NA	NA	NA	NA	NA	NA	0	NA	0	NA	NA	NA
6110729	TGCAGGCTCCTCACCAAGTTTCAAAGACTCAAGTCCAAGGTCCTGTCCAGAAGATTCTGGAAACAATCT	42:C>T	42	0	0	0	0	1	0	0	0	0	0	2	0	0	0	0	0	0	0	0	0	0	1	0	0	0	0	0	1	0	0	0	0	0	0	0	0	0	0	0	0	2	0	1	0	0	0
100033613	TGCAGCATTACCTAAGGTAAGTGAAACCTGTTTTAGTGCAAATATCATTCTTTCACACCTAACATGGTA	23:A>G	23	0	0	0	0	0	0	0	0	0	0	0	0	0	0	0	0	0	0	0	0	0	0	0	0	0	0	0	0	0	0	0	0	0	0	0	0	0	0	0	0	0	0	0	0	0	0
9575169	TGCAGAAGCCTCACTAAGGTCTGGCTATGGCAAAGAATTTCATGTATATGCATGTATAAGAATAAATTG	62:T>G	62	1	1	1	1	1	1	1	1	1	1	1	1	1	1	1	1	1	1	1	1	1	1	1	1	1	1	1	1	1	1	1	1	1	1	1	1	1	1	1	1	1	1	1	1	1	1
6121137	TGCAGTGGTATCTGTTGCAGCTACAAGAATGTCCTACAAAGATAATGGAAAGTTACAGATCGGAAGAGC	6:G>A	6	0	0	0	0	0	0	0	0	0	0	0	0	0	0	0	0	0	0	0	0	0	0	0	0	0	0	0	0	0	0	0	0	0	0	0	0	0	0	0	0	0	0	0	0	0	0
100064877	TGCAGGAGAACTAACATCAATGCTTTTACAGATCGGAAGAGCGGTTCAGCAGGAATGCCGAGACCGATC	22:C>T	22	0	0	0	1	NA	0	1	0	0	0	0	0	0	0	NA	NA	0	NA	NA	0	0	0	0	0	1	NA	0	0	0	0	0	0	NA	0	NA	NA	NA	0	0	0	NA	NA	0	NA	0	0
6119267	TGCAGATAGACGCTGCAATAAATTCTGGGAATTCTGGTGGACCTGCATTCAATGATAAGGGAAAATGTG	63:A>T	63	0	0	0	0	0	0	0	0	0	0	0	0	0	0	0	0	0	0	0	0	0	0	0	0	0	0	0	0	0	0	0	0	0	0	0	0	0	0	0	0	0	0	0	0	0	0
6119267	TGCAGATAGACGCTGCAATAAATTCTGGGAATTCTGGTGGACCTGCATTCAATGATAAGGGAAAATGTG	13:T>A	13	0	0	0	0	0	0	0	0	0	0	0	0	0	0	0	0	0	0	0	0	0	0	0	0	0	0	0	0	0	0	0	0	0	0	0	0	0	0	0	0	0	0	0	0	0	0
100036230	TGCAGATACAAAGCTTGTTCAACCCAAAACCATTGTGCATGTCTCCACAGGATTCTCGTTTAGGTGCAG	35:T>C	35	0	0	0	0	0	0	0	0	0	0	0	0	0	0	0	0	0	0	0	0	0	0	0	0	0	0	0	0	0	0	0	0	0	0	0	0	0	0	0	0	0	0	0	0	0	0
100062969	TGCAGTAGGTTGCATAGCTGATGCTCAGTCAGGTAGTAGGGATGACAATGCGTACTCGGTCATATAGGT	28:T>G	28	0	0	0	0	NA	0	0	0	0	NA	0	0	0	0	0	NA	0	0	0	0	0	NA	0	0	0	0	0	NA	0	0	0	0	0	0	0	0	0	0	0	0	0	0	NA	0	0	0
100062970	TGCAGTAGGTTGCATAGCTGATGCTCAGTCAGGTAGTAGGGATGACAATGGGTACTCGGTCATATAGGT	50:G>C	50	1	1	1	1	NA	1	1	1	1	NA	1	1	1	1	1	NA	1	1	1	1	1	NA	1	1	1	1	1	NA	1	1	1	1	1	1	1	1	1	1	1	1	1	1	NA	1	1	1
100062969	TGCAGTAGGTTGCATAGCTGATGCTCAGTCAGGTAGTAGGGATGACAATGCGTACTCGGTCATATAGGT	34:A>T	34	0	0	0	0	NA	0	0	0	0	NA	0	0	0	0	0	NA	0	0	0	0	0	NA	0	0	0	0	0	NA	0	0	0	0	0	0	0	0	0	0	0	0	0	0	NA	0	0	0
9575833	TGCAGATGTTGTTGAATTCAACCCACAGCGCGATACTGTTGATGGAATGACTGCTATGGTAGCTGCTAA	54:T>C	54	0	0	0	0	0	0	0	0	0	0	0	0	0	0	0	0	0	0	0	0	0	0	0	0	0	0	0	0	0	0	0	0	0	0	0	0	0	0	0	0	0	0	0	0	0	0
6061010	TGCAGCTGAGAACAAGAAGAAACCACTCCAATCATTGTAATCTCATCTGGTTTCACTTTCTCTGCTTCC	62:T>G	62	0	0	0	0	0	0	0	0	0	0	0	0	0	0	0	0	0	0	0	0	0	0	0	0	0	0	0	0	0	0	0	0	0	0	0	0	0	0	0	0	0	0	0	0	0	0
100061530	TGCAGGATTTGAATCTTGGAAGAGAATTGCATCGTTACATTGAAGAACATGGGATTGAGTTACAGATCG	27:T>A	27	0	2	0	0	0	0	0	0	0	0	0	0	0	0	NA	0	0	0	0	0	0	0	0	0	0	0	0	0	0	0	0	0	0	0	0	0	0	0	0	0	0	0	0	0	0	0
100061530	TGCAGGATTTGAATCTTGGAAGAGAATTGCATCGTTACATTGAAGAACATGGGATTGAGTTACAGATCG	32:C>A	32	0	0	0	0	0	0	0	0	0	0	0	0	0	0	NA	0	0	0	0	0	0	0	0	0	0	0	0	0	0	0	0	0	0	0	0	0	0	0	0	0	0	0	0	0	0	0
9584511	TGCAGACCTCCTGAACCATCACTTATGCAAAGGTTGATTTACAGATCGGAAGAGCGGTTCAGCAGGAAT	27:C>T	27	0	0	0	0	0	0	0	0	0	0	0	0	0	0	0	0	0	0	0	0	0	0	0	0	0	0	0	0	0	0	0	0	0	0	0	0	0	0	0	0	0	0	0	0	0	0
9575436	TGCAGAGAAGCCGTCGACGGCGCCGGAGATTGTTTTGGAACCCATCAGAGAAATCTCTGGTACAATTAC	31:G>C	31	0	0	0	0	0	0	0	0	0	0	0	0	0	0	0	0	0	0	0	0	0	0	0	0	0	0	0	0	0	0	0	0	0	0	0	0	0	0	0	0	0	0	0	0	0	0
9578420	TGCAGTTACTGGTGGAACTATCACCGTTCAAGGCTGTGGGACTAGCAGTTTGCAGGTATTCGTGTTTGA	9:T>C	9	1	1	NA	1	1	1	1	1	1	1	2	1	1	1	1	1	1	NA	1	1	NA	1	1	1	1	1	NA	1	NA	1	1	1	NA	1	NA	1	1	NA	1	NA	1	NA	1	NA	1	1
9577513	TGCAGTATTTTCACACTTTCACGAAGTTCAAGTAATTTCACTACTTTCTTACTCTAATTTTTTTTTATA	5:T>C	5	0	0	0	0	NA	0	0	0	0	0	NA	NA	0	0	0	0	0	0	0	NA	0	NA	0	0	0	0	0	NA	0	0	0	0	0	0	0	NA	0	NA	0	0	0	0	NA	0	NA	0
9577513	TGCAGTATTTTCACACTTTCACGAAGTTCAAGTAATTTCACTACTTTCTTACTCTAATTTTTTTTTATA	21:C>T	21	0	0	0	0	1	0	0	0	0	0	1	NA	0	0	0	0	0	0	0	NA	0	1	0	0	0	0	0	1	0	0	0	0	0	0	0	NA	0	NA	0	0	0	0	NA	0	NA	0
9578282	TGCAGAACATATTTATTGGCTTCAAGGATATGGGTAGCACTTTGCACACATCATATTAGAACACATGTG	49:A>T	49	NA	NA	1	NA	0	NA	NA	NA	NA	NA	0	NA	NA	NA	NA	NA	NA	NA	NA	NA	NA	0	NA	NA	NA	1	NA	0	NA	NA	NA	NA	1	NA	NA	NA	NA	NA	NA	NA	NA	1	0	NA	NA	NA
6114298	TGCAGAACATATTTATTGGCTTCAAGGATATGGGTAGCACTTTGCACACTTCGTATTACAGATCGGAAG	49:T>G	49	0	0	0	0	NA	0	0	0	0	0	NA	0	0	0	0	0	0	0	0	0	0	NA	0	0	0	0	0	NA	0	0	0	0	0	0	0	0	0	0	0	0	0	0	NA	0	0	0
100051461	TGCAGCGTTTGAAAGCTAGTTTTCAAAAAACTATTTGAAGTATGGTTCACAAAATGAAAGGAGTATTTA	14:G>T	14	0	NA	NA	0	NA	0	0	0	0	0	0	0	0	0	0	NA	0	NA	NA	0	0	0	0	0	0	0	NA	0	0	NA	0	0	NA	0	0	NA	0	0	0	0	0	0	0	0	0	0
100051460	TGCAGCTTTTGAAATCTAGTTTTCAAAAAACTATTTGAAGTATGGTTCACAAAATGAAAGGAGTATTTA	6:T>G	6	1	NA	NA	1	NA	1	1	1	1	1	1	1	1	1	1	NA	1	NA	NA	1	1	1	1	1	1	1	NA	1	1	NA	1	1	NA	1	1	NA	1	1	1	1	1	1	1	1	1	1
9577396	TGCAGTACCCCCTCTTGACCACACACTAAAGAAAATTACAGAGCCTGATGCTGACTTACTTTTGCAAAA	13:C>A	13	1	NA	1	1	1	1	NA	1	NA	1	1	1	1	1	1	NA	1	1	NA	1	1	NA	1	1	1	1	NA	1	1	1	NA	1	1	1	1	1	NA	1	1	1	NA	1	1	1	NA	1
6074991	TGCAGGGCATAATTAGAGGGCGGTCCAGTGCACAGCATAATTAGAAAACATAGAATTACAGATCGGAAG	32:C>T	32	0	0	0	0	NA	0	0	0	0	0	NA	0	0	0	0	0	0	0	0	2	0	NA	0	0	0	0	0	NA	0	0	0	0	0	0	0	0	0	0	0	0	0	0	NA	0	0	0
6062673	TGCAGTGTTATGAGTTGGACTAATTGGATCTTATGTAATGAAAACTTGTTTGCCTATTTATTTATGACT	49:T>C	49	0	0	0	0	NA	0	0	0	0	0	NA	0	0	0	0	0	0	0	0	0	0	NA	0	0	0	0	0	NA	0	0	0	0	0	0	0	0	0	0	0	0	0	0	NA	0	0	0
9588990	TGCAGTGTTATGAATAGGACTAATTGGATCTTATGTAATGAAAACTTGTTTGCCTATTTATTTATGACT	13:A>G	13	1	1	1	1	0	1	1	1	1	1	0	1	1	1	1	1	1	1	1	1	1	0	1	1	1	1	1	0	1	1	1	1	1	1	1	1	1	1	1	1	1	1	0	1	1	1
9575601	TGCAGAGTGCAACTTCTAACTAATCATCCGAAAAATCAGATACTCTACCCGATAAAGAAAGTTGTAAAA	11:A>G	11	1	1	1	1	1	1	1	1	1	1	1	1	1	1	1	1	1	1	1	1	1	1	1	1	1	1	1	1	1	1	1	1	1	1	1	1	1	1	1	1	1	1	1	1	1	1
9577836	TGCAGTTCCATCCAATCCCACACTCACCGGCGAGACAACAACAGCAGTGGTGGTCGCAGCTGCCGCCAC	50:T>C	50	1	1	1	1	0	1	1	1	1	1	0	NA	1	1	1	1	1	1	1	1	1	0	1	1	1	1	1	0	1	1	1	1	1	1	1	1	1	1	1	1	1	NA	0	1	1	1
9583195	TGCAGTACTTTACCGGCCATCTATCATTTATATTTTTGCATTCTTAGTTATATAAAATTGTATCAGTAT	60:T>A	60	NA	NA	NA	NA	0	NA	NA	NA	NA	NA	0	NA	NA	0	NA	0	NA	NA	NA	NA	NA	0	NA	NA	NA	NA	NA	0	NA	NA	NA	NA	NA	NA	NA	NA	NA	NA	NA	NA	NA	NA	0	NA	NA	NA
9583195	TGCAGTACTTTACCGGCCATCTATCATTTATATTTTTGCATTCTTAGTTATATAAAATTGTATCAGTAT	47:T>A	47	NA	1	NA	1	0	1	1	1	1	1	0	1	1	2	1	0	1	1	1	1	1	0	1	1	1	1	1	0	1	1	1	1	1	1	1	NA	1	1	1	1	1	1	0	1	1	1
9584795	TGCAGGAAAAATCTGAGCCTCTATCAAACGGATGTTACAGATCGGAAGAGCGGTTCAGCAGGAATGCCG	29:G>A	29	0	0	NA	0	0	0	NA	0	0	0	0	0	0	0	0	1	NA	0	0	0	0	0	0	0	0	0	0	0	0	0	0	0	0	0	NA	NA	0	0	0	0	0	0	0	0	0	0
9584795	TGCAGGAAAAATCTGAGCCTCTATCAAACGGATGTTACAGATCGGAAGAGCGGTTCAGCAGGAATGCCG	18:C>T	18	0	0	NA	0	0	0	NA	0	0	0	0	0	0	0	0	NA	NA	0	0	0	0	0	0	0	0	0	0	0	0	0	0	0	0	0	NA	NA	0	0	0	0	0	0	0	0	0	0
4398730	TGCAGGCCATGACAATTCTTTTTCCTTTCTCTCTGCTCTGATACAAATGTCAATAAGTGAAAATTATAA	16:T>A	16	0	0	0	0	0	0	0	0	0	0	0	0	0	0	0	0	0	0	0	0	0	0	0	0	NA	0	NA	0	0	0	0	0	0	0	0	0	0	0	0	0	0	0	0	0	0	0
4398730	TGCAGGCCATGACAATTCTTTTTCCTTTCTCTCTGCTCTGATACAAATGTCAATAAGTGAAAATTATAA	38:T>C	38	0	0	0	0	0	0	0	0	0	0	0	0	0	0	0	0	0	0	0	0	0	0	0	0	NA	0	NA	0	0	0	0	0	0	0	0	0	0	0	0	0	0	0	0	0	0	0
6118397	TGCAGTACATAGGGCGCAATCTGAGGCTCTAGAGGAATTACAGATCGGAAGAGCGGTTCAGCAGGAATG	15:G>A	15	0	0	0	0	0	0	0	0	0	0	0	0	0	0	0	0	0	0	0	0	0	0	0	0	0	0	0	0	0	0	0	0	0	0	0	0	0	0	0	0	0	0	0	0	0	0
6088634	TGCAGCCTTTTCCCGCTCTTCTTTTCGCTGAGTTCTCTCTTCGTCTAATTGTTCCTTGAGTTCAGCTAT	48:T>C	48	0	0	0	0	0	0	0	0	0	0	0	0	0	0	0	1	0	0	0	0	0	0	0	0	0	0	0	0	0	0	0	0	0	0	0	0	0	0	0	0	0	0	0	0	0	0
6088634	TGCAGCCTTTTCCCGCTCTTCTTTTCGCTGAGTTCTCTCTTCGTCTAATTGTTCCTTGAGTTCAGCTAT	12:C>T	12	0	0	0	0	0	0	0	0	0	0	0	0	0	0	0	NA	0	0	0	0	0	0	0	0	0	0	0	0	0	0	0	0	0	0	0	0	0	0	0	0	0	0	0	0	0	0
6088634	TGCAGCCTTTTCCCGCTCTTCTTTTCGCTGAGTTCTCTCTTCGTCTAATTGTTCCTTGAGTTCAGCTAT	39:T>G	39	0	0	0	0	0	0	0	0	0	0	0	0	0	0	0	NA	0	0	0	0	0	0	0	0	0	0	0	0	0	0	0	0	0	0	0	0	0	0	0	0	0	0	0	0	0	0
100045235	TGCAGCAATTTCTTTTCATCAATTGAAATTCAAACAATATTCCAAAATTACAGATCGGAAGAGCGGTTC	34:C>T	34	0	0	2	0	0	0	0	0	0	0	0	0	0	0	0	0	0	0	0	0	0	0	0	0	0	0	0	0	0	0	0	0	0	0	0	0	0	0	0	0	0	0	0	0	0	0
6060534	TGCAGCATGCAATTTGTTAGGAACATTAGCACCAATCCTGAAGTTCTCCAATTGGTTTCTAATTTTCAA	32:C>T	32	0	0	0	0	NA	0	2	0	0	0	0	0	0	2	0	NA	0	0	0	0	0	NA	0	0	0	0	0	0	0	0	0	0	0	0	0	0	0	0	0	0	0	0	0	2	0	0
100032921	TGCAGATCTCAACAGCCAAACCAACTGAAGCAAAACAATCAAACATAGTCGATAAAAAACTCCATAGAC	8:T>C	8	1	1	1	1	NA	1	1	1	1	1	1	1	1	1	1	NA	1	1	1	1	1	NA	1	1	1	1	1	1	1	1	1	1	1	1	1	1	1	1	1	1	1	NA	NA	1	1	1
6090686	TGCAGTTGATTTTGATTCATTATTGAAGTTGACACATGTTCCATGATAAATATGTAAAATAAAATTCAT	7:G>A	7	0	0	0	0	1	0	0	0	0	0	0	0	0	0	0	0	0	0	0	0	0	NA	0	0	0	0	0	NA	0	0	0	0	0	0	0	0	0	0	0	0	0	0	NA	0	0	0
6061461	TGCAGGCATTTGCGAGCGCGGGCAAACGGGCCAAGTGGCCCATTTTGCCATCTCTAACCCCACCTGCAA	19:G>A	19	0	0	0	0	NA	0	0	0	0	0	NA	0	0	0	0	NA	0	0	0	0	0	NA	0	0	0	0	0	NA	0	0	0	0	0	0	0	0	0	0	0	0	0	0	NA	0	0	0
9581799	TGCAGATTGGTTCTGGGATTGGGCCCAACCCCGATGACAAATGATGATGAATACAATAATTTGGGCTTT	47:T>G	47	NA	NA	NA	NA	1	NA	NA	NA	NA	NA	1	NA	NA	NA	NA	1	NA	NA	NA	NA	NA	1	NA	NA	NA	NA	NA	1	NA	NA	NA	NA	NA	NA	NA	NA	NA	NA	NA	NA	NA	NA	1	NA	NA	NA
6117171	TGCAGATTGGTTCTGGGATTGGGCCCAACCCCGATGACAAATGATGAGGAACACAATAATTTGGGCTTT	51:C>T	51	0	0	0	0	1	0	0	0	0	0	1	0	0	0	0	1	0	0	0	0	0	1	0	0	0	0	0	1	0	0	0	0	0	0	0	0	0	0	0	0	0	0	1	0	0	0
100051445	TGCAGCGGTATTCGGAAAGACCTCGACTTCAATCTGCCCGAGGGCAGGGTCCATGGCGGCAACCTCATG	60:A>G	60	1	1	NA	1	1	1	1	1	NA	NA	1	1	1	1	1	1	1	NA	1	NA	1	1	1	1	1	1	1	1	NA	1	1	1	1	1	1	1	1	NA	1	1	1	1	NA	1	1	1
100051444	TGCAGCGGTATTCGGAAAGACCTCGACTTCAATCTGCCCGAGGGCAGGGTCCATGGCGGCGACCTCATG	56:C>T	56	0	0	NA	0	0	0	0	0	NA	NA	0	0	0	0	0	0	0	NA	0	NA	0	0	0	0	0	0	0	2	NA	0	0	0	0	0	0	0	0	NA	0	0	0	0	NA	0	0	0
100035860	TGCAGTTGTTGTTGTCAGTATCTTATTTCATGTTCAATTATGCATGCTTAGAAATTGGTTTATGCTGTG	61:A>G	61	0	0	0	0	0	0	0	0	0	0	0	0	0	0	0	0	0	0	0	0	0	0	0	0	0	0	2	0	0	0	0	0	0	0	0	0	0	0	0	0	0	0	0	0	0	0
6059196	TGCAGAACCTGTTCAACGACTATTTTATTTTACTGCTGTAGTGTTGCTCACATGTTTTACAGAAGATGG	18:A>G	18	0	0	0	0	0	0	0	0	0	0	0	0	0	0	0	0	0	0	0	0	0	0	0	0	0	0	0	0	0	0	0	0	0	0	0	0	0	0	0	0	0	0	0	0	0	0
6103880	TGCAGCAGTTAGACCTTCTTTCCCTCTTTCTGCGGCAGTGAATATGTTCTGCAATTTTTGGCCACTTAC	30:T>A	30	0	0	0	0	0	0	0	0	0	0	0	0	0	0	0	0	0	0	0	0	0	0	0	0	0	0	0	0	0	0	0	0	0	0	0	0	0	0	0	0	0	0	0	0	0	0
9586050	TGCAGCGGTTAGACCTTCTTTCCCTCTTTCAGCGGCAGTGAATATGTTCTGCAATTTTTGGCCACTTAC	6:G>A	6	1	1	1	1	1	1	1	1	1	1	1	1	1	1	1	1	1	1	1	1	1	1	1	1	1	1	1	1	1	1	1	1	1	1	1	1	1	1	1	1	1	1	1	1	1	1
100073208	TGCAGTTGTGGCACGTGTCTTGATCTCATTGGAGAATAACACCAAAGAATAGTGGATAAGTTTTGTCTT	13:C>T	13	0	0	0	0	0	0	0	0	0	0	NA	0	0	0	0	NA	0	0	0	0	0	0	0	0	0	0	0	NA	0	0	0	0	0	0	0	0	0	0	0	0	0	0	0	0	0	0
6126259	TGCAGCGAAGTGTAGCAATTATCTTCATCCCTGGAAGACTCAAAAGGAGGTGTCAACTCTTCATTTACA	11:G>A	11	0	0	0	0	0	0	0	2	0	0	0	0	0	0	0	NA	0	0	0	0	0	0	0	0	0	0	0	0	0	0	0	0	0	0	0	0	0	0	0	0	0	0	0	0	0	0
100044873	TGCAGAACATGTACCCAGGGTTTTGCCAAAGGATGAGGATCCGCGCTTGGTTACAGATCGGAAGAGCGG	43:C>T	43	0	0	0	0	0	0	0	0	0	0	0	0	0	0	0	0	0	0	0	0	0	0	0	0	0	0	0	0	0	0	0	0	0	0	0	0	0	0	0	0	0	0	0	0	0	0
6090725	TGCAGTTGGAATAGCAAAGTCTTCAGGTCCAGAAAGACCCAAACTTTGGAAGATTCGTTCGAATTCACC	12:A>T	12	0	0	0	0	0	0	0	0	0	0	0	0	0	0	0	0	0	0	0	0	0	0	0	0	0	0	0	0	0	0	0	0	0	0	0	0	2	0	0	0	0	0	0	0	0	0
6112065	TGCAGATTGGAAAGCTCGAAAGGCTCGTTTTTCTGCTTCTTCTAATCATGGTAAGAACAAGTTACAGAT	64:C>A	64	0	0	0	0	0	0	0	0	0	0	0	0	0	2	0	0	0	0	0	0	0	0	0	0	0	0	0	0	0	0	0	0	0	0	0	0	0	0	0	0	0	0	0	0	0	0
6103068	TGCAGAAACCCTCCCAACACCTAATCAAACAAATTTCTGTGCAGCTCATGAGTGAACTAAACATGATGT	44:C>T	44	0	0	0	0	0	0	0	0	0	0	0	0	0	0	0	0	0	0	0	0	0	0	0	0	0	0	0	0	0	2	0	0	2	0	0	0	0	0	0	0	0	2	0	0	0	0
9587597	TGCAGCAATAGATAAAAAGCACATTTTGTTACAGCTTACAGATCGGAAGAGCGGTTCAGCAGGAATGCC	33:G>C	33	1	1	1	1	0	1	1	1	1	1	0	1	1	1	1	0	1	1	1	1	1	0	1	1	1	1	1	0	1	1	1	1	1	1	1	1	1	1	1	1	1	1	0	1	1	1
100064671	TGCAGCAATAGATAAAAAGCACATTTTGTTACACCTTACAGATCGGAAGAGCGGTTCAGCAGGAATGCC	32:A>T	32	0	0	0	0	NA	0	0	0	0	0	NA	0	0	0	0	NA	0	0	0	0	0	NA	0	0	0	0	0	NA	0	0	0	0	0	0	0	0	0	0	0	0	0	0	NA	0	0	0
100064671	TGCAGCAATAGATAAAAAGCACATTTTGTTACACCTTACAGATCGGAAGAGCGGTTCAGCAGGAATGCC	29:T>G	29	0	0	0	0	NA	0	0	0	0	0	NA	0	0	0	0	NA	0	0	0	0	0	NA	0	0	0	0	0	NA	0	0	0	0	0	0	0	0	0	0	0	0	0	0	NA	0	0	0
6118394	TGCAGGTTTTTATCCTATAGGTCTCTGGAAAATCTAAAATCTAGTATTGCTTTACAGATCGGAAGAGCG	40:C>G	40	0	0	0	0	0	0	0	0	0	0	0	0	0	0	0	0	0	0	0	0	0	0	0	0	0	0	0	0	0	0	0	0	0	0	0	0	0	0	0	0	0	0	0	0	0	0
9577713	TGCAGTGGCAGAGGAGATAAAGATGTTCAAACTGCTATCAAGTACTTGAAACTTTGAATCTTTGAATCT	14:A>G	14	0	0	0	0	0	0	0	0	0	0	0	0	0	0	0	0	0	0	0	0	0	0	0	0	0	0	0	0	0	0	0	0	0	0	0	0	0	0	0	0	0	0	0	NA	0	0
9588374	TGCAGCAAGAAACTCAGAAACAGTCATATCCTGACCGAGAATCCACTTCGCCATCATTCTATGCCTCTT	13:T>C	13	0	0	0	0	0	0	0	0	0	0	0	0	0	0	0	0	0	0	0	0	0	0	0	0	0	0	0	0	0	0	0	0	0	0	0	0	0	0	0	0	0	0	0	0	0	0
9588374	TGCAGCAAGAAACTCAGAAACAGTCATATCCTGACCGAGAATCCACTTCGCCATCATTCTATGCCTCTT	54:C>T	54	0	0	0	0	0	0	0	0	0	0	0	0	0	0	0	0	0	0	0	0	0	0	0	0	0	0	0	0	0	0	0	0	0	0	0	0	0	0	0	0	0	0	0	0	0	0
100033888	TGCAGCGGAGATATACAATGCAATACGCATGTTTATTGCTGCCTATGTTTGGATGACTGGATTTGGTAA	33:T>C	33	NA	0	0	0	0	0	0	0	NA	0	0	0	0	0	0	0	NA	NA	0	0	NA	0	0	0	0	0	NA	NA	NA	0	0	NA	NA	0	0	0	0	0	0	NA	0	0	0	0	0	NA
9587108	TGCAGTTTTAGTGAAGTCCTACGCCGATAGTGAGCACTTCATAGATATGTAATGTAGCTATTCTATATA	17:C>T	17	0	0	0	0	0	0	0	0	0	0	0	0	0	0	0	0	0	0	0	NA	0	0	0	0	0	NA	0	0	0	0	0	0	0	0	0	0	NA	0	0	0	0	NA	0	0	NA	0
9587108	TGCAGTTTTAGTGAAGTCCTACGCCGATAGTGAGCACTTCATAGATATGTAATGTAGCTATTCTATATA	44:A>G	44	0	0	0	0	0	0	0	0	0	0	0	0	0	0	0	0	0	0	0	NA	0	0	0	0	0	NA	0	0	0	0	0	0	0	0	0	0	NA	0	0	0	0	NA	0	0	NA	0
9587108	TGCAGTTTTAGTGAAGTCCTACGCCGATAGTGAGCACTTCATAGATATGTAATGTAGCTATTCTATATA	5:T>C	5	0	0	0	0	0	0	0	0	0	0	0	0	0	0	0	0	0	0	0	NA	0	0	0	0	0	NA	0	0	0	0	0	0	0	0	0	0	NA	0	0	0	0	NA	0	0	NA	0
6087123	TGCAGAATCTCAAATGGTGAGTAAAACACTAGTGAGTCATCCAAGAGGCATGGTTCAGTTCTAAAGAAG	20:G>C	20	0	0	0	0	0	0	0	0	0	0	0	0	0	0	0	0	0	0	0	0	0	0	0	0	0	0	0	0	0	0	0	0	0	0	0	0	0	0	0	0	0	0	0	0	0	0
100032798	TGCAGATAAGGTTACTTCTCTCTATTTACATTTTCTCTATCCGGAATCCGTGCTCTGGTTTTGAACCTG	54:C>T	54	1	1	1	1	1	1	1	1	1	1	1	1	1	1	1	1	1	1	1	1	NA	1	1	1	1	1	1	1	1	1	1	NA	1	1	1	1	1	1	1	1	1	1	1	1	1	1
9577283	TGCAGGTTACTGAGTGTAGTTCACTTGTACAAGGGTGTCTTCAATTGGGGCAGTGAAAGTGCTAACAGG	17:A>G	17	NA	1	1	1	1	1	NA	1	1	1	1	1	1	1	1	1	1	1	1	1	NA	1	1	1	1	1	NA	1	1	1	1	1	1	1	1	1	1	1	1	1	1	1	1	1	1	1
9582361	TGCAGCGAAAGGAACGAGAAAAAAAACTCAAGACAAGGCCAAAGTTACCTTCTTCAATCTTGAAAGATA	19:A>G	19	1	1	1	1	1	1	1	1	1	1	1	1	1	1	1	1	1	1	1	1	1	1	1	1	1	1	1	1	1	1	1	1	1	1	1	1	1	1	1	1	1	1	1	1	1	1
9582360	TGCAGCGAAAGGAACGAGAGAAAAAACTCAAGACAAGGCCAAAGTTACCTTCTTCGATCTTGAAAGATA	64:A>T	64	0	0	0	0	0	0	0	0	0	0	0	0	0	0	0	0	0	0	0	0	0	0	0	0	0	0	0	0	0	0	0	0	0	0	0	0	0	0	0	0	0	0	0	0	0	0
9576793	TGCAGGAAACTCTCATTAGAGAAACAACTAGTTAGGGATCTTCTTTTCTTTTTATGAATGTTTTCTTAT	60:T>C	60	1	1	1	1	1	1	1	1	1	1	1	1	1	1	1	0	1	1	1	1	1	1	1	1	1	1	1	1	1	1	1	1	1	1	1	1	1	1	1	1	1	1	1	1	1	1
6122860	TGCAGTTGTGATAGTATTCTTGGTTACAACATTGCTTATGATTTTACAGATCGGAAGAGCGGTTCAGCA	12:A>G	12	0	0	0	0	0	0	0	0	0	0	0	0	0	0	0	0	0	0	0	0	0	0	0	0	0	0	0	0	0	0	0	0	0	0	0	0	0	0	0	0	0	0	0	0	0	0
6089909	TGCAGTACCTGTCACGAGTCACGACAAAGATATAAATATACATTTGAGTGTGCACTAAAACAAAGGTTA	14:C>T	14	0	0	0	0	0	0	0	0	0	0	0	0	0	0	0	0	0	0	0	0	0	0	0	0	0	0	0	0	0	0	0	0	0	0	0	0	0	0	0	0	0	0	0	0	0	0
6089909	TGCAGTACCTGTCACGAGTCACGACAAAGATATAAATATACATTTGAGTGTGCACTAAAACAAAGGTTA	43:T>C	43	2	0	0	0	0	0	0	0	0	0	0	0	0	0	0	0	0	0	0	0	0	0	0	0	0	0	0	0	0	0	0	0	0	0	0	0	0	0	0	0	0	0	0	2	0	0
100073639	TGCAGATTTACCTTATTGTGAAATGAATTACAGATCGGAAGAGCGGTTCAGCAGGAATGCCGAGACCGA	28:T>G	28	0	0	0	0	NA	0	NA	0	0	0	NA	0	0	0	0	NA	0	0	0	0	0	NA	0	0	0	0	0	NA	0	0	0	0	0	0	0	0	0	0	0	0	0	0	NA	0	0	0
100044949	TGCAGAATTAGAAACTGCGTCATAGTGGGTTGTGTCTCCTCTTATCTGTTACAGATCGGAAGAGCGGTT	15:T>C	15	0	0	0	0	0	0	0	0	0	0	0	0	0	0	0	0	0	0	0	0	0	0	0	0	0	0	0	0	0	0	0	0	0	0	0	0	0	0	0	0	0	0	0	0	0	0
6109125	TGCAGAAGATAAGATATTATTTTTGGGCGATCTTCACCTTTGTTCTGACTGCAAAGTGTTACAAGCAAA	18:A>G	18	0	0	0	0	0	0	0	0	0	0	0	0	0	0	0	0	0	0	0	0	0	0	0	0	0	0	0	0	0	0	0	0	0	0	0	0	0	0	0	0	0	0	0	0	0	0
9585372	TGCAGAGAACAAATATGCTTGGCTTGAGTGCTGGCTCCATGGCTGGTGCAGCCATTTTACGTGTGTTGC	6:G>A	6	1	1	1	1	1	1	1	1	1	1	1	1	1	1	1	1	1	1	1	1	1	1	1	1	1	1	1	1	1	1	1	1	1	1	1	1	1	1	1	1	1	1	1	1	1	1
100060662	TGCAGCACAAGTGGAGTGAGTTTGAAGAATTGTAGAGATATTATTGGAAGTATAACCAGCATAGTCACA	46:G>A	46	NA	NA	NA	NA	0	NA	NA	NA	NA	NA	0	NA	NA	NA	NA	NA	NA	NA	NA	NA	NA	0	NA	NA	NA	NA	NA	0	1	NA	NA	NA	NA	NA	NA	NA	NA	NA	NA	NA	0	NA	0	NA	NA	NA
100060662	TGCAGCACAAGTGGAGTGAGTTTGAAGAATTGTAGAGATATTATTGGAAGTATAACCAGCATAGTCACA	32:T>G	32	NA	NA	NA	NA	0	NA	NA	NA	NA	NA	0	NA	NA	NA	NA	NA	NA	NA	NA	NA	NA	0	NA	NA	NA	NA	NA	0	NA	NA	NA	NA	NA	NA	NA	NA	NA	NA	NA	NA	0	NA	0	NA	NA	NA
9585968	TGCAGCACAAGTGGAGTGAGTTTGAAGAATTGTAGAGATATTATTGGAGGTATAACCAGCATAGTCACA	48:G>A	48	0	0	0	0	1	0	0	0	0	0	1	0	0	0	0	0	0	0	0	0	0	1	0	0	0	0	0	1	0	0	0	0	0	0	0	0	0	0	0	0	2	0	1	0	0	0
9580069	TGCAGTCGAAGTCACCATGCTGTGGATGGCAGCCATTGTAGCATGAATTCTGTTCTTTACAGATCGGAA	32:C>T	32	NA	NA	NA	NA	0	NA	NA	NA	NA	NA	0	NA	NA	NA	NA	NA	NA	NA	NA	NA	NA	0	NA	NA	NA	NA	NA	0	NA	NA	NA	NA	NA	NA	NA	NA	NA	NA	NA	NA	0	NA	0	NA	NA	NA
9576023	TGCAGCAAGCTAGGTATAAATTTCTGCTTGGCTAGGTGAAATTGTAAGAGAAAACATCATGCAGAAAAA	42:T>G	42	NA	0	0	0	1	0	NA	0	0	NA	1	0	0	0	0	0	0	0	0	NA	0	1	0	0	0	0	0	1	0	0	0	0	0	0	0	0	0	0	0	0	NA	0	1	0	0	0
6112052	TGCAGATTCATGTGTCATTCCCCCTGATTCGGCTTGCTGGTTCAGTTGTTTCTAGTGTTACTTCTTATA	60:C>T	60	0	0	0	0	NA	0	0	0	0	0	NA	0	0	0	0	0	0	0	0	0	0	NA	0	0	0	0	0	NA	0	0	0	0	0	0	0	0	0	0	0	0	0	0	NA	0	0	0
9575119	TGCAGAAGAACTTGGATGAAGCTTTGGGTATTTATCAAGAGTTGACCAAAGAAGACCCTGGTGATTTCA	59:G>A	59	0	0	0	0	0	0	0	0	0	0	0	0	0	0	0	0	0	0	0	0	0	0	0	0	0	0	0	0	0	0	0	0	0	0	0	0	0	0	0	0	0	0	0	0	0	0
9587701	TGCAGGAATTGTATCTGCGCAATTATCAATTTCACATCCCTCGCTTCCTTACAGATCGGAAGAGCGGTT	14:C>T	14	0	0	0	0	0	0	0	0	0	0	0	0	0	0	0	0	0	0	0	0	0	0	0	0	0	0	0	0	0	0	0	0	0	0	0	0	0	0	0	0	0	0	0	0	0	0
9587701	TGCAGGAATTGTATCTGCGCAATTATCAATTTCACATCCCTCGCTTCCTTACAGATCGGAAGAGCGGTT	5:G>A	5	0	0	0	0	0	0	0	0	0	0	0	0	0	0	0	0	0	0	0	0	0	0	0	0	0	0	0	0	0	0	0	0	0	0	0	0	0	0	0	0	0	0	0	0	0	0
6074299	TGCAGATTATATTCATGCTGATTTTTCCTTTTACAGATCGGAAGAGCGGTTCAGCAGGAATGCCGAGAC	16:G>A	16	0	0	0	0	NA	0	0	0	0	0	NA	0	0	0	0	0	0	0	0	0	0	NA	0	0	0	0	0	NA	0	0	0	0	0	0	0	0	0	0	0	0	0	0	NA	0	0	0
9575201	TGCAGAAGTAAATATAAACCCTTAGCCAAGAGAAAATGAAAGTACATTTCTCACCAACTTGCAGCAGTA	7:G>A	7	0	0	0	0	NA	0	0	0	0	0	0	0	0	0	0	0	0	0	0	0	0	0	0	0	0	0	0	0	0	0	0	0	0	0	0	0	0	0	0	0	0	0	0	0	0	0
9577941	TGCAGTTGGTGGAAATATTGCCTTCTTCTTTGGTCCTTTTCATTTTGAGGAAGCTGCCACCAAAGCGTG	10:G>T	10	0	0	0	0	1	0	0	0	NA	0	1	0	0	0	0	0	0	NA	0	NA	0	1	0	0	0	0	0	1	NA	0	0	0	NA	0	0	0	0	0	0	0	0	0	1	0	NA	0
100032538	TGCAGAGAAACCATTGGTTGCTTCAATCAATTGAGAGAACTTGAGCTTCCGCAACTGCCTCTGGAATGT	67:G>A	67	0	0	0	0	0	0	0	0	0	0	0	0	0	0	0	0	0	0	0	0	0	0	0	0	0	0	0	0	0	0	0	0	0	0	0	0	0	0	0	0	0	0	0	0	0	0
100035388	TGCAGTGATAGAATTTCACGACATGGAGTCAGAAGATGCATGGCACACTTACCTTGAAATTGTCCTCTT	36:T>C	36	1	1	1	1	1	1	1	1	1	1	1	1	1	1	1	1	1	1	1	1	1	1	1	1	1	1	1	1	1	1	1	1	1	1	1	1	1	1	1	1	1	1	1	1	1	1
6060282	TGCAGCAAGTGGCGTGGAGGAGGCAGCAGAGGTATAAGGATCCGGTCAAAGTAGGTGCAACGGATAGTA	10:G>A	10	0	0	0	0	1	0	0	0	0	0	1	0	0	0	0	0	0	0	0	0	0	1	0	0	0	0	0	1	0	0	0	0	0	0	0	0	0	0	0	0	2	0	1	0	0	0
9590000	TGCAGGTCCTTGCTTTGATAAGGACATGTCATTAGACACTAAGTTGCGACATGAGTGTGTTTTCAGTAA	10:T>C	10	1	1	1	1	1	1	1	1	1	1	1	1	1	1	1	0	1	1	1	1	1	1	1	1	1	1	1	1	1	1	1	1	1	1	1	1	1	1	1	1	1	1	1	1	1	1
9586797	TGCAGTCAGCTTCTATGCCTATGAACGTTACAAGAATGTAATTTCTGTTGTCCTTTCCATAATGTAAGT	25:C>G	25	0	0	0	0	0	0	0	0	0	0	0	0	0	0	0	0	0	0	0	0	0	0	0	0	0	0	0	0	0	0	0	0	0	0	0	0	0	0	0	0	0	0	0	0	0	0
9577719	TGCAGTGGCTACGGCGTGAGCAACGACGCCAGGTTCAGCACGCCAAGTGCCCAAAGCAACAGATGGAAT	6:G>A	6	0	0	0	0	1	0	0	0	0	0	1	0	0	0	0	0	0	0	0	0	0	1	0	0	0	0	0	0	0	0	0	0	0	0	0	0	0	0	0	0	2	0	0	0	0	0
9589228	TGCAGTCAAGGTAATCTCGGCGTAATGATAAGGTTGTTTGTCTTGTGATCGGGAGGTTACGGAAATAGT	13:A>G	13	1	1	1	1	0	1	1	1	1	1	0	1	1	1	1	1	1	1	1	1	1	0	1	1	1	1	1	1	1	1	1	1	1	1	1	1	1	1	1	1	2	1	1	1	1	1
9589230	TGCAGTCAAGGTAGTCTCGACATAATGATAAGGTTGTTTGTCTTGTGATCGGGAGGTTACGGAAATATT	19:A>G	19	1	1	1	1	NA	1	1	1	1	1	NA	1	1	1	1	1	1	1	1	1	1	NA	1	1	1	1	1	1	1	1	1	1	1	1	1	1	1	1	1	1	1	1	1	1	1	1
9589229	TGCAGTCAAGGTAGTCTCGGCGTAATGATAAGGTTGTTTGTCTTGTGATCGGGAGGTTACGGAAATATT	18:G>T	18	0	0	0	0	NA	0	0	0	0	0	NA	0	0	0	0	0	0	0	0	0	0	NA	0	0	0	0	0	0	0	0	0	0	0	0	0	0	0	0	0	0	0	0	0	0	0	0
9589229	TGCAGTCAAGGTAGTCTCGGCGTAATGATAAGGTTGTTTGTCTTGTGATCGGGAGGTTACGGAAATATT	17:C>A	17	0	0	0	0	NA	0	0	0	0	0	NA	0	0	0	0	0	0	0	0	0	0	NA	0	0	0	0	0	0	0	0	0	0	0	0	0	0	0	0	0	0	0	0	0	0	0	0
6096162	TGCAGCCTTGCATGGTCACCAGAAGAAAAGCAACAGCTTGTTCTTTACAGATCGGAAGAGCGGTTCAGC	40:T>C	40	0	0	0	0	0	0	0	0	0	0	0	0	0	0	0	0	0	0	0	0	0	0	2	0	0	0	0	0	0	0	0	0	0	0	0	0	0	0	0	0	0	0	0	0	0	0
100057234	TGCAGAAAAAGACAAACCAAAGCTTGGAGGTGATCCACATATCTTCACGTTTACAGATCGGAAGAGCGG	34:C>T	34	0	0	0	0	0	0	0	2	0	0	0	0	0	0	0	0	0	0	0	0	0	0	0	0	0	0	0	0	0	0	0	0	0	0	0	0	0	0	0	0	0	0	0	2	0	0
9580968	TGCAGAAAAGTTGGGGAAGACACCGGCCCAAATAGCTCTTCGATGGGGACTGCAAATGGGTCACAGTGT	49:C>G	49	0	0	0	0	1	0	0	0	0	0	1	NA	0	0	0	0	0	0	0	0	0	1	0	0	0	0	0	0	0	0	0	0	0	0	0	0	0	0	0	0	2	0	0	0	0	0
6119976	TGCAGTGAAGAGGATCGAAGATGGTTTATGGAAGCGATGCAAGCTCAGACTATTGATGTTGTTACAGAT	62:T>A	62	0	0	0	0	1	0	0	0	0	0	1	0	0	0	0	0	0	0	0	0	0	1	0	0	0	0	0	0	0	0	0	0	0	0	0	0	0	0	0	0	2	0	0	0	0	0
100049788	TGCAGAATTATCTCATGGTTATAACTTATAACATGCACAAAAATGACGAAGAAAAAAATAATAAAAAAT	46:C>T	46	1	1	1	1	1	1	1	1	1	1	1	1	1	1	1	1	1	1	1	1	1	1	1	1	1	1	1	1	1	1	1	1	1	1	1	1	1	1	1	1	1	1	1	1	1	1
9581294	TGCAGAATTATCTCATGGTTATAACTTATAACATGCACAAAAATGATGCAGAAAAAAATAATAAAAAAT	48:C>A	48	1	1	1	1	1	1	1	1	1	1	1	1	1	1	1	1	1	1	1	1	1	1	1	1	1	1	1	1	1	1	1	1	1	1	1	1	1	1	1	1	1	1	1	1	1	1
6103361	TGCAGACTTAGCTGTTCATAGAGATAACCCGATTTCGATATCAAAAGCATGAACAAATTTGTACTATGA	66:T>C	66	0	0	0	0	1	0	0	0	0	0	1	0	0	0	0	0	0	0	0	0	0	1	0	0	0	0	0	0	0	0	0	0	0	0	0	0	0	0	0	0	2	0	0	0	0	0
100035451	TGCAGTGCTCATACTGAATGCATTGTTACAGAAGATAGTGAAGTTGCTGAAACTTTCTTACACCGAGTT	61:A>G	61	NA	1	1	1	NA	1	1	1	1	NA	1	NA	NA	1	1	1	1	NA	1	1	1	1	1	1	1	1	NA	1	1	1	1	1	1	1	NA	NA	1	1	1	1	1	NA	1	1	1	1
9574955	TGCAGAAACCACAAGGAAGTTGAGAGAATTTAGAAACAATAATGCTAATGATTTGGAGAATGAAAATGA	17:A>G	17	0	0	0	0	1	0	0	0	0	0	1	0	0	0	0	0	0	0	0	0	0	1	0	0	0	0	0	0	0	0	0	0	0	0	0	0	0	0	0	0	1	0	0	0	0	0
100034438	TGCAGGATAATCAGTCTTTGAATCCCGAACAATCTGCTTTGCCATATCGACATTAGCAGCTTTGTCAAC	39:T>C	39	0	0	0	0	0	0	0	0	0	0	0	0	0	0	0	0	0	0	0	0	0	0	0	0	0	0	0	0	0	0	0	0	0	0	0	0	NA	0	0	0	0	0	0	0	0	0
100067171	TGCAGGACTCTTCTGGTATTTTCTGGGACAATGACAGTTTGGCTGGTCTATTAGCTCTTGAACTTACAG	7:C>T	7	0	0	2	0	0	0	0	0	0	0	0	0	0	0	0	0	0	0	0	0	0	0	0	2	0	0	0	0	0	0	0	0	2	0	2	0	0	0	0	0	0	0	0	0	2	0
100032654	TGCAGAGCTTCCTCACTGCTCTAAATTTCTCATTTACAGCTGCTCCTATCCCTTCAAGCTTACCAGATG	51:C>T	51	0	0	0	0	0	0	0	0	0	0	0	0	0	0	0	0	0	0	0	0	0	0	0	0	0	0	0	0	0	0	0	0	0	0	0	0	0	0	0	0	0	0	0	0	0	0
100036619	TGCAGTAACCATTTCATGTGTATCAGTCCAATCGACAACATGACGTTCCGGAATGTTCCATATTCTGAC	54:G>A	54	1	1	1	1	1	1	NA	1	NA	NA	1	1	1	1	NA	NA	1	NA	NA	NA	NA	1	NA	1	1	NA	NA	NA	NA	NA	1	NA	1	1	1	NA	1	1	1	NA	NA	1	NA	1	1	1
6115068	TGCAGTTTCTTATTCACCTGATGGTCAAGTATGGTTTTCTTTCCCCTAACATTTACAGATCGGAAGAGC	38:C>A	38	0	0	0	0	0	0	0	0	0	0	0	0	0	0	0	0	0	0	0	0	0	0	0	0	0	0	0	0	0	0	0	0	0	0	0	0	0	0	0	0	0	0	0	0	0	0
6115068	TGCAGTTTCTTATTCACCTGATGGTCAAGTATGGTTTTCTTTCCCCTAACATTTACAGATCGGAAGAGC	41:T>C	41	0	0	0	0	0	0	0	0	0	0	0	0	0	0	0	0	0	0	0	0	0	0	0	0	0	0	0	0	0	0	0	0	0	0	0	0	0	0	0	0	0	0	0	0	0	0
100034572	TGCAGGCGCAATCTCTGCGCTCTGTGACTTCATCGGTGACCTTCACTCAGGACATTTTTCCAAACTTCA	53:A>G	53	0	0	2	0	0	0	0	0	0	0	0	0	0	0	0	0	0	0	0	0	0	0	0	0	0	0	0	0	0	0	0	0	0	0	0	0	0	0	0	0	0	0	0	0	0	0
6120506	TGCAGTCTTACATGTCATATCAGTGTTGAGCTCGAAAATAGTCGGAATTGATGTAGCCGATTACAGATC	5:T>C	5	0	0	0	0	1	0	0	0	0	0	1	0	0	0	0	0	0	0	0	0	0	1	0	0	0	0	0	0	0	0	0	0	0	0	0	0	0	0	0	0	2	0	0	0	0	0
9582329	TGCAGCCTCTACCTTGCAAAAAAGGGCATCAGCTACCTTGTTGGCATGCCCTAATTTGTACTGAACCTC	42:G>C	42	0	0	0	0	1	0	0	0	NA	0	1	0	0	0	0	0	0	0	NA	0	0	NA	0	0	0	0	0	0	0	0	0	NA	0	0	0	0	0	0	0	0	2	0	0	0	0	0
6090588	TGCAGTTCAGCATCCCCAAAATTGTTATGTCAACTAGTAATTGGACATCGATTAGTAATTACATGTTGA	22:T>G	22	0	0	0	0	NA	0	0	0	0	0	NA	0	0	0	0	0	0	0	0	0	0	NA	0	0	0	0	0	0	0	0	0	0	0	0	0	0	0	0	0	0	0	0	0	0	0	0
6090588	TGCAGTTCAGCATCCCCAAAATTGTTATGTCAACTAGTAATTGGACATCGATTAGTAATTACATGTTGA	11:A>G	11	0	0	0	0	NA	0	0	0	0	0	NA	0	0	0	0	0	0	0	0	0	0	NA	0	0	0	0	0	0	0	0	0	0	0	0	0	0	0	0	0	0	0	0	0	0	0	0
6090588	TGCAGTTCAGCATCCCCAAAATTGTTATGTCAACTAGTAATTGGACATCGATTAGTAATTACATGTTGA	15:C>T	15	0	0	0	0	NA	0	0	0	0	0	NA	0	0	0	0	0	0	0	0	0	0	NA	0	0	0	0	0	0	0	0	0	0	0	0	0	0	0	0	0	0	0	0	0	0	0	0
6121270	TGCAGCAAGAGTTGGAGACTCAGTATCTGGATATAAAACTATTACAGATCGGAAGAGCGGTTCAGCAGG	18:C>T	18	0	0	0	0	0	0	0	0	0	0	0	0	0	0	0	0	0	0	0	0	0	0	0	0	0	0	0	0	0	0	0	0	0	0	0	0	0	0	0	0	0	0	0	0	0	0
6124465	TGCAGCGCGCCTGTGAGACTCGACCTAATAACACAAATTACAGATCGGAAGAGCGGTTCAGCAGGAATG	18:C>T	18	0	0	0	0	0	0	0	0	0	0	0	0	0	0	0	0	0	0	0	0	0	0	0	0	0	0	0	2	0	0	0	0	0	0	0	0	0	0	0	0	0	0	0	0	0	0
6112397	TGCAGCTGCAACAGCAGCCGGTAAATTCAAAGAAGAAATCGTTCCAGTTTCTACAAAGGTAAGTGTCGA	67:G>A	67	0	0	0	0	0	0	0	0	0	0	0	0	0	0	0	0	0	0	0	0	0	0	0	0	0	0	0	0	0	0	0	0	0	0	0	0	0	0	0	0	0	0	0	0	0	0
100057633	TGCAGCACCATCACTAACTTGGCTTGCATTCCCTGAAGTTACAGATCGGAAGAGCGGTTCAGCAGGAAT	13:C>G	13	0	0	0	0	0	0	0	0	0	0	0	0	0	0	0	0	0	0	0	0	0	0	2	0	0	0	0	0	0	0	0	0	0	0	0	0	0	0	0	0	0	0	0	0	0	0
9590712	TGCAGTATTTGAAAGGGGAGAGTTTTGAAGGATGCCGCATGTATACATCATTTGTAATGGGAGCACATC	50:T>A	50	1	1	1	1	NA	1	1	1	1	1	NA	1	1	1	1	1	1	1	1	1	1	NA	1	1	1	1	1	1	1	1	1	1	1	1	1	1	1	1	1	1	1	1	1	1	1	1
9581603	TGCAGATAAATAGAAGCAGAAAATATAGGCTCTGATATACAAAATAAAAAGAAAATTGGTGACAAGAGT	49:A>T	49	0	0	0	0	1	0	0	0	0	0	1	0	0	0	0	0	0	0	0	0	0	1	0	0	0	0	0	0	0	0	0	0	0	0	NA	0	0	0	0	0	2	0	0	0	0	0
9581603	TGCAGATAAATAGAAGCAGAAAATATAGGCTCTGATATACAAAATAAAAAGAAAATTGGTGACAAGAGT	24:A>C	24	0	0	0	0	NA	0	0	0	0	0	NA	0	0	0	0	0	0	0	0	0	0	NA	0	0	0	0	0	0	0	0	0	0	0	0	NA	0	0	0	0	0	0	0	0	0	0	0
9586357	TGCAGCTTCTGTGTGGGGAAATTGAGGGATTGGAATATAAAGAGGGTGGAGTTTGGGATTAGGGTTTTC	29:T>C	29	0	0	0	0	0	0	0	0	0	0	0	0	0	0	0	0	0	0	0	0	0	0	0	0	0	0	0	0	0	0	0	0	0	0	0	0	0	0	0	0	0	0	0	0	0	0
9586357	TGCAGCTTCTGTGTGGGGAAATTGAGGGATTGGAATATAAAGAGGGTGGAGTTTGGGATTAGGGTTTTC	55:G>A	55	0	0	0	0	0	0	0	0	0	0	0	0	0	0	0	0	0	0	0	0	0	0	0	0	0	0	0	0	0	0	0	0	0	0	0	0	0	0	2	0	0	0	0	0	0	0
9586357	TGCAGCTTCTGTGTGGGGAAATTGAGGGATTGGAATATAAAGAGGGTGGAGTTTGGGATTAGGGTTTTC	43:G>A	43	0	0	0	0	0	0	0	0	0	0	0	0	0	0	0	0	0	0	0	0	0	0	0	0	0	0	0	0	0	0	0	0	0	0	0	0	0	0	0	0	0	0	0	0	0	0
100061187	TGCAGCTCTCTCCTTCTCTAGCTCAAGGTAAAGAGCGGCATAGGCAGCTTTCTCTTCTTCAAGTGCATT	21:C>A	21	NA	NA	NA	NA	1	NA	NA	NA	NA	NA	NA	1	1	NA	NA	1	NA	NA	NA	NA	NA	NA	1	NA	NA	NA	NA	1	NA	NA	NA	0	NA	NA	NA	NA	NA	NA	NA	NA	NA	NA	1	NA	NA	NA
100061188	TGCAGCTCTCTCCTTCTCTAGCTCAAGGTAAAGAGCAGCATAGGCAGCTTTCTCTTCTTCAAGTGCATT	36:A>G	36	0	0	0	0	0	0	0	0	0	0	0	0	0	0	0	0	0	0	0	0	0	0	0	0	0	0	0	0	0	0	0	2	0	0	0	0	0	0	0	0	0	0	0	0	0	0
9582757	TGCAGGAGGAGAAGGCATCAGCGGAAATGGAAATGCGACAATACCAGAGGATGATAGAAGAAAGAGTCA	37:A>G	37	1	1	NA	1	NA	1	NA	NA	1	1	0	1	1	NA	1	1	1	NA	NA	1	1	NA	NA	1	1	1	1	1	1	1	1	1	NA	1	1	NA	1	NA	1	1	NA	1	1	1	1	1
100053978	TGCAGGAGGAGAAGGCATCAGCGGAAATGGAAATGCGGCAATACCAGAGGATGATAGAAGAAAGAGTCA	13:G>A	13	1	1	NA	1	NA	1	NA	NA	1	1	NA	1	1	NA	1	1	1	NA	NA	1	1	NA	NA	1	1	1	1	1	1	1	1	1	NA	1	1	NA	1	NA	1	1	NA	1	1	1	1	1
6058948	TGCAGAAAAATTCAACTTTTCCTTTTCTAGTTGTGCCATCCTCAGCCTTTCTCTAAGTATTTCAATTTC	27:T>A	27	0	0	0	0	1	0	0	0	0	0	1	0	0	0	0	0	0	0	0	0	0	1	0	0	0	0	0	0	0	0	0	0	0	0	0	0	0	0	0	0	2	0	0	0	0	0
6058948	TGCAGAAAAATTCAACTTTTCCTTTTCTAGTTGTGCCATCCTCAGCCTTTCTCTAAGTATTTCAATTTC	37:A>C	37	0	0	0	0	NA	0	0	0	0	0	1	0	0	0	0	0	0	0	0	0	0	NA	0	0	0	0	0	0	0	0	0	0	0	0	0	0	0	0	0	0	0	0	0	0	0	0
6059651	TGCAGAGAATGGAGGAAGCGAAAAAGGCCGGTTGAAGCTCCCGGAGGAGATAGCAAACTATCTCATATA	28:C>A	28	0	0	0	0	0	0	0	0	0	0	0	0	0	0	0	0	0	0	0	0	0	0	0	0	0	0	0	0	0	0	0	0	0	0	0	0	0	0	0	0	0	0	0	0	0	0
6059651	TGCAGAGAATGGAGGAAGCGAAAAAGGCCGGTTGAAGCTCCCGGAGGAGATAGCAAACTATCTCATATA	18:C>T	18	0	2	0	0	0	0	0	0	0	0	0	0	0	0	0	0	0	0	0	0	0	0	0	0	0	0	0	0	0	0	0	0	0	0	0	0	0	0	0	0	0	0	0	0	0	0
100053197	TGCAGTTACCTCTAGGAAAAACCATGTTGAAAAAAGGCAAGATAGGAATTAGGGTTTATGAGAGTTTTG	42:T>C	42	0	0	0	0	0	0	0	0	0	0	0	0	0	0	0	0	0	0	0	0	0	0	0	0	0	0	0	0	0	0	0	0	0	0	0	0	0	0	0	0	0	0	0	0	0	0
100053197	TGCAGTTACCTCTAGGAAAAACCATGTTGAAAAAAGGCAAGATAGGAATTAGGGTTTATGAGAGTTTTG	67:T>A	67	0	0	0	0	0	0	0	0	0	0	0	0	0	0	0	0	0	0	0	0	0	0	0	0	0	0	0	0	0	0	0	0	0	0	0	0	0	0	0	0	0	0	0	0	0	0
9589577	TGCAGAAAATTCTTCATTCCTCACTTTCAATACATTATGCCCATTACTTGTTTCATCTTTACAGATCGG	16:T>C	16	0	0	0	0	0	0	0	0	0	0	0	0	0	0	0	0	0	0	0	0	0	0	0	0	0	0	0	0	0	0	0	0	0	0	0	0	0	0	0	0	0	0	0	0	0	0
9589577	TGCAGAAAATTCTTCATTCCTCACTTTCAATACATTATGCCCATTACTTGTTTCATCTTTACAGATCGG	15:A>T	15	0	0	0	0	0	0	0	0	0	0	0	0	0	0	0	0	0	0	0	0	0	0	0	0	0	0	0	0	0	0	0	0	0	0	0	0	0	0	0	0	0	0	0	0	0	0
9589577	TGCAGAAAATTCTTCATTCCTCACTTTCAATACATTATGCCCATTACTTGTTTCATCTTTACAGATCGG	48:T>G	48	0	0	0	0	0	0	0	0	0	0	0	0	0	0	0	0	0	0	0	0	0	0	0	0	0	0	0	0	0	0	0	0	0	0	0	0	0	0	0	0	0	0	0	0	0	0
9582356	TGCAGCCTTTCTTTTTACGAAACAAAAGCCCAAACTTGAAAAAATCTGCCAGTCACACAAAGAGGAAGG	49:C>T	49	0	0	0	0	1	0	0	0	0	0	1	0	0	0	NA	0	0	0	NA	NA	0	1	0	0	0	0	0	0	0	0	0	0	0	0	0	0	0	0	0	0	2	0	0	0	0	0
9582356	TGCAGCCTTTCTTTTTACGAAACAAAAGCCCAAACTTGAAAAAATCTGCCAGTCACACAAAGAGGAAGG	67:G>A	67	0	0	0	0	NA	0	0	0	0	0	NA	0	0	0	NA	0	0	0	NA	NA	0	NA	0	0	0	0	0	0	0	0	0	0	0	0	0	0	0	0	0	0	0	0	0	0	0	0
6089014	TGCAGCTTTGGATACCCCCCTTTCGTTGCAAAACCAGTTCTTCAACCTCATTCTCTGCATGATTCCATT	36:G>C	36	0	0	0	0	0	0	0	0	0	0	0	0	0	0	0	0	0	0	0	0	0	0	0	0	0	0	0	0	0	0	0	0	0	0	0	0	0	0	0	0	0	0	0	0	0	0
6088538	TGCAGCCCGATAGGTCCGCATCATCGTGATTCAATGTCACACCATAATTGCTGTGTGATACGATTTTAC	17:G>A	17	0	1	1	0	1	0	0	0	0	0	1	0	0	0	0	1	0	0	0	0	0	1	0	0	0	0	0	0	0	0	0	0	0	0	0	0	0	0	0	0	2	0	0	0	0	0
6088538	TGCAGCCCGATAGGTCCGCATCATCGTGATTCAATGTCACACCATAATTGCTGTGTGATACGATTTTAC	37:C>G	37	0	NA	NA	0	NA	0	0	0	0	0	NA	0	0	0	0	NA	0	0	0	0	0	NA	0	0	0	0	0	0	0	0	0	0	0	0	0	0	0	0	0	0	0	0	0	0	0	0
6088538	TGCAGCCCGATAGGTCCGCATCATCGTGATTCAATGTCACACCATAATTGCTGTGTGATACGATTTTAC	63:T>C	63	0	NA	NA	0	NA	0	0	0	0	0	NA	0	0	0	0	NA	0	0	0	0	0	NA	0	0	0	0	0	0	0	0	0	0	0	0	0	0	0	0	0	0	0	0	0	0	0	0
6088538	TGCAGCCCGATAGGTCCGCATCATCGTGATTCAATGTCACACCATAATTGCTGTGTGATACGATTTTAC	60:C>T	60	0	NA	NA	0	NA	0	0	0	0	0	NA	0	0	0	0	NA	0	0	0	0	0	NA	0	0	0	0	0	0	0	0	0	0	0	0	0	0	0	0	0	0	0	0	0	0	0	0
6088538	TGCAGCCCGATAGGTCCGCATCATCGTGATTCAATGTCACACCATAATTGCTGTGTGATACGATTTTAC	68:C>A	68	0	NA	1	0	NA	0	0	0	0	0	1	0	0	0	0	NA	0	0	0	0	0	NA	0	0	0	0	0	0	0	0	0	0	0	0	0	0	0	0	0	0	0	0	0	0	0	0
9582442	TGCAGCTAGTTCTTGAAATGAACACGTGTCTTGATTCTTATCGAACGCATGTCTCTGTTCGTATTGATG	46:G>A	46	1	1	1	1	NA	1	1	1	1	1	NA	1	1	1	1	1	1	1	1	1	1	NA	1	1	1	1	1	1	1	1	1	1	1	1	1	1	1	1	1	1	1	1	1	1	1	1
100051506	TGCAGCTAGTTCTTGAAATGAACACGTGTCTTGATTCTTATCGAACACATGTCTCTGTTCGTATTGATG	44:A>G	44	0	0	0	0	NA	0	0	0	0	0	NA	0	0	0	0	0	0	0	0	0	0	NA	0	2	0	0	0	0	0	0	0	0	0	0	0	0	0	0	0	0	0	0	0	0	0	0
9576578	TGCAGCTATGGGCCAAAATGTATCTCAGAGTACGAGAAAGGTTGGTATATGCTGCTGTAAATCCAGCAG	27:G>A	27	0	0	0	0	0	0	0	0	0	0	0	0	0	0	0	0	0	0	0	0	0	0	0	0	0	0	0	0	0	0	0	0	0	0	0	0	0	NA	0	0	0	0	0	0	0	0
100033869	TGCAGCGCAAAATTGAGAAGCGCCAGAAAGATCGTACTCTTGATGCTCACATTGAAGAGCAGTTTGGTG	16:G>A	16	0	0	0	0	0	0	0	0	0	0	0	0	0	0	0	0	0	0	0	0	0	0	0	0	0	0	0	0	0	0	0	0	0	0	0	0	0	0	0	0	0	0	0	0	0	0
6059754	TGCAGAGGATGACATACCAACTGAGGTGAACACAAGGAGCACACCTTCTACCCCGAAAAGTGCGACAAT	53:C>T	53	0	0	0	0	1	0	0	0	0	0	1	0	0	0	0	0	0	0	0	0	0	1	0	0	0	0	0	0	0	0	0	0	0	0	0	0	0	0	0	0	2	0	0	0	0	0
6059754	TGCAGAGGATGACATACCAACTGAGGTGAACACAAGGAGCACACCTTCTACCCCGAAAAGTGCGACAAT	50:C>T	50	0	0	0	0	NA	0	0	0	0	0	NA	0	0	0	0	0	0	0	0	0	0	NA	0	0	0	0	0	0	0	0	0	0	0	0	0	0	0	0	0	0	0	0	0	0	0	0
6059754	TGCAGAGGATGACATACCAACTGAGGTGAACACAAGGAGCACACCTTCTACCCCGAAAAGTGCGACAAT	27:G>T	27	0	0	0	0	NA	0	0	0	0	0	NA	0	0	0	0	0	0	0	0	0	0	NA	0	0	0	0	0	0	0	0	0	0	0	0	0	0	0	0	0	0	0	0	0	0	0	0
6059754	TGCAGAGGATGACATACCAACTGAGGTGAACACAAGGAGCACACCTTCTACCCCGAAAAGTGCGACAAT	45:T>C	45	0	0	0	0	NA	0	0	0	0	0	NA	0	0	0	0	0	0	0	0	0	0	NA	0	0	0	0	0	0	0	0	0	0	0	0	0	0	0	0	0	0	0	0	0	0	0	0
9588329	TGCAGATTGGGTGAAAAAACGAGACACTGAAAACGAAATTCCTTTTATACTTTTGGCAATAACCACTTA	20:G>A	20	1	0	0	1	0	1	1	1	1	1	0	1	1	1	1	1	1	1	1	1	1	0	1	1	1	1	1	1	1	1	1	1	1	1	1	1	1	1	1	1	2	1	1	1	1	1
9588330	TGCAGATTGGGTGAAAAAACAAGACACTGAAAACGAAACTCCTTTTATACTTTTGGCAATAACCACTTA	40:C>G	40	0	NA	NA	0	NA	0	0	0	0	0	NA	0	0	0	0	0	0	0	0	0	0	NA	0	0	0	0	0	0	0	0	0	0	0	0	0	0	0	0	0	0	0	0	0	0	0	0
100066297	TGCAGAGGACGACAACCACCGCAGCTTCCTCCACGCCGTTGCCGGACTTTATCTCCGATCGGTCTCAGC	41:C>T	41	0	NA	NA	0	NA	0	NA	0	0	0	NA	0	0	0	0	0	0	NA	0	0	0	NA	0	0	0	0	0	0	NA	0	0	0	NA	0	NA	0	0	0	0	0	0	0	0	0	0	0
9588204	TGCAGAGGACGACAACCACCGCAGCTTCCTCCACGCCGTTGCCGGACTTTATCTCCGATTGGTCTCAGC	59:T>C	59	1	NA	NA	1	0	1	NA	1	1	1	0	1	1	1	1	1	1	NA	1	1	1	0	1	1	1	1	1	1	NA	1	1	1	NA	1	NA	1	1	1	1	1	2	1	1	1	1	1
100066297	TGCAGAGGACGACAACCACCGCAGCTTCCTCCACGCCGTTGCCGGACTTTATCTCCGATCGGTCTCAGC	64:T>G	64	0	1	1	0	NA	0	NA	0	0	0	NA	0	0	0	0	0	0	NA	0	0	0	NA	0	0	0	0	0	0	NA	0	0	0	NA	0	NA	0	0	0	0	0	0	0	0	0	0	0
6090165	TGCAGTCGGTTCCCAAGGAAAACAGAATCATCCAATTTTCTTTTCGCAAACCTGAAAATGTAGGTACTC	44:C>T	44	0	1	1	0	0	0	0	0	0	0	0	0	0	0	0	0	0	0	0	0	0	0	0	0	0	0	0	0	0	0	0	0	0	0	0	0	0	0	0	0	0	0	0	0	0	0
100075736	TGCAGTGTTGTAAATTGTGATTGCGGTCGCGATTGCTATAACGGTTACAGTTACTACGATTGTGGTCGC	48:A>G	48	1	1	1	1	NA	1	NA	1	1	1	NA	1	NA	1	1	1	NA	1	1	1	1	NA	1	1	1	1	1	1	NA	1	NA	1	1	1	NA	1	1	1	1	1	1	1	NA	1	NA	1
100075735	TGCAGTGTTGTAAATTGTGATTGCGGTCGCGATTGCTATAACGGTTACGGTTACTACGATTGTGGTAGC	17:T>C	17	0	0	0	0	1	0	NA	0	0	0	1	0	NA	0	0	0	NA	0	0	0	0	1	0	0	0	0	0	0	NA	0	NA	0	0	0	NA	0	0	0	0	0	2	0	NA	0	NA	0
9578149	TGCAGCTAGTTTATCATCTAACATACCTATATCTCAGATAGACCCATTGACATGCTTCTTGAAGGAGGG	20:A>C	20	1	1	1	1	1	1	1	1	1	1	1	1	NA	NA	1	1	1	1	1	NA	1	1	1	1	1	1	NA	1	1	1	1	1	1	1	1	NA	1	NA	1	1	NA	1	1	1	1	1
6060575	TGCAGCATTTAGATTATTTGACACCTAATAGAAGTAAAAACAATGCTGATTTTCTCAAATGTGAAAGGA	62:G>C	62	0	0	0	0	0	0	0	0	0	0	0	0	0	0	0	0	0	0	0	0	0	0	0	0	0	0	0	0	0	0	0	0	0	0	0	0	0	0	0	0	0	0	0	0	0	0
100034841	TGCAGGTCTTCAACAACAGCCCAGATGAGACTGCATACTTTAGAATGATACTGAACCGCGAAAATGTTT	40:T>C	40	0	0	0	0	0	0	0	0	0	0	0	NA	NA	0	0	0	0	0	0	0	0	0	NA	0	0	0	0	0	0	0	0	0	0	0	0	0	0	0	0	0	0	0	0	0	0	NA
6059873	TGCAGATACAAGGAAAAATGTAAGCATCTCTTTTTTCGGGGGTGGGTTGTAGCATCCAAAATGTAGCCA	51:G>T	51	0	0	0	0	0	0	0	0	0	0	0	0	0	0	0	0	0	0	0	0	0	0	0	0	0	0	0	0	0	0	0	0	0	0	0	0	0	0	0	0	0	0	0	0	0	0
6059873	TGCAGATACAAGGAAAAATGTAAGCATCTCTTTTTTCGGGGGTGGGTTGTAGCATCCAAAATGTAGCCA	8:C>T	8	0	0	0	0	0	0	0	0	0	0	0	0	0	0	0	0	0	0	0	0	0	0	0	0	0	0	0	0	0	0	0	0	0	0	0	0	0	0	0	0	0	0	0	0	0	0
100075368	TGCAGAAGGATCCTTGGCAAGTGCCTGCTGATCAGAGAGCGACTAGGTGCACCAGTACAGCATTACAGA	25:T>G	25	0	0	0	0	0	0	0	0	0	0	0	0	0	0	0	0	0	0	0	0	0	0	0	0	0	0	0	0	0	0	0	0	0	0	0	0	0	0	0	0	0	0	0	0	0	0
6063046	TGCAGTTTCTCCACATCTTGTTTACCAAACAGTGTCGTAGCTTTCTCAGGATCCCTTAGGATCAAGCGT	35:C>T	35	0	0	0	0	0	0	0	0	0	0	0	0	0	0	NA	0	0	0	0	0	0	0	0	0	0	0	0	0	0	0	0	0	0	0	0	0	0	0	0	0	0	0	0	0	0	0
100064970	TGCAGGTATATCATTTACTCGTAGTGACCAACCGACCGCAAATTTACAGATCGGAAGAGCGGTTCAGCA	19:C>T	19	0	0	0	0	0	0	0	0	0	0	0	0	0	0	0	0	0	0	0	0	0	0	0	0	0	0	0	0	0	0	0	0	0	0	0	0	0	0	0	0	0	0	0	0	0	0
9589408	TGCAGGTATATCATATACTCGTAGTGACCAACCGACCGCAAATTTACAGATCGGAAGAGCGGTTCAGCA	14:A>T	14	1	1	1	1	1	1	1	1	1	1	1	1	1	1	1	1	1	1	1	1	1	1	1	1	1	1	1	1	1	1	1	1	1	1	1	1	1	1	1	1	1	1	1	1	1	1
100064970	TGCAGGTATATCATTTACTCGTAGTGACCAACCGACCGCAAATTTACAGATCGGAAGAGCGGTTCAGCA	20:G>A	20	0	0	0	0	0	0	0	2	0	0	0	0	0	0	0	0	0	0	0	0	0	0	0	0	0	0	0	0	2	0	0	0	0	0	0	0	0	0	0	0	0	0	0	0	0	0
100034747	TGCAGGGTTGTAGAGCTATACTGATAGATAAAGACAAGAACCCAAAGGTGGGTACCCAATTTGATTGTG	49:G>A	49	0	0	0	0	0	0	0	0	0	0	0	0	0	0	0	0	0	0	0	0	0	0	0	0	0	0	NA	0	0	0	0	0	0	0	0	0	0	0	0	0	0	0	0	0	0	0
100036036	TGCAGAAAGACATAACCATAGAGTTGGACATGAAAGAAAGAAAAATAATCTAAAAATAGAGAATCAAGT	67:G>A	67	NA	NA	NA	1	1	1	NA	NA	NA	1	1	NA	NA	1	1	NA	NA	NA	1	NA	1	NA	NA	NA	NA	1	NA	NA	1	NA	NA	NA	1	1	1	1	NA	NA	NA	1	NA	NA	NA	1	1	1
9590540	TGCAGCCGTAGCTGCGGTTGTGATACGGGAACACATATGTTGTTTCACTTTTTGTACCACTCCATGTCC	41:G>T	41	1	1	1	1	1	1	1	1	1	1	1	1	1	1	1	1	1	1	1	1	1	1	1	1	1	1	1	1	1	1	1	1	1	1	1	1	1	1	1	1	1	1	1	1	1	1
6104034	TGCAGCCGTAGCTGCGGTTGTGATACGGGAACACATATGTTTTTTCACTTTTTGTACCACTTCATGTTC	25:C>G	25	0	0	0	0	0	0	0	0	0	0	0	0	0	0	0	0	0	0	0	0	0	0	0	0	0	0	0	0	0	0	0	0	0	0	0	0	0	0	0	0	0	0	0	0	0	0
6105410	TGCAGTTTTTGCAATCACCTCAATCACAGCAGCAACTACGGTCCTATTATTGCTGTTTTCTTACAGATC	38:C>G	38	0	0	0	0	0	0	0	0	0	0	0	0	0	0	0	0	0	0	0	0	0	0	0	0	0	0	0	0	0	0	0	0	0	0	0	0	0	0	0	0	0	0	0	0	0	0
6105410	TGCAGTTTTTGCAATCACCTCAATCACAGCAGCAACTACGGTCCTATTATTGCTGTTTTCTTACAGATC	37:A>T	37	0	0	0	0	0	0	0	0	0	0	0	0	0	0	0	0	0	0	0	0	0	0	0	0	0	0	0	0	0	0	0	0	0	0	0	0	0	0	0	0	0	0	0	0	0	0
9574879	TGCAGAAAAACCAATTGGCACACCCGCTAGCACATTTGTACCAGTACGAGCAGAGATGCCCGATTTTGT	13:A>T	13	0	0	0	0	0	0	0	0	NA	NA	0	0	0	0	0	0	0	0	0	0	0	0	0	0	0	0	0	0	0	0	0	NA	NA	0	0	0	0	0	0	NA	0	0	NA	0	0	0
9577342	TGCAGTAAAGGTTGGATTGAATCCCCTCTCAAAGGTGCGGAGGGTAATACAGAATTCCTTGTTCACTTC	38:G>T	38	NA	1	1	1	NA	1	1	1	1	NA	NA	1	1	1	1	1	NA	NA	1	1	1	NA	1	1	NA	NA	1	1	1	1	1	1	1	1	1	1	1	1	1	1	NA	1	1	NA	NA	1
100036851	TGCAGAAACCAAAATTCTCTACTCCCTTTATAATCCTCTCAAGAACCTGAATTGTGCAACAATACATTA	50:A>G	50	0	0	0	0	NA	0	0	0	0	0	NA	0	0	0	0	0	0	0	0	0	0	NA	0	0	0	0	0	0	2	0	0	0	0	0	0	0	0	0	0	0	0	0	0	0	0	0
6123345	TGCAGGCTTGGCTATTTTATATGCCCAAGTTTGATCCTCACATTGAGCTTTCAAGCAATTTTTACAGAT	28:G>T	28	0	0	0	0	0	0	0	0	0	0	0	0	0	0	0	NA	0	0	0	0	0	0	0	0	0	0	0	0	0	0	0	0	0	0	0	0	0	0	0	0	0	0	0	0	0	0
9588095	TGCAGAATACCAGTCTGCTTACATGACAGTGAGAAATGGATGAGAAGGAGAATTCAGTTGGGGGTTAGT	65:T>G	65	0	0	0	0	0	0	0	0	0	0	0	0	0	0	0	0	0	0	0	0	0	0	0	0	0	0	0	0	0	0	0	0	0	0	0	0	0	0	0	0	0	0	0	0	0	0
9588095	TGCAGAATACCAGTCTGCTTACATGACAGTGAGAAATGGATGAGAAGGAGAATTCAGTTGGGGGTTAGT	12:G>A	12	0	0	0	0	0	0	0	0	0	0	0	0	0	0	0	0	0	0	0	0	0	0	0	0	0	0	0	0	0	0	0	0	0	0	0	0	0	0	0	0	0	0	0	0	0	0
9588095	TGCAGAATACCAGTCTGCTTACATGACAGTGAGAAATGGATGAGAAGGAGAATTCAGTTGGGGGTTAGT	8:A>G	8	0	0	0	0	0	0	0	0	0	0	0	0	0	0	0	0	0	0	0	0	0	0	0	0	0	0	0	0	0	0	0	0	0	0	0	0	0	0	0	0	0	0	0	0	0	0
9588095	TGCAGAATACCAGTCTGCTTACATGACAGTGAGAAATGGATGAGAAGGAGAATTCAGTTGGGGGTTAGT	63:G>A	63	0	0	0	0	0	0	0	0	0	0	2	0	0	0	0	0	0	0	0	0	0	0	0	0	0	0	0	0	0	0	0	0	0	0	0	0	0	0	0	0	0	0	0	0	0	0
6059538	TGCAGACCATTTAGCTTGAAAATTTTGAATCCTGCCTTTATTGTACCCTTGGCCAAAAGCACTGGCTCC	5:A>G	5	0	0	0	0	0	0	0	0	0	0	0	0	0	0	0	1	0	0	0	0	0	0	0	0	0	0	0	0	0	0	0	0	0	0	0	0	0	0	0	0	0	0	0	0	0	0
6059538	TGCAGACCATTTAGCTTGAAAATTTTGAATCCTGCCTTTATTGTACCCTTGGCCAAAAGCACTGGCTCC	63:G>T	63	0	0	0	0	0	0	0	0	0	0	0	0	0	0	0	NA	0	0	0	0	0	0	0	0	0	0	0	0	0	0	0	0	0	0	0	0	0	0	0	0	0	0	0	0	0	0
9585606	TGCAGGCCATTTAGCTTGAAATTTTTGAATCCTGCCTTTATTGTACCCTTGGCCAAAAGCACTGGCTCC	21:T>A	21	1	1	1	1	1	1	1	1	1	1	1	1	1	1	1	NA	1	1	1	1	1	1	1	1	1	1	1	1	1	1	1	1	1	1	1	1	1	1	1	1	1	1	1	1	1	1
100049272	TGCAGAAAAGATTATTTTTTTTTGCTAAAATGAGATAATAGAATCAAGATAAGAAGAAAAAAAAAAGGA	13:A>T	13	0	0	0	0	NA	0	0	0	0	0	0	0	0	0	0	NA	0	0	0	0	0	0	0	0	0	0	0	0	0	0	0	0	0	0	0	0	0	0	0	0	0	NA	0	0	0	0
9582354	TGCAGCCTTGGTTGGTCTTTACAATGGTCGCAATTTCGGTAAACAAGTGCTTGTTGTTGCTCATGAATA	23:A>G	23	NA	1	1	1	1	1	NA	1	1	1	1	1	1	NA	1	0	NA	1	NA	1	NA	1	1	1	1	1	NA	1	NA	1	1	1	1	1	1	1	1	1	1	1	1	1	NA	1	NA	1
9577104	TGCAGGTCCATTCTCGAGGCCTTCGGCTATGTCTTCCACATACACGACCTTCCCTTCTCTGATATGAGG	6:T>G	6	1	1	1	1	NA	1	1	1	NA	1	1	1	1	1	1	NA	NA	1	1	1	NA	1	1	1	1	1	NA	1	1	1	1	1	1	1	1	1	1	1	1	1	1	1	1	1	1	1
9580955	TGCAGAAAACAAATAAACATCAAAACCAGTTATTCTTAGTCAATAAACAATCATGATGATGAGAAAGTG	13:T>C	13	0	0	0	0	0	NA	NA	0	0	0	0	0	NA	0	0	0	0	NA	0	0	0	0	0	0	0	0	0	0	0	0	0	NA	NA	0	0	0	0	0	0	0	0	0	0	0	0	0
9580955	TGCAGAAAACAAATAAACATCAAAACCAGTTATTCTTAGTCAATAAACAATCATGATGATGAGAAAGTG	26:C>T	26	0	0	0	0	0	NA	NA	0	0	0	0	0	NA	0	0	0	0	NA	0	0	0	0	0	0	0	0	0	0	0	0	0	NA	NA	0	0	0	0	0	0	0	0	0	0	0	0	0
9591300	TGCAGCAGAAGGCTTCATTAGAGGAAGGTCTTATAACATCAGACTTGATGATCAAGTTTTGCTTACAGA	48:T>C	48	0	0	0	0	0	0	0	0	0	0	0	0	0	0	0	0	0	0	0	0	0	0	0	0	0	0	0	0	0	0	0	0	0	0	0	0	0	0	0	0	0	0	0	0	0	0
6103803	TGCAGCACAAGGTGTTCGAAAAGAAAGCAGTTTTTACAATATTTTCAGTTAGGTGTATGTCTGTTTACC	54:G>A	54	0	0	0	0	0	0	0	0	0	0	0	0	0	0	0	NA	0	0	0	0	0	0	0	0	0	0	0	0	0	0	0	0	0	0	0	0	0	0	0	0	0	0	0	0	0	0
9575944	TGCAGCAAACCTCAAAAACGAATAGCTGAAAGTTCATGTTTTGGTTACAAAAGGTTTGTCATGAACTGA	47:C>T	47	1	1	1	1	0	1	1	1	1	1	0	1	1	1	1	NA	1	1	1	1	1	0	1	1	1	1	1	1	1	1	1	1	1	1	1	1	1	1	1	1	2	1	1	1	1	1
6098417	TGCAGAATACTGTTTACCTTGTAGACAAGAAATCTGACTGATGAATTTGGAAGTACATGACTAATTTTA	37:C>T	37	0	0	0	0	0	0	0	0	0	0	0	0	0	0	0	NA	0	0	0	0	0	0	0	0	0	0	0	0	2	0	0	0	0	0	0	0	0	0	0	0	0	0	0	0	0	0
6098417	TGCAGAATACTGTTTACCTTGTAGACAAGAAATCTGACTGATGAATTTGGAAGTACATGACTAATTTTA	59:A>G	59	0	0	0	0	0	0	0	0	0	0	0	0	0	0	0	NA	0	0	0	0	0	0	0	0	0	0	0	0	0	0	0	0	0	0	0	0	0	0	0	0	0	0	0	0	0	0
9582367	TGCAGCGAGCAATGCAGGAAAGTGGCAATGGCAAATTTCTTATTGATGGTTTTCCTCGCAACGAGGAAA	30:G>A	30	1	1	1	1	NA	1	1	1	1	1	NA	1	1	1	1	NA	1	1	1	1	1	NA	1	1	1	1	1	1	1	1	1	1	1	1	1	1	1	1	1	1	1	1	1	1	1	1
9582368	TGCAGCGAGCAATGCAGGAAAGTGGCAATGACAAATTTCTTATTGATGGTTTTCCCCGCAACGAGGAAA	55:C>T	55	0	0	0	0	1	0	0	0	0	0	1	0	0	0	0	1	0	0	0	0	0	1	0	0	0	0	0	0	0	0	0	0	0	0	0	0	0	0	0	0	2	0	0	0	0	0
6059524	TGCAGACATTCTTATTTCCAAAGTTTGCAAAGGAAGCAGTGAGGAAGAAATTCTTCAGTCTTTATTCAA	16:T>G	16	0	0	0	0	1	0	0	0	0	0	1	0	0	0	0	0	0	0	0	0	0	1	0	0	0	0	0	0	0	0	0	0	0	0	0	0	0	0	0	0	2	0	0	0	0	0
9581357	TGCAGACATTCTTATTGCCAAAGTTTGCAAAGGAAGCAGTGAGGAAGAAATTCTTCGGTCTTTATTCAA	56:G>A	56	1	1	1	1	NA	1	1	1	1	1	NA	1	1	1	1	1	1	1	1	1	1	NA	1	1	1	1	1	1	1	1	1	1	1	1	1	1	1	1	1	1	1	1	1	1	1	1
6112850	TGCAGTCCAGAAAAGGGCCAGAGATGATAATTACGAACCAATTTCTGCATCACAATATAAGCATGTAGT	66:A>G	66	0	0	0	0	0	0	0	0	0	0	0	0	0	0	0	0	0	0	0	0	0	0	0	0	0	0	0	0	0	0	0	0	0	0	0	0	0	0	0	0	0	0	0	0	0	0
6089722	TGCAGGTTCGGAAACTCCAATATCAGATTTACCAATGTCAACAGCCTGAGAAGACACATTAGCCTCTGT	48:A>G	48	0	0	0	0	NA	0	0	0	0	0	NA	0	0	0	0	0	0	0	2	0	0	0	0	0	2	0	0	0	0	0	0	0	0	0	0	0	0	0	0	0	0	0	0	0	0	0
6117605	TGCAGTCGCTCTTCTGACCATACCTTCTCTGAAGGAACATTGTGGGAGACTGTTGAACCGTGCAATTGA	59:G>A	59	0	0	0	0	0	0	0	0	0	0	0	0	0	0	0	0	0	0	0	0	0	2	0	0	0	0	0	0	0	0	0	0	0	0	0	0	0	0	0	0	0	0	0	0	0	0
6116207	TGCAGGACATGTCCATGGCAGCAATCAGAGAATATTACAGGTATTGTTTTTCACTTGGTGCTGTGACTA	62:G>A	62	0	0	0	0	0	0	0	0	0	0	0	0	0	0	0	0	0	0	0	0	0	0	0	0	0	0	0	0	0	0	0	0	0	0	0	0	0	0	0	0	0	0	0	0	0	0
6087236	TGCAGACAGAATTATAGATGAAATAGCCATAAATAATATTGAAGCAACACATGAGAAATTGGATAGCAG	26:C>T	26	0	0	0	0	0	0	0	0	0	0	0	0	0	0	0	0	0	0	0	0	0	0	0	0	0	0	0	0	0	0	0	0	0	0	0	0	0	0	0	0	0	0	0	0	0	0
6062007	TGCAGTACACCCCTGTTTCTGAATTTGGATCGGCTGTTGAATGGTTTTATATAAGGTTTAGAGGTTGAA	11:C>A	11	0	1	1	0	1	0	0	0	0	0	1	0	0	0	0	0	0	0	0	0	0	1	0	0	0	0	0	0	0	0	0	0	0	0	0	0	0	0	0	0	2	0	0	0	0	0
100052604	TGCAGTACACCACTGTTTCTGAATTTGGATCGGCTGTTGAATGGTTTTATATAAGGTTTAGAGGTTGAA	57:T>C	57	NA	0	0	NA	0	1	NA	NA	NA	NA	0	NA	NA	NA	NA	NA	NA	NA	NA	NA	NA	0	NA	NA	NA	NA	NA	NA	NA	NA	NA	NA	NA	NA	NA	NA	NA	NA	NA	NA	0	NA	NA	NA	NA	NA
100051120	TGCAGCATCTTAGTATCGGCGTCATTCTTAGCGACACAAAATGTTTGGTTTGTTGTATCATTTGCAAAA	41:T>C	41	0	0	0	0	0	0	0	0	NA	0	0	NA	NA	0	0	0	NA	0	0	0	0	0	0	0	0	0	0	0	0	0	0	0	0	NA	0	0	0	0	0	0	NA	0	0	0	0	0
100051119	TGCAGCATCTTAGCATCGGCGTCATTCTTAGCGACACAAAATGTTTGGTTTGTTGTATCATTTGCAAAA	13:C>T	13	1	1	1	1	1	1	1	1	NA	1	1	NA	NA	1	1	1	NA	1	1	1	1	1	1	1	1	1	1	1	1	1	1	1	1	NA	1	1	1	1	1	1	NA	1	1	1	1	1
6114868	TGCAGGTTTTTCAGAACATAACAGATTGGTTAGATTCCCTTATGAGTATCACTTACAGATCGGAAGAGC	35:T>C	35	0	0	0	0	0	0	0	0	0	0	0	0	0	0	0	0	0	0	0	0	0	0	0	0	0	2	0	0	0	0	0	0	0	0	0	0	0	0	0	0	0	0	0	0	0	0
9587457	TGCAGAACCCTTGTGGCATTTCTCTGTCCTTTCAATTTTGGGTTCTCTGATATGAACTTACAGATCGGA	12:G>A	12	0	0	0	0	1	0	0	0	0	0	1	0	0	0	0	0	0	0	0	0	0	1	1	0	0	0	0	0	0	0	0	0	0	1	0	0	0	0	0	0	2	0	0	0	0	0
6059194	TGCAGAACCTCACTTGCCACCACCCAAGGTTGGGAACTGACCAGGATCCTCAATGGCTGGAGCTGGTAC	67:A>G	67	0	0	0	0	1	0	0	0	0	0	1	0	0	0	0	0	0	0	0	0	0	1	1	0	0	0	0	0	0	0	0	0	0	1	0	0	0	0	0	0	2	0	0	0	0	0
6059194	TGCAGAACCTCACTTGCCACCACCCAAGGTTGGGAACTGACCAGGATCCTCAATGGCTGGAGCTGGTAC	17:C>T	17	0	0	0	0	NA	0	0	0	0	0	NA	0	0	0	0	0	0	0	0	0	0	NA	NA	0	0	0	0	0	0	0	0	0	0	NA	0	0	0	0	0	0	0	0	0	0	0	0
6122048	TGCAGGTGAGGAAGATGCAGCAGATGGAAAGAAGGAGAGTCCTGCTAATGAAAATGCAGAGAAGGAGCC	46:A>C	46	0	NA	NA	0	0	0	0	0	0	0	0	0	0	0	0	0	0	0	0	0	0	0	0	0	0	0	0	0	0	0	0	0	0	0	0	0	0	0	0	0	0	0	0	0	0	0
6122048	TGCAGGTGAGGAAGATGCAGCAGATGGAAAGAAGGAGAGTCCTGCTAATGAAAATGCAGAGAAGGAGCC	45:T>C	45	0	NA	NA	0	0	0	0	0	0	0	0	0	0	0	0	0	0	0	0	0	0	0	0	0	0	0	0	0	0	0	0	0	0	0	0	0	0	0	0	0	0	0	0	0	0	0
6101256	TGCAGGCTTCTCATCACTCAAATTCTTTTCATTTTCATTCACCACTTCCTCAGACACCCTAAGTATGAT	66:G>A	66	0	0	0	0	NA	0	0	0	0	0	NA	0	0	0	0	0	0	0	0	0	0	NA	NA	0	0	0	0	0	0	0	0	0	0	NA	0	0	0	0	0	0	0	0	0	0	0	0
6101256	TGCAGGCTTCTCATCACTCAAATTCTTTTCATTTTCATTCACCACTTCCTCAGACACCCTAAGTATGAT	67:A>G	67	0	0	0	0	1	0	0	0	0	0	1	0	0	0	0	0	0	0	0	0	0	1	1	0	0	0	0	0	0	0	0	0	0	1	0	0	0	0	0	0	2	0	0	0	0	0
100032801	TGCAGATAATGGTTGAAGACTTCTTTAGGTTCTTTTTTTCAGATGATGGTGTAAAGTTTCTCGAGTCAT	55:G>A	55	0	0	0	0	NA	0	0	0	0	0	0	0	0	0	0	0	0	0	0	0	0	0	0	0	0	0	0	0	0	0	0	0	0	0	0	0	0	0	0	0	0	0	0	0	0	0
9574911	TGCAGAAAAGACAGTATGTCATGTTAGGAAGAAAAACATGCTTCTTTTTCCTTTTCCTTTCTATTTTTG	24:T>G	24	0	0	0	0	0	0	0	0	0	0	0	0	0	0	0	0	0	0	0	0	0	0	0	0	0	0	0	0	0	0	0	0	0	0	0	0	0	0	0	0	0	0	0	0	0	0
6121087	TGCAGTAACCATCAAAACAGAGGCATGTATATGTTTCAGTTTACAGATCGGAAGAGCGGTTCAGCAGGA	19:G>T	19	0	0	0	0	1	0	0	0	0	0	1	0	0	0	0	0	0	0	0	0	0	1	1	0	0	0	0	0	0	0	1	0	0	1	0	0	0	0	0	0	2	0	0	0	0	0
100050724	TGCAGCAACTGTGCACAAGCAGCCATAGCAGCACCAAGTGGCATCACCACAGGGAATTTTGTAGGCTCG	11:T>C	11	1	1	1	1	NA	1	1	1	1	1	1	1	1	1	1	1	1	1	1	1	1	1	1	1	1	1	1	1	1	1	1	1	1	1	1	1	1	1	1	1	1	1	1	1	1	1
100050725	TGCAGCAACTGCGCACAAGCAGCCATAGCAGCACCAAGTGGCATCACCACAGGGAATTTTGTAGGCTCG	56:T>C	56	0	0	0	0	NA	0	0	0	0	0	0	0	0	0	0	0	0	0	0	0	0	0	0	0	0	0	0	0	0	0	0	0	0	0	0	0	0	0	0	0	0	0	0	0	0	0
9579909	TGCAGGGATTTTTTAGTTACATGATTTATGTAGTCATAGTTTACAGATCGGAAGAGCGGTTCAGCAGGA	7:A>T	7	0	0	0	0	1	0	0	0	0	0	1	0	0	0	0	0	0	0	0	0	0	1	1	0	0	0	0	0	0	0	0	0	0	1	0	0	0	0	0	0	2	0	0	0	0	0
9576637	TGCAGATGATATAGGTTGGCTTCAGCGAGCTCCAGGAATGCCTCCAGTTGAAGATGGAACAGAGAGGTT	5:A>C	5	1	0	0	1	0	1	1	1	1	1	0	1	1	1	1	0	1	1	1	1	1	0	0	1	1	1	1	1	1	1	1	1	1	0	1	1	1	1	1	1	2	1	1	1	1	1
9576637	TGCAGATGATATAGGTTGGCTTCAGCGAGCTCCAGGAATGCCTCCAGTTGAAGATGGAACAGAGAGGTT	37:A>G	37	NA	0	0	NA	0	NA	NA	NA	NA	NA	0	NA	NA	NA	NA	0	NA	NA	NA	NA	NA	0	0	NA	NA	NA	NA	NA	NA	NA	NA	NA	NA	0	NA	NA	NA	NA	NA	NA	0	NA	NA	NA	NA	NA
6079734	TGCAGAAACCACAGAAGAGGTGTCGGAAACTCCAACAATTGATAACCATCAATGGAGAAAGTATGGTCA	18:G>T	18	0	0	0	0	0	0	0	0	0	0	0	0	0	0	0	0	0	0	0	0	0	0	0	0	0	0	0	0	0	0	0	0	0	0	0	0	0	0	0	0	0	0	0	0	0	0
6079734	TGCAGAAACCACAGAAGAGGTGTCGGAAACTCCAACAATTGATAACCATCAATGGAGAAAGTATGGTCA	9:C>T	9	0	0	0	0	0	0	0	0	0	0	0	0	0	0	0	0	0	0	0	0	0	0	0	0	0	0	0	0	0	0	0	0	0	0	0	0	0	0	0	0	0	0	0	0	0	0
6088550	TGCAGCCGAGTTTCAGATGCTTACAACACCAAATGGACTCTAAAATCACAAAGTAGGCATATCTTTGTT	49:A>T	49	0	0	0	0	0	0	0	0	0	0	0	0	0	0	0	0	0	0	0	0	0	0	0	0	0	0	0	0	0	0	0	0	0	0	0	0	0	0	0	0	0	0	0	0	0	0
6061847	TGCAGGTTGTAAGAAAAGAATAGGCTAATAATCCATCCTAACTTTGAATCTTGTAGATAGGATGTAATA	44:T>C	44	0	NA	NA	0	0	0	0	0	0	0	0	0	0	0	0	NA	0	0	0	0	0	0	0	0	0	0	0	0	0	0	0	0	0	0	0	0	0	0	0	0	0	0	0	0	0	0
6062064	TGCAGTAGAGAATAATATCATCAATTGATACTTGCCTTTGCACATAATGAGTTTGCATTTCCTCCGGAT	38:T>C	38	0	0	0	0	0	0	0	0	0	0	0	0	0	0	0	0	0	0	0	0	0	0	0	0	0	0	0	0	0	0	0	0	0	0	0	0	0	0	0	0	0	0	0	0	0	0
6102286	TGCAGTGGATGCCATTTGATGAATATGCAGCTCAACCATTGATCGACAAGCATGAGCTTTTGAAGGTCA	44:G>T	44	0	0	0	0	0	0	0	0	0	0	0	NA	0	0	NA	0	0	0	0	0	0	0	0	0	0	0	0	0	0	0	0	0	0	0	0	0	0	0	0	0	0	0	0	0	0	0
6090908	TGCAGTTTTTACCTTTCTCTTCGTTGCTTGGAGAAAGGGTATACCTTCCTTCCATTTTGGACTTTTGAT	21:C>T	21	0	0	0	0	0	0	0	0	0	0	0	0	0	0	0	0	0	0	0	0	0	0	0	0	0	0	0	0	0	0	0	0	0	0	0	0	0	0	2	0	0	0	0	0	0	0
6104011	TGCAGCCCAACAACATGGAACCACACAAATATGTCAAAAAATAGAGATATAATGACAATAAATTTTTCA	32:G>C	32	0	0	0	0	0	0	0	0	0	0	0	0	0	0	0	0	0	0	0	0	0	0	0	0	0	0	0	0	0	0	0	0	0	0	0	0	0	0	0	0	0	0	0	0	0	0
9582524	TGCAGCTGCAACACAACCCTCTCTGTTGCTTTGAGGCTTTCATTGTAGGACACAATGACTTAGCTTTGA	7:G>A	7	0	0	0	0	0	0	0	0	0	0	0	0	0	0	0	0	0	0	0	0	0	0	0	0	0	0	0	0	0	0	0	0	0	0	0	0	0	0	0	0	0	0	0	0	0	0
6062973	TGCAGTTGTGCGGCTTATGGGACGTGCAGCCTCACATATTACCCTGGAATGTGCTCTACAAACTCATCC	24:T>A	24	0	0	0	0	0	0	0	0	0	0	0	0	0	0	0	0	0	0	0	0	0	0	0	0	0	0	0	0	0	0	0	0	0	0	0	0	0	0	0	0	0	0	0	0	0	0
100066019	TGCAGAACATTACCTTGGATGTGTAATGAATGGTACTCGTGTCACATATTTTTTCAGACCCTTGGATAT	11:A>T	11	0	NA	NA	0	0	0	0	0	0	0	0	0	0	0	0	0	0	0	0	0	0	0	0	0	0	0	0	0	0	0	0	NA	0	0	0	0	0	0	0	0	0	0	0	0	0	0
100066019	TGCAGAACATTACCTTGGATGTGTAATGAATGGTACTCGTGTCACATATTTTTTCAGACCCTTGGATAT	9:T>G	9	0	NA	NA	0	0	0	0	0	0	0	0	0	0	0	0	0	0	0	0	0	0	0	0	0	0	0	0	0	0	0	0	NA	0	0	0	0	0	0	0	0	0	0	0	0	0	0
9588054	TGCAGAACATTACCTTGGATGTGTAATGAATGGTACTCGTGCCACATATTTTTTCAGACCCTTGGATAT	41:C>T	41	1	0	0	1	1	1	1	1	1	1	1	1	1	1	1	1	1	1	1	1	1	1	1	1	1	1	1	1	1	1	1	NA	1	1	1	1	1	1	1	1	1	1	1	1	1	1
6116517	TGCAGTACCTTGCAATGATTGCCCCTATTGGTAGCATAGTTCCCCATCCTATGAGGACTAGAATCCCAT	52:G>A	52	0	0	0	0	0	0	0	0	0	0	0	0	0	0	0	0	0	0	0	0	0	0	0	0	0	0	0	0	0	0	0	0	0	0	0	0	0	0	0	0	0	0	0	0	0	0
100053213	TGCAGTTAGGATTCCACTGGATGCATACACGATGGACTTTGTATTCTCAGAGAGGGAAGATGGTGGAGT	38:T>A	38	0	0	0	0	NA	0	0	0	0	0	NA	NA	NA	0	0	0	0	0	0	0	NA	NA	0	0	0	0	0	0	2	0	0	0	0	0	0	0	0	0	0	NA	NA	NA	0	0	0	0
100053213	TGCAGTTAGGATTCCACTGGATGCATACACGATGGACTTTGTATTCTCAGAGAGGGAAGATGGTGGAGT	30:G>A	30	0	0	0	0	1	0	0	0	0	0	1	NA	NA	0	0	0	0	0	0	0	NA	NA	0	0	0	0	0	0	0	0	0	0	0	0	0	0	0	0	0	NA	1	NA	0	0	0	0
6121916	TGCAGCTCTTCTTCAACCAGAGTTTGGAACCCCAGAAACTCAAATATATGTTACTTATTTACAGATCGG	57:T>C	57	0	0	0	0	0	0	0	0	0	0	0	0	0	0	0	0	0	0	0	0	0	0	0	0	0	0	0	0	0	0	0	0	0	0	0	0	0	0	0	0	0	0	0	0	0	0
100061592	TGCAGGCTCACAATATGCAGCATCCTTATATGTCTATGCTTTGGTGCAAAGATCACAGAGGATAGAATC	20:C>T	20	0	NA	NA	0	0	0	0	0	0	0	0	0	0	0	0	0	0	0	0	0	0	0	0	0	0	0	0	0	0	0	0	0	0	0	0	0	0	0	0	0	0	0	0	0	0	0
9588717	TGCAGGCACACAATATGCAGCATCCTTATATGTCTATGCTTTGGTGCAAAGATCACAGAGGATAGAATC	7:A>T	7	1	NA	NA	1	1	1	1	1	1	1	1	1	1	1	1	1	1	1	1	1	1	1	1	1	1	1	1	1	1	1	1	1	1	1	1	1	1	1	1	1	1	1	1	1	1	1
9588718	TGCAGGCTCACAATATGCAGCATCCTTATATGTCTATGCTTTGGTGCAAAGATCACAGAGGGTAGAATC	61:G>A	61	1	0	0	1	1	1	1	1	1	1	1	1	1	1	1	1	1	1	1	1	1	1	1	1	1	1	1	1	1	1	1	1	1	1	1	1	1	1	1	1	1	1	1	1	1	1
6105295	TGCAGTTGATATATATAGAACCAAATACCAGGTAATGTGATTTGAGTTATCATCACCAAAATTACAGAT	12:A>C	12	0	0	0	0	0	0	0	0	0	0	0	0	0	0	1	0	0	0	0	0	0	0	1	0	0	0	0	0	0	0	0	0	0	1	0	0	0	0	0	0	0	0	0	0	0	0
100034093	TGCAGCTGCATGTGACAGTATAATGTTATGTGCTGCTATAAAGGGCTCATTTTCTGAATCCCCTTCTTT	37:A>T	37	1	1	NA	NA	0	NA	NA	NA	1	NA	0	1	NA	NA	0	NA	NA	NA	NA	NA	NA	0	0	NA	NA	NA	NA	NA	NA	NA	NA	NA	1	0	NA	NA	NA	NA	NA	NA	0	NA	NA	NA	NA	NA
100036052	TGCAGAACAAAGCGCTCCTCTGGAACTATAATGGTGGTAACAGTACATTTCATTTCAGAAAAGGGTTTC	35:G>A	35	0	0	0	0	1	0	0	0	0	0	1	0	0	0	0	0	0	0	0	NA	0	1	0	0	0	0	NA	0	NA	0	0	0	0	0	0	0	0	0	0	0	NA	0	0	0	0	0
6122354	TGCAGCGTTATCGTTATTCACCGATAAAATGATGCCATATTTACTTGCATAATTACAATCTGATGCATC	6:G>A	6	0	0	0	0	0	0	0	0	0	0	0	0	0	0	0	0	0	0	0	0	0	0	0	0	0	0	0	0	0	0	0	0	0	0	0	0	0	0	0	0	0	0	0	0	0	0
6090788	TGCAGTTTATAACTATTTCTCATGCTTCAGAGTATTATTATGACCAATTCTAAGTAAATTTCAGAGTAA	43:C>T	43	0	0	0	0	0	0	0	0	0	0	0	0	0	0	0	0	0	0	0	0	0	0	0	0	0	0	0	0	0	0	0	0	0	0	0	0	0	0	0	0	0	0	0	0	0	0
6090788	TGCAGTTTATAACTATTTCTCATGCTTCAGAGTATTATTATGACCAATTCTAAGTAAATTTCAGAGTAA	34:T>C	34	0	0	0	0	0	0	2	0	0	0	0	0	0	0	0	0	0	0	0	0	0	0	0	0	0	0	0	0	0	0	0	0	0	0	0	0	0	0	0	0	0	0	0	0	0	0
6089184	TGCAGGACTTCGAAAAATCTCTTCAAGGTGCCTTTAGATTGCATTAGTCTTATTTACAATTGCAAATTC	10:C>T	10	0	0	0	0	0	0	0	0	0	0	0	0	0	0	0	1	0	0	0	0	0	0	0	0	0	0	0	0	0	0	0	0	0	0	0	0	0	0	0	0	0	0	0	0	0	0
6089184	TGCAGGACTTCGAAAAATCTCTTCAAGGTGCCTTTAGATTGCATTAGTCTTATTTACAATTGCAAATTC	50:T>A	50	0	0	0	0	0	0	0	0	0	0	0	0	0	0	0	NA	0	0	0	0	0	0	0	0	0	0	0	0	0	0	0	0	0	0	0	0	0	0	0	0	0	0	0	0	0	0
100078083	TGCAGCATTTTGATTGTCTTTTTCCAAATGTTACAGATCGGAAGAGCGGTTCAGCAGGAATGCCGAGAC	18:T>C	18	0	2	NA	0	0	0	0	0	0	0	0	0	0	0	0	0	NA	0	0	0	NA	NA	0	0	2	0	0	0	NA	NA	0	0	0	0	0	0	0	0	2	0	0	0	0	NA	0	0
100078083	TGCAGCATTTTGATTGTCTTTTTCCAAATGTTACAGATCGGAAGAGCGGTTCAGCAGGAATGCCGAGAC	22:T>C	22	0	0	NA	0	0	0	0	0	0	0	0	0	0	0	0	0	NA	0	0	0	NA	NA	0	2	0	0	0	2	NA	NA	0	0	0	0	0	0	0	0	0	0	0	0	0	NA	0	0
6059682	TGCAGAGAGATTTTCTTTGGCAGAAAGCTGTTTTTGTATAGATTCAAAACACATGTTTATTGTTACAGA	14:C>T	14	0	NA	NA	0	NA	0	0	0	0	0	NA	0	0	0	NA	0	0	0	0	0	0	NA	1	0	0	0	0	0	0	0	0	0	0	NA	0	0	0	0	0	0	0	0	0	0	0	0
6125856	TGCAGAGGAGTCTCATCAGATCTTGTTGGACTGGTTTGCTAAACATCTTACAGATCGGAAGAGCGGTTC	10:T>G	10	2	2	2	0	2	2	0	0	2	2	2	2	2	2	2	2	2	2	0	0	2	2	2	2	0	2	0	2	2	2	2	2	2	2	2	2	0	2	2	0	2	0	2	0	2	2
9575600	TGCAGAGTGCAGAACATTACAATGAGTCCTTTCAACAATTTCCTGTTTCACTGTTCATTTCAATATTGC	18:A>T	18	0	0	0	0	0	0	0	0	0	NA	0	0	0	0	0	0	0	0	0	0	0	0	0	0	0	0	0	0	0	0	0	0	0	0	0	0	NA	0	0	0	0	0	0	0	NA	0
6112094	TGCAGCAAACTCCCCATAGACAACATACACCAAAAAAGAAGGTAGAACCTTGCCTACATAATGGCTCCT	11:C>G	11	0	0	0	0	0	0	0	0	0	0	0	0	0	0	0	0	2	0	0	0	0	0	0	0	0	0	0	0	0	0	0	0	0	0	0	0	0	0	0	0	0	0	0	0	0	0
6059083	TGCAGAAATAAAGTATGAAGTAACAAGAATTGCTGTAGTAGCAGACATCATATAGGTAAAGAATAGCTT	57:A>C	57	0	0	0	0	0	0	0	0	0	0	0	0	0	0	0	0	0	0	0	0	0	0	0	0	0	0	0	0	0	0	0	0	0	0	0	0	0	0	0	0	0	0	0	0	0	0
9586937	TGCAGTGGTTCCTCCTGTAGCCCCAAATCCAATATTGCCATCTGTGGGATGTTTGCCCATACAACAAGT	40:T>C	40	NA	0	0	0	NA	0	0	0	0	0	NA	0	0	0	0	NA	0	0	0	0	0	NA	0	0	0	0	NA	NA	0	0	0	NA	0	0	0	0	0	0	0	0	0	0	NA	0	0	0
9586937	TGCAGTGGTTCCTCCTGTAGCCCCAAATCCAATATTGCCATCTGTGGGATGTTTGCCCATACAACAAGT	21:C>T	21	1	0	0	0	1	0	0	0	0	0	1	0	0	0	0	1	0	0	0	0	0	1	0	0	0	0	NA	1	0	0	0	NA	0	0	0	0	0	0	0	0	2	0	1	0	0	0
100035919	TGCAGTTTCTGTTAGAATAGAAGGGTGATTTATAACAGGTTCTGTCTTAGAAACGGATATAGAAGAGCT	54:G>A	54	1	1	NA	1	1	1	1	1	NA	1	1	1	NA	1	1	1	1	1	1	1	1	1	1	1	1	1	1	1	1	1	1	1	1	1	1	1	1	1	1	1	1	1	1	1	NA	1
100061867	TGCAGGTTTTCAAACTGCCTGCCATACAGGAGATAGTGCTGCTCCGTACTACACAGCGAGAACTAAGAC	34:A>G	34	NA	0	0	0	NA	0	0	0	0	0	NA	0	0	0	0	NA	0	0	0	0	0	NA	0	0	0	0	0	NA	0	0	0	0	0	0	0	0	0	0	0	0	0	0	NA	0	0	0
9586668	TGCAGGTTTTCAAACTGCCTGCCATACAGGAGATAGTGCTGCTCCATACTACACAGCGAGAACTAAGAC	45:A>G	45	0	1	1	1	0	1	1	1	1	1	0	1	1	1	1	0	1	1	1	1	1	0	1	1	1	1	1	0	1	1	1	1	1	1	1	1	1	1	1	1	1	1	0	1	1	1
6099817	TGCAGCAGGACATTTTGGGCATGATGTTGATGAGATTGGGAGAGCCAGTTTTCTTGAAAATAGTGAAAC	14:T>A	14	NA	0	0	0	1	0	0	0	0	0	1	0	0	0	0	NA	0	0	0	0	0	1	0	0	0	0	0	NA	0	0	0	0	0	0	0	0	0	0	0	0	2	0	NA	0	0	0
6099817	TGCAGCAGGACATTTTGGGCATGATGTTGATGAGATTGGGAGAGCCAGTTTTCTTGAAAATAGTGAAAC	15:T>C	15	1	0	0	0	NA	2	0	0	0	0	NA	0	0	0	0	1	0	0	0	0	0	NA	0	0	0	0	0	1	0	0	0	0	0	0	0	0	0	0	0	0	0	0	1	0	0	0
9576779	TGCAGCTTTTGCTTCCTGTAGCTTGGATCCGAGCTTTTGAAGATATGTCTCAGTCTCTTTACAGATCGG	37:T>A	37	0	0	0	0	0	0	0	0	0	0	0	0	0	0	0	0	0	0	0	0	0	0	0	0	0	0	0	0	0	0	0	0	0	0	0	0	0	0	0	0	0	0	0	0	0	0
6107923	TGCAGCACCAGCGTCATCTGCCATGCTTTTCAAAGAGCAACAATTACAGATCGGAAGAGCGGTTCAGCA	5:C>T	5	0	0	0	0	0	0	0	0	0	0	0	0	0	0	0	0	0	0	0	0	0	0	0	0	0	0	0	0	0	0	0	0	0	0	0	0	0	0	0	0	0	0	0	0	0	0
6107923	TGCAGCACCAGCGTCATCTGCCATGCTTTTCAAAGAGCAACAATTACAGATCGGAAGAGCGGTTCAGCA	12:G>A	12	0	2	0	0	0	0	0	0	0	0	0	0	0	0	0	0	0	0	0	0	0	0	0	0	0	0	0	0	0	0	0	0	0	0	0	0	0	0	0	0	0	0	0	0	0	0
100035198	TGCAGTATGTAAAGAACATGCATAATTACCTATTTGAGGACCACCAGTCAAAGGAAGACGTGATGACTT	8:G>A	8	0	0	0	0	NA	0	0	0	0	0	0	0	0	0	0	0	0	0	0	0	0	0	0	0	0	0	0	0	0	0	0	NA	0	0	0	0	0	0	0	0	0	0	0	0	0	0
6096493	TGCAGGTACCAGATTCTCTAACCCAAATTCAGTTTCCCTTTCAATTACAGATCGGAAGAGCGGTTCAGC	5:G>T	5	0	0	0	0	0	0	0	0	0	0	0	0	0	0	0	0	0	0	0	0	0	0	0	0	0	0	0	0	0	0	0	0	0	0	0	0	0	0	0	0	0	0	0	0	0	0
6061677	TGCAGGTACCTATTTTTGTATTCAATGTGAAAAACCAAGTGAGTTTATGAAGTAAATATAATCATAAGT	38:G>T	38	0	0	0	0	NA	0	0	0	0	0	NA	0	0	0	0	0	0	0	0	0	0	NA	0	0	0	0	0	0	0	0	0	0	0	0	0	0	0	0	0	0	0	0	0	0	0	0
6061677	TGCAGGTACCTATTTTTGTATTCAATGTGAAAAACCAAGTGAGTTTATGAAGTAAATATAATCATAAGT	17:G>T	17	0	0	0	0	1	0	0	0	0	0	1	0	0	0	0	0	0	0	0	0	0	1	0	0	0	0	0	0	0	0	0	0	0	0	0	0	0	0	0	0	0	0	0	0	0	0
6090367	TGCAGTGGAAAAGGATGAGAAACAGAAAGGAAAAAAACTTGGGACATTTTATTCTATATCATTTACAGA	59:C>T	59	0	0	0	0	NA	0	0	0	0	0	0	0	0	0	0	0	0	0	0	0	0	NA	0	0	0	0	0	0	0	0	0	0	0	0	0	0	0	0	0	0	0	0	0	0	0	0
9591191	TGCAGTGGAAAAGGATGAGAAACAGAAAGGAAAAAAACTTGGGACATTTTATTTTATATCTTTTACAGA	53:T>C	53	1	1	1	1	NA	1	1	1	1	1	1	1	1	1	1	1	1	1	1	1	1	NA	1	1	1	1	1	1	1	1	1	1	1	1	1	1	1	1	1	1	1	1	1	1	1	1
6060742	TGCAGCCTCAAGGTCATAAAAATAAAGAATGGAGCACACGCGTTTGCTGTGTTGAAATATAAAAAGTGA	6:C>T	6	0	0	0	0	1	0	0	0	0	0	1	0	0	0	0	0	0	0	0	0	0	1	0	0	0	0	0	0	0	0	0	0	0	0	0	0	0	0	0	0	2	0	0	0	0	0
100049789	TGCAGAATTATGCTAAGGATCACAATGATGCGAAACTGTTGGTAGAAGTAATGAAACTTATCAAGAAGA	29:G>A	29	1	1	1	1	1	1	1	1	1	NA	1	1	1	1	1	1	1	1	1	1	1	1	1	1	1	1	1	1	1	1	1	1	1	1	1	1	1	1	1	1	1	1	1	1	1	1
100049790	TGCAGAATTATGCTAAGGATCACAATGATACGAAACTGTTGGTAGAAGTAATGAAACTTATCAAGAAGA	30:C>T	30	0	0	0	0	0	0	0	0	0	NA	0	0	0	0	0	0	0	0	0	0	0	0	0	0	0	0	0	0	0	0	0	0	0	0	0	0	0	0	0	0	0	0	0	0	0	0
6104804	TGCAGTAAATTGAAAGTAGTTTACCAATTGGAAATTGGAGAGAAAACAAAAGAATATAGAGCATTACAG	66:C>A	66	0	0	2	0	0	0	0	0	0	0	0	0	0	0	0	0	0	0	0	0	0	0	0	0	0	0	0	0	0	0	0	0	2	0	0	0	0	0	2	0	2	0	0	0	0	0
6103565	TGCAGATCATATAATACTCGTGCAATTGCTCCCCCTGTTCTTCCTCAATAACCATTTTCTTATGGTTCA	8:A>T	8	1	0	0	0	1	0	0	0	0	0	1	0	0	0	0	1	0	0	0	0	0	1	0	0	0	0	0	1	0	0	0	0	0	0	0	0	0	0	0	0	2	0	1	0	0	0
6103565	TGCAGATCATATAATACTCGTGCAATTGCTCCCCCTGTTCTTCCTCAATAACCATTTTCTTATGGTTCA	35:T>G	35	NA	0	0	0	NA	0	0	0	0	0	NA	0	0	0	0	NA	0	0	0	0	0	NA	0	0	0	0	0	NA	0	0	0	0	0	0	0	0	0	0	0	0	0	0	NA	0	0	0
100035367	TGCAGTGACCACATTTTTGCCCAAGAATGTGGAAGTAAGCTTCAGTTGTGTCATTGCAGTCATTGCATA	9:C>T	9	0	0	0	0	0	0	0	0	0	0	0	0	0	0	0	0	0	0	0	0	0	0	0	0	0	0	0	0	0	0	0	0	0	0	0	0	0	0	0	0	2	0	0	0	0	0
9576696	TGCAGCTTATAAAATGTTTATCACTACAAAATTCCTCATCACTACAACAATATTGAGCAATTTATTTGT	23:C>A	23	1	0	0	0	1	0	0	0	0	0	1	0	0	0	0	1	0	0	0	0	0	1	0	0	0	0	0	1	0	0	0	0	0	0	0	0	0	0	0	0	2	0	1	0	0	0
6117486	TGCAGGTGTGCTTGTTGAGTGTTTTCATCAGATCCTTCAACCATGTTTTGGATTCAATTATGAAATTTA	10:C>T	10	0	0	0	0	0	0	0	0	0	0	0	0	0	0	0	0	0	0	0	0	0	0	2	0	0	2	0	0	0	0	0	0	0	0	0	0	0	0	0	0	0	0	0	0	0	0
9583503	TGCAGTGGTGTGCCAGTTATAAGGAGTCGATAGTTTGTATTGTATAGCCTCATTGTTTTAGAAAGAAGG	62:A>C	62	1	1	1	1	0	1	NA	1	1	1	0	1	1	1	0	1	1	NA	1	1	1	0	0	1	1	1	1	1	1	1	1	1	1	0	1	1	1	1	1	1	1	1	1	1	1	1
100067540	TGCAGTAATGCCTTATAATACTGTTTCTGCATTTGTGACATGCCTACTTTGAGAATAGTTTCCTTTTTC	56:A>G	56	0	1	1	1	0	1	1	1	1	1	0	1	1	1	0	0	1	1	1	1	1	0	0	1	1	1	1	0	1	1	1	1	1	0	1	1	1	1	1	1	2	1	0	1	1	1
9585602	TGCAGACCACGAATCATAGTAGCAGCAGCCGCCTTACAAATCACAAATCATAGTCAGACAGTGGATCCA	30:G>A	30	0	0	0	0	NA	0	0	0	0	0	NA	0	0	0	NA	0	0	0	0	0	0	NA	NA	0	0	0	0	0	0	0	0	0	0	NA	0	0	0	0	0	0	0	0	0	0	0	0
9585602	TGCAGACCACGAATCATAGTAGCAGCAGCCGCCTTACAAATCACAAATCATAGTCAGACAGTGGATCCA	32:C>G	32	0	0	0	0	1	0	0	0	0	0	1	0	0	2	1	0	0	0	0	0	0	1	1	0	0	0	0	0	0	0	0	0	0	1	0	0	0	0	0	0	2	0	0	0	0	0
9584428	TGCAGAAACATACCTTCCCATTTTACTACTATAAGACATTATAGTGAAGCATCCTTACAGATCGGAAGA	45:G>A	45	1	0	0	0	0	0	0	0	0	0	0	0	0	0	1	1	0	0	0	0	0	0	1	0	0	0	0	1	0	0	0	0	0	1	0	0	0	0	0	0	0	0	1	0	0	0
9584428	TGCAGAAACATACCTTCCCATTTTACTACTATAAGACATTATAGTGAAGCATCCTTACAGATCGGAAGA	27:A>G	27	NA	0	0	0	0	0	0	0	0	0	0	0	0	0	NA	NA	0	0	0	0	0	0	NA	0	0	0	0	NA	0	0	0	0	0	NA	0	0	0	0	0	0	0	0	NA	0	0	0
100033242	TGCAGCAACAAAAGCAACCAAATGAACACAACAAACCTTGAAGGCTATAATTGGAGAAGACATAGACAC	38:T>A	38	1	NA	NA	1	1	1	NA	NA	1	1	1	1	NA	1	1	NA	1	1	NA	1	NA	1	1	1	1	NA	NA	1	1	NA	NA	NA	NA	1	NA	1	1	NA	NA	1	NA	NA	NA	NA	1	1
100050121	TGCAGAGGATCATGTTGGTCTGAGCCCTTATCTATCTTATGTCAGTGGGGCATTAGCTGGGTGTGCAGC	63:T>C	63	0	0	0	0	0	0	0	0	0	0	0	0	0	0	1	0	0	0	0	0	0	0	1	0	0	0	0	0	0	0	0	0	0	1	0	0	0	0	0	0	0	0	0	0	0	0
9583490	TGCAGTGGGAAGGTAAGCTAACACCTTTTTATTCTTCCTTGGAACTTCGTGCAAGTGATATTACCAAAT	64:C>T	64	1	1	1	1	1	1	1	1	1	1	1	1	1	1	1	1	1	1	1	1	1	1	1	1	1	1	1	1	1	1	1	1	1	1	1	1	1	1	1	1	1	1	1	1	1	1
6060284	TGCAGCAAGTTGGGGGACTCTGTATAGATTATACACCCTCTTGTCTGTAAATTAGTGTGCTATGTATTA	67:T>C	67	0	0	0	0	0	0	0	0	0	0	0	0	0	0	0	0	0	0	0	0	0	0	0	0	0	0	0	0	0	0	0	0	0	0	0	0	0	0	0	0	0	0	0	0	0	0
6059732	TGCAGAGCTAGTACTGAATTTTCAATAGATCTTCACCAATATCTGAACTTTTTACAATAAAAAACAATG	10:G>A	10	1	1	1	0	0	0	0	0	0	0	0	0	0	0	1	1	0	0	0	0	0	0	1	0	0	0	0	1	0	0	0	0	0	1	0	0	0	0	0	0	0	0	1	0	0	0
6090512	TGCAGTTACTTTCGGTGATTCAGAAAATGTGAAGTCAATGGATTCTGATCTTGAAAAAGAGAAGCAAGC	14:G>A	14	1	1	1	0	NA	0	0	0	0	0	NA	0	0	0	1	1	0	0	0	0	0	NA	1	0	0	0	0	1	0	0	0	0	0	1	0	0	0	0	0	0	0	0	1	0	0	0
6089514	TGCAGGGTGCTATCACAAAGAGGATGACGGCTATTGAAGAAATGGCGGGCATGGATGTGCTTTGCAGTG	7:T>G	7	0	0	0	0	0	0	0	0	0	0	0	0	0	0	0	0	0	0	0	0	0	0	0	0	0	0	0	0	0	0	0	0	0	0	0	0	0	0	0	0	0	0	0	0	0	0
100033410	TGCAGCACTTTTCTTTGCAATCCGGAATCCTGAGTTTTATTGGCAACTTATGGTTTCCTTGAAACTGTA	52:G>A	52	1	1	1	1	1	1	1	1	1	1	1	1	1	1	1	1	1	1	NA	1	1	1	1	1	1	1	1	1	1	1	1	1	1	1	1	1	1	1	1	1	1	1	1	1	1	1
6088819	TGCAGCTGAAAGTAAGCAGTGTATTCATTCCCAAATCTTCAGGAATACAATGTGAAGGAACTGGTGGAA	23:T>C	23	0	0	0	0	1	0	0	0	0	0	1	0	0	0	0	0	0	0	0	0	0	1	0	0	0	0	0	0	0	0	0	0	0	0	0	0	0	0	0	0	2	0	0	0	0	0
6108087	TGCAGCGACTAAAGTAACTGATTTTGGTGATCTTGTTACAGATCGGAAGAGCGGTTCAGCAGGAATGCC	32:T>C	32	0	0	0	0	1	0	0	0	0	0	1	0	0	0	0	0	0	0	0	0	0	1	0	0	0	0	0	0	0	0	0	0	0	0	0	0	0	0	0	0	2	0	0	0	0	0
6074781	TGCAGCTTCATGAAAAGTAGAGCCAGTGAATCCAATTGTTACAGATCGGAAGAGCGGTTCAGCAGGAAT	9:A>G	9	0	0	2	0	0	0	0	0	0	2	0	0	0	0	0	0	0	0	0	0	0	2	0	0	0	0	0	0	0	0	0	0	0	0	0	0	0	0	0	0	0	0	0	0	0	0
6059573	TGCAGACTATGATTACCATGAAGTTGGAAGGGGCATTTGTACAATTATTCACCATTGGTATTTTGTACT	53:A>G	53	2	0	0	0	0	0	0	0	0	0	0	0	0	0	0	0	0	0	0	0	0	0	0	0	0	0	0	0	0	0	0	0	0	0	0	0	0	0	0	0	0	0	0	0	0	0
100036463	TGCAGCTGGTTCCTAACAACAAATCTCTGTTGAACATACCAATGTATCCATCCTCCCAACTTCAGGTCC	52:C>T	52	1	1	1	1	NA	1	NA	1	1	1	1	1	NA	1	NA	1	1	NA	1	1	1	1	NA	1	1	1	NA	1	1	1	NA	1	1	0	1	1	1	1	1	1	1	1	1	1	1	1
6060785	TGCAGCCTTTGGTGCGTTTGAGTAATGCACTGATACACATGTATGCCAGTTGTGGAATCATCGATGAAG	61:C>T	61	0	0	0	0	0	0	0	0	0	0	0	0	0	0	0	0	0	0	0	0	0	0	0	0	0	0	0	0	0	0	0	0	0	0	0	0	0	0	0	0	0	0	0	0	0	0
6060785	TGCAGCCTTTGGTGCGTTTGAGTAATGCACTGATACACATGTATGCCAGTTGTGGAATCATCGATGAAG	60:T>C	60	0	0	0	0	0	0	0	0	0	0	0	0	0	0	0	0	0	0	0	0	0	0	0	0	0	0	0	0	0	0	0	0	0	0	0	0	0	0	0	0	0	0	0	0	0	0
9582962	TGCAGGGTATCTTGTGCTCCTGTCGAACATATATGCTTTTGCTAAAAGGTGGCAGGATGTGATTACTGT	21:G>A	21	0	0	0	0	0	0	0	0	0	0	0	0	0	0	1	0	0	0	0	0	0	0	1	0	0	0	0	0	0	0	0	0	0	1	0	0	0	0	0	0	0	0	0	0	0	0
9582962	TGCAGGGTATCTTGTGCTCCTGTCGAACATATATGCTTTTGCTAAAAGGTGGCAGGATGTGATTACTGT	24:G>A	24	0	0	0	0	0	0	0	0	0	0	0	0	0	0	NA	0	0	0	0	0	0	0	NA	0	0	0	0	0	0	0	0	0	0	NA	0	0	0	0	0	0	0	0	0	0	0	0
6086866	TGCAGAACAAGGATCCTTGTTTGTGCTCTATAATTTTTCATCCTGTTCAATCCACTAGAAATGACATAT	44:G>A	44	0	0	0	0	0	0	0	0	0	0	0	0	0	0	NA	0	0	0	0	0	0	0	NA	0	0	0	0	0	0	0	0	0	0	NA	0	0	0	0	0	0	0	0	0	0	0	0
6123123	TGCAGAGTTCTTCCAACTGAGGAGTTGTAGATATTGGAAGCAATGTGGAGTAAAAGGAGTCTGAAAATC	51:A>C	51	0	0	0	0	0	0	0	0	0	0	0	0	0	0	0	0	0	0	0	0	0	0	0	0	0	0	0	0	0	0	0	0	0	0	0	0	0	0	0	0	0	0	0	0	0	0
100064739	TGCAGCATTGTCACGAGCAATGTCGGTGGGCTAGATGATCTGGAGTTACAGATCGGAAGAGCGGTTCAG	29:G>A	29	1	1	1	1	1	1	1	1	1	1	1	1	1	1	1	1	1	1	1	1	1	1	1	1	1	1	1	1	1	1	1	1	1	1	1	1	1	1	1	1	1	1	1	1	1	1
100064738	TGCAGCATTGTCACGAGCAATGTCGGTGGACTAGATGATCTGGAGTTACAGATCGGAAGAGCGGTTCAG	11:C>T	11	0	0	0	0	0	0	0	0	0	0	0	0	0	0	0	0	0	0	0	0	0	0	0	0	0	0	0	0	0	0	0	0	0	0	0	0	0	0	0	0	0	0	0	0	0	0
6124513	TGCAGTACTGGCTATGGATGAGTCAGTATTAGATGTTGATCAAGTGGATAACCTGATTACAGATCGGAA	16:G>A	16	0	0	0	0	1	0	0	0	0	0	1	0	0	0	0	0	0	0	0	0	0	1	0	0	0	0	0	0	0	0	0	0	0	0	0	0	0	0	0	0	2	0	0	0	0	0
9577775	TGCAGTGTTGGAATCTTATGATGTGGTATGCACTGATTGCACGTTTCAAAGCATTTATTGTTGTAAGAC	68:C>A	68	1	1	1	1	1	1	1	1	1	1	1	1	1	1	NA	1	1	1	1	1	1	1	NA	1	1	1	1	NA	1	1	1	1	1	NA	1	1	1	1	1	NA	1	1	1	1	1	1
9575453	TGCAGAGACCAACCAATTATACATATACATATATATACCCAATTAGATAAACAACAAAGGAATAATCAC	66:C>A	66	0	0	0	0	NA	0	0	0	0	0	NA	0	0	0	0	0	0	0	0	0	0	NA	0	0	0	0	0	0	0	0	0	0	0	0	0	0	0	0	0	0	0	0	0	0	0	0
9576403	TGCAGCCCTGTGAAGAGAGCATTCAATTTGTATTCTACACTAAAAATGACTAGATTTTGATTGTCTTGT	27:T>A	27	0	0	0	0	0	0	0	0	0	0	0	0	0	0	0	0	0	0	0	0	0	0	0	0	0	0	0	0	0	0	0	0	0	0	0	0	0	0	0	0	0	0	0	0	0	0
9577186	TGCAGGTACCCACTTCACTTCTCTTCTACAAGTTTTGATTTTGATTATTCATTTACTGAGAGCAGCCCT	58:A>T	58	0	0	0	0	0	0	0	0	0	0	0	0	0	0	0	0	0	0	0	0	0	0	0	0	0	0	0	0	0	0	0	0	0	0	0	0	0	0	0	0	0	0	0	0	0	0
100051152	TGCAGCATGTTCTATGTTATTCAAAAATGTGCTAAGGCCCCCTTGCCTCTCCACTGGACCCAAGCCACC	17:T>G	17	1	1	1	1	1	1	NA	1	NA	1	NA	1	1	1	1	1	1	1	1	NA	1	1	1	1	1	NA	1	1	NA	NA	1	1	1	NA	NA	NA	1	1	1	1	NA	NA	1	1	NA	1
4399492	TGCAGTTCCAATGCCTAGAAATCTTCCTGACAGGGTACAATGTCTTTCACTTTGACAATTAATTACAGA	9:A>G	9	0	0	2	0	0	0	0	0	0	0	0	0	0	0	0	0	0	0	0	0	0	0	0	0	0	0	0	0	0	0	0	0	0	0	0	0	0	0	0	0	0	0	0	0	0	0
9579997	TGCAGTAACATATTTCTGCGGGCATGATATCTGCACATTTGCAGTTACAGATCGGAAGAGCGGTTCAGC	18:C>G	18	1	0	0	1	1	1	1	1	1	1	1	1	1	1	0	0	1	1	1	1	1	1	0	1	1	1	1	1	1	1	1	1	1	0	1	1	1	1	1	1	1	1	1	1	1	1
100050968	TGCAGCAGCAGGAGGGTTGAGTAGTTGCTGCATAAGCTGTGTAGTGAAGACAAGTCTTCTTTTTGACTT	8:C>G	8	0	0	2	0	0	0	0	0	NA	0	0	0	0	0	0	NA	NA	0	0	0	0	0	0	0	0	0	NA	0	0	0	NA	0	NA	0	0	0	0	0	0	0	0	0	0	0	0	0
9579623	TGCAGCAACTTCCAAACCAACCATAACAAAGAATATTACAGATCGGAAGAGCGGTTCAGCAGGAATGCC	30:G>T	30	0	0	0	0	0	0	0	0	0	0	0	0	0	0	0	0	0	0	0	0	0	0	0	0	0	0	0	0	0	0	0	0	0	0	0	0	0	0	0	0	0	0	0	0	0	0
6090479	TGCAGTGTTGTGTCACTCCCATCCTTGCAAACACACCAAGACCCACCTTTCACAAAACAAAATACCCAA	17:C>T	17	0	0	0	0	0	0	0	0	0	0	0	0	0	0	0	0	0	0	0	0	0	0	0	0	0	0	0	0	0	0	0	0	0	0	0	0	0	0	0	0	0	0	0	0	0	0
6062168	TGCAGTATGAAAAGATGCACGACACAAATAGTACCATTTTCATTGTCCCTTAGGTACAATAGCACCTCC	26:A>G	26	0	0	0	0	1	0	0	0	0	0	1	0	0	0	0	0	0	0	0	0	0	1	0	0	0	0	0	0	0	0	0	0	0	0	0	0	0	0	0	0	0	0	0	0	0	0
9582548	TGCAGCTGGCAAAGGAAACCACTTTCTAGAATCTGTTTACTACTGATATATACAATCCTACTCAATTGA	60:C>T	60	0	0	0	0	0	0	0	0	0	0	0	0	0	0	1	0	0	0	0	0	0	0	1	0	0	0	0	0	0	0	0	0	0	1	0	0	0	0	0	0	0	0	0	0	0	0
9582547	TGCAGCTGGCAAAGGAAACCACTTTCTAGAGTCTGTTTACTACTGATATATACAATCCTATTCAATTGA	30:G>A	30	1	1	1	1	1	1	1	1	1	1	1	1	1	1	NA	1	1	1	1	1	1	1	NA	1	1	1	1	1	1	1	1	1	1	NA	1	1	1	1	1	1	1	1	1	1	1	1
9585886	TGCAGATTTCTGCCGACCGAGAACCAGAAGCTGGTTCTTCGAGTCAAATTGATGTTGAAAAATATGAAA	33:G>C	33	0	0	0	0	1	0	0	0	0	0	1	0	0	NA	1	0	0	0	0	0	0	1	1	0	0	0	0	0	0	0	0	0	0	1	0	0	0	0	0	0	1	0	0	0	0	0
9578007	TGCAGTTTGTTTCGGCAAGCACTTGTTTGTTTTTGGTGGATTTACAGATGCTCAAAATTTATATAATGA	12:C>T	12	0	0	0	0	0	0	0	0	0	0	0	0	0	0	0	0	0	0	0	0	0	0	0	0	0	0	NA	0	0	0	0	0	0	0	0	0	0	0	0	0	0	0	0	0	0	0
4399700	TGCAGATAATGGTAGCGATGTCTACTATAATGATCTTTACATATTGAATACAGGTGATTTTCCCTTTTC	15:C>T	15	0	0	0	0	0	0	0	0	0	0	0	0	0	0	0	0	0	0	0	0	0	0	0	0	0	0	2	0	0	0	0	0	0	0	0	0	0	0	0	0	0	0	0	0	0	0
6087960	TGCAGATTTTCCGCAACCACCAAAGATGAATAGCCGTTTACCAACAACTGCTGCACTATGTCCCTCACG	60:T>A	60	0	0	0	0	1	0	0	0	0	0	2	0	0	0	1	0	0	0	0	0	0	1	1	0	0	0	0	0	0	0	0	0	0	1	0	0	0	0	0	0	0	0	0	0	0	0
6074673	TGCAGCTAAATGGTAAAGTAGCTCTTTCCGAACCACCTTACAGATCGGAAGAGCGGTTCAGCAGGAATG	17:G>A	17	0	0	0	0	0	0	0	0	0	0	0	0	0	0	0	0	0	0	0	0	0	0	0	0	0	0	0	0	0	0	0	0	0	0	0	0	0	0	0	0	0	0	0	0	0	0
6123593	TGCAGGTGTTTGGGACCAACAACCATCTCTTCCTTTACGTTGGCACATGTGTGGTGCTCTTCCCAAACA	38:G>A	38	0	0	0	0	0	0	0	0	0	0	0	0	0	0	0	0	0	0	0	0	0	0	0	0	0	0	0	0	0	0	0	0	0	0	0	0	0	0	0	0	0	0	0	0	0	0
9586089	TGCAGCATGTCAAGTCTAACTGAGTTGCAAGCAGCATAGGTTATATGGGTTTTTCTCTTTTGGTTTGGT	31:C>G	31	1	1	1	1	NA	1	1	1	NA	1	NA	1	1	1	1	1	1	1	NA	1	1	NA	NA	1	1	1	NA	1	1	1	1	1	1	1	1	1	1	1	1	1	1	1	1	1	1	1
9586090	TGCAGCATGTCAAGTCTAACTGAGTTGCAAGGAGCATAGATTATATGGGTTTTTCTCTTTTGGTTTGGT	39:A>G	39	1	1	1	1	0	1	1	1	NA	1	0	1	1	1	1	1	1	1	NA	1	1	0	NA	1	1	1	NA	1	1	1	1	1	1	1	1	1	1	1	1	1	2	1	1	1	1	1
9575043	TGCAGAACAACATTATAGGCTTCATGTTCCTCCCCAAAATCCTGTAAGCAGCCAATAGTTACAGATCGG	48:C>T	48	1	1	1	1	1	1	1	1	1	1	1	1	1	1	1	1	1	1	1	1	1	1	1	1	1	1	1	1	1	1	1	1	1	1	1	1	1	1	1	1	1	1	1	1	1	1
9586851	TGCAGTGAAGAAGGTGTTGTTGTACCTGAGCCAGTTGCAGCTGTGTCGATTCCTGGCGAGCCAATGGAC	48:A>G	48	0	0	0	0	NA	0	0	0	0	0	NA	0	0	0	NA	0	0	0	0	0	0	NA	NA	0	0	0	0	0	0	0	0	0	0	NA	0	0	0	0	0	0	0	0	0	0	0	0
9586850	TGCAGTGAAGAAGGTGTTGTTGTACCTGAGCCAGTTGCAGCTGTGTCAATTCCTGGTGAGCCAATGGAC	47:A>G	47	NA	NA	NA	NA	1	NA	NA	NA	NA	NA	1	NA	NA	NA	1	NA	NA	NA	NA	NA	NA	1	1	NA	NA	NA	NA	NA	NA	NA	NA	NA	NA	1	NA	NA	NA	NA	NA	NA	1	NA	NA	NA	NA	NA
9586851	TGCAGTGAAGAAGGTGTTGTTGTACCTGAGCCAGTTGCAGCTGTGTCGATTCCTGGCGAGCCAATGGAC	56:C>T	56	0	0	0	0	1	0	0	0	0	0	1	0	0	0	1	0	0	0	0	0	0	1	1	0	0	0	0	0	0	0	0	0	0	1	0	0	0	0	0	0	2	0	0	0	0	0
9576809	TGCAGGAACATCAGATAACTCCGTATCATCTGCAAATGGGACCAAAATGAAGATAATCTTCACATATGA	67:G>A	67	0	0	0	0	0	0	0	0	0	0	0	0	0	0	0	0	0	0	0	0	0	0	0	0	0	0	0	0	0	0	0	0	0	0	0	0	0	0	0	0	0	0	0	0	NA	0
100054219	TGCAGTTTCAAATGTTAGACAGGATCTAACCGAGTTGCAGCAAAAACATGCATGTCTTGTTCTTTCTAC	35:T>G	35	1	1	1	1	1	1	1	1	1	NA	1	1	1	NA	1	1	NA	1	NA	1	1	1	1	1	1	NA	1	1	1	1	1	1	1	1	1	1	1	1	1	1	1	NA	1	1	NA	1
9583380	TGCAGTCTTTGATATAAGACCAAATTTTGCACATTCGGATTTACCCAGCCAATCTTTGGAAAACTTTTC	23:A>G	23	0	0	0	0	0	0	0	0	0	0	0	0	0	0	0	0	0	0	0	0	0	0	0	0	0	0	0	0	0	0	0	0	0	0	0	0	0	0	0	0	0	0	0	0	0	0
6112152	TGCAGCACCACCAACCCTCTTACAGAAGACAATAGGTCTAATACAAAAGAGATAATGATGAAATAGAGT	44:A>G	44	0	0	0	0	NA	0	0	0	0	0	NA	0	0	0	NA	0	0	0	0	0	0	NA	NA	0	0	0	0	0	0	0	0	0	0	NA	0	0	0	0	0	0	0	0	0	0	0	0
6112152	TGCAGCACCACCAACCCTCTTACAGAAGACAATAGGTCTAATACAAAAGAGATAATGATGAAATAGAGT	23:A>T	23	0	0	0	0	1	0	0	0	0	0	1	0	0	0	1	0	0	0	0	0	0	1	1	0	0	0	0	0	0	0	0	0	0	1	0	0	0	0	0	0	2	0	0	0	0	0
6103662	TGCAGATTCCAGATGCTACGAGAGCTTATTCCACACAGTGATCAAAAGAGGGACAAAGCATCTTTTTTG	33:C>A	33	0	0	0	0	0	0	0	0	0	0	0	0	0	0	0	0	0	0	0	0	0	0	0	0	0	0	0	0	0	0	0	0	0	0	0	0	0	0	0	0	0	0	0	0	0	0
9575553	TGCAGAGGCTGGTGCCCAGGATGAAGAACTAGAAAACGAAGAAACATTTTTTCTCAAGAAAGAATTCCA	52:C>G	52	0	0	0	0	0	0	0	0	0	0	0	0	0	0	0	0	0	0	0	0	0	0	0	0	0	0	0	0	0	0	0	0	0	0	0	0	0	0	0	0	0	0	0	0	0	0
6116803	TGCAGTTAGAGTTTTCATCATTTCTATCGGTACTATTTGCTTGATGCACAGTGAAAATGGATGCCTCTG	7:A>G	7	0	0	0	0	0	0	0	0	0	0	0	0	0	0	0	0	0	0	0	0	0	0	0	0	0	0	0	0	0	0	0	0	0	0	0	0	0	0	0	0	0	0	0	0	0	0
100045951	TGCAGTTGCAAGTTCCTAGAAAAAGATATGGATTACAGATCGGAAGAGCGGTTCAGCAGGAATGCCGAG	27:A>T	27	0	0	0	0	1	0	0	0	0	0	1	0	0	0	0	0	0	0	0	0	0	1	0	0	0	0	0	0	0	0	0	0	0	0	0	0	0	0	0	0	2	0	0	0	0	0
100058272	TGCAGTTGCAAGTTCCTAGAAAAAGATATGGATTAATTACAGATCGGAAGAGCGGTTCAGCAGGAATGC	27:A>T	27	0	0	0	0	NA	0	NA	NA	0	0	NA	0	0	NA	0	0	NA	0	0	NA	NA	NA	0	0	0	0	NA	0	NA	0	0	0	NA	NA	NA	NA	NA	0	NA	0	0	NA	0	0	0	0
100045782	TGCAGTCACAGAAATTACTACATTATTACAGATCGGAAGAGCGGTTCAGCAGGAATGCCGAGACCGATC	10:G>A	10	0	0	NA	0	0	0	NA	0	0	NA	0	0	NA	0	0	0	0	NA	NA	0	NA	0	0	0	0	NA	NA	0	NA	0	0	0	NA	0	NA	NA	0	0	0	0	0	NA	0	0	0	0
9575821	TGCAGATGTATGAATTGTTACAGGTATTGTAGCTTACCAGTGGAAGATCATTCAGGTTATGCATTATAA	6:T>A	6	0	0	0	0	NA	0	0	0	NA	0	0	0	0	0	NA	0	0	0	0	0	0	0	0	0	0	0	0	0	NA	0	0	0	0	0	0	0	0	0	0	0	0	0	0	0	0	0
9576631	TGCAGCTGAGGCAATAGAAAAGGGGAAACATGGCAAGGGAAACAAGCTTTTATTTCCGTCTTCCATGGA	9:G>A	9	0	0	0	0	0	0	0	0	0	0	0	0	2	0	0	0	0	0	0	0	0	0	0	0	0	0	0	0	0	0	0	0	0	0	0	0	0	0	0	0	0	0	0	0	0	0
100053779	TGCAGATTTCAGTATCCTTTGCATGCTTCTTCATTCATCATTTCTCTCCCAATGTACCAATTTCATTGT	13:A>G	13	1	1	1	1	1	1	NA	1	1	NA	1	NA	1	1	1	1	1	NA	1	1	1	1	1	1	1	1	1	1	1	1	1	1	1	1	NA	NA	1	NA	1	NA	1	1	1	1	1	1
100053780	TGCAGATTTCAGTGTCCTTTGCATGCTTCTTCATTCATCATTTCTCTCCCAATGTACCAATTTCATTGT	38:C>T	38	0	0	0	0	0	0	NA	0	0	NA	0	NA	0	0	0	0	0	NA	0	0	0	0	0	0	0	0	0	0	0	0	0	0	0	0	NA	NA	0	NA	0	NA	0	0	0	0	0	0
6095969	TGCAGCACACATCTTTTGCAAATTTGACAAATAAGCACTAACCATATAGTTACAGATCGGAAGAGCGGT	23:T>A	23	0	0	0	0	0	0	0	0	0	0	0	0	0	0	0	0	0	0	0	0	0	0	0	0	0	0	0	0	0	0	0	0	0	0	0	0	0	0	0	0	0	0	0	0	0	0
6074493	TGCAGCATCATTCAAACTTCATACATGTTACAGATCGGAAGAGCGGTTCAGCAGGAATGCCGAGACCGA	22:A>G	22	0	0	0	0	0	0	0	0	0	0	0	0	0	0	0	0	0	0	0	0	0	0	0	0	0	0	0	0	0	0	0	0	0	2	0	2	0	0	0	0	0	0	0	0	0	0
6105240	TGCAGTTATTTTTAGTGGACCTATATTGGAGTATGGTTTTGAAGCTGAGTAAGAAGTGAAACTTGAGGC	55:G>T	55	0	0	0	0	1	0	0	0	0	0	1	0	0	0	0	0	0	0	0	0	0	1	0	0	0	0	0	0	0	0	0	0	0	0	0	0	0	0	0	0	2	0	0	0	0	0
6096397	TGCAGGCAAGCATAATAAATTCAACGAGTTTTTACAGATCGGAAGAGCGGTTCAGCAGGAATGCCGAGA	24:C>T	24	0	0	0	0	1	0	0	0	0	0	2	0	0	0	0	0	0	0	0	0	0	1	0	0	0	0	0	0	0	0	0	0	0	0	0	0	0	0	0	0	2	0	0	0	0	0
9589596	TGCAGAAGAATAGGTCAATAAAAACATCATGAAATTTTCAAGTCAACATTCTGAGAAACACGAAGGTAA	36:T>C	36	0	0	0	0	1	0	0	0	0	0	1	0	0	0	0	0	0	0	0	0	0	1	0	0	0	0	0	0	0	0	0	0	0	0	0	0	0	0	0	0	2	0	0	0	0	0
9589596	TGCAGAAGAATAGGTCAATAAAAACATCATGAAATTTTCAAGTCAACATTCTGAGAAACACGAAGGTAA	59:A>G	59	0	0	0	0	NA	0	0	0	0	0	NA	0	0	0	0	0	0	0	0	0	0	NA	0	0	0	0	0	0	0	0	0	0	0	0	0	0	0	0	0	0	0	0	0	0	0	0
9589596	TGCAGAAGAATAGGTCAATAAAAACATCATGAAATTTTCAAGTCAACATTCTGAGAAACACGAAGGTAA	19:A>G	19	0	0	0	0	NA	0	0	0	0	0	NA	0	0	0	0	0	0	0	0	0	0	NA	0	0	0	0	0	0	0	0	0	0	0	0	0	0	0	0	0	0	0	0	0	0	0	2
9589596	TGCAGAAGAATAGGTCAATAAAAACATCATGAAATTTTCAAGTCAACATTCTGAGAAACACGAAGGTAA	23:A>C	23	0	0	2	0	NA	0	0	0	0	0	NA	0	0	0	0	0	0	0	0	0	0	NA	0	0	0	0	0	0	0	0	0	0	0	0	0	0	0	0	0	0	0	0	0	0	0	0
9583046	TGCAGGTGATTTCGAAACAAGCATAAGGTCAAACAGTATAATACAATGCAAAAACAACAAGATGGTTCA	51:A>T	51	1	1	1	1	NA	1	1	1	NA	1	1	NA	1	1	NA	NA	1	NA	NA	1	1	1	1	1	1	1	1	1	1	1	1	1	1	1	1	1	NA	1	1	1	1	1	1	1	1	1
100052397	TGCAGGTGATTTCGAAACAAGCATAAGGTCAAACAGTATAATACAATGCAATAACAACAAGATGGTTCA	5:G>T	5	0	0	0	0	NA	0	0	0	NA	0	0	NA	0	0	NA	NA	0	NA	NA	0	0	0	0	0	0	0	0	0	0	0	0	0	0	0	0	0	NA	0	0	0	0	0	0	0	0	0
6060818	TGCAGCGCTTGCTCCGAAAAGTGTAAGAGGTGCCCAATTTGCCGTGACTTGATCGCGGAACGCCTGCTT	5:C>T	5	0	0	0	0	0	0	0	0	0	0	0	0	0	0	0	0	0	0	0	0	0	0	0	0	0	0	0	0	0	0	0	0	0	0	0	0	0	0	0	0	0	0	0	0	0	0
6060818	TGCAGCGCTTGCTCCGAAAAGTGTAAGAGGTGCCCAATTTGCCGTGACTTGATCGCGGAACGCCTGCTT	53:C>T	53	0	0	0	0	0	0	0	0	0	0	0	0	0	0	0	0	0	0	0	0	0	0	0	2	2	0	0	0	0	0	0	0	0	0	0	0	0	0	0	0	0	0	0	0	0	0
6083498	TGCAGCTTTGGTTGTTATGGGAGTTGTTACTCATTGGTGAACCGATTCTCATCATTGCACCTACACCTC	52:C>A	52	0	0	0	0	0	0	0	0	0	0	0	0	0	0	0	0	0	0	0	0	0	0	0	0	0	0	0	0	0	0	0	0	0	0	0	0	0	0	0	0	0	0	0	0	0	0
6089931	TGCAGTAGAAGGTGCGGTCCAAACGGAATGAAGAGGAGCAGTGGTAGCATAATAATCATCATCATCTTC	16:G>T	16	0	0	0	0	1	0	0	0	0	0	1	0	0	0	0	0	0	0	0	0	0	1	0	0	0	0	0	0	0	0	0	0	0	0	0	0	0	0	0	0	2	0	0	0	0	0
6099517	TGCAGCAACAGTTATGGGATTTATTGCATGTTTACGTAGACTACTTGCTTCAAGAAGTGCAGCTTCACA	9:A>T	9	NA	0	0	0	0	0	0	0	0	0	0	0	0	0	0	0	0	0	NA	0	0	0	0	0	0	0	0	0	0	0	0	0	0	0	0	0	0	0	0	0	0	0	0	0	0	0
6117690	TGCAGTTGAGTCATACTGAAACAGCAGTGGCAAAAGGTACCTATCGTGGACCATATAAAATGAGTAAGT	47:G>T	47	0	0	0	0	0	0	0	0	0	0	0	0	0	0	0	0	0	0	0	0	0	0	0	0	0	0	0	0	0	0	0	0	0	0	0	0	0	0	0	0	0	0	0	0	0	0
100059817	TGCAGAAGAATCTGGTGCAACAGAATCACATGGTATTGGCGTTAGTGTTCAAATTGCAAAAAACATGCA	41:T>C	41	0	0	0	0	0	0	0	0	0	0	0	0	0	0	0	0	0	0	0	0	0	0	0	0	0	0	2	0	0	0	0	NA	0	0	0	0	0	0	0	0	0	0	0	0	0	0
6058980	TGCAGAAAATAAATAAGATTAGTCAACCATGATGCATAGGAAGTATTTCGATATACAATGAGTCAGTTA	49:G>A	49	0	1	1	0	0	0	0	0	0	0	0	0	0	0	0	1	0	0	0	0	0	0	0	0	0	0	0	0	0	0	0	0	0	0	0	0	0	0	0	0	0	0	0	0	0	0
9583789	TGCAGTTTTGGCAAATGAGTTTTTCCCCAAGTTTACCGCAAAGATAATCAAGATTACGCCTCTTATAGG	63:T>G	63	NA	NA	NA	1	1	1	1	1	1	1	1	1	1	1	1	NA	1	1	1	NA	1	1	1	1	1	1	1	NA	1	1	1	1	1	1	1	1	NA	1	1	NA	1	1	NA	1	1	1
100053558	TGCAGTTTTGGCAAATGAGTTTTTCCCCAAGTTTACCGCAAAGATAATCAAGATTACGCCTCTGATAGG	66:A>C	66	1	1	1	0	0	0	0	0	0	0	0	0	0	0	0	1	0	0	0	1	0	0	0	0	0	0	0	1	0	0	0	0	0	0	0	0	1	0	0	1	2	0	1	0	0	0
9575789	TGCAGATGCCTTCCAAAAAGTCTTCATTCCAGGTTACAGGTACAACCATACAACAATAATATAATAGTG	21:C>T	21	0	0	0	0	0	0	0	0	0	0	0	0	0	0	1	0	0	0	0	0	0	0	0	0	0	0	0	0	NA	0	0	0	0	0	0	0	0	0	0	0	0	NA	0	0	0	0
9583644	TGCAGTTGAAATTGCTAGCTGCATAGGATTTAGTTTCTGACTTGGGTACAACCTCATGGCTAATTTTCA	20:G>A	20	1	NA	1	1	NA	1	NA	1	NA	1	NA	NA	1	1	1	1	NA	1	1	1	1	NA	NA	1	1	NA	1	1	NA	1	1	1	1	NA	NA	NA	1	1	1	1	NA	1	1	1	1	1
9577914	TGCAGTTGCTCCTATTGGTACTGAACCCCTCCCACCCCTTTGTAAAACTTCTACTTATTTTCTAATTGA	60:T>A	60	1	1	1	1	1	1	1	1	1	1	1	1	1	1	0	1	1	1	1	NA	1	1	1	1	1	1	1	1	1	1	1	1	1	1	1	1	1	1	1	1	1	1	1	1	1	1
100032850	TGCAGATATAGGAAACTGCAAGTTATCGGAATTCCTGCTATTGATACTACAACTACCAACAGAGCATGT	26:C>A	26	1	1	1	1	1	1	1	1	1	1	1	1	1	1	1	1	1	1	1	NA	1	NA	NA	1	1	1	NA	1	NA	1	1	1	1	NA	1	NA	1	1	1	1	1	1	1	1	1	1
9576730	TGCAGCTTCTGTTTCAATGCGTCCGCCAAGAACATGCAACTCTGGTTCACAAAACAATCATATTCAAAC	16:A>G	16	1	1	1	1	1	1	1	1	NA	1	1	1	1	1	1	1	1	1	1	1	NA	1	1	1	1	1	NA	NA	NA	1	1	1	1	1	1	NA	1	1	1	1	1	1	1	1	1	1
9583053	TGCAGGTGCTATTCCAATTTCAACTTATGCCACCGTTCCAACATTGCCAAAAGTTACATCTGTTCCTTC	61:G>A	61	0	0	0	0	0	0	0	0	NA	0	0	0	NA	0	1	0	0	0	0	0	0	0	0	0	0	0	0	0	0	0	0	0	0	0	0	0	0	0	0	0	0	NA	0	0	0	0
9583053	TGCAGGTGCTATTCCAATTTCAACTTATGCCACCGTTCCAACATTGCCAAAAGTTACATCTGTTCCTTC	17:T>C	17	0	0	0	0	0	0	0	0	NA	0	0	0	NA	0	NA	0	0	0	0	0	0	0	0	0	0	0	0	0	0	0	0	0	0	0	0	0	0	0	0	0	0	NA	0	0	0	0
9575982	TGCAGCAACAAACTTTGGTGGCTTCAGTTTTGGTCATAATATGGGTCCAAGGCAAGGTGCTGCTGAACA	33:T>G	33	0	0	0	0	NA	0	0	0	0	0	1	0	0	0	0	0	NA	0	0	0	0	1	1	0	0	0	0	0	0	0	0	0	0	1	0	0	0	0	0	0	1	0	0	0	0	0
6120322	TGCAGCCAGTACACTAAAGATATCTTCCCTCGAGTCATGTTTTGCCAATAAGTCAGAGCACTGATTAGC	56:A>C	56	1	1	1	0	0	0	2	0	0	0	0	0	0	0	0	0	0	0	0	0	0	0	0	0	0	0	0	1	0	0	0	0	0	0	0	0	0	0	0	0	2	0	1	0	0	0
4399924	TGCAGCCTCCTCCTGAGTCGGCCTTTTCCTATAGAAGTGACAATTCTCTTGTTTACCAATACAAAGATG	39:A>G	39	NA	NA	NA	0	NA	0	0	0	0	0	NA	NA	NA	NA	NA	0	NA	0	0	0	NA	NA	NA	NA	0	NA	0	NA	0	NA	NA	NA	0	NA	0	0	0	0	0	0	NA	0	NA	0	0	0
4400177	TGCAGCCTCCTCCTGAGTCGGCCTTTTCCTATAGAAGTGACAATTCTTTGTTTACCAATACAAAGATGT	56:A>G	56	0	0	0	NA	0	0	0	NA	NA	NA	0	0	0	0	0	NA	0	NA	NA	NA	0	0	0	0	NA	0	NA	0	NA	0	0	0	NA	0	NA	NA	NA	NA	NA	NA	0	NA	0	NA	NA	0
6063140	TGCAGTTTTTTTACACTATTATTCTGTCTTACATGTCATAAAATAAAATGAATGCATCTCTAAACTATA	29:T>C	29	NA	NA	NA	0	0	0	0	0	0	0	0	0	0	0	0	1	0	0	0	0	0	0	0	0	0	0	0	NA	0	0	0	0	0	0	0	0	0	0	0	0	0	0	NA	0	0	0
6119818	TGCAGGTAGCTAGGGCTCCAGTACTCTTTTTCTCAGGTAGAAATAACAGACATGCTTTCTTTCAAATGT	33:C>G	33	0	0	0	0	0	0	0	0	0	0	0	0	0	0	0	0	0	0	0	0	0	0	0	0	0	0	0	0	0	0	0	0	0	0	0	0	0	0	0	0	0	0	0	0	0	0
9586243	TGCAGCTAGACATGTCTCTTTCAAGCTTCGAGCTAGATAGAAAGTGGAAGAAGAAGAAGAAGAAGAAAG	61:G>A	61	1	1	1	1	1	1	1	1	1	1	1	1	1	1	1	1	1	1	1	1	1	1	1	1	1	1	1	1	1	1	1	1	1	1	1	1	1	1	1	1	1	1	1	1	1	1
6096817	TGCAGTGGGCACTACTAAATGAAACTACTTTCTTTTTACAGATCGGAAGAGCGGTTCAGCAGGAATGCC	13:A>G	13	0	0	0	0	0	0	0	0	0	0	0	0	0	0	0	0	0	0	0	0	0	0	0	0	0	0	0	0	0	0	0	0	0	0	0	0	0	0	0	0	0	0	0	0	0	0
6111826	TGCAGGCAAGGAATGCTGGGACCGGGAAAGGATAATGGTTTTGAAGTTCATTTAGAGAAAGCAGATTTA	34:A>T	34	0	0	0	0	0	0	0	0	0	0	0	0	0	0	0	0	0	0	0	0	0	0	0	0	0	0	0	0	0	0	0	0	0	0	0	0	0	0	0	0	0	0	0	0	0	0
100064698	TGCAGCACTACCATAAAAAAGAGGCCTCATTTACAGATCGGAAGAGCGGTTCAGCAGGAATGCCGAGAC	29:T>C	29	1	1	1	1	1	1	NA	1	1	1	1	1	1	1	1	1	1	1	1	1	1	1	1	1	1	1	1	1	1	1	1	1	1	1	1	1	1	1	1	1	1	1	1	1	1	1
100064594	TGCAGATCCATACCAGAACATAGTTGGAATTTTACAGATCGGAAGAGCGGTTCAGCAGGAATGCCGAGA	16:A>G	16	0	0	2	0	0	0	0	0	0	0	0	0	0	0	0	0	0	0	0	0	0	0	0	0	0	0	0	0	0	0	0	0	0	0	0	0	0	0	0	0	0	0	0	0	0	0
100037213	TGCAGTCTGTGTTCTTTAGCTCACCCAAGTTATACATGTGAAGCATAATTTGAGTCTCTATTTGGCTTA	24:C>G	24	NA	0	0	0	0	0	0	0	0	0	0	0	0	NA	0	NA	0	0	0	0	0	0	0	0	0	0	0	0	0	0	0	NA	0	0	0	0	0	0	0	0	0	0	0	NA	0	0
100032451	TGCAGACAGGTACCAAAATATGCATGTATACATTATACTAATAGAAAATTCCATTGCATCATGGGCAAA	32:T>G	32	0	0	0	0	0	0	0	0	0	0	0	0	0	0	0	0	0	NA	0	0	0	0	0	0	0	0	0	0	0	0	0	0	0	0	0	0	0	0	0	0	0	0	0	0	0	0
6124707	TGCAGATTCAGATCATGTCTTGAAGAGAACAAGACCTTTTGGCATATCAGATGAAGTACAGTTCTTGCA	47:C>T	47	0	1	1	0	0	0	0	0	0	0	0	0	0	0	0	1	0	0	0	0	0	0	0	0	0	0	0	0	0	0	0	0	0	0	0	0	0	0	0	0	0	0	0	0	0	0
6124707	TGCAGATTCAGATCATGTCTTGAAGAGAACAAGACCTTTTGGCATATCAGATGAAGTACAGTTCTTGCA	29:C>T	29	0	NA	NA	0	0	0	0	0	0	0	0	0	0	0	0	NA	0	0	0	0	0	0	0	0	0	0	0	0	0	0	0	0	0	0	0	0	0	0	0	0	0	0	0	0	0	0
6124707	TGCAGATTCAGATCATGTCTTGAAGAGAACAAGACCTTTTGGCATATCAGATGAAGTACAGTTCTTGCA	42:C>A	42	0	NA	NA	0	0	0	0	0	0	0	0	0	0	0	0	NA	0	0	0	0	0	0	0	0	0	0	0	0	0	0	0	0	0	0	0	0	0	0	0	0	0	0	0	0	0	0
100053971	TGCAGGACCGATAGGTTTGGCCACAGCAAACAATGCAGGTATTGTCACAACATGTAACTGTTTTTTAGT	42:T>C	42	0	0	0	0	0	0	0	0	0	0	0	0	0	0	0	0	0	0	0	0	0	0	0	0	2	0	0	0	0	0	0	0	0	0	0	0	0	0	0	0	0	0	0	0	0	0
6062947	TGCAGTTGGTGGAGCTTCTAGATAGTCCATTGCATAACTATTTCAAGCAGGGTGACTGCTTGAATTATT	19:A>G	19	0	0	0	0	0	0	0	0	0	0	0	0	0	0	0	0	0	0	0	0	0	0	0	0	0	0	0	0	0	0	0	0	0	0	0	0	0	0	0	0	0	0	0	0	0	0
6116676	TGCAGTGGATTACCTTCTTGGATTCTGAAGGGCGAGTCACTGATTCAGAAGCTTTGAGAAAGAGAATAT	53:T>C	53	0	0	0	0	0	0	0	0	0	0	0	0	0	0	0	0	0	0	0	0	0	0	0	0	0	0	0	0	0	0	0	0	0	0	0	0	0	0	0	0	0	0	0	0	0	0
6121192	TGCAGATGTTTCACCCCAATAAGCAATTCAGCAAACAACATCTTACAGATCGGAAGAGCGGTTCAGCAG	18:A>G	18	0	0	0	0	0	0	0	0	0	0	0	0	0	0	0	0	0	0	0	0	0	0	0	0	0	0	0	0	0	0	0	0	0	0	0	0	0	0	0	0	0	0	0	0	0	0
6121192	TGCAGATGTTTCACCCCAATAAGCAATTCAGCAAACAACATCTTACAGATCGGAAGAGCGGTTCAGCAG	11:C>G	11	0	0	0	0	0	0	0	0	0	0	0	0	0	0	0	0	0	0	0	0	0	0	0	0	0	0	0	0	0	0	0	0	0	0	0	0	0	0	0	0	0	0	0	0	0	0
6101629	TGCAGGTTCATCAATTTCATACACAGTGAAACAAAAACACCCTTCATTTATTCACAACAAAAAGGGTAG	38:A>G	38	0	0	0	0	0	0	0	0	0	0	0	0	0	0	0	0	0	0	0	0	0	0	0	0	0	0	0	0	0	0	0	0	0	0	0	0	0	0	0	0	0	0	0	0	0	0
6100552	TGCAGCTCCACTTGATTGCTGGAATATGATTTTATTTTTTCTTGGTAAATATGATCGTTCTTTGTAAGT	44:G>C	44	0	0	0	0	0	0	0	0	0	0	0	0	0	0	0	0	0	0	0	0	0	0	0	0	0	0	0	0	0	0	0	0	0	0	0	0	0	0	0	0	0	0	0	0	0	0
6100552	TGCAGCTCCACTTGATTGCTGGAATATGATTTTATTTTTTCTTGGTAAATATGATCGTTCTTTGTAAGT	49:T>C	49	0	0	0	0	0	0	0	0	0	0	0	0	0	0	0	0	0	0	0	0	0	0	0	0	0	0	0	0	0	0	0	0	0	0	0	0	0	0	0	0	0	0	0	0	0	0
9582458	TGCAGCTATGTATACACTCATCAGATGAATAAGAGAACAACTTTTTCAATCAATATAATTGGATAATAC	13:A>G	13	1	0	0	1	1	1	1	1	1	1	1	1	1	1	1	0	1	1	1	1	1	1	1	1	1	1	1	1	1	1	1	1	1	1	1	1	1	1	1	1	1	1	1	1	1	1
100051534	TGCAGCTATGTATGCACTCATCAGATGAATAAGAGAACAACTTTTTCAATCAATATAATTGGATAATAC	31:A>C	31	0	NA	NA	0	0	0	0	0	0	0	0	0	0	0	0	NA	0	0	0	0	0	0	0	0	0	0	0	0	0	0	0	0	0	0	0	0	0	0	0	0	0	0	0	0	0	0
9588337	TGCAGATTTGCAAGGAAAATTGCAAACCTCCATAGAAGCTTCTAAATGATTGCAGTATAGATGCAAAAA	13:G>A	13	NA	1	1	NA	1	NA	NA	NA	NA	NA	1	1	1	1	1	1	1	NA	NA	NA	1	1	NA	1	NA	1	NA	NA	NA	1	1	1	NA	1	NA	NA	NA	NA	NA	NA	1	NA	NA	NA	NA	1
4399891	TGCAGATTTGCAAAGAAAATTCCAAACCTCCATAGAAGCTTCTAAATGATTGCAGTATAGATGCAAAAA	9:G>T	9	NA	0	0	NA	0	NA	NA	NA	NA	NA	0	0	0	0	0	0	0	NA	NA	NA	0	0	NA	0	NA	0	NA	NA	NA	0	0	0	NA	0	NA	NA	NA	NA	NA	NA	0	NA	NA	NA	NA	0
9588338	TGCAGATTTTCAAAGGAAATTCCAAACCTCCATAGAAGCTTCTAAATGATTGCGGTATAGATGCAAAAA	15:G>A	15	NA	1	1	NA	1	NA	NA	NA	NA	NA	1	1	1	1	1	1	1	NA	NA	NA	1	1	NA	1	NA	1	NA	NA	NA	1	1	1	NA	1	NA	NA	NA	NA	NA	NA	1	NA	NA	NA	NA	1
4399325	TGCAGCACCAAAATAGAATCAACTTCCAACCATAAATTTAGCCACCCTTTCTTGTAGGCCATTTTACAG	58:C>T	58	NA	0	0	NA	0	0	NA	NA	NA	NA	0	0	0	0	0	0	0	NA	NA	NA	0	0	NA	0	NA	0	NA	NA	NA	0	0	0	NA	0	NA	NA	NA	NA	NA	NA	0	NA	NA	NA	NA	NA
4399325	TGCAGCACCAAAATAGAATCAACTTCCAACCATAAATTTAGCCACCCTTTCTTGTAGGCCATTTTACAG	15:G>A	15	NA	0	0	NA	0	0	NA	NA	NA	NA	0	0	0	0	0	0	0	NA	NA	NA	0	0	NA	0	NA	0	NA	NA	NA	0	0	0	NA	0	NA	NA	NA	NA	NA	NA	0	NA	NA	NA	NA	NA
6104594	TGCAGGGGTAATATTTCCTGTACATGAACCCAATGTTGTGCCTCTCTTTCTTTCCCAAATTGATAGGGC	35:T>C	35	0	0	0	0	0	0	0	0	0	0	0	0	0	0	0	0	0	0	0	0	0	0	0	0	0	0	0	0	0	0	0	0	0	0	0	0	0	0	0	0	0	0	0	0	0	0
6104594	TGCAGGGGTAATATTTCCTGTACATGAACCCAATGTTGTGCCTCTCTTTCTTTCCCAAATTGATAGGGC	40:C>T	40	0	0	0	0	0	0	0	0	0	0	0	0	0	0	0	0	0	0	0	0	0	0	0	0	0	0	0	0	0	0	0	0	0	0	0	0	0	0	0	0	0	0	0	0	0	0
4401549	TGCAGAAGAAATGTTCTGTATATATATCTCTTTGTTTGGAGAAGCTGTTGTCTGAGTCTTTTGTACTGT	9:A>T	9	0	0	0	0	1	0	0	0	0	0	1	1	1	1	0	0	1	NA	0	0	1	1	0	1	0	1	0	0	0	1	1	1	0	1	0	0	0	0	0	0	2	0	0	0	0	0
4400898	TGCAGAAAGGCAAGCCCGCTATCTTGTAGCCGATTCTCTCGAATGCAGGTTACAGATCGGAAGAGCGGT	27:A>G	27	0	0	0	0	NA	0	0	0	0	0	NA	NA	NA	NA	0	0	NA	0	0	0	NA	NA	0	NA	0	NA	0	0	0	NA	NA	NA	0	NA	0	0	0	0	0	0	0	0	0	0	0	0
4400898	TGCAGAAAGGCAAGCCCGCTATCTTGTAGCCGATTCTCTCGAATGCAGGTTACAGATCGGAAGAGCGGT	17:G>A	17	0	0	0	0	1	2	0	0	0	0	1	1	1	1	0	0	1	0	0	0	1	1	0	1	0	1	0	0	0	1	1	1	0	1	0	0	0	0	0	0	2	0	0	0	0	0
4398836	TGCAGTCTGCACTTATTTGAGTATCATTTGTTCTTCAATTTTGAGTCAGCTTACCTGCATTGCCTGCCT	63:C>T	63	NA	2	1	0	1	0	0	NA	0	NA	1	1	1	1	1	0	1	NA	0	0	1	1	0	1	0	1	0	NA	NA	1	1	1	0	1	0	0	0	0	0	0	1	1	NA	0	0	0
100062146	TGCAGTCTGCACTTATTTGAGTATCATTTGTTCTTCAATTTTGAGTCAGCTTACCTGCATTGCTTGCCT	8:G>A	8	NA	0	0	NA	0	NA	NA	NA	NA	NA	0	0	0	0	0	NA	0	NA	NA	NA	0	0	NA	0	NA	0	NA	NA	NA	0	0	0	NA	0	NA	NA	NA	NA	NA	NA	0	0	NA	NA	NA	0
100067176	TGCAGGAGAAATCCAGTTCAGGAATACCAGTTGTCTCTTGTTGGCTTGCTATTGTTCGGGCTCTACTGC	33:T>C	33	0	0	0	0	0	0	0	0	0	0	0	0	0	0	0	0	0	0	0	0	0	0	0	0	0	0	0	0	0	0	0	0	0	0	0	0	0	0	0	0	0	0	0	0	0	0
9575007	TGCAGAAATACTTTTTCCAATCCCCTTCCCACTCAATTCATTGCCTGCTCGCGAAAAAGCGCTCCTTGT	52:G>A	52	0	0	0	0	0	0	0	0	0	0	0	0	0	0	0	0	0	0	0	0	0	0	0	0	0	0	0	0	0	0	0	0	0	0	0	0	0	0	0	2	0	0	0	0	0	0
4403050	TGCAGGGCAGAATGTAACAAATAGAAAGATGATCGAATTTCATATTCTTGATTACCAATGCAAGGGACT	33:C>T	33	0	0	0	0	1	0	NA	0	0	0	1	1	1	1	0	0	1	0	0	0	1	1	0	1	0	1	0	0	1	1	1	1	0	1	0	0	0	0	0	0	1	0	0	0	0	0
4403050	TGCAGGGCAGAATGTAACAAATAGAAAGATGATCGAATTTCATATTCTTGATTACCAATGCAAGGGACT	27:G>A	27	0	0	0	0	NA	0	NA	0	0	0	NA	NA	NA	NA	0	0	NA	0	0	0	NA	NA	0	NA	0	NA	0	0	NA	NA	NA	NA	0	NA	0	0	0	0	0	0	NA	0	0	0	0	0
9583290	TGCAGTCAAGCAATGACACATTTTGTGAGCTTATGCTCTGAAATTTTTGTTGGTTTGTGTGCTTGATGC	42:A>T	42	1	1	1	1	NA	1	1	1	1	1	1	1	NA	1	NA	1	1	1	1	1	NA	1	1	1	1	1	1	1	1	1	1	1	1	1	1	1	1	1	1	1	1	NA	1	1	1	1
100052799	TGCAGTCAAGCAATGACACATTTTGTGAGCTTATGCTCTGAATTTTTTGTTGGTTTGTGTGCTTGATGC	23:T>A	23	0	0	0	0	NA	0	0	0	0	0	0	0	NA	0	NA	0	0	0	0	0	NA	0	0	0	0	0	0	0	0	0	0	0	0	0	0	0	0	0	0	0	0	NA	0	0	0	0
6119003	TGCAGCTGTCAGCTTCGGCAGATTTGTTGCTGCAAAAAAGATTGAAATGATCGTAAGGCACAAAGGTGC	16:G>A	16	0	0	0	0	0	0	0	0	0	0	0	0	0	0	0	0	0	0	0	0	0	0	0	0	0	0	0	0	0	0	0	0	0	0	0	0	0	0	0	0	0	0	0	0	0	0
6119003	TGCAGCTGTCAGCTTCGGCAGATTTGTTGCTGCAAAAAAGATTGAAATGATCGTAAGGCACAAAGGTGC	57:G>A	57	0	0	0	0	0	0	0	0	0	0	0	0	0	0	0	0	0	0	0	0	0	0	0	0	0	0	0	0	0	0	0	0	0	0	0	0	0	0	0	0	0	0	0	0	0	0
6121928	TGCAGCTGCCCTTCTCGCATGGTTCGGAGTTTTACTTGCAACTGTGGGATTGGCTATGTTTTACAAGTG	54:T>A	54	0	0	0	0	0	0	0	0	0	0	0	0	0	0	0	0	0	0	0	0	0	0	0	0	0	0	0	0	0	0	0	0	0	0	0	0	0	0	0	0	0	0	0	0	0	0
4398724	TGCAGGAAATGGAGTGCATGATGTAAAACCAAAAAAATTTACTTGTCAGCTATGAACATCGCACAGGAA	32:A>G	32	0	0	0	0	1	0	0	0	0	0	1	1	1	1	0	1	1	0	0	0	1	1	0	1	0	1	0	0	1	1	1	1	0	1	0	0	0	0	0	0	2	0	0	0	0	0
4398724	TGCAGGAAATGGAGTGCATGATGTAAAACCAAAAAAATTTACTTGTCAGCTATGAACATCGCACAGGAA	11:G>A	11	0	0	0	0	NA	0	0	0	0	0	NA	NA	NA	NA	0	NA	NA	0	0	0	NA	NA	0	NA	0	NA	0	0	NA	NA	NA	NA	0	NA	0	0	0	0	0	0	0	0	0	0	0	0
9586739	TGCAGTAGATGGTATGATTTCCATGATAATTAGGAACTTTGTAACTAAATAGATATAATCGATATATGT	7:G>A	7	0	0	0	0	0	0	0	NA	NA	NA	0	0	0	0	NA	1	0	0	NA	0	0	0	0	0	0	0	0	0	0	0	0	0	0	0	0	0	0	0	0	NA	0	0	0	0	0	0
9586739	TGCAGTAGATGGTATGATTTCCATGATAATTAGGAACTTTGTAACTAAATAGATATAATCGATATATGT	22:A>G	22	0	0	0	0	0	0	0	1	NA	1	0	0	0	0	NA	NA	0	0	1	0	0	0	0	0	0	0	0	0	0	0	0	0	0	0	0	0	0	0	0	NA	0	0	0	0	0	0
6124845	TGCAGTATTGTTTGAACAGTGGTTCTTCAACATTACAGTTATATCAGTTGGAGAAGCTCCGGCACGTTC	9:G>A	9	0	0	0	0	0	0	0	1	0	1	0	0	0	0	0	0	0	0	2	0	0	0	0	0	0	0	0	0	0	0	0	0	0	0	0	0	0	0	0	0	0	0	0	0	0	0
6124845	TGCAGTATTGTTTGAACAGTGGTTCTTCAACATTACAGTTATATCAGTTGGAGAAGCTCCGGCACGTTC	63:A>G	63	0	0	0	0	0	0	0	NA	0	NA	0	0	0	0	0	0	0	0	0	0	0	0	0	0	0	0	0	0	0	0	0	0	0	0	0	0	0	0	0	0	0	0	0	0	0	0
9582599	TGCAGCTTGGTCGTTGTTGGAGGGATTCTTGTTGCAGCCACATTTATACTTTGTGGTGCGTTTCTTTTT	23:G>A	23	0	0	0	0	1	0	0	0	0	0	1	0	NA	0	0	0	0	0	0	0	0	1	0	0	0	0	0	0	0	0	NA	0	0	0	0	0	0	0	0	0	0	0	0	NA	0	0
6059625	TGCAGAGAAATATAAGGTTCCGGTAAATTGGTTTTGGTCCACATATAACACTCTCATAGTCCAGTTGCA	30:G>A	30	0	0	0	0	0	0	0	0	0	0	0	0	0	0	0	0	0	0	0	0	0	0	0	0	0	0	0	0	0	0	0	0	0	0	0	0	0	0	0	0	0	0	0	0	0	0
6061651	TGCAGGTAAAATTCGCCTATATGGAACTCAGTTCGCCAGCTTAGCCACTCCTCATGGTCGGGAATATGA	59:G>C	59	0	0	0	0	NA	0	0	0	0	0	NA	0	0	0	0	0	0	0	0	0	0	NA	0	0	0	0	0	0	0	0	0	0	0	0	0	0	0	0	0	0	0	0	0	0	0	0
6061651	TGCAGGTAAAATTCGCCTATATGGAACTCAGTTCGCCAGCTTAGCCACTCCTCATGGTCGGGAATATGA	10:A>G	10	0	0	0	0	NA	0	0	0	0	0	NA	0	0	0	0	0	0	0	0	0	0	1	0	0	0	0	0	0	0	0	0	0	0	0	0	0	0	0	0	0	0	0	0	0	0	0
6061651	TGCAGGTAAAATTCGCCTATATGGAACTCAGTTCGCCAGCTTAGCCACTCCTCATGGTCGGGAATATGA	33:C>T	33	0	0	0	0	1	0	0	0	0	0	1	0	0	0	0	0	0	0	0	0	0	1	0	0	0	0	0	0	0	0	0	0	0	0	0	0	0	0	0	0	2	0	0	0	0	0
6061651	TGCAGGTAAAATTCGCCTATATGGAACTCAGTTCGCCAGCTTAGCCACTCCTCATGGTCGGGAATATGA	34:G>A	34	0	0	0	0	NA	0	0	0	0	0	NA	0	0	0	0	0	0	0	0	0	0	NA	0	0	0	0	0	0	0	0	0	0	0	0	0	0	0	0	2	0	0	0	0	0	0	0
100045348	TGCAGCCATAGTAAAATTAGGATAAAATTAGTTACAGATCGGAAGAGCGGTTCAGCAGGAATGCCGAGA	8:T>G	8	0	0	0	0	0	0	0	0	0	0	0	NA	NA	NA	0	0	NA	0	0	0	NA	0	0	NA	0	NA	0	0	NA	NA	NA	NA	0	NA	0	0	0	0	0	0	0	0	0	0	0	0
100033572	TGCAGCATCTACGTGGGAGATTAGAAATTTGAACACACCTGTAGCATCAAATTGCCCTAAGTGTTTAGT	11:C>T	11	0	0	0	0	0	0	0	0	0	NA	0	NA	NA	NA	0	0	NA	0	0	0	NA	0	0	NA	0	NA	0	0	NA	NA	NA	NA	0	NA	0	0	0	0	0	0	0	0	0	0	0	0
4401620	TGCAGATTGAAATCCTGATTCACGCAGACCAAATTACCCAACCCTAACAGCACATGCCAGTGCCACCAC	22:C>T	22	0	0	0	0	NA	0	0	0	0	0	NA	NA	NA	NA	0	0	NA	0	0	0	NA	NA	0	NA	0	NA	0	0	NA	NA	NA	NA	0	NA	0	0	0	0	0	0	0	NA	0	0	0	0
4401620	TGCAGATTGAAATCCTGATTCACGCAGACCAAATTACCCAACCCTAACAGCACATGCCAGTGCCACCAC	17:A>G	17	0	0	0	0	NA	0	0	0	0	0	NA	NA	NA	NA	0	0	NA	0	0	0	NA	NA	0	NA	0	NA	0	2	NA	NA	NA	NA	0	NA	0	0	0	0	0	0	0	NA	0	0	0	0
4401620	TGCAGATTGAAATCCTGATTCACGCAGACCAAATTACCCAACCCTAACAGCACATGCCAGTGCCACCAC	64:A>G	64	0	0	0	0	1	0	0	0	0	0	1	NA	NA	NA	0	0	NA	0	0	0	NA	1	0	NA	0	NA	0	0	NA	NA	NA	NA	0	NA	0	0	0	0	0	0	2	NA	0	0	0	0
9586579	TGCAGGGTTACGAGAGTGAATTACTGCGGGAGTTATAATTACTGGACATGCTGTTATAATTACTGCGGG	33:T>A	33	NA	NA	NA	0	NA	0	0	0	0	0	NA	NA	NA	NA	1	0	NA	NA	0	0	NA	NA	0	NA	0	NA	0	NA	NA	NA	NA	NA	0	NA	0	0	0	0	0	0	NA	1	NA	0	0	0
100074958	TGCAGTTGCATTTCTTACATGGATTGGAATACCAATCAATTTTGAGGCCTCACAAGTGGTTACAGATCG	63:A>G	63	0	0	0	0	0	0	0	0	0	0	0	0	0	0	0	0	0	0	0	0	0	0	0	0	0	0	0	0	0	0	0	0	0	0	0	0	0	0	0	0	0	0	0	0	0	0
100074958	TGCAGTTGCATTTCTTACATGGATTGGAATACCAATCAATTTTGAGGCCTCACAAGTGGTTACAGATCG	62:C>A	62	0	0	0	0	0	0	0	0	0	0	0	0	0	0	0	0	0	0	0	0	0	0	0	0	0	0	0	0	0	0	0	0	0	0	0	0	0	0	0	0	0	0	0	0	0	0
100074958	TGCAGTTGCATTTCTTACATGGATTGGAATACCAATCAATTTTGAGGCCTCACAAGTGGTTACAGATCG	64:G>A	64	0	0	0	0	0	0	0	0	0	0	0	0	0	0	0	0	0	0	0	0	0	0	0	0	0	0	0	0	0	0	0	0	0	0	0	0	0	0	0	0	0	0	0	0	0	0
4402712	TGCAGAAAGAGGAACATAGCCGGCACTTCCCAAGCAAGCATTACAGATCGGAAGAGCGGTTCAGCAGGA	18:G>A	18	0	0	0	0	1	0	0	0	0	0	1	1	1	1	0	0	1	0	0	0	1	1	0	1	0	1	0	0	1	1	1	1	0	1	0	0	0	0	0	0	2	0	0	0	0	0
9581742	TGCAGATGTAGACATTCGTTCACTTGAAAATAAGTTAGGATATCACTTTGTTCATAAGGGTCTGCTTAT	36:A>C	36	0	0	0	0	0	0	NA	0	NA	0	0	0	0	0	0	0	0	0	NA	0	0	0	0	0	0	0	NA	0	0	0	0	0	0	0	0	0	NA	0	0	0	0	0	0	0	0	0
9581742	TGCAGATGTAGACATTCGTTCACTTGAAAATAAGTTAGGATATCACTTTGTTCATAAGGGTCTGCTTAT	45:C>A	45	0	0	0	0	0	0	NA	0	NA	0	0	0	0	0	0	0	0	0	NA	0	0	0	0	0	0	0	NA	0	0	0	0	0	0	0	0	0	NA	0	0	0	0	0	0	0	0	0
6104193	TGCAGCTCTTCAATTCGGACGGGTTTCAGCAAATAGTCACATGCACCATGTATAACACCCTTCATCACC	47:A>G	47	0	0	0	0	0	0	0	0	0	0	0	0	0	0	0	0	0	0	0	0	0	0	0	0	0	0	0	0	0	0	0	0	0	0	0	0	0	0	0	0	0	0	0	0	0	0
4401945	TGCAGATGGCTTGCCACATTCTCCCTTGTAAGCCCTTCGACATTCATCAAGTCAAGTATTTTCTTAGGA	20:C>T	20	0	0	0	0	1	0	0	0	0	0	1	1	1	1	0	0	1	0	0	0	1	1	0	1	0	1	0	0	1	1	1	1	0	1	0	0	0	0	0	0	2	0	0	0	0	0
4401945	TGCAGATGGCTTGCCACATTCTCCCTTGTAAGCCCTTCGACATTCATCAAGTCAAGTATTTTCTTAGGA	53:A>G	53	0	0	0	0	NA	0	0	0	0	0	NA	NA	NA	NA	0	0	NA	0	0	0	NA	NA	0	NA	0	NA	0	0	NA	NA	NA	NA	0	NA	0	0	0	0	0	0	0	0	0	0	0	0
4401964	TGCAGTTACACCCTCTTCAACTGCATCAGCAAATGCTTCCAGCTTTGTTCTCTCCCTTGTAGCAATCTT	41:G>A	41	1	1	1	0	1	0	0	0	0	0	1	1	1	1	0	0	1	1	0	0	1	1	0	1	0	1	0	1	1	1	1	1	0	1	0	0	0	0	0	0	1	0	1	0	0	0
9586973	TGCAGTTACACCCTCTTCAATTGCATCAGCAAATGCTTCCAACTTTGTTCTCTCCCTTGGAGCAATCTT	20:T>C	20	NA	NA	NA	1	1	1	1	1	1	1	NA	NA	NA	NA	1	1	NA	NA	1	1	NA	NA	1	NA	1	NA	1	NA	NA	NA	NA	NA	1	NA	1	1	1	1	1	1	NA	1	NA	1	1	1
6114962	TGCAGTGCATAATCCAAGTTATCAGAATGGCTTACAGATCGGAAGAGCGGTTCAGCAGGAATGCCGAGA	21:T>C	21	0	0	0	0	0	0	0	0	0	0	0	0	0	0	0	0	0	0	0	0	0	0	0	0	0	0	0	0	0	0	0	0	0	0	0	0	0	0	0	0	0	0	0	0	0	0
100062772	TGCAGAGATCTCTTCAATTCCATGATCACGATGACCGATGTATAATTACCGAACAGTTGTAGTTGTATG	25:T>C	25	NA	NA	NA	0	NA	0	0	0	0	0	NA	NA	NA	NA	NA	0	NA	NA	0	0	NA	NA	0	NA	0	NA	0	NA	NA	NA	NA	NA	0	NA	0	0	0	0	0	0	NA	NA	NA	0	0	0
9585662	TGCAGAGATCTCTTCAATTCCATGATCACAATGACCGATGTATAATTACCGAACAGTTGTAGTTGTATG	29:A>G	29	NA	0	0	1	0	1	1	1	1	1	0	NA	NA	NA	0	1	NA	NA	1	1	NA	0	1	NA	1	NA	1	NA	NA	NA	NA	0	1	0	1	1	1	1	1	1	0	0	NA	1	1	1
6061940	TGCAGTAACTGGGGTTAGTCCAATTCTCATATTTTCCCTATGACTATTCTTTACTGGTTCCGGCGTTCC	60:C>T	60	0	0	0	0	0	0	0	0	0	0	0	0	0	0	0	0	0	0	0	0	0	0	0	0	0	0	0	0	0	0	0	0	0	0	0	0	0	0	0	0	0	0	0	0	0	0
6061940	TGCAGTAACTGGGGTTAGTCCAATTCTCATATTTTCCCTATGACTATTCTTTACTGGTTCCGGCGTTCC	63:C>T	63	0	0	0	0	0	0	0	0	0	0	0	0	0	0	0	0	0	0	0	0	0	0	0	0	0	0	0	0	0	0	0	0	0	0	0	0	0	0	0	0	0	0	0	0	0	0
4402926	TGCAGAATTGCTGGATGGAGGGGATAGGCAATACCAGTGTCAAAAATGCAAGCAGAAAGTTAGGGCTCT	24:T>G	24	0	0	0	0	0	0	0	0	0	0	0	1	1	1	0	0	1	0	0	0	1	0	0	1	0	1	0	0	1	1	1	1	0	1	0	0	0	0	0	0	0	0	0	0	0	0
100057796	TGCAGCGTCTATACATGCCTGAAATCTGAAGCAACTGATAAGGTGGTCGTTCGTTACAGATCGGAAGAG	48:G>A	48	0	0	0	0	0	0	0	0	0	0	0	0	0	0	0	0	0	0	0	0	0	0	0	0	0	0	0	0	0	0	0	0	0	0	0	0	0	0	0	0	0	0	0	0	0	0
4402291	TGCAGGAGGGAAAGAAGAGACTGTAATCAAGGACGATCCTCAACAAAAAGAGCGAGATACCATGATGAA	61:A>G	61	0	1	1	0	1	0	0	0	0	0	1	1	1	1	NA	0	1	0	0	0	NA	1	0	1	0	1	0	0	1	1	1	1	0	1	0	0	0	NA	0	0	2	NA	NA	0	0	0
4399016	TGCAGTTTTTGGTGCAGCAAAAGCTCTTGGTCAAATCAAACCTCTTGGAGTTGAGGTCAGTCATTTTGT	58:A>G	58	0	0	0	0	0	0	0	0	0	0	0	1	1	1	0	0	1	0	0	0	1	0	0	1	0	1	NA	0	1	1	1	1	0	1	0	0	0	0	0	0	0	0	0	0	0	0
4399016	TGCAGTTTTTGGTGCAGCAAAAGCTCTTGGTCAAATCAAACCTCTTGGAGTTGAGGTCAGTCATTTTGT	45:T>C	45	0	0	0	0	0	0	0	0	0	0	0	NA	NA	NA	0	0	NA	0	0	0	NA	0	0	NA	0	NA	NA	0	NA	NA	NA	NA	0	NA	0	0	0	0	0	0	0	0	0	0	0	0
9576437	TGCAGCCTCCAAATCAATCACAAAATCGATATACTGAGACAGATAACCGTGACTGGCGTGGCCGTTCTG	38:A>G	38	0	0	NA	0	0	0	0	0	0	0	NA	1	1	1	0	NA	1	NA	0	NA	1	NA	0	1	0	1	0	0	1	1	1	1	0	1	0	0	0	0	0	0	0	0	0	0	0	0
4402384	TGCAGAAGATGATATAAACATTATTGCACAAAAGTTGACCTTATTACAGATCGGAAGAGCGGTTCAGCA	25:G>C	25	0	0	0	0	0	0	0	0	0	0	0	1	1	1	0	0	1	0	0	0	1	0	0	1	0	1	0	0	1	1	1	1	0	1	0	0	0	0	0	0	0	0	0	0	0	0
4402384	TGCAGAAGATGATATAAACATTATTGCACAAAAGTTGACCTTATTACAGATCGGAAGAGCGGTTCAGCA	40:T>C	40	0	0	0	0	0	0	0	0	0	0	0	NA	NA	NA	0	0	NA	0	0	0	NA	0	0	NA	0	NA	0	0	NA	NA	NA	NA	0	NA	0	0	0	0	0	0	0	0	0	0	0	0
4398580	TGCAGTACGCCATGCTAGATATTAGTTGCTACAGTACCTTCATGAAGTCGGACAAGACTAAAAAAGAAT	61:A>T	61	0	0	0	0	1	0	0	0	0	0	1	NA	NA	NA	1	0	NA	0	0	0	NA	1	0	NA	0	NA	0	0	NA	NA	NA	NA	0	NA	0	0	0	0	0	0	0	1	0	0	0	0
4398580	TGCAGTACGCCATGCTAGATATTAGTTGCTACAGTACCTTCATGAAGTCGGACAAGACTAAAAAAGAAT	18:A>C	18	0	0	0	0	NA	0	0	0	0	0	NA	NA	NA	NA	NA	0	NA	0	0	0	NA	NA	0	NA	0	NA	0	0	NA	NA	NA	NA	0	NA	0	0	0	0	0	0	0	NA	0	0	0	0
9586726	TGCAGTAAGCCATGCTAGATATTAGTTGCTACAGTACCTTCATGAAGTCGGACAAGACTAATAAAGAAT	7:A>C	7	1	1	1	1	NA	1	1	1	1	1	NA	NA	NA	NA	NA	1	NA	1	1	1	NA	NA	1	NA	1	NA	1	1	NA	NA	NA	NA	1	NA	1	1	1	1	1	1	1	NA	1	1	1	1
4398914	TGCAGTAAAGTTTTCATCCACATTGCAATTAGCTTTGGGTTCCTTTGACAAATTATAACTCCCAGTTTA	6:A>C	6	0	0	0	0	0	0	0	0	0	0	0	1	1	1	0	0	1	0	0	0	1	0	0	1	0	1	0	0	1	1	1	1	0	1	0	0	0	0	0	0	0	0	0	0	0	0
4398914	TGCAGTAAAGTTTTCATCCACATTGCAATTAGCTTTGGGTTCCTTTGACAAATTATAACTCCCAGTTTA	37:G>A	37	0	0	0	0	0	0	0	0	0	0	0	NA	NA	NA	0	0	NA	0	0	0	NA	0	0	NA	0	NA	0	0	NA	NA	NA	NA	0	NA	0	0	0	0	0	0	0	0	0	0	0	0
6114819	TGCAGGTAATGATCATTAGGGACACACTTGGAAGCGTCTATTTACAGATCGGAAGAGCGGTTCAGCAGG	39:A>T	39	0	0	0	0	0	0	0	0	0	0	0	0	0	0	0	0	0	0	0	0	0	0	0	0	0	0	0	0	0	0	0	0	0	0	0	0	0	0	0	0	0	0	0	0	0	0
6061591	TGCAGGGCTCCCATTTAGCAGGCTTATGAGCTGGATCAACATGAAGTGCCTTTTGGACCTCAGGTAAAT	34:A>G	34	0	0	0	0	0	0	0	0	0	0	0	0	0	0	0	0	0	0	0	0	0	0	0	0	0	0	0	0	0	0	0	0	0	0	0	0	0	0	0	0	0	0	0	2	0	0
4401664	TGCAGAAATCCACATAAAGTGTAATTTATGAGCTGTGCTGATATTGTGAAAGTACCTCATAAGATAAGA	68:A>T	68	0	0	0	0	0	0	0	0	0	0	0	1	1	1	0	0	1	0	0	0	1	0	0	1	0	1	0	0	1	1	1	1	0	1	0	0	0	0	0	0	0	0	0	0	0	0
4402900	TGCAGATATTACTGCTGACTCAATTGATAGATATGATTCTGAGGACCTCCTTGATGACAGTGAGTTGGT	57:C>T	57	0	1	1	0	1	0	0	0	2	0	1	1	1	1	1	0	1	0	0	0	1	1	0	1	0	1	0	0	1	1	1	1	0	1	0	0	0	0	0	0	2	1	0	0	0	0
9575186	TGCAGAAGGACACCGCAGAAGCGCACAATGCACACGTCAATGAAAATCCTATTGAAGGACCTCATGGTG	29:G>T	29	1	0	0	1	NA	1	1	1	NA	NA	1	1	1	1	NA	1	NA	1	NA	1	1	1	1	1	1	1	1	1	1	1	1	1	1	1	1	1	1	1	1	1	1	1	1	1	1	1
4399634	TGCAGCCCCAAGAGGTCTATCACAGAGTTCCTCAAATGTAAAATAGGCACATCCATTAGCTCCAAGTGG	18:A>G	18	0	0	0	0	0	0	0	0	0	0	0	NA	NA	NA	NA	0	NA	0	0	0	NA	0	0	NA	0	NA	0	0	NA	NA	NA	NA	0	NA	0	0	0	0	0	0	0	NA	0	0	0	0
4401413	TGCAGATTATTTTGGATTATTCAGTAAGTCATATTTATTTTGGATTTTGTCTGTCAGAATCGTAAACGA	15:A>G	15	0	0	0	0	0	0	0	0	0	0	0	NA	NA	NA	NA	0	NA	0	0	0	NA	0	0	NA	0	NA	0	0	NA	NA	NA	NA	0	NA	0	0	0	0	0	0	0	NA	0	0	0	0
4403076	TGCAGATTATTTTGGATTATTCAGTAAGTCATATTTATTTTGGATTTTGTCTGTCGGAATTGTAAACGA	55:G>A	55	1	1	1	1	1	1	1	1	1	1	1	0	0	0	0	1	0	1	1	1	0	1	1	0	1	0	1	1	0	0	0	0	1	0	1	1	1	1	1	1	1	0	1	1	1	1
9578249	TGCAGTGTTAGAGTACAATATGAAATTATGAATGATGCTTTGTATCATTTTGATTATTACAGGTGATGT	20:T>A	20	NA	1	1	1	NA	1	1	1	1	NA	1	0	0	0	0	1	NA	1	1	1	0	1	1	0	1	0	NA	1	0	0	0	0	1	0	1	1	NA	NA	1	1	1	0	NA	1	1	NA
4401509	TGCAGCTCCTCTAGTATTGTTGCAGCATATATGGAGTAAAACCATGTGTAATGATTGTGAAACAGCCAC	31:T>G	31	NA	0	0	NA	0	0	NA	0	NA	NA	0	0	0	0	0	NA	0	NA	NA	NA	0	0	NA	0	NA	0	NA	NA	0	0	0	0	NA	0	NA	NA	NA	NA	NA	NA	0	0	NA	NA	NA	NA
4402538	TGCAGTCCCAACTCGAATGGGAGGGGAAGACAATATTTTGAACCACCTGGTTACAAGGATGAGTCTGAA	14:G>T	14	0	0	0	0	0	0	0	0	0	0	0	1	1	1	0	0	1	0	0	0	1	0	0	1	0	1	0	0	1	1	1	1	0	1	0	0	0	0	0	0	0	0	0	0	0	0
4402538	TGCAGTCCCAACTCGAATGGGAGGGGAAGACAATATTTTGAACCACCTGGTTACAAGGATGAGTCTGAA	49:G>A	49	0	0	0	0	0	0	0	0	0	0	0	NA	NA	NA	0	0	NA	0	0	0	NA	0	0	NA	0	NA	0	0	NA	NA	NA	NA	0	NA	0	0	0	0	0	0	0	0	0	0	0	0
9586462	TGCAGGATCACACATGGATTTGATTGGCTAGCTAAGTTTTTTCATCTCTCCTTTTGAGAGAGTTCATCT	8:C>T	8	0	0	0	0	0	0	0	0	0	0	0	0	0	0	0	0	0	0	0	0	0	0	0	0	0	0	0	0	0	0	0	0	0	0	0	0	0	0	0	0	0	0	0	0	0	0
9586462	TGCAGGATCACACATGGATTTGATTGGCTAGCTAAGTTTTTTCATCTCTCCTTTTGAGAGAGTTCATCT	37:T>A	37	0	0	0	0	0	0	0	0	0	0	0	0	0	0	0	0	0	0	0	0	0	0	0	0	0	0	0	0	0	0	0	0	0	0	0	0	0	0	0	0	0	0	0	0	0	0
9080263	TGCAGCTACTGCAATGAGTAATCTAATACCCGCATTACAGATCGGAAGAGCGGTTCAGCAGGAATGCCG	24:A>G	24	0	0	0	0	0	0	0	0	0	0	0	0	0	0	0	0	0	0	0	0	0	0	0	0	0	0	0	0	0	0	0	0	0	0	0	0	0	0	0	0	0	0	0	0	0	2
6074337	TGCAGCAAAAATGAATGAGTGATTACAACTTTAGTATACCAACTATTTACAGATCGGAAGAGCGGTTCA	32:A>T	32	1	0	0	0	0	0	0	1	0	1	0	0	0	0	0	0	0	1	2	0	0	0	0	0	0	0	0	1	0	0	0	0	0	0	0	0	0	0	0	0	2	0	1	0	0	0
4403584	TGCAGCTGAAATCTGTTATTGGCACAGTTGGAGAAGTAAATGCGCTATGGTTGGGGGTTGTACCCTTCT	27:T>G	27	0	0	0	0	0	0	0	NA	0	NA	0	1	1	1	0	0	1	0	0	0	1	0	0	1	0	1	0	0	1	1	1	1	0	1	0	0	0	0	0	0	0	0	0	0	0	0
4403584	TGCAGCTGAAATCTGTTATTGGCACAGTTGGAGAAGTAAATGCGCTATGGTTGGGGGTTGTACCCTTCT	19:T>G	19	0	0	0	0	0	0	0	1	0	1	0	NA	NA	NA	0	0	NA	0	2	0	NA	0	0	NA	0	NA	0	0	NA	NA	NA	NA	0	NA	0	0	0	0	0	0	0	0	0	0	0	0
4403584	TGCAGCTGAAATCTGTTATTGGCACAGTTGGAGAAGTAAATGCGCTATGGTTGGGGGTTGTACCCTTCT	25:A>C	25	0	0	0	0	0	0	0	NA	0	NA	0	NA	NA	NA	0	0	NA	0	0	0	NA	0	0	NA	0	NA	0	0	NA	NA	NA	NA	0	NA	0	0	0	0	0	0	0	0	0	0	0	0
4401867	TGCAGAACGCGTTTAGTGATACAATCCTCATGGATGTCTTGTCAAGTTCTCATGTAAGTGGATTCCTAG	51:A>G	51	0	0	0	0	0	2	0	0	0	0	0	1	1	1	0	0	1	0	0	0	1	0	0	1	0	1	0	0	1	1	1	1	0	1	0	0	0	0	0	0	0	0	0	0	0	0
9588060	TGCAGAACGCGTTTAGTGATACAATCCTCATGGATCTCTTGTCTAGTTCTCATGTAAGTGGATTCCTAG	35:C>G	35	1	1	1	1	1	1	1	1	1	1	1	NA	NA	1	1	1	NA	1	1	1	NA	1	1	NA	1	NA	1	1	NA	NA	NA	NA	1	NA	1	1	1	1	1	1	1	1	1	1	1	1
9580264	TGCAGTAGATAGATAGATATGGATGGTAATTACAGATCGGAAGAGCGGTTCAGCAGGAATGCCGAGACC	11:G>A	11	0	0	0	0	NA	0	0	NA	0	NA	0	0	0	0	0	0	0	0	0	0	0	0	0	0	0	0	0	0	0	0	0	0	0	0	0	0	0	0	0	0	0	2	0	0	0	0
6062446	TGCAGTGAGATGGGTGCTCCTTTATCATCTTGGCCATGGCAGAACTTTGGAATATTCAAGGTATACAAT	28:C>T	28	0	0	0	0	0	0	0	0	0	0	0	0	0	0	0	0	0	0	0	0	0	0	0	0	0	0	0	0	0	0	0	0	0	0	0	0	0	0	0	0	0	0	0	0	0	0
4402247	TGCAGAAGGACAAATTATTTGGATGATTCGAGATAAATGACTCTAGATATTCCAGTACTAGTTAGTAGT	64:G>C	64	0	0	0	0	0	0	0	1	0	1	0	NA	NA	0	0	0	NA	0	2	0	NA	0	0	NA	0	NA	0	0	NA	NA	NA	NA	0	NA	0	0	0	0	0	0	0	0	0	0	0	0
4402247	TGCAGAAGGACAAATTATTTGGATGATTCGAGATAAATGACTCTAGATATTCCAGTACTAGTTAGTAGT	30:A>G	30	0	0	0	0	0	0	0	NA	0	NA	0	NA	NA	0	0	0	NA	0	0	0	NA	0	0	NA	0	NA	0	0	NA	NA	NA	NA	0	NA	0	0	0	0	0	0	0	0	0	0	0	0
4402247	TGCAGAAGGACAAATTATTTGGATGATTCGAGATAAATGACTCTAGATATTCCAGTACTAGTTAGTAGT	47:T>C	47	0	0	0	0	0	0	0	NA	0	NA	0	NA	NA	0	0	0	NA	0	0	0	NA	0	0	NA	0	NA	0	0	NA	NA	NA	NA	0	NA	0	0	0	0	0	0	0	0	0	0	0	0
4402247	TGCAGAAGGACAAATTATTTGGATGATTCGAGATAAATGACTCTAGATATTCCAGTACTAGTTAGTAGT	42:C>G	42	0	0	0	0	0	0	0	NA	0	NA	0	1	1	2	0	0	1	0	0	0	1	0	0	1	0	1	0	0	1	1	1	1	0	1	0	0	0	0	0	0	0	0	0	0	0	0
6060749	TGCAGCCTCCTCTACCATACTTCTTCATAACTATCTCATATCTAAATCACATTAGGTATAGATGAATGA	19:C>T	19	NA	0	0	0	0	0	0	0	0	0	0	0	0	0	0	0	0	NA	0	0	0	0	0	0	0	0	0	NA	0	0	0	0	0	0	0	0	0	0	0	0	0	0	NA	0	0	0
6060749	TGCAGCCTCCTCTACCATACTTCTTCATAACTATCTCATATCTAAATCACATTAGGTATAGATGAATGA	55:G>A	55	NA	0	0	0	0	0	0	0	0	0	0	0	0	0	0	0	0	NA	0	0	0	0	0	0	0	0	0	NA	0	0	0	0	0	0	0	0	0	0	0	0	0	0	NA	0	0	0
6060749	TGCAGCCTCCTCTACCATACTTCTTCATAACTATCTCATATCTAAATCACATTAGGTATAGATGAATGA	60:G>C	60	NA	0	0	0	0	0	0	0	0	0	0	0	0	0	0	0	0	NA	0	0	0	0	0	0	0	0	0	NA	0	0	0	0	0	0	0	0	0	0	0	0	0	0	NA	0	0	0
4398529	TGCAGATTCTCTTGCTGGAAGAAAATAGAGCAAAATTAGCCATACAGATATATTAGTTACAAAATATTA	12:T>C	12	1	0	0	0	0	0	0	0	0	0	0	NA	NA	NA	0	0	NA	1	0	0	NA	0	0	NA	0	NA	0	1	NA	NA	NA	NA	0	NA	0	0	0	0	0	0	2	0	1	0	0	0
4398990	TGCAGTTGAAAAAAAGCCCTCCAAACTGAAAGAGTAAAAGGAATAACACTATGGACAAGGATTCATAAA	68:A>T	68	NA	0	0	0	NA	0	0	NA	0	NA	NA	NA	NA	NA	NA	0	NA	NA	0	0	NA	NA	0	NA	0	NA	0	NA	NA	NA	NA	NA	0	NA	0	0	0	0	0	0	NA	NA	NA	0	0	0
9578114	TGCAGCAATAGCTGCAAGTGCAGCTGCAACCCCTGCAATGGAAAGTGCTGCATGCACTTCTGCTCTTTG	39:G>T	39	NA	0	NA	0	1	0	NA	0	0	0	1	NA	1	NA	0	0	1	NA	NA	0	1	1	0	1	0	1	NA	0	NA	NA	NA	NA	0	1	NA	0	NA	0	0	NA	NA	0	0	NA	0	0
9575477	TGCAGAGAGTTCAAAAAAGGACTCCAATGAAGATAGAGATGAGGCAATAGCTTCTGCTGCTGCATTGGT	41:A>C	41	0	1	1	1	1	1	1	1	1	1	1	1	1	1	1	1	NA	NA	1	NA	1	1	1	1	1	NA	NA	0	1	1	1	1	1	1	1	1	1	1	1	1	1	1	0	1	1	1
100035728	TGCAGTTCTCTTTAGTCACCATGTTGCAAAGTGGGCAGTATCCGGCTATTTTTATTTTTTTAGCATGAA	65:T>C	65	1	NA	NA	NA	1	1	NA	1	NA	1	1	1	NA	2	1	NA	1	1	1	NA	1	1	NA	1	NA	1	NA	1	1	1	1	NA	NA	1	NA	NA	NA	NA	NA	NA	1	1	1	NA	NA	NA
9080636	TGCAGAACATGATAACATCCACGAGAATTATGAACTTATTTTAGTCCCAATTACAGATCGGAAGAGCGG	21:C>T	21	0	0	0	0	0	0	0	0	0	0	0	0	0	0	0	0	0	0	0	0	0	0	0	0	0	0	0	0	0	0	0	0	0	0	0	0	0	0	0	0	0	0	0	0	0	0
100062170	TGCAGTGAAGAGAAAGGAGTTCCAGATGAGTCTGACCATTTCATGATGGACCCTGTTCCTTTTGTGTCT	63:G>A	63	0	NA	NA	NA	0	NA	NA	0	NA	0	0	0	0	0	0	NA	0	0	0	NA	0	0	0	0	NA	0	NA	0	0	0	0	0	NA	0	NA	NA	NA	NA	NA	NA	0	0	0	NA	NA	0
4402458	TGCAGTGAAGAGAAAGGAGTTCCAGATGAGTCTGACCATTTCATGATGGACCCTGCTCCTTTTGTGTCT	55:C>T	55	1	0	0	0	1	0	0	1	0	1	1	1	1	1	1	0	1	1	2	0	1	1	2	1	0	1	0	1	1	1	1	1	0	1	0	0	0	0	0	0	1	1	1	0	0	0
6089609	TGCAGGTCAGATGGATATAGCTATTTTACTAGAACGTATACAACAATCGAAGCTTGAAGATCACGATCT	48:G>C	48	0	0	0	0	0	0	0	0	0	0	0	0	0	0	0	0	0	0	0	0	0	0	0	0	0	0	0	0	0	0	0	0	0	0	0	0	0	0	0	0	0	0	0	0	0	0
6120271	TGCAGCAAGTTTTGGTCTTGTGAGAATTCAATACTTCAATTTATATCTCAAGTGTCAAGGTATGTTGTA	19:G>C	19	0	0	0	0	0	0	0	0	0	0	0	0	0	0	0	0	0	0	0	0	0	0	0	0	0	0	0	0	0	0	0	0	0	0	0	0	0	0	0	0	0	0	0	0	0	0
4401852	TGCAGCTCATGGACACCATGAGGTACTCAATTCAATCACCTCCAATCTTCATGCTTTTTCGGTATCATC	35:T>C	35	1	1	1	0	1	0	2	NA	0	NA	1	1	1	1	0	1	1	1	0	0	1	1	0	1	0	1	0	1	1	1	1	1	0	1	0	0	0	0	0	0	1	0	1	0	0	0
4401852	TGCAGCTCATGGACACCATGAGGTACTCAATTCAATCACCTCCAATCTTCATGCTTTTTCGGTATCATC	59:C>A	59	NA	0	NA	0	NA	0	0	1	0	1	0	NA	NA	NA	0	NA	NA	2	2	0	NA	NA	0	NA	0	NA	0	NA	NA	NA	NA	NA	0	NA	0	0	0	0	0	0	NA	0	NA	0	0	0
100061169	TGCAGCTCATGGACACCATGAGGTACTAAATTCAACCACCTCCAATCTTCATGCTTTTTCGGTATCATC	27:A>C	27	1	1	1	NA	1	NA	1	NA	NA	NA	1	1	1	1	NA	1	1	1	NA	NA	1	1	NA	1	NA	1	NA	1	1	1	1	1	NA	1	NA	NA	NA	NA	NA	NA	1	1	1	NA	NA	NA
9574959	TGCAGAAACTAAACGCTCACCAGATGCAGAACATCCAAAAGAATTACCCACAAGGCTCAGAAACTTCAT	21:A>G	21	0	0	0	0	0	0	0	0	0	0	0	0	0	0	0	0	0	0	0	0	0	0	0	0	0	0	0	0	0	0	0	NA	0	0	0	0	0	0	0	0	0	0	0	0	0	0
100036921	TGCAGAATATTCTCCATATCGTGAATCAGCTACAAGCCATACAATATCCTTTGCCAGCCAAGTAACCCG	30:T>C	30	1	1	1	1	NA	1	1	1	1	1	NA	1	1	1	1	1	1	1	1	1	1	NA	1	1	1	1	NA	1	1	1	1	1	1	1	NA	NA	1	1	1	1	1	NA	1	1	1	1
4403310	TGCAGTGGATGCTTGGCTAACAGAATATCACAACCCTGTTTATGGAGTCGACATGGTTGATAGTGAAAC	42:T>C	42	NA	0	0	0	NA	0	0	1	0	1	NA	NA	NA	NA	0	0	NA	NA	2	0	NA	NA	0	NA	0	NA	0	NA	NA	NA	NA	NA	0	NA	0	0	0	0	0	0	NA	0	NA	0	0	0
4403310	TGCAGTGGATGCTTGGCTAACAGAATATCACAACCCTGTTTATGGAGTCGACATGGTTGATAGTGAAAC	49:G>A	49	NA	0	0	0	NA	0	0	NA	0	NA	NA	NA	NA	NA	0	0	NA	NA	0	0	NA	NA	0	NA	0	NA	0	NA	NA	NA	NA	NA	0	NA	0	0	0	0	0	0	NA	0	NA	0	0	0
4401724	TGCAGACTGACCACTGGTTCCGATGGTGGCTGGATGGGCATTGAATTTGAGCTCAATTGCAATGAGGTT	22:A>G	22	0	0	0	0	NA	0	0	0	0	0	1	1	1	1	0	0	1	0	0	0	1	1	0	1	0	1	0	0	1	1	1	1	0	1	0	0	0	0	0	0	2	0	0	0	0	0
6123349	TGCAGGGCTAGAAAAACTAGCTTCCCTCATCACCCTACTAACACTAGGATCATCAAGAATCGATATAAT	60:C>T	60	0	0	0	0	0	0	0	0	0	0	0	0	0	0	0	0	0	0	0	0	0	0	0	0	0	0	0	0	0	0	0	0	0	0	0	0	0	0	0	0	0	0	0	0	0	0
4398916	TGCAGTGCACCCATAACTAGAATAGTCCTACTAATACTATGTACTCTTACAGATCGGAAGAGCGGTTCA	40:G>A	40	1	1	1	0	NA	0	0	1	0	1	NA	NA	NA	NA	1	1	NA	1	2	0	NA	NA	0	NA	0	NA	0	1	NA	NA	NA	NA	0	NA	0	0	0	0	0	0	1	1	1	0	0	0
4399648	TGCAGTAGGAAAAAACTTTTACCATATCAAAACTCATTTAGGAATGAAGATTGTCTCTCATGTTCCCAA	53:T>C	53	NA	0	0	0	NA	0	0	0	0	0	NA	0	0	0	0	0	0	NA	0	0	0	NA	0	0	0	0	0	NA	0	0	0	0	0	0	0	0	0	0	0	0	NA	0	NA	0	0	0
6059217	TGCAGAACTTGATTTTCAGGTTCCTTCAAAGTGTAAGTCCTTATCTTTACTCAATTTGATTGATAACTC	46:T>G	46	0	0	0	0	0	0	0	0	0	0	0	0	0	0	0	0	0	0	0	0	0	0	0	0	0	0	0	0	0	0	0	0	0	0	0	0	0	0	0	0	0	0	0	0	0	0
9587156	TGCAGAGTATAAGGAGGAAAAAAAAGGATGCATATATGTTGTCCCACAAATTGTACTACTCCATGTGCC	37:G>A	37	0	0	0	0	NA	0	0	0	0	0	NA	0	0	0	0	0	0	0	0	0	0	NA	0	0	0	0	0	0	0	0	0	0	0	0	0	0	0	0	0	0	0	0	0	0	0	0
6075118	TGCAGGTTGATGTGGCGAAAATTCATGTGTTCTTTCACAAGCCCTATTATTTACAGATCGGAAGAGCGG	15:C>T	15	0	0	0	0	1	0	0	0	0	0	1	0	0	0	0	0	0	0	0	0	0	1	0	0	0	0	0	0	0	0	0	0	0	0	0	0	0	0	0	0	2	0	0	0	0	0
6124536	TGCAGTGACAGAGGCCCTAGAATTACACAAGATTACAGATCGGAAGAGCGGTTCAGCAGGAATGCCGAG	19:G>C	19	0	0	0	0	0	0	0	0	0	0	0	0	0	0	0	0	0	0	0	0	0	0	0	0	0	0	0	0	0	0	0	0	0	0	0	0	0	0	0	0	0	0	0	0	0	0
6122659	TGCAGCATCATCAAGAGCACCAGGAAGGTCCTGAATGGCAGGAGAAAACACATTTACAGATCGGAAGAG	27:G>A	27	0	0	0	0	0	0	0	0	0	0	0	0	0	0	0	0	0	0	0	0	0	0	0	0	0	0	0	0	0	0	0	0	0	0	0	0	0	2	0	0	0	0	0	0	0	0
6112294	TGCAGCCTCGAGTCTCATCTCAAAGCCTCAAATCACGCTGAACTACCTCAAACGACAAACGATGCCCTT	42:C>G	42	0	0	0	0	0	0	0	0	0	0	0	0	0	0	0	0	0	0	0	0	0	0	0	0	0	0	0	0	0	0	0	0	0	0	0	0	0	0	0	0	0	0	0	0	0	0
100052527	TGCAGTAAAATACTTATGCTCCCATGTGAAATGTGTCTGATTGTCAAATATGCCGGCTTGACTTCTCAG	12:C>T	12	1	1	1	1	0	1	1	1	NA	1	0	1	1	1	1	NA	1	1	1	1	1	0	1	1	1	1	1	1	1	1	1	1	1	1	1	1	1	1	1	1	2	NA	1	1	1	1
6112056	TGCAGATTCTGTTGTTTTCTTGTATATCAGACAGTTTTGTATTACGGTTTTGAAAATCAAAACAAAGAT	20:T>C	20	0	0	0	0	0	0	0	0	0	0	0	0	0	0	0	0	0	0	0	0	0	0	0	0	0	0	0	0	0	0	0	0	0	0	0	0	0	0	0	0	0	0	0	0	0	0
6090191	TGCAGTCTCAGAGTCTGCAAAGTGCACACTTTACATTTAGCAGATATTGAAAATTAGTAGTTTGTTTCC	40:C>G	40	0	0	0	0	0	0	0	0	0	0	0	0	0	0	0	0	0	0	0	0	0	0	0	0	0	0	0	0	0	0	0	0	0	0	0	0	0	0	0	0	0	0	0	0	0	0
6103348	TGCAGACTATATCCTTTTCAGAGCAAAATAAAGTTGTGGAGAATGTATTGGGAACTGTCGGTCCTGTTG	23:C>A	23	0	0	0	0	0	0	0	0	0	0	0	0	0	0	0	0	0	0	0	0	0	0	0	0	0	0	0	0	0	0	0	0	0	0	0	0	0	0	0	0	0	0	0	0	0	0
6103348	TGCAGACTATATCCTTTTCAGAGCAAAATAAAGTTGTGGAGAATGTATTGGGAACTGTCGGTCCTGTTG	21:A>T	21	0	0	0	0	0	0	0	0	0	0	0	0	0	0	0	0	0	0	0	0	0	0	0	0	0	0	0	0	0	0	0	0	0	0	0	0	0	0	0	0	0	0	0	0	0	0
6103348	TGCAGACTATATCCTTTTCAGAGCAAAATAAAGTTGTGGAGAATGTATTGGGAACTGTCGGTCCTGTTG	54:C>A	54	0	0	0	0	0	0	0	0	0	0	0	0	0	0	0	0	0	0	0	0	0	0	0	0	0	0	0	0	0	0	0	0	0	0	0	0	0	0	0	0	0	0	0	0	0	0
100032397	TGCAGAATTTCCATGTACAAGCTTCAGCTGCATGTCAACCTTGCCAAAAAGATATTGATTCTTTGACCC	33:G>A	33	0	0	0	0	0	0	0	0	NA	0	0	0	0	0	0	0	0	0	0	0	0	0	0	0	0	0	0	0	0	0	0	0	0	0	0	0	0	0	0	0	0	0	0	0	0	0
9575816	TGCAGATGTAACATACACCAGTATCCTATAAAAACATACAATTCCTAAGTCTAATTTAGCCAAATCAAT	20:G>A	20	1	1	1	1	1	1	1	1	1	1	1	1	1	1	1	1	1	1	1	1	1	1	1	1	1	1	1	1	1	1	1	1	1	1	1	1	1	1	1	1	1	1	1	1	1	1
4398857	TGCAGCTGCTGGTTATAACATGCTTCAATTATTCAAGTACTGTGTCTCGGCTTATTCAGGGGGCAAGTT	12:T>C	12	1	1	1	1	1	1	1	1	1	1	1	0	0	0	0	1	0	1	1	1	0	1	1	0	1	0	1	1	0	0	0	0	1	0	1	1	1	1	1	1	1	0	1	1	1	1
6089199	TGCAGGAGAGGTTCCAGTTGCATATGTTGTAAGATCAATCGGTTCTAAGATTTCAGAGGATGAAATCAA	54:A>C	54	0	0	0	0	0	0	0	0	0	0	0	0	0	0	0	0	0	0	0	0	0	0	0	0	0	0	0	0	0	0	0	0	0	0	0	0	0	0	0	0	0	0	0	0	0	0
9577639	TGCAGTGAGATAATGACCTTCTAAAAATAAATAGAGGCTAATAGCACAAAGTGAGATAAGCATTACCAA	14:G>T	14	NA	0	0	0	NA	0	NA	0	0	0	NA	1	1	1	1	0	1	0	0	0	1	NA	0	1	0	1	0	0	1	1	1	1	0	1	0	NA	0	0	0	0	0	1	0	0	NA	0
6103833	TGCAGCACTTTTACTGTAAGTGTTGTTGGTACTATATTTTCCTGCTTCATTATGATTTCCTGGCATCTT	61:G>A	61	0	0	0	0	1	0	0	0	0	0	1	0	0	0	0	0	0	0	0	0	0	1	0	0	0	0	0	0	0	0	0	0	0	0	0	0	0	0	0	0	2	0	0	0	0	0
6108445	TGCAGTACTTTTTGATTTGACTGATAAGCACAAAAGCTTACAGATCGGAAGAGCGGTTCAGCAGGAATG	11:T>C	11	0	0	0	0	0	0	0	0	0	0	0	0	0	0	0	0	0	0	0	0	0	0	0	0	0	0	0	0	0	0	0	0	0	0	0	0	0	0	0	0	0	0	0	0	0	0
6100327	TGCAGCGTTTTGGCCGCGTCGGTTTATTCAATAGACAATTTCAAAGTCCTTTACACTTGCGTTATGGTT	65:G>T	65	0	0	0	0	0	0	0	0	0	0	0	0	0	0	0	0	0	0	0	0	0	0	0	0	0	0	0	0	0	0	0	0	0	0	0	0	0	0	0	0	0	0	0	0	0	0
100033659	TGCAGCCAAGATTTTACTCAATCTCCTCATCTCCAAGGTTAGTTTCTGGATTTTATTCAACCTCATTCC	25:C>A	25	1	1	1	1	1	1	1	1	1	1	1	1	1	1	1	1	1	1	1	1	1	1	1	1	1	1	1	1	NA	1	1	1	1	1	1	1	1	1	1	1	1	1	NA	1	1	1
9582464	TGCAGCTATTGTCCCAAAGATGAGCTTCATATCTACCCGTCCATCTATGTCTGAAAATAGTAAACAATA	34:A>C	34	0	0	0	0	0	0	0	0	0	0	0	0	0	0	0	0	0	0	0	NA	0	0	0	0	0	0	0	0	0	0	0	0	0	0	0	0	0	0	0	0	NA	0	0	0	0	0
9582464	TGCAGCTATTGTCCCAAAGATGAGCTTCATATCTACCCGTCCATCTATGTCTGAAAATAGTAAACAATA	7:A>G	7	0	0	0	2	0	0	0	0	0	0	0	0	0	0	0	0	0	0	0	NA	0	0	0	0	0	2	0	0	0	0	0	0	0	0	0	0	0	0	0	0	NA	0	0	0	0	0
100034970	TGCAGTAAAACATGTAGCACAGGTCAATAATAAGACAACCCCTATGGTATTTCCTCAGAAAAGCATATG	21:G>T	21	NA	NA	NA	1	NA	1	1	1	1	1	NA	NA	NA	NA	NA	NA	NA	NA	1	1	NA	NA	1	NA	1	NA	1	NA	NA	NA	NA	NA	1	NA	1	1	1	1	1	1	NA	NA	NA	1	1	1
6125718	TGCAGCTTCCATGACCCATGACAGGGGATTCCACATGAACCCAAGAAACTTGAGAATTTTGCTTTCCTA	63:T>G	63	0	0	0	0	0	0	0	0	0	0	0	0	0	0	0	0	0	0	0	0	0	0	0	0	0	0	0	0	0	0	0	0	0	0	0	0	0	0	0	0	0	0	0	0	0	0
9585960	TGCAGCAATTATGGCAATTGCTCTTGCAAATGGCGACGGGAAGCCCCCGGATTGGCAAGATTTTGTTGG	57:A>G	57	0	0	0	0	0	0	0	0	0	0	0	0	0	0	0	0	0	0	0	0	0	0	0	0	0	0	0	0	0	0	0	0	0	0	0	0	0	0	0	0	0	0	0	0	0	0
9585960	TGCAGCAATTATGGCAATTGCTCTTGCAAATGGCGACGGGAAGCCCCCGGATTGGCAAGATTTTGTTGG	37:G>C	37	0	0	0	0	0	0	0	0	0	0	0	0	0	0	0	0	0	0	0	0	0	0	0	0	0	0	0	0	0	0	0	0	0	0	0	0	0	0	0	0	0	0	0	0	0	0
9585960	TGCAGCAATTATGGCAATTGCTCTTGCAAATGGCGACGGGAAGCCCCCGGATTGGCAAGATTTTGTTGG	33:C>A	33	0	0	0	0	0	0	0	0	0	0	0	0	0	0	0	0	0	0	0	0	0	0	0	0	0	0	0	0	0	0	0	0	0	0	0	0	0	0	0	0	0	0	0	0	0	0
100045836	TGCAGTGACAAGACAGGGACTCTCACTCTTACAGATCGGAAGAGCGGTTCAGCAGGAATGCCGAGACCG	11:G>T	11	0	0	0	0	0	0	0	0	0	0	0	0	0	0	0	0	0	0	0	0	0	0	0	0	0	0	0	0	0	0	0	0	0	0	0	0	0	0	0	0	0	0	0	0	0	0
9576837	TGCAGGAAGTTCCTGAGCAAACAAAAGAAAGTGCTGGTGGTCCATGGGAATTTGTTGGTTTGCTCCCAC	39:G>A	39	0	0	0	0	0	0	0	0	0	0	0	0	0	0	2	0	0	0	0	0	0	0	0	0	0	0	0	0	0	0	0	0	0	0	0	0	0	0	0	0	0	0	0	0	0	0
9582049	TGCAGCAGCAGCACCAAGAAACATAAACAGAACTATAGTGTCAAATCCACCTCCAATGCCCACAGCTGC	57:G>A	57	1	1	1	1	1	1	1	1	1	1	1	1	1	1	1	1	1	1	1	1	1	NA	1	1	1	1	1	1	1	1	1	1	1	1	1	1	1	1	1	1	1	1	1	1	1	1
9078879	TGCAGCATGAAGCATAATCATTAGATGTATGCAATGGTGAGACCAACTAATATCTGGGTCTGTGATTGT	29:T>C	29	1	0	0	1	1	1	1	1	1	1	1	1	1	1	1	0	NA	1	1	1	1	1	1	1	1	1	1	1	1	1	1	1	1	1	1	1	1	1	1	1	NA	1	1	1	1	1
4401975	TGCAGAGGAAGGCATTTTTACCGGAACACGTCGCTTTGATGCAGGGCCTAGCTCATATAGTACTTCATT	10:G>T	10	1	0	0	0	1	0	0	1	0	1	1	1	1	1	1	0	1	1	2	0	1	1	0	1	0	1	0	1	1	1	1	1	0	1	0	0	0	0	0	0	1	1	1	0	0	0
9575990	TGCAGCAACAGCTCCAAGGGCCAGATATTGCAAGGGATGGTATACATATTTTAGAAATGAAAGCAAAAG	33:G>A	33	0	0	0	0	0	0	0	0	0	NA	0	NA	0	0	0	0	0	0	NA	0	0	0	0	0	0	0	0	NA	0	0	0	0	0	0	0	NA	0	0	0	0	0	0	0	0	0	0
9576389	TGCAGCCCAAACAATTGGATAACCACCAATGGCCAAACCAATAATTGCAACCTTAGTAGTGATTGATAA	54:A>T	54	0	0	0	0	0	0	0	0	0	0	0	0	0	0	0	0	0	0	0	0	0	0	0	0	0	0	0	0	0	0	0	0	0	0	0	0	0	0	0	0	0	0	NA	0	0	0
9581327	TGCAGACACACAAGATAATTCGTCAAGCTGCTTAGTTTACTCTGAATTGGTCAGGTCAGAAAAACTTTC	47:T>C	47	1	1	1	1	1	1	1	1	1	1	1	1	1	1	1	1	1	1	1	1	1	1	1	1	1	1	1	1	1	1	1	1	1	1	1	1	1	1	1	1	1	1	1	1	1	1
100049845	TGCAGACACACAAGATAATTCGTCAAGCTGCTTAGTTTACTCTGAATCGGTCAGGTCAGAAAAACTTTC	49:G>A	49	1	1	1	1	1	1	1	1	1	1	1	1	1	1	1	1	1	1	1	1	1	1	1	1	1	1	1	1	1	1	1	1	1	1	1	1	1	1	1	1	1	2	1	1	1	1
100057278	TGCAGAAATGAAAACCAAGGAATATTATCAACTATTTACAGATCGGAAGAGCGGTTCAGCAGGAATGCC	31:C>T	31	0	0	0	0	0	0	0	0	0	0	0	0	0	0	NA	0	0	0	0	0	0	0	0	0	0	0	0	0	0	0	0	0	0	0	0	0	0	0	0	0	0	NA	0	0	0	0
9587112	TGCAGTTTTCTGGCAACTAAGAAGGTTGTTTTACCAATTTGGTTAGCCAAATGATTTGTATTCAAACGA	41:G>A	41	1	1	1	1	1	1	1	1	1	1	1	1	1	1	NA	1	NA	1	1	1	NA	1	1	1	1	1	1	1	1	1	1	1	NA	1	1	NA	1	NA	1	1	NA	NA	1	NA	1	1
9587111	TGCAGTTTTCTGACAACTAAGAAGGTTGTTTTACCAATTTGGTTAGCCAAATGATTTGTATTCAAACCA	12:A>G	12	1	1	1	1	1	1	1	1	1	1	1	1	1	1	0	1	NA	1	1	1	NA	1	1	1	1	1	1	1	1	1	1	1	NA	1	1	NA	1	NA	1	1	NA	0	1	NA	1	1
6062149	TGCAGTATATTTATATATGAATAACATCTATTGTCTCATTTTCTTTATCATGCAATGCCTCATCCTCTT	44:T>G	44	0	0	0	0	0	0	0	0	0	0	0	0	0	0	0	0	0	0	0	0	0	0	0	0	0	0	0	0	0	0	0	0	0	0	0	0	0	0	0	0	0	0	0	0	0	0
6062149	TGCAGTATATTTATATATGAATAACATCTATTGTCTCATTTTCTTTATCATGCAATGCCTCATCCTCTT	21:T>A	21	0	0	0	0	0	0	0	0	0	0	0	0	0	0	0	0	0	0	0	0	0	0	0	0	0	0	0	0	0	0	0	0	0	0	0	0	0	0	0	0	0	0	0	0	0	0
6062149	TGCAGTATATTTATATATGAATAACATCTATTGTCTCATTTTCTTTATCATGCAATGCCTCATCCTCTT	24:C>T	24	0	0	0	0	0	0	0	0	0	0	0	0	0	0	0	0	0	0	0	0	0	0	0	0	0	0	0	0	0	0	0	0	0	0	0	0	0	0	0	0	0	0	0	0	0	0
9079949	TGCAGAAAAATATCCACAGCATGTTACTTTTCCAGCCTCGATACAACAATAGGCTTGCCCCTCATAGAC	66:G>A	66	0	1	1	0	1	0	0	0	0	0	1	0	0	0	0	1	0	0	0	0	0	1	0	0	0	0	0	0	0	0	0	0	0	0	0	0	0	0	0	0	2	0	0	0	0	0
9079949	TGCAGAAAAATATCCACAGCATGTTACTTTTCCAGCCTCGATACAACAATAGGCTTGCCCCTCATAGAC	20:A>G	20	0	NA	NA	0	NA	0	0	0	0	0	NA	0	0	0	0	NA	0	0	0	0	0	NA	0	0	0	0	0	0	0	0	0	0	0	0	0	0	0	0	0	0	0	0	0	0	0	0
100045630	TGCAGGTACATCAGAATTCATGTTTCAAGGAAGTTACAGATCGGAAGAGCGGTTCAGCAGGAATGCCGA	32:G>A	32	0	0	0	0	0	0	0	0	0	0	0	0	0	0	0	0	0	0	0	0	0	0	0	0	0	0	0	0	0	0	0	0	0	0	0	0	0	0	0	0	0	0	0	0	0	0
9575665	TGCAGATAGATTATCATTACATTGTTGTTAGAGAATGCAACAGACAAAAATTGAGCCACCAAATGCATG	23:G>T	23	1	1	1	1	NA	1	1	NA	1	NA	NA	1	1	1	NA	1	1	1	NA	1	1	NA	1	1	1	1	NA	1	1	1	1	1	1	1	1	NA	1	1	1	1	1	NA	1	1	1	1
9586473	TGCAGGATGGTGCTGAGAGTGGTTATGGTGCTAAAGCACAAGAAATTCTTGTCCAAGTTAGACGAAGGT	10:T>A	10	1	1	1	1	NA	1	1	1	1	1	NA	1	1	1	NA	1	1	1	1	1	1	NA	1	1	1	1	1	1	1	1	1	1	1	1	1	1	1	1	1	1	1	NA	1	1	1	1
6089283	TGCAGGATGGAGCTGAGAGTGGTTATGGTGCTAAAGCACAAGAAATTCTTGGCCAAGTTAGAGGAAGGT	18:G>C	18	0	0	0	0	NA	0	0	0	0	0	NA	0	0	0	NA	0	0	0	0	0	0	NA	0	0	0	0	0	0	0	0	0	0	0	0	0	0	0	0	0	0	0	NA	0	0	0	0
9588942	TGCAGTGAGAGTGAGAGAAAAATGTGTTTGAGTTGAAATCAAAGTATCAAATATTAGCAAATGAAGGAA	29:G>T	29	0	0	0	0	0	0	0	0	0	0	0	0	0	0	0	0	0	0	0	0	0	0	0	0	0	0	0	0	0	0	0	0	0	0	0	0	0	0	0	0	0	0	0	0	0	0
9588942	TGCAGTGAGAGTGAGAGAAAAATGTGTTTGAGTTGAAATCAAAGTATCAAATATTAGCAAATGAAGGAA	16:G>C	16	0	0	0	0	0	0	0	0	0	0	0	0	0	0	0	0	0	0	0	0	0	0	0	0	0	0	0	0	0	0	0	0	0	0	0	0	0	0	0	0	0	0	0	0	0	0
9588942	TGCAGTGAGAGTGAGAGAAAAATGTGTTTGAGTTGAAATCAAAGTATCAAATATTAGCAAATGAAGGAA	63:A>C	63	0	0	0	0	0	0	0	0	0	0	0	0	0	0	0	0	0	0	0	0	0	0	0	0	0	0	0	0	0	0	0	0	0	0	0	0	0	0	0	0	0	0	0	0	0	0
9588942	TGCAGTGAGAGTGAGAGAAAAATGTGTTTGAGTTGAAATCAAAGTATCAAATATTAGCAAATGAAGGAA	48:A>C	48	0	0	0	0	0	0	0	0	0	0	0	0	0	0	0	0	0	0	0	0	0	0	0	0	0	0	0	0	0	0	0	0	0	0	0	0	0	0	0	0	0	0	0	0	0	0
6117981	TGCAGATCAGTCACTGTAGCAACAGCAACACCAATTGATACCACTGTTACAGATCGGAAGAGCGGTTCA	41:C>G	41	0	0	0	0	0	0	0	0	0	0	0	0	0	0	0	0	0	0	0	0	0	0	0	0	0	0	0	0	0	0	0	0	0	0	0	0	0	0	0	0	0	0	0	0	0	0
9576133	TGCAGCAGCAAGAGCACTGGACAGCTTTGGCGTGAGTAACTCATTTACTTATTCTCTTGGCCTTTCCAT	62:T>A	62	0	0	0	0	0	0	0	0	0	0	0	0	0	0	0	0	0	0	0	0	0	0	0	0	0	0	0	0	0	0	0	0	0	0	0	0	0	0	0	0	0	0	0	0	0	0
9577803	TGCAGTTATGTCAATGAGGAAAGAGGGTAAATCTCAATTTTTTTGTAGTAAGAATAGAATTATACTATC	47:G>A	47	0	0	0	0	NA	0	0	0	0	0	NA	0	0	0	NA	0	0	0	0	0	0	NA	0	0	0	0	0	0	0	0	0	0	0	0	0	0	0	0	0	0	0	NA	0	0	0	0
9586823	TGCAGTCTCAGGGAACTGTTCTGTAATGAGAAGCTTAGCACCTCTATATTCAAACATAAACAACATAAG	57:A>G	57	1	1	1	1	1	1	1	1	1	1	1	1	1	1	1	1	1	1	1	1	1	1	1	1	1	1	1	1	1	1	1	1	1	1	1	1	1	1	1	1	1	1	1	1	1	1
100062138	TGCAGTCTCAGGGAACTGTTCTGTAATGAGAAGCTTAGCACCTCTATATTCAAACATGAACAACATAAG	24:A>T	24	1	1	1	1	1	1	1	1	1	1	1	1	1	1	1	1	1	1	1	1	1	1	1	1	1	1	1	1	1	1	1	1	1	1	1	1	1	1	1	1	1	1	1	1	1	1
4403198	TGCAGAATTAGAGCATATAAGCATATTGTATGTAAACCGTAAAAAGCAGTGTTGTGAGTTGTGTAAATA	45:G>C	45	1	1	1	0	NA	0	0	0	0	0	NA	0	0	0	NA	1	0	1	0	0	0	NA	0	0	0	0	0	1	0	0	0	0	0	0	0	0	0	0	0	0	1	NA	1	0	0	0
4403198	TGCAGAATTAGAGCATATAAGCATATTGTATGTAAACCGTAAAAAGCAGTGTTGTGAGTTGTGTAAATA	57:G>C	57	NA	NA	NA	0	NA	0	0	0	0	0	NA	0	0	0	NA	NA	0	NA	0	0	0	NA	0	0	0	0	0	NA	0	0	0	0	0	0	0	0	0	0	0	0	NA	NA	NA	0	0	0
4403198	TGCAGAATTAGAGCATATAAGCATATTGTATGTAAACCGTAAAAAGCAGTGTTGTGAGTTGTGTAAATA	15:T>C	15	NA	NA	NA	0	NA	0	0	0	0	0	NA	0	0	0	1	NA	0	NA	0	0	0	NA	0	0	0	0	0	NA	0	0	0	0	0	0	0	0	0	0	0	0	NA	1	NA	0	0	0
9577250	TGCAGGTGCAAGTGTCAAACCACTTTCCTGGGACACAAGGCTAAAAATTATGATCAGAGCAGCAAAGGG	55:A>G	55	NA	1	1	1	NA	NA	1	1	1	NA	1	1	1	1	NA	NA	1	NA	1	NA	1	1	NA	1	1	1	NA	1	1	1	1	1	1	1	NA	NA	1	1	1	NA	1	NA	NA	NA	2	NA
6121247	TGCAGAGTGACCAAATGAGTAAGCTTTTCTAGCATCCCCCTTATGCAAAAGCTTACAGATCGGAAGAGC	43:T>C	43	0	0	0	0	0	0	0	0	0	0	0	0	0	0	0	0	0	0	0	0	0	0	0	0	0	0	0	0	0	0	0	0	0	0	0	0	0	0	0	0	0	0	0	0	0	0
6104628	TGCAGGTAAAAGTAGTTTCTATTGCAACTTGCAAAGCTGGTTGAAATTCTGACAAGGACATGCTTTTGC	31:C>A	31	0	0	0	0	0	0	0	0	0	0	0	0	0	0	0	0	0	0	0	0	0	0	0	0	0	0	0	0	0	0	0	0	0	0	0	0	0	0	0	0	0	0	0	0	0	0
6099376	TGCAGATTGGCATGAGTGCCACGAACGGAAACCCACTCGAAAAAGATGACTTCCTTTCCTTGGTTCTTG	44:G>T	44	0	0	0	0	1	0	0	0	0	0	1	0	0	0	1	NA	0	0	0	0	0	1	0	0	0	0	0	0	0	0	0	0	0	0	0	0	0	0	0	0	2	1	0	0	0	0
100058269	TGCAGTTGATTTGTAGGATAGAATTGTCAATGACAAAAGGCCTAAAAGTTTACAGATCGGAAGAGCGGT	44:A>C	44	0	0	0	0	0	0	0	0	0	0	0	0	0	0	0	0	0	0	0	0	0	0	0	0	0	0	0	0	0	0	0	0	0	0	0	0	0	0	0	0	0	0	0	0	0	0
100078973	TGCAGCATCTTGTTCAAAGGAGGCTTGGGAAATCTTGGAGAAGAATTACACTGGTGGAAAGAGAGTTAC	24:T>C	24	0	NA	NA	0	NA	0	NA	0	NA	0	0	NA	0	NA	0	NA	NA	NA	0	NA	0	0	0	NA	0	0	0	0	NA	0	0	0	NA	0	0	NA	0	NA	0	NA	NA	0	0	NA	0	0
9590973	TGCAGTCATCGATACGTAAGGTAGGATAGTTTTGCTTAGTAATGCTGGATTATCTGTGCGGTTACACAA	53:C>G	53	NA	1	1	1	NA	1	1	1	1	1	NA	1	1	1	NA	1	1	1	1	1	1	NA	1	1	1	1	1	NA	1	1	1	1	1	1	1	1	1	1	1	1	NA	NA	NA	1	1	1
4399830	TGCAGTCATCGATACGTAAGGTAGGATAGTTTTGCTTAGTAATGCTGGATTATGTGTGCAGTTACATAA	67:A>C	67	1	0	0	0	1	0	2	0	0	0	1	0	0	0	1	0	0	0	0	0	0	1	0	0	0	0	0	1	0	0	0	0	0	0	0	0	0	0	0	0	1	1	1	0	0	0
6087036	TGCAGAAGTAAAACATAATCAGATGATAGTTTTTCTCATTAGAATGTGTAGAAAGCCATTTTTTGTTGA	28:G>A	28	0	0	0	0	0	0	2	0	0	0	0	0	0	0	0	0	0	0	0	0	0	0	0	0	0	0	0	0	0	0	0	0	0	0	0	0	0	0	0	0	0	0	0	0	0	0
6087036	TGCAGAAGTAAAACATAATCAGATGATAGTTTTTCTCATTAGAATGTGTAGAAAGCCATTTTTTGTTGA	9:A>G	9	0	0	0	0	0	0	0	0	0	0	0	0	0	0	0	0	0	0	0	0	0	0	0	0	0	0	0	0	0	0	0	0	0	0	0	0	0	0	0	0	0	0	0	0	0	0
6118588	TGCAGAACAAAGTAACTCCTCAAAAAACACAGACAAATAATGAACATGTTGGAAAAATTACAGATCGGA	45:A>C	45	0	0	0	0	NA	0	0	0	0	0	NA	0	0	0	NA	0	0	0	0	0	0	NA	0	0	0	0	0	0	0	0	0	0	0	0	0	0	0	0	0	0	0	NA	0	0	0	0
9586574	TGCAGGGTGATAAATTCATAGTGATATACATCTAGGCTTTGCAAAAAAACATGGAATAAGCTTAATTAC	24:T>C	24	2	0	0	0	NA	0	0	0	0	0	NA	0	0	0	NA	0	0	0	0	0	0	NA	0	0	0	0	0	0	0	0	0	0	0	0	0	0	0	0	0	0	0	NA	0	0	0	0
100037134	TGCAGGGTGATAAATTCATAGTGATATACATCTAGGCTTTGCAAAAAAACATGGAATAAGCTTACAGAT	40:G>A	40	0	0	0	0	NA	0	0	0	0	0	NA	0	0	0	NA	0	0	0	0	0	0	NA	0	0	0	0	0	0	0	0	0	0	0	0	0	0	0	0	0	0	0	NA	0	0	0	0
6095964	TGCAGCACAATAAAGCCAACATAGCTATAGCTTTTACAGATCGGAAGAGCGGTTCAGCAGGAATGCCGA	24:C>T	24	0	0	0	0	0	0	0	0	0	0	0	0	0	0	0	0	0	0	0	0	0	0	0	0	0	0	0	0	0	0	0	0	0	0	0	0	0	0	0	0	0	0	0	0	0	0
6088575	TGCAGCCTACAAGTGAGAGAGAGAAACAAGAATAAATCCTGATGAAGCTAGATCATCGAAGGATTAGCT	38:C>G	38	0	0	0	0	0	0	0	0	0	0	0	0	0	0	0	0	0	0	0	0	0	0	0	0	0	0	0	0	0	0	0	0	0	0	0	0	0	0	0	0	0	0	0	0	0	0
6122937	TGCAGCTTTTATGCTAAGTTGCCTAGAACACAGGAAGAAATTTACAGATCGGAAGAGCGGTTCAGCAGG	32:G>C	32	0	0	0	0	0	0	0	0	0	0	0	0	0	0	0	0	0	0	0	0	0	0	0	0	0	0	0	0	0	0	0	0	0	0	0	0	0	0	0	0	0	0	0	0	0	0
100033954	TGCAGCTACCTGGAATGGATGTACTCGGTGTTCCAGATGATGACCAAGGTCAGGATCTTGGTTCATGGT	25:C>T	25	0	0	0	0	0	0	0	0	0	0	0	0	0	0	0	0	0	0	0	0	0	0	0	0	0	0	0	0	0	0	0	0	0	2	0	NA	0	0	0	0	0	0	0	0	0	0
9576724	TGCAGCTTCTATCCTTGCCCATTCATCCTCTCTATTTGGCTGCAAAGGGGAAGTAAAGCTTCCTCTATC	68:C>G	68	NA	1	1	1	1	1	1	1	1	1	1	1	1	1	1	1	1	1	1	1	NA	1	1	1	1	1	NA	1	1	1	1	1	1	1	1	NA	1	1	1	1	1	NA	1	1	1	1
6115437	TGCAGAGTATCTTTCTAGACTTGCCCTCCAAAGAGGAAGCCAAGATAACATCTCTATAATTGTGATAGA	29:A>G	29	0	0	0	0	1	0	0	0	0	0	1	0	0	0	1	0	0	0	0	0	0	1	0	0	0	0	0	0	0	0	0	0	0	0	0	0	0	0	0	0	2	1	0	0	0	0
100060248	TGCAGAGTATCTTTCTAGACTTGCCCTCCAAAGAGGAAGCCAAGATAACATCTCTATATTTGTGATAGA	33:A>G	33	1	1	1	1	1	1	1	1	1	1	1	1	1	1	1	1	1	1	1	1	1	1	1	1	1	1	1	1	1	1	1	1	1	1	1	1	1	1	1	1	1	1	1	1	1	1
6121668	TGCAGATGCTGGCAATATGCAAGCGGGGCTCTACAAACCAAAGGGAATGGGGAAAAAACTAGTTACATA	52:A>G	52	0	0	0	0	1	0	0	0	0	0	1	0	0	0	1	0	0	0	0	0	0	1	0	0	0	0	0	0	0	0	0	0	0	0	0	0	0	0	0	0	2	1	0	0	0	0
6089127	TGCAGGAATCCGACATTGTTGTTGATGAATCTGAATTGAGCGAGACCCTTCAGCAGAAGGTAAGGCCGT	67:G>A	67	0	0	0	0	0	0	0	0	0	0	0	0	0	0	0	0	0	0	0	0	0	0	0	0	0	0	0	0	0	0	0	0	0	0	0	0	0	0	0	0	0	0	0	0	0	0
9582686	TGCAGGAATCAGACATTGTTGTTGATGAATCTGAATTGAGCAAGACCCTTCAGCAGAAGGTAAGGCCGT	10:A>C	10	1	1	1	1	1	1	1	1	1	1	1	1	1	1	1	1	1	1	1	1	1	1	1	1	1	1	1	1	1	1	1	1	1	1	1	1	1	1	1	1	1	1	1	1	1	1
9583460	TGCAGTGCTCTGTGGACAGCTTTTCTTAGTTTCTTCATCTTCAAAATTCCATCAGGGTGCTGCCACAGG	26:T>C	26	1	1	1	1	1	1	1	1	1	1	1	1	1	1	1	1	1	1	1	1	1	1	1	1	1	1	1	1	1	1	1	1	1	1	1	1	1	1	1	1	1	1	1	1	1	1
100053049	TGCAGTGCTCTGTGGACAGCTTTTCTCAGTTTCTTCATCTTCAAAATTCCATCAGGGTGCTGCCACAGG	9:C>T	9	0	0	0	0	0	0	0	0	0	0	0	0	0	0	0	0	0	0	0	0	0	0	0	0	0	0	0	0	0	0	0	0	0	0	0	0	0	0	0	0	0	0	0	0	0	0
9585502	TGCAGAAGCACAATAAGCAGACAACGCTGCTGACGTGTCGCCAGTGGAAGCACAACCCACCCCATATAC	42:A>G	42	0	1	1	1	1	1	1	1	1	1	1	1	1	1	1	0	1	1	1	1	1	1	1	1	1	1	1	0	1	1	1	1	1	1	1	1	1	1	1	1	2	1	0	1	1	1
4399410	TGCAGAAGCACAATAAGCAGACAACGCTGCTGACGTGTCGCCGGTCGAGGCACAACCCACCCCATATAC	39:G>A	39	NA	0	0	0	0	0	0	0	0	0	0	0	0	0	0	NA	0	0	0	0	0	0	0	0	0	0	0	NA	0	0	0	0	0	0	0	0	0	0	0	0	0	0	NA	0	0	0
4400491	TGCAGTTCGTCTGCAATCTATTTTGCGAGGTGACCTTAGTTTTATGTAACATGTTTGCTTTGATTTTTG	49:C>A	49	0	NA	NA	0	0	0	0	NA	0	NA	0	0	0	0	0	0	0	0	0	0	0	0	0	0	0	0	0	0	0	0	0	0	0	0	0	0	0	0	0	0	0	0	0	0	0	0
4400491	TGCAGTTCGTCTGCAATCTATTTTGCGAGGTGACCTTAGTTTTATGTAACATGTTTGCTTTGATTTTTG	60:T>A	60	0	1	1	0	0	0	0	1	0	1	0	0	0	0	0	0	0	0	2	0	0	0	0	0	0	0	0	0	0	0	0	0	0	0	0	0	0	0	0	0	0	0	0	0	0	2
6060137	TGCAGATTGTGCAGGAAACTCCATTGTAAATTTCCATTTCCATATATACTATAGTTTTGATTACAGATC	39:C>A	39	0	0	0	0	NA	0	0	0	0	0	NA	0	0	0	NA	0	0	0	0	0	0	NA	0	0	0	0	0	0	0	0	0	0	0	0	0	0	0	0	0	0	0	NA	0	0	0	0
9581976	TGCAGCACCATAATATTGTACTTAGGAAGAGAATCAAAGCTAAGTATGATTTCATGAGTATTTACAGAT	10:T>C	10	1	1	1	1	0	1	1	1	1	1	0	1	1	1	0	1	1	1	1	1	1	0	1	1	1	1	1	1	1	1	1	1	1	1	1	1	1	1	1	1	2	0	1	1	1	1
6112151	TGCAGCACCACAATATTATACTTAGGAAGAGAATCAAAGCTAAGTATGATTTCATGAATATTTACAGAT	64:C>A	64	0	0	0	0	NA	0	0	0	0	0	NA	0	0	0	NA	0	0	0	0	0	0	NA	0	0	0	0	0	0	0	0	0	0	0	0	0	0	0	0	0	0	0	NA	0	0	0	0
6111721	TGCAGAAATGGGTTCTGGAATAATGGAGATTTTGCAGTGTTTGGCTTCAGTGGGAATTGAAAAGCTTTC	22:A>C	22	0	0	0	0	0	0	0	0	0	0	0	0	0	0	0	0	0	0	0	0	0	0	0	0	0	0	0	0	0	0	0	0	0	0	0	0	0	0	0	0	0	0	0	0	0	0
6111721	TGCAGAAATGGGTTCTGGAATAATGGAGATTTTGCAGTGTTTGGCTTCAGTGGGAATTGAAAAGCTTTC	37:T>C	37	0	0	0	0	2	2	0	0	0	0	0	0	0	0	0	0	0	0	0	0	0	0	0	0	0	0	0	0	0	0	0	0	0	0	0	0	0	0	0	0	0	0	0	0	0	0
6074381	TGCAGCAATAGCACTAATCTTATACAATCTCATTACAGATCGGAAGAGCGGTTCAGCAGGAATGCCGAG	15:A>G	15	0	0	0	0	0	0	0	0	0	0	0	0	0	0	0	0	0	0	0	0	0	0	0	0	0	0	0	0	0	0	0	0	0	0	0	0	0	0	0	0	0	0	0	0	0	0
100032747	TGCAGAGTCTATGTAATCTTTGACTGGTTGCCCTGAGGAAATCATGTACCCATCCTTGAACTTCATAGA	33:T>C	33	0	2	0	0	0	0	0	0	0	0	0	0	0	0	0	0	0	0	0	0	0	0	0	0	0	0	0	0	0	0	0	0	0	0	0	0	0	0	0	0	0	0	0	0	0	0
4400948	TGCAGAAGAAGATGAAGAACTAAGGCAGATGCGATACGGAGTCAGTCACTGGAAGGAGAAAGAAATTAC	36:C>T	36	NA	0	0	0	0	0	0	NA	0	0	0	0	0	0	0	0	0	0	0	0	0	0	0	0	0	0	0	NA	0	0	0	0	0	0	0	0	0	0	0	0	0	0	NA	0	0	0
4400948	TGCAGAAGAAGATGAAGAACTAAGGCAGATGCGATACGGAGTCAGTCACTGGAAGGAGAAAGAAATTAC	5:A>C	5	1	0	0	0	0	0	2	1	0	2	0	0	0	0	0	0	0	0	2	0	0	0	0	0	0	0	0	1	0	0	0	0	0	0	0	0	0	0	0	0	2	0	1	0	0	0
6122347	TGCAGCCTGTAAATGCAAGCATGTCCTTCTCATATCTATAACAGAAGAGGTACGGTAAGAAAGACTAGA	8:G>A	8	0	0	0	0	NA	0	0	0	0	0	NA	0	0	0	NA	0	0	0	0	0	0	NA	0	0	0	0	0	0	0	0	0	0	0	0	0	0	0	0	0	0	0	NA	0	0	0	0
6122347	TGCAGCCTGTAAATGCAAGCATGTCCTTCTCATATCTATAACAGAAGAGGTACGGTAAGAAAGACTAGA	29:T>A	29	0	0	0	0	NA	0	0	0	0	0	NA	0	0	0	NA	0	0	0	0	0	0	NA	0	0	0	0	0	0	0	0	0	0	0	0	0	0	0	0	0	0	0	NA	0	0	0	0
6122347	TGCAGCCTGTAAATGCAAGCATGTCCTTCTCATATCTATAACAGAAGAGGTACGGTAAGAAAGACTAGA	53:G>A	53	0	0	0	2	1	0	0	0	0	0	1	0	0	0	1	0	0	0	0	0	0	1	0	0	0	0	0	0	0	0	0	0	0	0	2	0	0	0	0	0	2	1	0	0	0	0
9576799	TGCAGGAAAGGGAAAATGCCCCTCCATTTTTCAGCATCAACAGAACATCATCAAGCAGATATGGCTATA	30:T>G	30	1	1	1	1	1	1	1	1	1	1	1	1	1	1	1	1	1	1	NA	1	1	1	1	1	1	1	NA	1	1	1	1	1	1	1	1	1	1	1	1	1	1	1	1	1	1	1
6103616	TGCAGATGCTCATGACATATCTGGCTTGGCAATTTGTAGTGGAAACAAAGGCAACAAAGTCCACTGAAT	60:C>A	60	1	0	0	0	1	0	0	1	0	1	1	0	0	0	1	1	0	0	2	0	0	1	0	0	0	0	0	1	0	0	0	0	0	0	0	0	0	0	0	0	1	1	1	0	0	0
6103616	TGCAGATGCTCATGACATATCTGGCTTGGCAATTTGTAGTGGAAACAAAGGCAACAAAGTCCACTGAAT	65:G>T	65	NA	0	0	0	NA	0	0	NA	0	NA	NA	0	0	0	NA	NA	0	0	0	0	0	NA	0	0	0	0	0	NA	0	0	0	0	0	0	0	0	0	0	0	0	NA	NA	NA	0	0	0
9575447	TGCAGAGAATTTCAATCAACTTCAACACCTCTTAGTGAAAAAGAGCAACCCATTTTTGTAATGGGGAGA	13:A>G	13	0	0	0	0	0	0	0	0	0	0	0	0	0	0	0	1	NA	0	0	NA	0	0	0	0	0	NA	0	0	NA	0	0	0	NA	0	0	0	0	NA	0	NA	0	0	0	0	0	0
6060350	TGCAGCACCCACCCATAAGCAAAATTTGTAACCTCTTGTCAGTAAATTGGAGATATAATTTTGAAAACA	34:C>A	34	0	0	0	0	0	0	0	0	0	0	0	0	0	0	NA	0	0	0	0	0	0	0	0	0	0	0	0	0	0	0	0	0	0	0	0	0	0	0	0	0	0	NA	0	0	0	0
6060350	TGCAGCACCCACCCATAAGCAAAATTTGTAACCTCTTGTCAGTAAATTGGAGATATAATTTTGAAAACA	17:A>G	17	0	0	0	0	0	0	0	0	0	2	0	0	0	0	1	0	0	0	0	0	0	0	0	0	0	0	0	0	0	0	0	0	0	0	0	0	0	0	0	0	0	1	0	0	0	0
9581503	TGCAGAGCTATTTGGTACTGTGAGAACACCTCTTTGAACTTTGAAGAATCTGTTTTTTCATAAAGCTCA	67:C>T	67	1	1	1	1	1	1	1	1	1	1	1	1	1	1	0	1	1	1	1	1	1	1	1	1	1	1	1	1	1	1	1	1	1	1	1	1	1	1	1	1	1	0	1	1	1	1
100050094	TGCAGAGCTATTTGGTACTGTGAGAACACCTCTTTGAACTTTGAAGAATCTGTTTTTTCATAAAGCTTA	56:T>A	56	0	0	0	0	0	0	0	0	0	0	0	0	0	0	NA	0	0	0	0	0	0	0	0	0	0	0	0	0	0	0	0	0	0	0	0	0	0	0	0	0	0	NA	0	0	0	0
6087315	TGCAGACTCAGTTTTGCAACCTGCCAAATAAGTTGTGGCATTGAGAAACATTGTTTACTAAAAAGAGAC	68:C>G	68	0	0	0	0	0	0	0	0	0	0	0	0	0	0	0	0	0	0	0	0	0	0	0	0	0	0	0	0	0	0	0	0	0	0	0	0	0	0	0	0	0	0	0	0	0	0
6087315	TGCAGACTCAGTTTTGCAACCTGCCAAATAAGTTGTGGCATTGAGAAACATTGTTTACTAAAAAGAGAC	48:C>A	48	0	0	0	0	0	0	0	0	0	0	0	0	0	0	0	0	0	0	0	0	0	0	0	0	0	0	0	0	0	0	0	0	0	0	0	0	0	0	0	0	0	0	0	0	0	0
6087315	TGCAGACTCAGTTTTGCAACCTGCCAAATAAGTTGTGGCATTGAGAAACATTGTTTACTAAAAAGAGAC	65:A>G	65	0	2	0	0	0	2	0	0	0	0	0	0	2	0	0	0	0	0	0	0	0	0	0	0	0	0	0	0	0	0	0	0	0	0	0	0	0	0	0	0	0	0	0	0	0	0
100049956	TGCAGACTGGCTTCCTTTCCGAGTATACACAAATGATAATACTTGAGGATGATCATCTAAAGAAAGTCA	14:C>G	14	0	0	0	0	0	0	0	0	0	0	0	0	0	0	1	0	0	0	0	0	0	0	0	0	0	0	0	0	0	0	0	0	0	0	0	0	0	0	0	0	0	1	0	0	0	0
6073835	TGCAGAAAGGGTACTACGTACCTCAAATTATAACATAAAATAATATTTTACAGATCGGAAGAGCGGTTC	11:T>C	11	0	0	0	0	1	0	0	2	0	2	1	0	0	0	NA	0	0	0	2	0	0	1	0	0	0	0	0	0	0	0	0	0	0	0	0	0	0	0	0	0	2	NA	0	0	0	0
6073835	TGCAGAAAGGGTACTACGTACCTCAAATTATAACATAAAATAATATTTTACAGATCGGAAGAGCGGTTC	20:C>T	20	0	0	0	0	NA	0	0	0	0	0	NA	0	0	0	NA	0	0	0	0	0	0	NA	0	0	0	0	0	0	0	0	0	0	0	0	0	0	0	0	0	0	0	NA	0	0	0	0
6073835	TGCAGAAAGGGTACTACGTACCTCAAATTATAACATAAAATAATATTTTACAGATCGGAAGAGCGGTTC	16:C>T	16	0	0	0	0	NA	0	0	0	0	0	NA	0	0	0	1	0	0	0	0	0	0	NA	0	0	0	0	0	0	0	0	0	0	0	0	0	0	0	0	0	0	0	1	0	0	0	0
6073835	TGCAGAAAGGGTACTACGTACCTCAAATTATAACATAAAATAATATTTTACAGATCGGAAGAGCGGTTC	17:G>T	17	0	0	0	0	NA	0	0	0	0	0	NA	0	0	0	NA	0	0	0	0	0	0	NA	0	0	0	0	0	0	0	0	0	0	0	0	0	0	0	0	0	0	0	NA	0	0	0	0
9577549	TGCAGTCATATGGATGAAGAGTCCAAAAAGGAGAGTCACGCATTGTAATATTAGTGATCACAATGTCAC	37:A>T	37	0	0	0	0	0	0	0	0	0	0	0	0	0	0	0	0	0	0	0	0	0	0	0	0	0	0	0	0	0	0	0	0	0	0	0	0	0	0	0	0	0	0	0	0	0	0
6119255	TGCAGATGATAACCACTACAATCATCCAACTTCCCGACTAGAAGAATGGTTGAGGAAAATCCTTGTAAA	7:G>A	7	0	0	0	0	0	0	0	0	0	0	0	0	0	0	0	NA	0	0	0	0	0	0	0	0	0	0	0	0	0	0	0	0	0	0	0	0	0	0	0	0	0	0	0	0	0	0
9590466	TGCAGATAATAACCACTACAATCATCCAACTTCCCGACTAGAAGAATGGTTGACGAAAATCCTTGTAAA	53:C>G	53	1	1	1	1	1	1	1	1	1	1	1	1	1	1	1	0	1	1	1	1	1	1	1	1	1	1	1	1	1	1	1	1	1	1	1	1	1	1	1	1	1	1	1	1	1	1
6119255	TGCAGATGATAACCACTACAATCATCCAACTTCCCGACTAGAAGAATGGTTGAGGAAAATCCTTGTAAA	35:G>A	35	0	0	0	0	0	0	0	0	0	0	0	0	0	0	0	NA	0	0	0	0	0	0	0	0	0	0	0	0	0	0	0	0	0	0	0	0	0	0	0	0	0	0	0	0	0	0
6119255	TGCAGATGATAACCACTACAATCATCCAACTTCCCGACTAGAAGAATGGTTGAGGAAAATCCTTGTAAA	33:C>T	33	0	0	0	0	0	0	0	0	0	0	0	0	0	0	0	NA	0	0	0	0	0	0	0	0	0	0	0	0	0	0	0	0	0	0	0	0	0	0	0	0	0	0	0	0	0	0
9080533	TGCAGCCAGAGGAACCTACAAAAGAAGTTTATATATTCTAAGACAGCAATGAAGTCAATCTCTTTTACA	66:A>G	66	0	0	0	1	1	1	1	1	1	1	1	1	1	1	1	0	1	1	1	1	1	1	1	1	1	1	1	0	1	1	1	1	1	1	1	1	1	1	1	1	2	1	0	1	1	1
100078871	TGCAGTCGCATGCATGACCATATTTTTTGCTACCATGGCCCCTTTACACATGTTATAAACATGTATTTA	54:A>G	54	1	NA	NA	NA	NA	1	NA	1	1	1	1	1	NA	NA	1	1	1	NA	1	1	NA	2	1	1	NA	1	1	1	1	NA	1	1	NA	1	1	NA	NA	NA	1	NA	1	1	1	1	NA	1
6087723	TGCAGATCAAAAGTTTTATCAGTGAACTTGTTTCTTGTTCATATTCATATGAGTAAGAATATCATGTAC	19:C>G	19	0	0	0	0	0	0	0	0	0	0	0	0	0	0	0	0	0	0	0	0	0	0	0	0	0	0	0	0	0	0	0	0	0	0	0	0	0	0	0	0	0	0	0	0	0	0
9587704	TGCAGGCCCAGAGAAGCATCAAGCAGTAGCATTACAGATCGGAAGAGCGGTTCAGCAGGAATGCCGAGA	12:G>A	12	1	1	1	1	1	1	1	1	1	1	1	1	1	1	1	1	1	1	1	1	1	1	1	1	1	1	1	1	1	1	1	1	1	1	1	1	1	1	1	1	1	1	1	1	1	1
100045692	TGCAGGTTGGTGCAGATGACAGGGCTGTTCTGGATAATATAATTGACTCCTTACAGATCGGAAGAGCGG	18:A>G	18	0	0	0	0	0	0	0	0	0	0	0	0	0	0	0	0	0	0	0	0	0	0	0	0	0	0	0	0	0	0	0	0	0	0	0	0	0	0	0	0	0	0	0	0	0	0
100033827	TGCAGCCTTCTTTTTGGGATCAGGTTCCTTCTTTATACCATTCTTTTGGACCTTACCAAGCTTACAGAT	21:A>T	21	0	0	0	0	1	0	0	0	0	0	1	0	0	0	1	0	0	0	0	0	0	1	0	0	0	0	0	0	0	0	0	0	0	0	0	0	0	0	0	0	2	1	0	0	0	0
6118632	TGCAGACATCGAAAACAAGAAAAATGCCTTTACAGATCGGAAGAGCGGTTCAGCAGGAATGCCGAGACC	10:G>A	10	0	0	0	0	0	0	0	0	0	0	0	0	0	0	1	0	0	0	0	0	0	0	0	0	0	0	0	0	0	0	0	0	0	0	0	0	0	0	0	0	0	1	0	0	0	0
9577313	TGCAGGTTGATGTTGTTATAAGTTTGCTGCCTGCTAGTTGTCACATTATAGTAGCAAAAGCTTGCATTG	59:G>A	59	0	0	0	0	1	0	0	0	0	0	1	0	0	0	1	0	0	0	0	0	0	1	0	0	0	0	0	0	0	0	0	0	0	0	0	0	0	0	0	0	2	1	0	0	0	0
6103626	TGCAGATGGAGTAGGCCTCCAACGGAATCAAACGTTTGGTCAACGATTCATGGACAATATCTTCCGTAG	33:G>A	33	0	0	0	0	1	0	0	0	0	0	1	0	0	0	0	0	0	0	0	0	0	1	0	0	0	0	0	0	0	0	0	0	0	0	0	0	0	0	0	0	2	0	0	0	0	0
6061872	TGCAGGTTTGGGAGATTGTGCTGATGGAGATGGAAGGGCTACAACAACAAGCACATAAATTATAGTTGC	53:C>T	53	0	0	0	0	1	0	0	0	0	0	1	0	0	0	0	0	0	0	0	0	0	1	0	0	0	0	0	0	0	0	0	0	0	0	0	0	0	0	2	0	2	0	0	0	0	0
6096556	TGCAGGTTATACAATGATTCCAGCTTCTGCTACTTGTTATTTACAGATCGGAAGAGCGGTTCAGCAGGA	16:A>C	16	0	0	0	0	0	0	0	0	0	0	0	0	0	0	0	0	0	0	0	0	0	0	0	0	0	0	0	0	0	0	0	0	0	0	0	0	0	0	0	0	0	0	0	0	0	0
6089784	TGCAGTAAAAGAAATTAGTAATGCCTATAACAATTTACAGGTTGAAACTTCATCTGGTTCTGGTGGACA	7:A>G	7	0	0	0	0	0	0	0	0	0	0	0	0	0	0	0	0	0	0	0	0	0	0	0	0	0	0	0	0	0	0	0	0	0	0	0	0	0	0	0	0	0	0	0	0	0	0
6111670	TGCAGAAAAGGTAGCTCTTTGTCGAAAGATGACATGATAAATGAATATTGCCGAAGTTGTGCTTTTATT	37:T>A	37	0	0	0	0	1	0	0	0	0	0	1	0	0	0	0	0	0	0	0	0	0	1	0	0	0	0	0	0	0	0	0	0	0	0	0	0	0	0	0	0	2	0	0	0	0	0
6111670	TGCAGAAAAGGTAGCTCTTTGTCGAAAGATGACATGATAAATGAATATTGCCGAAGTTGTGCTTTTATT	23:G>A	23	0	0	0	0	NA	0	0	0	0	0	NA	0	0	0	0	0	0	0	0	0	0	NA	0	0	0	0	0	0	0	0	0	0	0	0	0	0	0	0	0	0	0	0	0	0	0	0
6111670	TGCAGAAAAGGTAGCTCTTTGTCGAAAGATGACATGATAAATGAATATTGCCGAAGTTGTGCTTTTATT	52:G>C	52	0	0	0	0	NA	0	0	0	0	0	NA	0	0	0	0	0	0	0	0	0	0	NA	0	0	0	0	0	0	0	0	0	0	0	0	0	0	0	0	0	0	0	0	0	0	0	0
6111670	TGCAGAAAAGGTAGCTCTTTGTCGAAAGATGACATGATAAATGAATATTGCCGAAGTTGTGCTTTTATT	51:C>T	51	0	0	0	0	NA	0	0	0	0	0	NA	0	0	2	0	0	0	2	0	0	0	NA	0	0	0	0	0	0	0	0	0	0	0	0	0	0	0	0	0	0	0	0	0	0	0	0
100036849	TGCAGAAAAGAATCCCATTTGCAGGCTGCAAGGTGGTATTCTTGTACTAGATTTATATCATAATCTGTC	27:G>A	27	NA	0	0	0	0	0	NA	0	0	0	0	0	0	0	0	0	0	0	0	0	NA	NA	0	0	0	0	0	0	0	0	0	0	0	0	0	0	0	0	0	NA	0	NA	NA	NA	0	0
6089802	TGCAGTAAAGTCCAGCAATCTATTGACATGGGCACGTGACACAATATAGAAAGTACGAGATTGTAAAAT	55:C>T	55	0	0	0	0	1	0	0	0	0	0	1	0	0	0	1	0	0	0	0	0	0	1	0	0	0	0	0	0	0	0	0	0	0	0	0	0	0	0	0	0	2	1	0	0	0	0
9586683	TGCAGTAAAGTCCAGCAATCTATTGACATGTTCACGTGACACAATATAGAAAGTACGAGATTGTAAAAT	30:T>G	30	1	1	1	1	NA	1	1	1	1	1	NA	1	1	1	NA	1	1	1	1	1	1	NA	1	1	1	1	1	1	1	1	1	1	1	1	1	1	1	1	1	1	1	NA	1	1	1	1
100045381	TGCAGCGGTCACTGGTATGATGCAACTTTCATGGTTTTGGTTTCAGAGTTACAGATCGGAAGAGCGGTT	5:C>T	5	0	0	0	0	0	0	0	0	0	0	0	0	0	0	0	0	0	0	0	0	0	0	0	0	0	0	0	0	0	0	0	0	0	0	0	0	0	0	0	0	0	0	0	0	0	0
6061851	TGCAGGTTGTGTATGAGTCTTCAACTTTCTTGGTCCTGCATTTTCTTGGTCTTATAATAAACTTTACGA	17:T>G	17	0	0	0	0	NA	0	0	0	0	0	NA	0	0	0	NA	0	0	0	0	0	0	NA	0	0	0	0	0	0	0	0	0	0	0	0	0	0	0	0	0	0	0	NA	0	0	0	0
6061851	TGCAGGTTGTGTATGAGTCTTCAACTTTCTTGGTCCTGCATTTTCTTGGTCTTATAATAAACTTTACGA	67:G>A	67	0	0	0	0	1	0	0	0	0	0	1	0	0	0	1	0	0	0	0	0	0	1	0	0	0	0	0	0	0	0	0	0	0	0	0	0	0	0	0	0	2	1	0	0	0	0
9584202	TGCAGTATAAGAACCCTGATTCTTGTTCATGCCAGCACTAGTGCCCATTTGATATTTATTTGTTTTTAG	40:G>T	40	1	NA	NA	NA	0	NA	NA	1	NA	1	0	NA	NA	NA	0	NA	NA	NA	1	NA	NA	0	NA	NA	NA	NA	NA	1	NA	NA	NA	NA	NA	NA	NA	NA	NA	NA	NA	NA	2	0	1	NA	NA	NA
6059172	TGCAGAACATCCAGATAGGAGAGCCTAAAAACACGTAACGGATGTCAATCAGAGTTTAGGAAGCCACTT	35:T>C	35	0	0	0	0	0	0	0	2	2	0	0	0	0	0	0	0	0	0	0	0	0	0	0	0	0	0	0	0	0	0	0	0	0	0	0	0	0	0	0	0	0	0	0	0	0	0
100052849	TGCAGTCATTCCAATTCCAGCGATAGTCGGCAGATGGTGGAGCTAGACTGGCTTGAATCTGATAAGTGG	46:A>G	46	0	0	0	0	0	0	0	0	0	0	0	0	0	0	0	0	0	0	0	0	0	0	0	0	0	0	0	0	0	0	0	0	0	0	0	0	0	0	0	2	0	0	0	0	0	0
100052849	TGCAGTCATTCCAATTCCAGCGATAGTCGGCAGATGGTGGAGCTAGACTGGCTTGAATCTGATAAGTGG	31:A>C	31	0	0	0	0	0	0	0	0	0	0	0	0	0	0	0	0	0	0	0	0	0	0	0	0	0	0	0	0	0	0	0	0	0	0	0	0	0	0	0	0	0	0	0	0	0	0
6087278	TGCAGACCCTGAAGCATCAAAGTCTCATATCACATATGCATAACTCGAATCTGTCAAGAGCACATTTAC	19:A>G	19	0	0	0	0	1	0	0	0	0	0	1	0	0	0	1	0	0	0	0	0	0	1	0	0	0	0	0	0	0	0	0	0	0	0	0	0	0	0	0	0	2	1	0	0	0	0
9590530	TGCAGCATTGTGAAAAACTTGAAAAGAAAAAGATCACTACCTGAATTTACATATTGCCTCGGTTTACAG	36:C>G	36	0	0	0	0	1	0	0	0	0	0	1	0	0	0	1	0	0	0	0	0	0	1	0	0	0	0	0	0	0	0	0	0	0	0	0	0	0	0	0	0	2	1	0	0	0	0
9590530	TGCAGCATTGTGAAAAACTTGAAAAGAAAAAGATCACTACCTGAATTTACATATTGCCTCGGTTTACAG	59:C>T	59	0	0	0	0	NA	0	0	0	0	0	NA	0	0	0	NA	0	0	0	0	0	0	NA	0	0	0	0	0	0	0	0	0	0	0	0	0	0	0	0	0	0	0	NA	0	0	0	0
6090185	TGCAGTCTCAAAACAAAATATTATATTTCTAGCATGAGGACATGGATACCTATAGATATAAAATTTACA	6:C>A	6	0	0	0	0	NA	0	0	0	0	0	NA	0	0	0	NA	NA	0	0	0	0	0	NA	0	0	0	0	0	0	0	0	0	0	2	0	0	0	0	0	0	0	0	NA	0	0	0	0
6090185	TGCAGTCTCAAAACAAAATATTATATTTCTAGCATGAGGACATGGATACCTATAGATATAAAATTTACA	40:C>T	40	0	0	0	0	1	0	0	0	0	0	1	0	0	0	1	1	0	0	0	0	0	1	0	0	0	0	0	0	0	0	0	0	0	0	0	0	0	0	0	0	2	1	0	0	0	0
9586023	TGCAGCAGCATAATGGATAGGCCATAATGTGGTGTTGAATAGAGACTTTTTAGGGCAATAAACATTGGC	58:T>C	58	0	0	0	0	1	0	0	0	0	0	1	0	0	0	1	1	0	0	0	0	0	1	0	0	0	0	0	0	0	0	0	0	0	0	0	0	0	0	0	0	2	1	0	0	0	0
9586023	TGCAGCAGCATAATGGATAGGCCATAATGTGGTGTTGAATAGAGACTTTTTAGGGCAATAAACATTGGC	67:G>A	67	0	0	0	0	NA	0	0	0	0	0	NA	0	0	0	NA	NA	0	0	0	0	0	NA	0	0	0	0	0	0	0	0	0	0	0	0	0	0	0	0	0	0	0	NA	0	0	0	0
100060771	TGCAGCAGCATAATGGATAGGCCATAATGTGGTGTTGAATAGAGACTTTTTAGGGCAACAAACATTGGC	48:T>A	48	NA	NA	NA	NA	0	NA	NA	NA	NA	NA	0	NA	NA	NA	0	0	NA	NA	NA	NA	NA	0	NA	NA	NA	NA	NA	NA	NA	NA	NA	NA	NA	NA	NA	NA	NA	NA	NA	NA	0	0	NA	NA	NA	NA
6108166	TGCAGCTGTAACAAACTACTTCAAGAAAAAGCTTTGCCATGAGTTTGGTGCATGTAATTACAGATCGGA	21:C>G	21	0	0	0	0	1	0	0	0	0	0	1	0	0	0	1	0	0	0	0	0	0	1	0	0	0	0	0	0	0	0	0	0	0	0	0	0	0	0	0	0	2	1	0	0	0	0
6108166	TGCAGCTGTAACAAACTACTTCAAGAAAAAGCTTTGCCATGAGTTTGGTGCATGTAATTACAGATCGGA	10:A>T	10	0	0	0	0	NA	0	0	0	0	0	NA	0	0	0	NA	0	0	0	0	0	0	NA	0	0	0	0	0	0	0	0	0	0	0	0	0	0	0	0	0	0	0	NA	0	0	0	0
6108166	TGCAGCTGTAACAAACTACTTCAAGAAAAAGCTTTGCCATGAGTTTGGTGCATGTAATTACAGATCGGA	55:A>G	55	0	0	0	0	NA	0	0	0	0	0	NA	0	0	0	NA	0	0	0	0	0	0	NA	0	0	0	0	0	0	0	0	0	0	0	0	0	0	0	0	0	0	0	NA	0	0	0	0
9579522	TGCAGAGTGGAAAACTACTTGATGTAACTCAGTATTGAACTTACAGATCGGAAGAGCGGTTCAGCAGGA	17:C>T	17	0	0	0	0	0	0	0	0	0	0	0	0	0	0	0	0	0	0	0	0	0	0	0	0	0	0	0	0	0	0	0	0	0	0	0	0	0	0	0	0	0	0	0	0	0	0
6059357	TGCAGAATATTCCACGTGCTGAATTTCTAGATGAAGAAGGGCTCTACACAAGGAAACAAAGACATGTTA	60:G>T	60	0	0	0	0	0	0	0	0	0	0	0	0	0	0	0	0	0	0	0	0	0	0	0	0	0	0	0	0	0	0	0	0	0	0	0	0	0	0	0	0	0	0	0	0	0	0
6102060	TGCAGCCGTACATTGAACCTGCGATCGATTAGTGCCATTGGATATGATATGGACTATACCTTGATCCAT	11:A>G	11	0	0	0	0	NA	0	0	0	NA	0	0	0	0	0	0	0	0	0	0	0	NA	0	0	0	0	0	NA	0	0	NA	0	0	0	0	0	0	0	NA	0	0	0	NA	NA	NA	0	0
100032063	TGCAGAACATAAAAAAAACATGTTCAAGTCAATCCAAAACCTAAATAATAATCTGATGCTATTAGATAA	33:C>T	33	1	1	1	1	1	1	1	1	1	1	1	1	1	1	1	1	1	1	1	1	1	1	1	1	1	1	1	1	1	1	1	1	1	1	1	NA	NA	1	1	1	1	1	1	1	1	1
100032096	TGCAGAACCTTGCTCATGACTCATACTCGCACTATTGTTCACATCCAAACAATGATGAGTTTTCTTCCT	28:G>A	28	NA	0	0	0	NA	0	0	0	0	0	0	0	0	0	0	0	0	0	0	0	0	0	NA	0	0	0	0	0	0	0	NA	0	0	0	0	2	0	0	0	0	0	0	0	0	0	0
9589664	TGCAGAGAAGACTAAAGATTATGCAGGTGATGCTGCTGAAAAGGCCAAAGATTATGGGGGTAGTGCTGC	46:A>C	46	1	1	1	1	NA	1	1	1	1	1	NA	1	1	1	0	1	1	1	1	1	1	NA	1	1	1	1	1	1	1	1	1	1	1	1	1	1	1	1	1	1	1	0	1	1	1	1
100070127	TGCAGAGAAGACTAAACATTATGCAGGTGATGCTGCTGAAAAGGCCAAAGATTATGGGGGTAGTGCTGC	16:C>G	16	1	1	1	1	0	1	1	1	1	1	0	1	1	1	NA	1	1	1	1	1	1	0	1	1	1	1	1	1	1	1	1	1	1	1	1	1	1	1	1	1	2	NA	1	1	1	1
100070128	TGCAGAGAAGACTAAAGATTATGCAGGTGATGCTGCTGAAAAGGCCAAAGGTTATGGGGGTAGTGCTGC	50:G>A	50	1	1	1	1	NA	1	1	1	1	1	NA	1	1	1	NA	1	1	1	1	1	1	NA	1	1	1	1	1	1	1	1	1	1	1	1	1	1	1	1	1	1	1	NA	1	1	1	1
100070126	TGCAGAGAAGACTAAAGATTATGCAGGTGATGCTGCTGAAAAGGCCCAAGATTATGGGGGTAGTGCTGC	12:T>C	12	0	0	0	0	NA	0	0	0	0	0	NA	0	0	0	NA	0	0	0	0	0	0	NA	0	0	0	0	0	0	0	0	0	0	0	0	0	0	0	0	0	0	0	NA	0	0	0	0
6058934	TGCAGAAAAAAGCCAATGCTAAATATAAAAAAGCACTTCAGAAACTAAATATACAACAAACAAAGTTGC	54:A>C	54	0	0	0	0	0	0	0	0	0	0	0	0	0	0	0	0	0	0	0	0	0	0	0	0	0	0	0	0	0	0	0	0	0	0	0	0	0	0	0	0	0	0	0	0	0	0
6058934	TGCAGAAAAAAGCCAATGCTAAATATAAAAAAGCACTTCAGAAACTAAATATACAACAAACAAAGTTGC	21:A>T	21	0	0	0	0	0	0	0	0	0	0	0	0	0	0	0	0	0	0	0	0	0	0	0	0	0	0	0	0	0	0	0	0	0	0	0	0	0	0	0	0	0	0	0	0	0	0
9577194	TGCAGGTACTTTTGTTCTTCCTCTTTGGTCATAAAAGCAGTGACAGGGAAGGACTTTCCTATTCCCACC	11:T>C	11	1	1	1	1	NA	1	1	1	1	1	1	1	NA	1	1	1	1	1	1	1	NA	1	1	1	1	1	1	1	1	1	1	1	1	1	1	1	1	1	1	1	1	1	1	1	1	1
100033533	TGCAGCATAGCTCACCTTTGTGTTAGTTCTCTCAAAGAAATGCTCATATGGTTCCTTCTGCTTCATCCA	32:C>T	32	0	0	0	0	0	0	0	0	NA	NA	0	0	0	0	NA	0	0	0	0	0	0	0	0	0	0	0	0	0	0	0	0	0	2	0	0	NA	0	0	0	NA	0	0	0	0	0	0
6089820	TGCAGTAACATCAGGATGTGTTTTCCTCCTCCTCCTATTGTGACCTGCCAGACGCCTACGGCAACTCCT	50:G>A	50	0	0	0	0	1	0	0	0	0	0	1	0	0	0	0	0	0	0	0	0	0	1	0	0	0	0	0	0	0	0	0	0	0	0	0	0	0	0	0	0	2	0	0	0	0	0
100052059	TGCAGGATTTTATGCATCAAACCACTTGCTGTTCCTTCAAGCACAAGTGTTCAATTTACTGTGAAAGGG	15:A>G	15	0	0	0	0	NA	0	0	0	0	0	NA	0	0	0	0	0	0	0	0	0	0	NA	0	0	0	0	0	0	0	0	0	0	0	0	0	0	0	0	0	0	0	0	0	0	0	0
9577413	TGCAGTACTTTCAAGAAGAGCATCAGCCGGTTCCGTATCTCCACCAAAGCTACCATTGCTTTCTTGCTT	27:C>G	27	1	1	1	0	0	0	0	0	0	0	0	0	0	0	0	0	0	0	0	0	0	NA	0	0	0	0	0	1	NA	0	0	NA	0	0	0	0	0	0	0	0	2	0	1	0	0	0
6059187	TGCAGAACCCAAAAAAGGCGAGTAGTTATCATGTTCATGTGATCATGTGCATTTTTTTTATTTCAGTTC	18:C>T	18	1	1	1	0	0	0	0	0	0	0	0	0	0	0	0	0	0	0	0	0	0	0	0	0	0	0	0	1	0	0	0	0	0	0	0	0	0	0	0	0	2	0	1	0	0	0
9583721	TGCAGTTGTTATGAGAGCAGTGAAGAATGTTGTTGAAACAGGAAGGACTGTTACATGCACCATTCACCA	18:A>G	18	1	1	1	0	0	0	0	0	0	0	0	0	0	0	0	0	0	NA	NA	0	0	0	0	0	0	0	0	1	0	0	NA	0	0	0	0	NA	0	0	0	0	NA	0	1	0	0	0
6079716	TGCAGAAACTGAACTTGGAGTAGATTTTGCCAAAATTTATAGGGAATCCACCTTATATGAGTAAGTAAT	31:A>C	31	NA	0	0	0	NA	0	0	0	0	0	0	0	0	0	0	0	0	0	0	0	NA	0	0	0	0	0	0	0	0	0	0	0	0	0	0	0	NA	0	0	0	0	0	0	0	0	0
6079716	TGCAGAAACTGAACTTGGAGTAGATTTTGCCAAAATTTATAGGGAATCCACCTTATATGAGTAAGTAAT	51:C>G	51	NA	0	0	0	NA	0	0	0	0	0	0	0	0	0	0	0	0	0	0	0	NA	0	0	0	0	0	0	0	0	0	0	0	0	0	0	0	NA	0	0	0	0	0	0	0	0	0
9586582	TGCAGGGTTTGAAAACAGCTATTGTGGAGGGGGATGTGGTGGGAGGGACATGTGTAAACAGAGGTTGTG	31:G>A	31	NA	1	1	1	NA	1	1	1	1	1	1	1	1	1	1	1	NA	NA	1	1	NA	1	1	1	1	1	1	NA	1	1	1	1	NA	1	1	NA	1	1	1	1	1	1	NA	1	1	1
100061698	TGCAGGGTTTGAAAACAGCTATTGTGGAGGGAGATGTGGTGGGAGGGACATGTGTAAACAGAGGTTGTG	64:T>C	64	0	1	1	1	NA	1	1	1	1	1	1	1	1	1	1	1	NA	0	1	1	NA	1	1	1	1	1	1	0	1	1	1	1	NA	1	1	NA	1	1	1	1	2	1	0	1	1	1
100054433	TGCAGGAACAAAAATATAAAATCATTTACTTCTGGAAAAAAAAATCTAATCATAAGCACATTTCTGTTA	43:A>T	43	1	1	1	1	NA	1	1	1	1	1	1	1	1	1	1	NA	1	1	NA	NA	1	1	1	1	1	1	1	1	1	1	1	1	1	1	1	1	1	1	1	1	1	1	1	1	1	1
100034288	TGCAGGAACACTTACATCACCACAAACACACAATAGATTGGACTTTGAGAGGTGCTCATAGTCCTTATG	17:C>T	17	NA	0	0	0	1	0	0	0	NA	0	1	NA	0	0	0	0	NA	0	0	0	0	1	0	0	0	0	0	0	0	0	0	0	0	0	NA	0	0	0	0	0	1	NA	0	0	NA	0
6086479	TGCAGATCGATCACTAGCTACCTGATGACAAAAACCCTGTATAAGTTATAGCAGCAACTATTACAAAGT	35:C>T	35	0	0	0	0	0	0	0	0	0	0	0	0	0	0	0	0	0	0	0	0	0	0	0	0	0	0	0	0	0	0	0	0	0	0	0	0	0	0	0	0	0	0	0	0	0	0
9590580	TGCAGGAAAGAGATAGAAAAAGACATTGTTATACTTTATATTGTTCTATATGAAGATGAAGGACATGAG	60:G>C	60	NA	0	0	0	0	0	0	0	NA	0	0	0	0	0	NA	0	0	NA	NA	NA	0	0	0	0	0	0	0	NA	0	0	0	0	0	0	0	0	NA	NA	0	NA	0	NA	NA	0	NA	0
9583325	TGCAGTCATGGAGTTCTAATTAGTGACGGAATGAAAAAAATTGAAACAACTATTTTATTTTGAAAGGAC	5:T>A	5	1	0	0	0	0	0	0	0	0	0	0	0	0	0	0	NA	0	1	0	0	0	0	0	0	0	0	0	1	0	0	0	0	0	0	0	0	0	0	0	0	2	0	1	0	0	0
9583325	TGCAGTCATGGAGTTCTAATTAGTGACGGAATGAAAAAAATTGAAACAACTATTTTATTTTGAAAGGAC	27:G>A	27	NA	0	0	0	0	0	0	0	0	0	0	0	0	0	0	NA	0	NA	0	0	0	0	0	0	0	0	0	NA	0	0	0	0	0	0	0	0	0	0	0	0	0	0	NA	0	0	0
9582947	TGCAGGGGCAAGCCACAGCCTCCATTTGAGCAGGTAACTTTCCTTTTCTTGATGTTGTTGCTTTATCTT	52:T>C	52	1	1	1	1	1	1	1	1	1	1	1	1	1	1	1	1	1	1	1	1	1	1	1	1	1	1	1	1	1	1	1	1	1	1	1	1	1	1	1	1	1	1	1	1	1	1
9583341	TGCAGTCCATGTCATGCTAATAACCATTGGATGGAGGGGAAATTAGGTCAATCATGATTGTATGATTTC	59:G>T	59	0	NA	NA	NA	0	NA	NA	NA	NA	NA	0	NA	NA	NA	0	0	NA	0	NA	NA	NA	0	NA	NA	NA	NA	NA	0	NA	NA	NA	NA	NA	NA	NA	NA	NA	NA	NA	NA	0	0	0	NA	NA	NA
9583341	TGCAGTCCATGTCATGCTAATAACCATTGGATGGAGGGGAAATTAGGTCAATCATGATTGTATGATTTC	31:T>C	31	0	NA	NA	NA	0	NA	NA	NA	NA	NA	0	NA	NA	NA	0	0	NA	0	NA	NA	NA	0	NA	NA	NA	NA	NA	0	NA	NA	NA	NA	NA	NA	NA	NA	NA	NA	NA	NA	0	0	0	NA	NA	NA
6062436	TGCAGTGACAACATGAAACCTCAGAATAGTACTTATGAAACCTCATTATGGATTCCAATCTTTGGGATG	24:A>T	24	1	0	0	0	1	0	0	0	0	0	1	0	0	0	1	1	0	1	0	0	0	1	0	0	0	0	0	1	0	0	0	0	0	0	0	0	0	1	0	0	1	1	1	0	0	0
100076185	TGCAGAACGATAAGGTGCATATGTAGCAGCAGCTATTTACATTGGCAACTACAATCAGAAAGAAATGGC	48:C>T	48	1	NA	NA	NA	0	NA	NA	NA	NA	NA	0	NA	NA	NA	0	NA	NA	1	NA	NA	NA	0	NA	NA	NA	NA	NA	1	NA	NA	NA	NA	NA	NA	NA	NA	NA	NA	NA	NA	2	0	1	NA	NA	NA
9591270	TGCAGAACGATAAGGTGCATATGTAGCAGCAGCTATTTACATTGGCAATTACAATCAGAAAGAAAGGGC	65:G>T	65	NA	NA	NA	NA	1	NA	NA	NA	NA	NA	1	NA	NA	NA	1	NA	NA	NA	NA	NA	NA	1	NA	NA	NA	NA	NA	NA	NA	NA	NA	NA	NA	NA	NA	NA	NA	NA	NA	NA	1	1	NA	NA	NA	NA
100076185	TGCAGAACGATAAGGTGCATATGTAGCAGCAGCTATTTACATTGGCAACTACAATCAGAAAGAAATGGC	7:C>T	7	1	1	1	1	2	1	1	1	1	1	2	1	1	1	2	1	1	1	1	1	1	2	1	1	1	1	1	1	1	1	1	1	1	1	1	1	1	1	1	NA	2	2	NA	1	1	1
6059197	TGCAGAACGATAAGGTGCATATGTAGCAGCAGCTATTTACATTGGCGACTACAATCAGAAAGAAATGGC	46:G>A	46	NA	0	0	0	1	0	0	0	0	0	1	0	0	0	1	0	0	NA	0	0	0	1	0	0	0	0	0	NA	0	0	0	0	0	0	0	0	0	0	0	0	1	1	NA	0	0	0
6107949	TGCAGCAGCACAATTGAAGGTTTTCAACTGTTCTAATCACAAAAAAATTACAGATCGGAAGAGCGGTTC	12:A>G	12	0	0	0	0	0	0	0	0	0	0	0	0	0	0	0	0	0	0	0	0	0	0	0	0	0	0	0	0	0	0	0	0	0	0	0	0	0	0	0	0	0	0	0	0	0	0
6107949	TGCAGCAGCACAATTGAAGGTTTTCAACTGTTCTAATCACAAAAAAATTACAGATCGGAAGAGCGGTTC	41:A>C	41	0	0	0	0	0	0	0	0	0	0	0	0	0	0	0	0	0	0	0	0	0	0	0	0	0	0	0	0	0	0	0	0	0	0	0	0	0	0	0	0	0	0	0	0	0	0
6112784	TGCAGTAGCTAACATCCTCCCATCTGATGTAAGTAAAGAAGCCAAGAAGCAAAATCAGGACTCCGGAGT	51:A>G	51	0	0	0	0	0	0	0	0	0	0	0	0	0	0	0	0	0	0	0	0	0	0	0	0	0	0	0	0	0	0	0	0	0	0	0	0	0	0	0	0	0	0	0	0	0	0
6059782	TGCAGAGGTCAGATGTGTCCTTTTGCATTATATATACTCTCTCTGAGAACAACTATGTTACAGTTTCCA	43:T>C	43	1	0	0	0	1	0	0	0	0	0	1	0	0	0	1	0	0	0	0	0	0	1	0	0	0	0	0	1	0	0	0	0	0	0	0	0	0	0	0	0	1	1	1	0	0	0
100060224	TGCAGAGGTCAGATGTGTCCTTTTGCATTATATATACTCTCTCCGAGAACAACTATGTCACAGTTTCCA	58:C>T	58	1	NA	NA	NA	1	NA	NA	NA	NA	NA	1	NA	NA	NA	1	NA	NA	NA	NA	NA	NA	1	NA	NA	NA	NA	NA	1	NA	NA	NA	NA	NA	NA	NA	NA	NA	NA	NA	NA	1	1	1	NA	1	NA
6059782	TGCAGAGGTCAGATGTGTCCTTTTGCATTATATATACTCTCTCTGAGAACAACTATGTTACAGTTTCCA	9:C>G	9	NA	0	0	0	NA	0	0	0	0	0	NA	0	0	0	NA	0	0	0	0	0	0	NA	0	0	0	0	0	NA	0	0	0	0	0	0	0	0	0	0	0	0	NA	NA	NA	0	0	0
100051594	TGCAGCTCCTTCTTTGCAAGTTTCTGTAACTTTGAATCTGGTGATTCCAAAAATGCAGAAATAACCTTG	9:T>C	9	0	0	0	0	0	0	0	0	0	0	0	0	0	0	0	0	0	0	0	0	0	0	0	0	0	0	NA	0	0	0	0	0	0	0	0	0	0	0	0	0	0	0	0	0	0	0
100051595	TGCAGCTCCTTCTTTGCAAGTTTCTGTAACTTCGAATCTGGTGATTCCAAAAATGCAGAAATAACCTTG	32:C>T	32	1	1	1	1	1	1	1	1	1	1	1	1	1	1	1	1	1	1	1	1	1	1	1	1	1	1	NA	1	1	1	1	1	1	1	1	1	1	1	1	1	1	1	1	1	1	1
6104074	TGCAGCCTTTGGTTGATAGTGGAATTCTCAAGAACCTAAAACCCAAAGAAGTAGCAACCCAATAATTGT	17:A>G	17	0	0	0	0	0	0	0	0	0	0	0	0	0	0	0	0	0	0	0	0	0	0	0	0	0	0	0	0	0	0	0	0	0	0	0	0	0	0	0	0	NA	0	0	0	0	0
6081832	TGCAGCAACCATACCACAGTGTGCATATCCTAAAACCAAGTTGCTTATCCCACCATCGCTCAGAACAGA	35:C>T	35	1	0	0	0	1	0	0	0	0	0	1	0	0	0	1	0	0	0	0	0	0	1	0	0	0	0	0	1	0	0	0	0	0	0	0	0	0	2	0	0	1	1	1	0	0	0
100031980	TGCAGAAAGCAGTAATTCAATCACATCTGACAACTTGGATAACCATCAATTTTATCCACCAGGAAGAAT	13:A>G	13	0	0	0	0	0	0	NA	0	NA	0	0	0	0	0	0	0	0	0	0	0	0	0	0	0	0	0	0	0	0	0	0	0	0	0	0	0	0	0	0	0	0	0	0	0	0	0
100051260	TGCAGCCATAGCATGTTTATGTGCATACTATGTGTCATTATGGGTAATTGGGTTATTGAATAATTGTTG	9:A>G	9	0	0	0	0	0	0	0	0	0	0	0	0	0	0	0	0	0	NA	0	0	0	0	0	0	0	0	0	0	0	0	0	0	0	0	0	0	0	0	0	0	0	0	0	0	0	0
100051260	TGCAGCCATAGCATGTTTATGTGCATACTATGTGTCATTATGGGTAATTGGGTTATTGAATAATTGTTG	13:T>C	13	0	0	2	0	0	0	0	0	0	0	0	0	0	0	0	0	0	NA	0	0	0	0	0	0	0	0	0	0	0	0	0	0	0	0	0	0	0	0	0	0	0	0	0	0	0	0
4399087	TGCAGTTGATTATATGGGAAGACAAAAAACAACAAAAGGAAGATTTCAAAGACATGATCCCATAAAGGG	44:T>C	44	NA	0	0	0	NA	0	0	0	0	0	NA	0	0	0	NA	1	0	0	0	0	0	NA	0	0	0	0	0	NA	0	0	0	0	0	0	0	0	0	1	0	0	NA	NA	NA	0	0	0
6116245	TGCAGGAGCTTTCTCAGGCTTGTGGATTGGGTAGATATCCTGACAAAACTAATGGTCCCGTGAATGATT	49:T>A	49	1	0	0	0	NA	0	0	0	0	0	NA	0	0	0	1	0	0	0	0	0	0	NA	0	0	0	0	0	1	0	0	0	0	0	0	0	0	0	0	0	0	1	1	1	0	0	0
9582755	TGCAGGAGCTTTCTCAGGCTTGTGGATTGGGTAGATATCCTGACAAAACAAATGGTCCTGTGAATGATT	58:T>C	58	NA	1	1	1	0	1	1	1	1	1	0	1	1	1	NA	1	1	1	1	1	1	0	1	1	1	1	1	NA	1	1	1	1	1	1	1	1	1	1	1	1	0	NA	NA	1	1	1
6112172	TGCAGCAGAAAAGGCCATCAAAAATACTTGAGAAAAGTCAATGTGTCTCTAAAAGACTAAATTACAGAT	29:G>C	29	1	0	0	0	0	0	0	0	0	0	0	0	0	0	1	0	0	0	0	0	0	0	0	0	0	0	0	1	0	0	0	0	0	0	0	0	0	0	0	0	2	1	1	0	0	0
6112172	TGCAGCAGAAAAGGCCATCAAAAATACTTGAGAAAAGTCAATGTGTCTCTAAAAGACTAAATTACAGAT	46:C>A	46	NA	0	0	0	0	0	0	0	0	0	0	0	0	0	NA	0	0	0	0	0	0	0	0	0	0	0	0	NA	0	0	0	0	0	0	0	0	0	0	0	0	0	NA	NA	0	0	0
6112172	TGCAGCAGAAAAGGCCATCAAAAATACTTGAGAAAAGTCAATGTGTCTCTAAAAGACTAAATTACAGAT	64:C>A	64	NA	0	0	0	0	0	0	0	0	0	0	0	0	0	NA	0	0	0	0	0	0	0	0	0	0	0	0	NA	0	0	0	0	0	0	0	0	0	0	0	0	0	NA	NA	0	0	0
6123529	TGCAGACCAACCCAAAGTGTTTCTCAATGTTCACAAACTTTTTGGAGTAAGTAACATTGTAAAGATATT	64:A>C	64	0	0	0	0	0	0	0	0	0	0	0	0	0	0	0	1	0	0	0	0	0	0	0	0	0	0	0	0	0	0	0	0	0	0	0	0	0	1	0	0	0	0	0	0	0	0
9579338	TGCAGAAAGATATACATTATCAAATATAAGCATTTTCATTCTACTGAAAATTGCTTACAGATCGGAAGA	33:T>G	33	0	0	0	0	0	0	0	0	0	2	0	0	0	0	0	0	0	0	0	0	0	0	0	0	0	0	0	0	0	0	0	0	0	0	0	0	0	0	0	0	0	0	0	0	0	0
6090584	TGCAGTTCAGAAGAATCGCTGAAAGATACGAGGAAGTTCACTGAGCATGTTGCTGAGAATGAATTGAAG	42:G>A	42	0	0	0	0	0	0	0	0	0	0	0	0	0	0	0	NA	0	0	0	0	0	0	0	0	0	0	0	0	0	0	0	0	0	0	0	0	0	NA	0	0	0	0	0	0	0	0
6090584	TGCAGTTCAGAAGAATCGCTGAAAGATACGAGGAAGTTCACTGAGCATGTTGCTGAGAATGAATTGAAG	11:A>C	11	0	0	0	0	0	0	0	0	0	0	0	0	0	0	0	1	0	0	0	0	0	0	0	0	0	0	0	0	0	0	0	0	0	0	0	0	0	1	0	0	0	0	0	0	0	0
9575253	TGCAGAATCATGTGTTATAAGCTACATATTCCTGAATACATAATCAATTCCAATACTTCATGCAAAATG	37:A>G	37	0	0	0	0	1	0	0	0	0	0	1	0	0	0	1	0	0	0	0	0	0	1	0	0	0	0	0	0	0	0	0	0	0	0	0	0	0	0	0	0	1	1	0	0	0	0
6112713	TGCAGGTTGAGGTAAATATCTTCATCTTTCTATTGCTATTGACAATTGCCACTCAATGATGTTACCTTT	25:C>G	25	0	0	0	0	0	0	0	0	0	0	0	0	0	0	0	0	0	0	0	0	0	0	0	0	0	0	0	0	0	0	0	0	0	0	0	0	0	0	0	0	0	0	0	0	0	0
9582992	TGCAGGTAAGATAAGTTTCCAACTTTCCGTTACCGAATGAAGCTCATGCATCTGCTGACTCTACAATCC	41:G>T	41	1	1	1	1	1	1	1	1	1	1	1	1	1	1	1	1	1	1	1	1	1	1	1	1	1	1	1	1	1	1	1	1	1	1	1	1	1	1	1	1	1	1	1	1	1	1
9582991	TGCAGGTAAGATACGTTTCCAACTTTCCGTTACCGAATGAATCTCATGCATCTGCTGACTCTACAATCC	13:C>A	13	1	1	1	1	1	1	1	1	1	1	1	1	1	1	1	1	1	1	1	1	1	1	1	1	1	1	1	1	1	1	1	1	1	1	1	1	1	1	1	1	1	1	1	1	1	1
6115553	TGCAGATGCTTGCTTTGTGCTCTTGGAATTATCTGCTTTTTCCTTGGGCTTATTTCTTGTTACAGATCG	49:T>G	49	NA	1	1	0	0	0	0	0	0	0	0	0	0	0	0	0	0	0	0	0	0	0	0	0	0	0	0	NA	0	0	0	0	0	0	2	0	0	1	0	0	0	0	NA	0	0	0
6115553	TGCAGATGCTTGCTTTGTGCTCTTGGAATTATCTGCTTTTTCCTTGGGCTTATTTCTTGTTACAGATCG	34:G>A	34	1	NA	NA	0	0	0	0	0	0	0	0	0	0	0	0	0	0	0	0	0	0	0	0	0	0	0	0	1	0	0	0	0	0	0	0	0	0	NA	0	0	2	0	1	0	0	0
6062304	TGCAGTCCCACCAAGAACAGCTTATGCTCTTCCTCCGTCCATGGAACCCCTGCAACATCATCATCAATT	10:C>G	10	0	0	0	0	0	0	0	0	0	0	0	0	0	0	0	0	0	0	0	0	0	0	0	0	0	0	0	0	0	0	0	0	0	0	0	0	0	0	0	0	0	0	0	0	0	0
100034338	TGCAGGAATGAAAAGGCGGCCTTTGCAATAGGAGAATCTTGGGTGACTGTGCTTTTCTCCATTCGACCC	43:T>C	43	1	1	1	1	NA	1	1	1	1	1	NA	NA	NA	1	1	1	NA	1	1	1	1	1	1	1	1	1	1	1	1	1	NA	1	1	1	1	1	1	1	1	1	1	NA	1	1	1	1
100059587	TGCAGATGGAATAACCAACAAAGTGGATAGAAGTGACTGATGAAACCATTTATTCAATTTTCAAGGGGC	11:T>C	11	1	1	1	1	1	1	1	1	1	1	1	1	1	1	1	1	1	1	1	1	1	1	1	1	1	1	1	1	1	1	1	1	1	1	1	1	1	1	1	1	1	1	1	1	1	1
100059588	TGCAGATGGAACAACCAACAAAGTGGATAGAAGTGACTGATGAAACCATTTATTCAATTTTCAAGGGGC	39:A>G	39	0	0	0	0	0	0	0	0	0	0	0	0	0	0	0	0	0	0	0	0	0	0	0	0	0	0	2	0	0	0	0	0	0	0	0	0	0	0	0	0	0	0	0	0	0	0
6104978	TGCAGTCATTCTCACACTTATATTTCTTCAACTACCAAATCATTCATAGATTCCTTAGTGAAGGTAAAT	67:A>C	67	0	0	0	0	0	0	0	0	0	0	0	0	0	0	0	0	0	0	0	0	0	0	0	0	0	0	0	0	0	0	0	0	0	0	0	0	0	0	0	0	0	0	0	0	0	0
6105090	TGCAGTGCCTTCTGTGTCATTTTACAAATATCGGAATTCCACTTTCTGATTTTAGTTTGAAGTACTTAT	65:T>A	65	0	0	0	0	0	0	0	0	0	0	0	0	0	0	0	0	0	0	0	0	0	0	0	0	0	0	0	0	0	0	0	0	0	0	0	0	0	0	0	0	0	0	0	0	0	0
6059461	TGCAGACAAAAACTAAGGATCAATCAATAGGTAAAGATATCCCAGTTCAAGGGAGTTAGACAGCTAAAT	6:C>G	6	0	0	0	0	0	0	0	0	0	0	0	0	0	0	0	0	0	0	0	0	0	0	0	0	0	0	0	0	0	0	0	0	0	0	0	0	0	0	0	0	0	0	0	0	0	0
6059461	TGCAGACAAAAACTAAGGATCAATCAATAGGTAAAGATATCCCAGTTCAAGGGAGTTAGACAGCTAAAT	42:C>A	42	0	0	0	0	0	0	0	0	0	0	0	0	0	0	0	0	0	0	0	0	0	0	0	0	0	0	0	0	0	0	0	0	0	0	0	0	0	0	0	0	0	0	0	0	0	0
6061149	TGCAGCTTGGCACATTGAAATAGAACTATAGAAGACATTTCTTGCCATATCATTGTTCTTGTTCTGTTT	52:T>A	52	NA	NA	NA	0	1	0	0	0	0	0	1	0	0	0	0	0	0	0	0	0	0	1	0	0	0	0	0	NA	0	0	0	0	0	0	0	0	0	0	0	0	1	0	NA	0	0	0
6061149	TGCAGCTTGGCACATTGAAATAGAACTATAGAAGACATTTCTTGCCATATCATTGTTCTTGTTCTGTTT	5:C>T	5	NA	NA	NA	0	NA	0	0	0	0	0	NA	0	0	0	0	0	0	0	0	0	0	NA	0	0	0	0	0	NA	0	0	0	0	0	0	0	0	0	0	0	0	NA	0	NA	0	0	0
6062366	TGCAGTCTGATTTTTTTTCCTTCGATACACATGCAAATTTTGACATGAATAATGAATCTGATCTAAACT	13:T>G	13	0	0	0	0	0	0	0	0	0	0	0	0	0	0	0	0	0	0	0	0	0	0	0	0	0	0	0	0	0	0	0	0	0	0	0	0	0	0	0	0	0	0	0	0	0	0
6062366	TGCAGTCTGATTTTTTTTCCTTCGATACACATGCAAATTTTGACATGAATAATGAATCTGATCTAAACT	23:G>C	23	0	0	0	0	0	0	0	0	0	0	0	0	0	0	0	0	0	0	0	0	0	0	0	0	0	0	0	0	0	0	0	0	0	0	0	0	0	0	0	0	0	0	0	0	0	0
9588611	TGCAGCTGCAAGCTTCTTGATTCAATAATATGCATCTCCTTTCCACTGGTCCTGAGAAGAAATAAAAAA	47:G>A	47	0	0	0	0	1	0	0	0	0	0	1	0	0	0	1	NA	0	0	0	0	0	1	0	0	0	0	0	0	0	0	0	0	0	0	0	0	0	0	0	0	1	1	0	0	0	0
9588611	TGCAGCTGCAAGCTTCTTGATTCAATAATATGCATCTCCTTTCCACTGGTCCTGAGAAGAAATAAAAAA	24:A>G	24	0	0	0	0	NA	0	0	0	0	0	NA	0	0	0	NA	NA	0	0	0	0	0	NA	0	0	0	0	0	0	0	0	0	0	0	0	0	0	0	0	0	0	NA	NA	0	0	0	0
6111318	TGCAGTGTACAAGAAGCACCACCCTCCTAGTTTGTCTGATGAAGTTTGGAGATTGGAAAAGATAGGCAA	27:T>A	27	0	0	0	0	2	0	0	0	0	0	2	1	0	0	0	0	0	0	0	0	0	0	0	0	0	0	0	0	0	0	0	0	0	0	0	0	0	0	0	0	2	2	0	0	0	0
6114600	TGCAGCATGCATATGGAAAAGAAGATTACAGATCGGAAGAGCGGTTCAGCAGGAATGCCGAGACCGATC	15:G>A	15	0	0	0	0	1	0	0	0	0	0	1	0	0	0	1	NA	0	0	0	0	0	1	0	0	0	0	0	0	0	0	0	0	0	0	0	0	0	0	0	0	2	1	0	0	0	0
6114600	TGCAGCATGCATATGGAAAAGAAGATTACAGATCGGAAGAGCGGTTCAGCAGGAATGCCGAGACCGATC	14:G>A	14	0	0	0	0	NA	0	0	0	0	0	1	0	0	0	NA	1	0	0	0	0	0	NA	0	0	0	0	0	0	0	0	0	0	0	0	0	0	0	0	0	0	0	NA	0	0	0	0
6096252	TGCAGCTGAGTAATTATTGTTCTTTTGAGGGTGTTCTATATTGTAAGCCTCATTTTACAGATCGGAAGA	22:T>C	22	0	0	0	0	1	0	0	0	0	0	1	0	0	0	1	NA	0	0	0	0	0	1	0	0	0	0	0	0	0	0	0	0	0	0	0	0	0	0	0	0	2	1	0	0	0	0
9590508	TGCAGCAACAGCTAGCAAAGAGTGAGAATCATGTGAAGTGTCACAATACACACACTCTCTCTCTCTCTC	55:T>A	55	1	1	1	1	0	1	1	1	1	1	0	1	1	1	0	1	1	1	1	1	1	0	1	1	1	1	1	1	1	1	1	1	1	1	1	1	1	1	1	1	2	0	1	1	1	1
100072708	TGCAGCAACAGCTAGCAAAGAGTGAGAATCATGTGAAGTGTCACAATACACACACTCTCTCTCTCTCCA	65:T>C	65	0	1	1	0	0	1	NA	1	1	NA	0	1	NA	NA	0	NA	1	NA	1	NA	NA	0	1	1	1	1	NA	1	1	0	NA	NA	1	1	1	1	1	1	1	2	2	0	1	2	1	1
100050271	TGCAGATAATAGTTATAGAATAAATCATAACCCTGTATAATAACTGACTGCACAGACAAATCACATAAA	57:A>G	57	NA	NA	NA	NA	1	NA	NA	NA	NA	NA	1	NA	NA	NA	1	NA	NA	NA	NA	NA	NA	1	NA	NA	NA	NA	NA	NA	NA	NA	NA	NA	NA	NA	NA	1	NA	NA	NA	NA	1	1	NA	NA	NA	NA
9575732	TGCAGATCCACCAGAAGTATTAGCAACAATAAACATCAATAAGAAAAAAATTGGGTGAGACAATATGGC	23:C>A	23	0	0	0	0	0	0	0	0	0	0	0	0	0	0	0	0	0	0	0	0	0	0	0	0	0	0	0	0	0	0	0	0	0	0	0	0	0	0	0	0	0	0	0	0	0	0
6084038	TGCAGGCCTCATCCGAATGAATGCTCTGGGGGTGATCTCGATGGAGATTTATTTTTCATAAGCTGGGAC	23:C>T	23	NA	NA	NA	NA	0	NA	NA	NA	NA	NA	0	NA	NA	NA	0	NA	NA	NA	NA	NA	NA	0	NA	NA	NA	NA	NA	NA	NA	NA	NA	NA	NA	NA	NA	NA	NA	NA	NA	NA	0	0	NA	NA	NA	NA
6084038	TGCAGGCCTCATCCGAATGAATGCTCTGGGGGTGATCTCGATGGAGATTTATTTTTCATAAGCTGGGAC	14:G>A	14	1	1	1	1	0	1	1	1	1	1	0	1	1	1	0	1	1	1	1	1	1	0	1	1	1	1	1	1	1	1	1	1	1	1	1	1	1	1	1	1	2	0	1	1	1	1
6104676	TGCAGGTATTGCTCATGAGTCCATATACCCCCATTCCCATCTTTAGTACAAACTTGCCATCATAATTGA	37:C>A	37	0	0	0	0	NA	0	0	0	0	0	0	0	0	0	NA	0	0	0	0	0	0	NA	0	0	0	0	0	0	0	0	0	0	0	0	0	0	0	0	0	0	0	NA	0	0	0	0
6107787	TGCAGATCAGGTATGAGTTCATGATGTTGAACTCTCGGATAATTCATGTGGGTGATTTTACAGATCGGA	35:C>A	35	0	0	0	0	1	0	0	0	0	0	1	0	0	0	1	0	0	0	0	0	0	1	0	0	0	0	0	0	0	0	0	0	0	0	0	0	0	0	0	0	2	1	0	0	0	0
6107787	TGCAGATCAGGTATGAGTTCATGATGTTGAACTCTCGGATAATTCATGTGGGTGATTTTACAGATCGGA	51:G>A	51	0	0	0	0	NA	0	0	0	0	0	NA	0	0	0	NA	0	0	0	0	0	0	NA	0	0	0	0	0	0	0	0	0	0	0	0	0	0	0	0	0	0	0	NA	0	0	0	0
6087159	TGCAGAATTACAGATACAAACTGACAACGGTCTAATCGGCATGCCAAGCAACGTTTGTTGTGTTGTTGT	51:C>T	51	0	0	0	0	1	0	0	0	0	0	1	0	0	0	1	0	0	0	0	0	0	1	0	0	0	0	0	0	0	0	0	0	0	0	0	0	0	0	0	0	2	1	0	0	0	0
9575359	TGCAGACCCCATTGTTGCTCCTATGAACTAAAGATGGAAAAAGTAAATTGTTTGAGACAAGGGAAGAAA	18:T>C	18	0	0	0	0	1	0	0	0	0	0	1	0	0	0	1	0	0	0	0	0	0	1	0	0	0	0	0	0	0	0	0	0	0	0	0	0	0	0	0	0	1	1	0	0	0	0
9586103	TGCAGCATTTTCCTTACCCATAATAGAGTAGACAAAGCAAGGAAGAGAAGTGAAGAAAGTAAAGAGAAT	65:G>A	65	NA	1	1	1	NA	1	1	1	1	1	NA	1	1	1	NA	1	1	1	1	1	1	NA	1	1	1	1	1	NA	1	1	1	1	1	1	1	1	1	1	1	1	NA	NA	NA	1	1	1
4399513	TGCAGCATTTTCCTTACCCATAATAGAGTAGACAAAGCAAGGAAGAGAAGTGAAGAAAGTAAAGAAGAG	37:C>G	37	NA	0	0	0	NA	0	0	0	0	0	NA	0	0	0	NA	0	0	0	0	0	0	NA	0	0	0	0	0	NA	0	0	0	0	0	0	0	0	0	0	0	0	NA	NA	NA	0	0	0
6089367	TGCAGGCGAAGGTTCAATGCTTCCAGATTTTCATGCGTGCGATGGCGAAATTGCGCGAGGGAGATCCTA	41:A>G	41	0	0	0	0	0	0	0	0	0	0	0	0	0	0	0	0	0	0	0	0	0	0	0	0	0	0	0	0	0	0	0	0	0	0	0	0	0	0	0	0	0	0	0	0	0	0
9591296	TGCAGCAATAGAAGTTATGTGTTTCTTGATGTTGTTCTTGATTGCTTTGACAATGCCAAGACCAAAACA	63:A>C	63	1	1	1	1	0	NA	1	1	1	1	0	1	1	1	0	NA	1	1	1	1	1	0	1	1	1	1	1	1	1	1	1	1	1	1	1	1	1	1	1	1	2	0	1	1	1	1
6074307	TGCAGATTCCTTACATGCTTGGATGCACGTCACCCACGGTCTGACCAAAATTTACAGATCGGAAGAGCG	8:C>T	8	1	1	1	0	NA	0	2	0	0	0	NA	0	0	0	NA	0	0	0	0	0	0	NA	0	0	0	0	0	1	0	0	0	0	0	0	0	0	0	0	0	0	1	NA	1	0	0	0
9591042	TGCAGATTTCTTACATGCTTGGATGCACGTCACCCACGATCTGACCAAAATTTACAGATCGGAAGAGCG	38:A>G	38	NA	NA	NA	1	0	1	1	1	1	1	0	1	1	1	0	1	1	1	1	1	1	0	1	1	1	1	1	NA	1	1	1	1	1	1	1	1	1	1	1	1	0	0	NA	1	1	1
9589731	TGCAGATGGTGATGAAATTGAATATGAATCTATCATGGACACCTCCTGAACTGTGCCCTGACATTACAG	8:G>A	8	0	0	0	0	1	0	0	0	0	0	1	0	0	0	1	0	0	0	0	0	0	1	0	0	0	0	0	0	0	0	0	0	0	0	0	0	0	0	0	0	2	1	0	0	0	0
9589731	TGCAGATGGTGATGAAATTGAATATGAATCTATCATGGACACCTCCTGAACTGTGCCCTGACATTACAG	60:A>T	60	0	0	0	0	NA	0	0	0	0	0	NA	0	0	0	NA	0	0	0	0	0	0	NA	0	0	0	0	0	0	0	0	0	0	0	0	0	0	0	0	0	0	0	NA	0	0	0	0
9589731	TGCAGATGGTGATGAAATTGAATATGAATCTATCATGGACACCTCCTGAACTGTGCCCTGACATTACAG	66:C>A	66	0	0	0	0	1	0	0	0	0	0	1	0	0	0	NA	0	0	0	0	0	0	NA	0	0	0	0	0	0	0	0	0	0	0	0	0	0	0	0	0	0	0	NA	0	0	0	0
9577538	TGCAGTCACACAAATCAACCCATGTTCCGAGACACGCATGACAGCAGAAGTAAAACCCCTTCGTGAGCC	62:G>T	62	0	0	0	0	0	0	0	0	0	0	0	0	0	0	0	0	0	0	0	0	0	0	0	0	0	0	0	0	0	0	0	0	0	0	0	0	0	0	0	0	0	0	0	0	0	0
6096408	TGCAGGCCAAATTTTGTCAGGAAAGTTACAGATCGGAAGAGCGGTTCAGCAGGAATGCCGAGACCGATC	23:A>T	23	0	0	0	0	1	0	0	0	0	0	1	0	0	0	1	0	0	0	0	0	0	1	0	0	0	0	0	0	0	0	0	0	0	0	0	0	0	0	0	0	2	1	0	0	0	0
6084715	TGCAGGTTTGGGCATTGGCTGTAAGTAGGAAGACAGAAATGCTTGCAACTGGTGGCAGTGATGCTCTTG	38:A>G	38	0	0	0	0	NA	0	0	0	0	0	NA	0	0	0	NA	0	0	0	0	0	0	NA	0	0	0	0	0	0	0	0	0	0	2	0	0	0	0	0	0	0	NA	NA	0	0	0	0
6086876	TGCAGAACACTCAGTCAACTGCATGCCAATAGAACTGATACAAGGAATTAGATTATTGCTAACCTGCAA	6:A>G	6	0	0	0	0	NA	0	0	0	0	0	NA	0	0	0	NA	0	0	0	0	0	0	NA	0	0	0	0	0	0	0	0	0	0	0	0	0	0	0	0	0	0	0	NA	0	0	0	0
6086876	TGCAGAACACTCAGTCAACTGCATGCCAATAGAACTGATACAAGGAATTAGATTATTGCTAACCTGCAA	44:G>A	44	0	0	0	0	1	0	0	0	0	0	1	0	0	0	1	0	0	0	0	0	0	1	0	0	0	0	0	0	0	0	0	0	0	0	0	0	0	0	0	0	2	1	0	0	0	0
100072044	TGCAGGAAGCATGGGGCTGAAGGTCATATAGACAAAGCACTTACAGATCGGAAGAGCGGTTCAGCAGGA	28:T>G	28	0	0	0	0	NA	0	0	0	0	0	NA	0	0	0	NA	0	0	0	0	0	0	NA	0	0	0	0	0	0	0	0	0	0	0	0	0	0	0	0	0	0	0	NA	0	0	0	0
100072043	TGCAGGAAGCAAGGGGCTGAAGGTCATATAGACAAAGCACTTACAGATCGGAAGAGCGGTTCAGCAGGA	11:A>T	11	1	1	1	1	0	1	1	1	1	1	0	1	1	1	0	1	1	1	1	1	1	0	1	1	1	1	1	1	1	1	1	1	1	1	1	1	1	1	1	1	2	0	1	1	1	1
100035352	TGCAGTGAAGCTTAACCGGTGGAAGTGAAAGATGCTTTGCAATTTCACTACAAGACATCAAATACTTTT	37:T>C	37	0	1	1	NA	NA	NA	NA	NA	1	NA	1	1	NA	NA	1	1	1	1	NA	NA	NA	NA	NA	1	1	1	NA	NA	NA	1	1	NA	1	1	NA	NA	NA	NA	1	1	NA	1	0	NA	NA	NA
100035886	TGCAGTTTCATGACATCACCACACGCCGATGCACCGACCAAGCCGGTTCCGACGGTGGGATCACTCTTA	28:A>G	28	1	1	1	1	1	1	1	1	1	1	1	1	1	1	1	1	1	1	1	1	1	1	1	1	1	1	1	1	1	1	1	1	1	1	1	1	1	1	1	1	1	1	1	1	1	1
100049382	TGCAGAAAGCACAGGGAACATAATAGAAAATCATTAGAACATACATATTAGAGAATAATAGAACCAAGT	13:G>A	13	NA	NA	NA	NA	1	NA	NA	NA	NA	NA	1	NA	NA	NA	1	NA	NA	NA	NA	NA	NA	1	NA	NA	NA	NA	NA	NA	NA	NA	NA	NA	NA	NA	NA	NA	NA	NA	NA	NA	1	1	NA	NA	NA	NA
9589180	TGCAGACTATTTCTCTAAGCCGATGCTTTGTTGCTTTATTACTTCCTATAGGTATAAAATCTGGTCATA	21:G>A	21	NA	NA	NA	NA	1	NA	NA	NA	NA	NA	1	NA	NA	NA	1	NA	NA	NA	NA	NA	NA	1	NA	NA	NA	NA	NA	NA	NA	NA	NA	NA	NA	NA	NA	NA	NA	NA	NA	NA	1	1	NA	NA	NA	NA
100069296	TGCAGGAACTGCTATAGCTCTTGCAGGTGTTTTCCTTTATTCTAGGGTGAAGAGAATTACAGATCGGAA	52:A>C	52	0	0	0	0	0	0	0	0	0	0	0	0	0	0	0	0	0	0	0	0	0	0	0	0	0	0	0	0	0	0	0	0	0	0	0	0	0	0	0	0	0	0	0	0	0	0
9585654	TGCAGAGATAATAAAAAAAATATCAGTACTAGTGATGATAGAGAATAAAGTATTTTTATATGAGAAGAT	61:G>C	61	1	1	1	1	NA	1	1	1	1	1	NA	1	1	1	NA	1	1	1	1	1	1	NA	1	1	1	1	1	1	1	1	1	1	1	1	1	1	1	1	1	1	1	NA	1	1	1	1
100063088	TGCAGAGATAATAAAAAAAATATCAGTACTAGTGATGATAGAGAATAAAGTATTTTTATATCAGAAGAT	63:G>A	63	0	0	0	0	NA	0	0	0	0	0	NA	0	0	0	NA	0	0	0	0	0	0	NA	0	0	0	0	0	0	0	0	0	0	0	0	0	0	0	0	0	0	0	NA	0	0	0	0
100063088	TGCAGAGATAATAAAAAAAATATCAGTACTAGTGATGATAGAGAATAAAGTATTTTTATATCAGAAGAT	49:G>A	49	0	0	0	0	NA	0	0	0	0	0	NA	0	0	0	NA	0	0	0	0	0	0	NA	0	0	0	0	0	0	0	0	0	0	0	0	0	0	0	0	0	0	0	NA	0	0	0	0
100054158	TGCAGTGATAGTTAGTGGAAATGGGTACACCTTCAAGACCTGTGAAGTAAGTACAGTATATTAGAACTG	68:G>C	68	1	1	1	1	NA	1	NA	1	1	NA	1	1	1	NA	1	1	NA	1	1	1	1	1	1	1	1	1	1	1	NA	1	NA	NA	1	1	1	1	1	1	1	1	1	1	1	NA	1	1
9079526	TGCAGTATCATTTCGGTTTTAGGAATATTTTGCAGTTGTATATGATATCGGTTACAGATCGGAAGAGCG	13:C>T	13	0	0	0	0	1	0	0	0	0	0	1	0	0	0	1	0	0	0	0	0	0	1	0	0	0	0	0	0	0	0	0	0	0	0	0	0	0	0	0	0	2	1	0	0	0	0
6095598	TGCAGACAAAGAAAAAAAGACCAACTCATTAGAGAATTACAACGGTCAATCATTACAGATCGGAAGAGC	29:T>A	29	0	0	0	0	0	0	0	0	0	0	0	0	0	0	1	0	0	0	0	0	0	0	0	0	0	0	0	0	0	0	0	0	0	0	0	0	0	0	0	0	0	1	0	0	0	0
100033713	TGCAGCCATAGCTGAACTTCTCGATAATGCAGTTGACGAGGTGATTTTTTCTCATGTTTGGAGTATGTA	49:T>C	49	1	1	1	1	NA	1	1	1	1	1	1	1	1	1	NA	1	1	1	NA	1	1	1	1	1	NA	1	1	1	1	1	1	1	1	1	1	1	1	1	1	NA	1	1	1	NA	1	1
100073773	TGCAGGTTTACGTGTCCATATTATACTTGCGGATACCAGAAAGTTTTACAGATCGGAAGAGCGGTTCAG	10:C>T	10	0	0	0	0	0	0	0	0	0	0	0	0	0	0	1	0	0	0	0	0	0	0	0	0	0	0	0	2	0	0	0	0	0	0	0	0	0	0	0	0	0	1	0	0	0	0
6074027	TGCAGACCAGGTGGTAGACCAACAGGCTATAAAATTACAGATCGGAAGAGCGGTTCAGCAGGAATGCCG	24:G>A	24	0	0	0	0	0	0	0	0	0	0	0	0	0	0	0	0	0	0	0	0	0	0	0	0	0	0	0	0	0	0	0	0	0	0	0	0	0	0	0	0	0	0	0	0	0	0
6098794	TGCAGAGATAGGTAATTTGATGAATTTGCAAATTCTTAGAATAGGAGATAACATGTTGAAAGGTGAAAT	52:A>G	52	0	0	0	0	0	0	0	0	0	0	0	0	0	0	0	0	0	0	0	0	0	0	0	0	0	0	0	0	0	0	0	0	0	0	0	0	0	0	0	0	0	0	0	0	0	0
6116972	TGCAGAACATGTTACTCAACATTGCTTTTCCCTCCTTCCCTCTAATCTAACGGCTCTCATCACTGGTAA	51:G>C	51	0	0	0	0	0	0	0	0	0	0	0	0	0	0	1	0	0	0	0	0	0	0	0	0	0	0	0	0	0	0	0	0	0	0	0	0	0	0	0	0	0	1	0	0	0	0
6116972	TGCAGAACATGTTACTCAACATTGCTTTTCCCTCCTTCCCTCTAATCTAACGGCTCTCATCACTGGTAA	20:A>T	20	0	0	0	0	0	0	0	0	0	0	0	0	0	0	NA	0	0	0	0	0	0	0	0	0	0	0	0	0	0	0	0	0	0	0	0	0	0	0	0	0	0	NA	0	0	0	0
6116972	TGCAGAACATGTTACTCAACATTGCTTTTCCCTCCTTCCCTCTAATCTAACGGCTCTCATCACTGGTAA	24:C>T	24	0	0	0	0	0	0	0	0	0	0	0	0	0	0	NA	0	0	0	0	0	0	0	0	0	0	0	0	0	0	0	0	0	0	0	0	0	0	0	0	0	0	NA	0	0	0	0
100077890	TGCAGAACATGTTACTCAACATTGCTTTTCCCTCCTTCCCTCTAATCTAACGGCTCTCATCATTGGTAA	62:T>C	62	1	1	1	2	1	1	1	1	1	1	1	1	1	1	NA	NA	1	1	NA	1	1	1	2	1	1	NA	1	1	1	1	1	1	1	1	1	NA	NA	1	1	1	NA	NA	1	1	1	1
9577877	TGCAGTTGAATTAGAGCCAAAGCCACTAGGGCCTGTAATTCCTGCTAAGTACCTCAATGTTGCCTTCAT	21:G>A	21	0	0	0	0	0	0	0	0	0	0	0	0	0	0	NA	0	0	0	0	0	0	0	0	0	0	0	0	0	0	0	0	0	NA	0	0	0	0	0	0	0	0	NA	0	0	0	0
9583124	TGCAGTAAAAGCCATCGAAGTTCGGTGTAAACACTAACAAGAACTCAGCATAAGAATATTTGGATAACT	26:G>T	26	NA	1	1	NA	0	NA	NA	NA	NA	NA	0	NA	NA	NA	0	NA	NA	NA	NA	NA	NA	0	NA	NA	NA	NA	NA	NA	NA	NA	NA	NA	NA	NA	NA	NA	NA	NA	NA	NA	0	0	NA	NA	NA	NA
6104752	TGCAGGTTCTTATGTTGCAAGGGAAAATGGAAGAGAAGGATCAAGAGATTCAAAAACTGAAAGATGCGT	66:C>A	66	0	0	0	0	1	0	0	0	0	0	1	0	0	0	1	NA	0	0	0	0	0	1	0	0	0	0	0	0	0	0	0	0	0	0	0	0	0	0	0	0	2	1	0	0	0	0
9582905	TGCAGGGACCAAGACCGGACTGAAGAATACAAGCAGTGGCGCCGCCACTGCAAGCCCTATAACGGTTGC	13:A>G	13	0	0	0	0	0	0	0	0	0	0	0	0	0	0	1	0	0	0	0	0	0	0	0	0	0	0	0	0	0	0	0	0	0	0	0	0	0	0	0	0	0	1	0	0	0	0
9582905	TGCAGGGACCAAGACCGGACTGAAGAATACAAGCAGTGGCGCCGCCACTGCAAGCCCTATAACGGTTGC	7:A>C	7	0	0	0	0	0	0	0	0	0	0	0	0	0	0	NA	0	0	0	0	0	0	0	0	0	0	0	0	0	0	0	0	0	0	0	0	0	0	0	0	0	0	NA	0	0	0	0
9584932	TGCAGCATAAGCATTTAGTTGCTGTCAAAATTTGAACGTCACGGTGTTACAGATCGGAAGAGCGGTTCA	5:C>T	5	1	1	1	1	1	1	1	1	1	1	1	1	1	1	1	1	1	1	1	1	1	1	1	1	1	1	1	1	1	1	1	1	1	1	1	1	1	0	1	1	1	1	1	1	1	1
100035589	TGCAGTGTTGTACAAGGACGTAAAAGGTAACAGTCATGTGTACGTACGACCATCTTTCACACCAGAAAG	58:A>G	58	0	0	0	0	0	0	0	0	0	0	0	0	0	0	0	0	0	0	0	0	0	0	0	0	0	0	0	0	0	0	0	0	0	0	0	0	0	0	0	0	0	0	0	0	0	0
6112017	TGCAGATGACATGGAAGAAGATAAGCCAGATGGGCATTGCTGCTGACAGAATGGAAGACGTTCTTGCAC	50:A>G	50	0	0	0	0	0	0	0	0	0	0	0	0	0	0	0	0	0	0	0	0	0	0	0	0	0	0	0	0	0	0	0	0	0	0	0	0	0	0	0	0	0	0	0	0	0	0
6112017	TGCAGATGACATGGAAGAAGATAAGCCAGATGGGCATTGCTGCTGACAGAATGGAAGACGTTCTTGCAC	58:C>G	58	0	0	0	0	0	0	0	0	0	0	0	0	0	0	0	0	0	0	0	0	0	0	0	0	0	0	0	0	0	0	0	0	0	0	0	0	0	0	0	0	0	0	0	0	0	0
6112017	TGCAGATGACATGGAAGAAGATAAGCCAGATGGGCATTGCTGCTGACAGAATGGAAGACGTTCTTGCAC	60:T>C	60	0	0	0	0	0	0	0	0	0	0	0	0	0	0	0	0	0	0	0	0	0	0	0	0	0	0	0	0	0	0	0	0	0	0	0	0	0	0	0	0	0	0	0	0	0	0
9586935	TGCAGTGGGTTTTTTGCAAAAAAAAAAATTATTCTATCTTGATAGTGATTTGGTCGGTCACTGCAAACT	26:A>T	26	0	0	0	0	1	0	0	0	0	0	1	0	0	0	1	NA	0	0	0	0	0	1	0	0	0	0	0	0	0	0	0	0	0	0	0	0	0	1	0	0	2	1	0	0	0	0
100062297	TGCAGTGGGTTTTTTGCAAAAAAAAATATTATTCTATCTTGATAGTGATTTGGTCGGTCACTGCAAACT	40:G>T	40	NA	NA	NA	NA	0	NA	NA	NA	NA	NA	0	NA	NA	NA	0	NA	NA	NA	NA	NA	NA	0	NA	NA	NA	NA	NA	NA	NA	NA	NA	NA	NA	NA	NA	NA	1	0	NA	NA	0	0	NA	NA	NA	NA
9586935	TGCAGTGGGTTTTTTGCAAAAAAAAAAATTATTCTATCTTGATAGTGATTTGGTCGGTCACTGCAAACT	59:A>G	59	0	0	0	0	NA	0	0	0	0	0	NA	0	0	0	NA	NA	0	0	0	0	0	NA	0	0	0	0	0	0	0	0	0	0	0	0	0	0	0	NA	0	0	0	NA	0	0	0	0
9581946	TGCAGCAATGAATGAGGGCAGAATAATGGAATCTGATTGGTGAGGGAAAGGAAACATGAGGCTTTTAGG	66:A>G	66	1	1	1	1	1	1	1	1	1	1	1	1	1	1	1	1	1	1	1	1	1	1	1	1	1	1	1	1	1	1	1	1	1	1	1	1	1	1	1	1	1	1	1	1	1	1
6088123	TGCAGCAATGAATGAGGGCAGAATAATGGAATCTGATTGGTGAGGGAAAGGAAACATGAGGCTTTTGAG	7:A>G	7	0	0	0	0	0	0	0	0	0	0	0	0	0	0	0	0	0	0	0	0	0	0	0	0	0	0	0	0	0	0	0	0	0	0	0	0	0	0	0	0	0	2	0	0	0	0
6107855	TGCAGATTTATACAGTGACTAATACATAGGAATTCATTACATTACAGATCGGAAGAGCGGTTCAGCAGG	35:A>T	35	0	0	0	0	0	0	0	0	0	0	0	0	0	0	0	0	0	0	0	0	0	0	0	0	0	0	0	0	0	0	0	0	0	0	0	0	0	0	0	0	0	0	0	0	0	0
6107855	TGCAGATTTATACAGTGACTAATACATAGGAATTCATTACATTACAGATCGGAAGAGCGGTTCAGCAGG	18:C>G	18	0	0	0	0	0	0	0	0	0	0	0	0	0	0	0	0	0	0	0	0	0	0	0	0	0	0	0	0	0	0	0	0	0	0	0	0	0	0	0	0	0	0	0	0	0	0
9080793	TGCAGTCAAACCAAACATATAGGGGTGGCAAAATTATCCATAATCCAAAATTCATCCAAATTACAGATC	22:G>A	22	1	1	1	0	NA	0	0	0	0	0	NA	0	0	0	NA	0	0	0	0	0	0	NA	0	0	0	0	0	1	0	0	0	0	0	0	0	0	0	NA	0	0	1	NA	1	0	0	0
9591505	TGCAGTCAAACCAAACATATAGAGGTAGCAAAATTATCCATAATCCAAAATTCATCCAAATTACAGATC	26:A>G	26	NA	0	NA	1	NA	1	1	1	1	1	NA	1	1	1	NA	1	1	1	1	1	1	NA	1	1	1	1	1	NA	1	1	1	1	1	1	1	1	1	0	1	1	NA	NA	NA	1	1	1
100033929	TGCAGCTAACAGTCCTTTGATTCTCCTCCCTCCCTTATTTGAAGTAACATTGAAAAGGTCAGATAAAAA	17:T>A	17	1	1	1	1	1	1	1	1	1	1	1	1	1	1	1	0	1	1	1	1	1	1	1	1	1	1	1	1	1	1	1	1	1	1	1	1	1	1	1	1	1	1	1	1	1	1
9581082	TGCAGAAATTGTGGTTGCTACCGGAAGCATAGAAGAAAAAACAATGTTGACCCAGTGCCACACCTTGTT	66:G>C	66	NA	NA	NA	0	1	0	0	0	0	0	1	0	0	0	1	0	0	0	0	0	0	1	0	0	0	0	0	NA	0	0	0	0	0	0	0	0	0	1	0	0	1	1	NA	0	0	0
9079953	TGCAGAAATTGTGGTTGCTACCGGAAGCATAGAAGAAAAAACAATGTTGACCCAGTGTCACACCTTCTT	57:T>C	57	0	0	0	1	NA	1	1	1	1	1	NA	1	1	1	NA	1	1	1	1	1	1	NA	1	1	1	1	1	0	1	1	1	1	1	1	1	1	1	NA	1	1	0	0	0	1	1	1
4399421	TGCAGATTGCACAACTTATAACTTCCTCTACATTTACGTTATACTGTGGAGACGTCCGGGCAAGAATAT	36:C>T	36	1	1	1	0	1	0	0	0	0	0	1	0	0	0	1	0	0	0	0	0	0	1	0	0	0	0	0	1	0	0	0	0	0	0	0	0	0	NA	0	0	1	1	1	0	0	0
4399421	TGCAGATTGCACAACTTATAACTTCCTCTACATTTACGTTATACTGTGGAGACGTCCGGGCAAGAATAT	57:G>A	57	NA	NA	NA	0	NA	0	0	0	0	0	NA	0	0	0	NA	0	0	0	0	0	0	NA	0	0	0	0	0	NA	0	0	0	0	0	0	0	0	0	NA	0	0	NA	NA	NA	0	0	0
100060525	TGCAGATTGCACAACTTATAACTTCCTCTACATTTATGTTATACTGTGGAGACGTCCGGGCAAGAATAT	52:C>T	52	0	0	0	NA	0	NA	NA	NA	NA	NA	0	NA	0	NA	0	NA	NA	NA	NA	NA	NA	0	NA	NA	NA	NA	NA	0	NA	NA	NA	NA	NA	NA	NA	NA	NA	1	NA	NA	0	0	0	NA	NA	NA
6088775	TGCAGCTCCACTATTGAAAGATGGTTCCTTTTCTGTGCATGTTGGTGGTATGTTATCTTCAATTTCCCT	54:A>T	54	1	1	1	0	1	0	2	0	0	0	1	0	0	0	1	0	0	0	0	0	0	1	0	0	0	0	0	1	0	0	0	0	0	0	0	0	0	0	0	0	1	1	1	0	0	0
100050890	TGCAGCACTTTTTTCAATATTCTCGATTGAAGAAGAAACCAACTCAGGAATATGGTCCACACCAAGAGC	42:C>T	42	NA	NA	NA	0	NA	0	0	0	NA	0	1	0	0	0	NA	0	NA	0	0	0	0	1	0	0	0	NA	0	NA	0	0	0	0	0	0	0	NA	0	NA	NA	0	1	1	NA	0	0	0
9080507	TGCAGAGAGTTGCACTCCAATTGCAACAAACATGGTGGCTCATAGAACAGAGCATCTGTCTCCAAAACT	47:C>T	47	1	1	1	0	NA	0	0	0	0	0	NA	0	0	0	NA	0	0	0	0	0	0	NA	0	0	0	0	0	1	0	0	0	0	0	0	0	0	0	0	0	0	1	NA	1	0	0	0
6095564	TGCAGAATCTTTTCCAAGTAGTAAATTATAGAGTGCCTATACTATTTACAGATCGGAAGAGCGGTTCAG	18:T>G	18	0	0	0	0	0	0	0	0	0	0	0	0	0	0	0	0	0	0	0	0	0	0	0	0	0	0	0	0	0	0	0	0	0	0	0	0	0	0	0	0	0	0	0	0	0	0
6095564	TGCAGAATCTTTTCCAAGTAGTAAATTATAGAGTGCCTATACTATTTACAGATCGGAAGAGCGGTTCAG	27:A>T	27	0	0	0	0	0	0	0	0	0	0	0	0	0	0	0	0	0	0	0	0	0	0	0	0	0	0	0	0	0	0	0	0	0	0	0	0	0	0	0	0	0	0	0	0	0	0
9587123	TGCAGTTTTTCTAATAGTGGCCAATTTTCACTTTACAAGCTATTTGTTAGAGTGATTCTGATTACTGTC	65:T>C	65	NA	NA	NA	NA	1	NA	NA	NA	NA	NA	1	NA	NA	NA	1	NA	NA	NA	NA	NA	NA	1	NA	NA	NA	NA	NA	NA	NA	NA	NA	NA	NA	NA	NA	NA	NA	NA	NA	NA	1	1	NA	NA	NA	NA
6107474	TGCAGAAAGCAGACCGGAGTCACAGCTTTTCTCCATCAACTATATTACAGATCGGAAGAGCGGTTCAGC	7:A>C	7	0	0	0	0	0	0	0	0	0	0	0	0	0	0	0	0	0	0	0	0	0	0	0	0	0	0	0	0	0	0	0	0	0	0	0	0	0	NA	0	0	0	0	0	0	0	0
6107474	TGCAGAAAGCAGACCGGAGTCACAGCTTTTCTCCATCAACTATATTACAGATCGGAAGAGCGGTTCAGC	11:G>C	11	0	0	0	0	0	0	0	0	0	0	0	0	0	0	0	0	0	0	0	0	0	0	0	0	0	0	0	0	0	0	0	0	0	0	0	0	0	NA	0	0	0	0	0	0	0	0
6107474	TGCAGAAAGCAGACCGGAGTCACAGCTTTTCTCCATCAACTATATTACAGATCGGAAGAGCGGTTCAGC	23:A>T	23	0	0	0	0	0	0	0	0	0	0	0	0	2	0	0	0	0	0	0	0	0	0	0	0	0	0	0	0	0	0	0	0	0	0	0	0	0	NA	0	0	0	0	0	0	0	0
9080634	TGCAGAAACTAAATCATGCAGTAAGAATACTTTCGGAAACAGAGAAGCAGTTACAGATCGGAAGAGCGG	21:T>C	21	NA	NA	NA	0	0	0	0	0	0	0	0	0	0	0	0	0	0	0	0	0	0	0	0	0	0	0	0	NA	0	0	0	0	0	0	0	0	0	NA	0	0	0	0	NA	0	0	0
9080634	TGCAGAAACTAAATCATGCAGTAAGAATACTTTCGGAAACAGAGAAGCAGTTACAGATCGGAAGAGCGG	14:C>T	14	NA	NA	NA	0	0	0	0	0	0	0	0	0	0	0	0	0	0	0	0	0	0	0	0	0	0	0	0	NA	0	0	0	0	0	0	0	0	0	NA	0	0	0	0	NA	0	0	0
9080634	TGCAGAAACTAAATCATGCAGTAAGAATACTTTCGGAAACAGAGAAGCAGTTACAGATCGGAAGAGCGG	34:G>A	34	1	1	1	0	0	0	0	0	0	0	0	0	0	0	0	0	0	0	0	0	0	0	0	0	0	0	0	1	0	0	0	0	0	0	0	0	0	1	0	0	2	0	1	0	0	0
9576488	TGCAGCGCTTCTACAGCTAAACTCTGTAGAATATTCATCTGTGGATGCAAATGATAGCAAGTCATGTTT	6:G>A	6	0	0	0	2	0	0	0	0	0	0	0	0	0	2	0	0	0	0	0	0	0	0	0	0	0	0	0	0	0	0	0	0	0	0	0	0	0	0	0	0	0	0	0	0	0	0
6105796	TGCAGAAATCCCCATCTGTTAGCATTTACAGATCGGAAGAGCGGTTCAGCAGGAATGCCGAGACCGATC	22:C>A	22	0	0	0	0	0	0	0	0	0	0	0	0	0	0	0	0	0	0	0	0	0	0	0	0	0	0	0	0	0	0	0	0	0	0	0	0	0	0	0	0	0	0	0	0	0	0
9577388	TGCAGTACATCATCTGAAGGAGAGAGTGTGAAGCATGCCGCTACTGGTAAGTGTGATGATAAATCATAT	38:C>T	38	0	0	0	1	1	1	NA	1	1	1	1	1	NA	1	1	1	1	1	1	1	1	1	1	1	1	1	1	0	1	1	NA	1	1	1	1	1	1	0	1	1	0	1	0	NA	1	1
100034632	TGCAGAGAACTTGCAATCAGTTTCCATGACTTCTCAGCTCTAGCAACAAAGTCACGATGATGAAATTCC	5:A>G	5	NA	1	NA	1	1	1	NA	1	1	1	1	1	NA	1	1	NA	1	1	NA	1	1	NA	1	1	1	1	NA	1	NA	1	NA	1	1	NA	1	1	1	1	1	1	NA	NA	1	1	1	1
6111411	TGCAGTTTATATTGGGTTATAACATTGAGCTCAGGATCAATTATGTACCTTGTACTTCAGATTCAAAGT	49:T>A	49	0	0	0	0	1	0	0	0	0	0	1	0	0	0	1	0	0	0	0	0	0	1	0	0	0	0	0	0	0	0	0	0	0	0	0	0	0	0	0	0	2	1	0	0	0	0
6111411	TGCAGTTTATATTGGGTTATAACATTGAGCTCAGGATCAATTATGTACCTTGTACTTCAGATTCAAAGT	16:T>C	16	0	0	0	0	NA	0	0	0	0	0	NA	0	0	0	NA	0	0	0	0	0	0	NA	0	0	0	0	0	0	0	0	0	0	0	0	0	0	0	0	0	0	0	NA	0	0	0	0
100033200	TGCAGCAAAATCATATGATGGAAGAAGCTAACCAGCCCTTCGTCTGGGCATGTTCCACATAGAAGCTAA	55:C>G	55	0	0	0	0	0	0	0	0	0	0	0	0	2	0	0	0	0	0	0	0	0	0	0	0	0	0	0	0	0	0	0	0	0	0	0	0	0	0	0	0	0	0	0	0	0	0
6060040	TGCAGATGCCTAACTTACCCCATGTTGCTGCTTTTATAGAAGATATGCTTTTATTGCTTCTCATGTATG	36:T>G	36	0	0	0	0	1	0	0	0	0	0	1	0	0	0	1	0	0	0	0	0	0	1	0	0	0	0	0	0	0	0	0	0	0	0	0	0	0	0	0	0	2	1	0	0	0	0
6060040	TGCAGATGCCTAACTTACCCCATGTTGCTGCTTTTATAGAAGATATGCTTTTATTGCTTCTCATGTATG	64:G>A	64	0	0	0	0	NA	0	0	0	0	0	NA	0	0	0	NA	0	0	0	0	0	0	NA	0	0	0	0	0	0	0	0	0	0	0	0	0	0	0	0	0	0	0	NA	0	0	0	0
6060522	TGCAGCATCTTTCTATCCAGATGCTAACACATAGTCATCTAACTGAATCCCTCTATTCATATCAGTTGT	39:T>C	39	0	0	0	0	NA	0	0	0	0	0	NA	0	0	0	NA	0	0	0	0	0	0	NA	0	0	0	0	0	0	0	0	0	0	0	0	0	0	0	NA	0	0	0	NA	0	0	0	0
6118628	TGCAGAATTTTTAGACGTTCAAGCATAACTAGCATTCCTTGTTTATGACGACCTTTACAGATCGGAAGA	22:G>A	22	0	0	0	0	1	0	0	0	0	0	1	0	0	0	1	0	0	0	0	0	0	1	0	0	0	0	0	0	0	0	0	0	0	0	0	0	0	0	0	0	2	1	0	0	0	0
6104700	TGCAGGTCTAGGTTGCACTCACCCTCTCATTCTACTACTAATTTATGATTACATAATAGATTTTGCCGT	27:C>G	27	0	0	0	0	1	0	0	0	0	0	1	0	0	0	1	0	0	0	0	0	0	1	0	0	0	0	0	0	0	0	0	0	0	0	0	0	0	0	0	0	2	1	0	0	0	0
100052641	TGCAGTACTATATAAGTAACATAAATATAAACATCTCTAGCATACATACACCAAAATTGGGAGAAACGG	15:G>T	15	NA	NA	1	NA	0	NA	NA	NA	NA	NA	0	NA	NA	NA	0	NA	NA	NA	NA	NA	NA	0	NA	NA	NA	NA	NA	NA	NA	NA	NA	NA	NA	1	NA	NA	NA	NA	NA	NA	0	0	NA	NA	NA	NA
100052642	TGCAGTACTATATAAGTAACATAAATATAAACATCTCTAGCATACATACACCAAAATTGGAAGAAACGG	60:A>G	60	NA	NA	NA	NA	1	NA	NA	NA	NA	NA	1	NA	NA	NA	1	NA	NA	NA	NA	NA	NA	1	NA	NA	NA	NA	NA	NA	NA	NA	NA	NA	NA	NA	NA	NA	NA	NA	NA	NA	1	1	NA	NA	NA	NA
9576391	TGCAGCCCAATGAAAATAAAGTCAGTGGGAAAACGAAAAAAACACTTGATCGAAGTATATCACAGGATA	60:C>G	60	0	0	0	0	NA	0	0	0	0	0	0	NA	0	0	0	NA	0	0	0	NA	0	0	0	0	0	0	0	0	0	0	0	0	0	0	0	0	0	0	0	0	0	0	0	0	0	0
9586215	TGCAGCGTAGGAGAACTGCTCGAGGTAGGCTATCTAAACCACGGACTCTTCAACAAATGAAACAAGTTA	30:T>A	30	1	1	1	1	1	1	1	1	1	1	1	1	1	1	1	1	1	1	1	1	1	1	1	1	1	1	1	1	1	1	1	1	1	1	1	1	1	1	1	1	1	1	1	1	1	1
6124775	TGCAGCGTAGGAGAACTGCTCGAGGTAGGCAATCTAAACCACAGACTCTTCAACAAATGAAACAAGTTA	52:A>G	52	0	0	0	0	0	0	0	0	0	0	0	0	0	0	0	0	0	0	0	0	0	0	0	0	0	0	0	0	0	0	0	0	2	0	0	0	0	0	0	0	0	0	0	0	0	0
6059201	TGCAGAACTAAAACTTTACCAGATTTTTTATTCTTCAATCCCACTAATCTTGGGAAAAAATCAATGCTG	13:C>T	13	0	0	0	0	0	0	0	0	0	0	0	0	0	0	1	0	0	0	0	0	0	0	0	0	0	0	0	0	0	0	0	0	0	0	0	0	0	0	0	0	0	1	0	0	0	0
6060051	TGCAGATGGACCTCAAACCAAAATATGTAGACCAAGAAAAAGAATCAATAAATCTTGGTGGTTGTTCAA	65:T>G	65	0	0	0	0	0	0	0	0	0	0	0	0	0	0	0	0	0	0	0	0	0	0	0	0	0	0	0	0	0	0	0	0	0	0	0	0	0	0	0	0	0	0	0	0	0	0
6120548	TGCAGTGTCATCCTTGCGCTGGATAAGAGGTTCACCAGTAACCTGAGGTAAAGTAAAAGATTTTACAGA	55:A>C	55	0	0	0	0	0	0	0	0	0	0	0	0	0	0	0	0	0	0	0	0	0	0	0	0	0	0	0	0	0	0	0	0	0	0	0	0	0	0	0	0	0	0	0	0	0	0
6120548	TGCAGTGTCATCCTTGCGCTGGATAAGAGGTTCACCAGTAACCTGAGGTAAAGTAAAAGATTTTACAGA	41:C>T	41	0	0	0	0	0	0	0	0	0	0	0	0	0	0	0	0	0	0	0	0	0	0	0	0	0	0	0	0	0	0	0	0	0	0	0	0	0	0	0	0	0	0	0	0	0	0
6062583	TGCAGTGGTAATCACGAACGCGACTGGCCCAACACAGGATCCTTTTATGATACTATGGATTCGGGTGGC	14:C>T	14	0	0	0	0	0	0	0	0	0	0	0	0	0	0	0	0	0	0	0	0	0	0	0	0	0	0	0	0	0	0	0	0	0	0	0	0	0	0	0	0	0	0	0	0	0	0
6062583	TGCAGTGGTAATCACGAACGCGACTGGCCCAACACAGGATCCTTTTATGATACTATGGATTCGGGTGGC	23:C>A	23	0	0	0	0	0	0	0	0	0	0	0	0	0	0	0	0	0	0	0	0	0	0	0	0	0	0	0	0	0	0	0	0	0	0	0	0	0	0	0	0	0	0	0	0	0	0
9589089	TGCAGAAGTTGGTTAGCCACTCGAAGAAAAAAAAAAAATTTTTTAGCAGTTGCAAGACATTCAATGTAA	21:C>T	21	1	NA	NA	1	NA	1	1	1	1	1	NA	1	1	1	0	1	1	1	1	1	2	NA	1	1	1	1	1	1	1	1	1	1	1	1	1	1	1	NA	1	1	1	0	1	1	1	1
100054292	TGCAGAAGTTGGTTAGCCACTCGAAGAAAAAAAAAAATTTTTTAGCAGTTGCAAGACATTCAATGTAAT	21:C>T	21	1	NA	NA	1	NA	1	1	1	NA	1	NA	1	1	1	0	1	1	1	1	1	1	NA	1	1	1	1	1	1	NA	1	1	1	1	1	1	1	1	NA	1	1	1	0	1	1	1	1
100063079	TGCAGAAGTTGGTTAGCCACTTGAAGAAAAAAAAAAAATTTTTTAGCAGTTGCAAGACATTCAATGTAA	39:T>A	39	0	NA	NA	0	NA	0	0	0	0	0	NA	0	0	0	NA	0	0	0	0	0	0	NA	0	0	0	0	0	0	0	0	0	0	0	0	0	0	0	NA	0	0	0	NA	0	0	0	0
100054293	TGCAGAAGTTGGTTAGCCACTTGAAGAAAAAAAAAAATTTTTTAGCAGTTGCAAGACATTCAATGTAAT	37:T>A	37	0	NA	NA	0	NA	0	0	0	NA	0	NA	0	0	0	NA	0	0	0	0	0	0	NA	2	0	0	0	0	0	NA	0	0	0	0	0	0	0	0	NA	0	0	0	NA	0	0	0	0
9589090	TGCAGAAGTTGGTTAGCCACTTGAAGAAAAAAAAAAAAATTTTTAGCAGTTGCAAGACATTCAATGTAA	38:A>T	38	1	NA	NA	2	NA	1	1	1	1	1	NA	1	1	1	NA	2	1	1	1	1	1	NA	1	1	1	1	1	1	1	1	1	1	1	1	1	1	1	NA	1	1	1	NA	1	1	1	1
6090774	TGCAGTTGTTGCTGGCTTAGGCCTATTAGCATTCATCAAAAGAAGAAAATGAGATTATAAGAGGAAGAA	41:G>A	41	0	0	0	0	0	0	0	0	0	0	0	0	0	0	0	0	0	0	0	0	0	0	0	0	0	0	0	0	0	0	0	0	0	0	0	0	0	0	0	0	0	0	0	0	0	0
9582487	TGCAGCTCCAGCGGCAACAGCACTATATGCTGCGGCCCATATTTCTGAATCAAAATGTTCCAAACTTCC	13:G>A	13	0	0	0	0	1	0	0	0	0	0	1	0	0	0	0	NA	0	0	0	0	0	1	0	0	0	0	0	0	0	0	0	0	0	0	0	0	0	NA	0	0	1	0	0	0	0	0
9582487	TGCAGCTCCAGCGGCAACAGCACTATATGCTGCGGCCCATATTTCTGAATCAAAATGTTCCAAACTTCC	12:G>A	12	0	0	0	0	NA	0	0	0	0	0	NA	0	0	0	0	NA	0	0	0	0	0	NA	0	0	0	0	0	0	0	0	0	0	0	0	0	0	0	1	0	0	NA	0	0	0	0	0
9080797	TGCAGTTACTAAGATCTGATTTGCACTCATCCACAAGGCATGTAACTATGTGATTCCCATTGTTACAGA	65:C>A	65	0	NA	NA	0	0	0	0	0	0	0	0	0	0	0	0	NA	0	0	0	0	0	0	0	0	0	0	0	0	0	0	0	0	0	0	0	0	0	0	0	0	0	0	0	0	0	0
9080797	TGCAGTTACTAAGATCTGATTTGCACTCATCCACAAGGCATGTAACTATGTGATTCCCATTGTTACAGA	48:T>C	48	0	1	1	0	0	0	0	0	0	0	0	0	0	0	0	1	0	0	0	0	0	0	0	0	0	0	0	0	0	0	0	0	0	0	0	0	0	0	0	0	0	0	0	0	0	0
9579996	TGCAGTAACATATTCACGATTATAAAACTTGAACCAAATTTACAGATCGGAAGAGCGGTTCAGCAGGAA	17:G>T	17	0	0	0	0	0	0	0	0	0	0	0	0	0	0	0	0	0	0	0	0	0	0	0	0	0	0	0	0	0	0	0	0	0	0	0	0	0	0	0	0	0	0	0	0	0	0
6112246	TGCAGCCAAGATGTATACAAAATGAAAACCAAATAATTTGATGCATAGTAAAGGGGAGATGAAAGCAAT	55:G>A	55	0	0	0	0	0	0	0	0	0	0	0	0	0	0	0	1	0	0	0	0	0	0	0	0	0	0	0	0	0	0	0	0	0	0	0	0	0	0	0	0	0	0	0	0	0	0
9079109	TGCAGATCAGCAAAGATTTCACCACAAGAATCCCTACAATCAACGGTATAAAATGCTACACGTTTCGAT	38:A>G	38	NA	0	0	NA	0	NA	NA	NA	NA	NA	0	NA	NA	NA	0	1	NA	NA	NA	NA	NA	0	NA	NA	NA	NA	NA	NA	NA	NA	NA	NA	NA	NA	NA	NA	NA	0	NA	NA	0	0	NA	NA	NA	NA
9079109	TGCAGATCAGCAAAGATTTCACCACAAGAATCCCTACAATCAACGGTATAAAATGCTACACGTTTCGAT	35:A>G	35	NA	0	0	1	0	NA	NA	NA	NA	NA	0	NA	NA	NA	0	NA	NA	NA	NA	NA	NA	0	NA	1	NA	NA	NA	NA	NA	NA	NA	NA	NA	NA	1	NA	NA	0	NA	NA	0	0	NA	NA	NA	1
9079109	TGCAGATCAGCAAAGATTTCACCACAAGAATCCCTACAATCAACGGTATAAAATGCTACACGTTTCGAT	9:G>A	9	NA	0	0	NA	0	NA	NA	NA	NA	NA	0	NA	NA	NA	0	NA	NA	NA	NA	NA	NA	0	NA	NA	NA	NA	NA	NA	NA	NA	NA	NA	NA	NA	NA	NA	NA	0	NA	NA	0	0	NA	NA	NA	NA
9582724	TGCAGGACTACAAATATTCAAAGGTGCGAATCTAGTTTATATAATTTCTGGATGGTAACCATCAGAAGA	66:A>G	66	0	NA	NA	0	NA	0	0	0	0	0	NA	0	0	0	NA	0	0	0	0	0	0	NA	0	0	0	0	0	0	0	0	0	0	0	0	0	0	2	1	0	0	0	NA	0	0	0	0
9582724	TGCAGGACTACAAATATTCAAAGGTGCGAATCTAGTTTATATAATTTCTGGATGGTAACCATCAGAAGA	26:C>T	26	0	1	1	0	1	0	0	0	0	0	1	0	0	0	1	0	0	0	0	0	0	1	0	0	0	0	0	0	0	0	0	0	0	0	0	0	0	NA	0	0	2	1	0	0	0	0
9588123	TGCAGACAAATATTGTGTCTTCGTGGACCCGTCTTATCTGTGAACTTGTAAAATGCAAAATAACAATTT	66:T>C	66	1	0	0	1	NA	1	1	1	1	1	NA	1	1	1	1	0	1	NA	1	1	NA	NA	1	1	1	1	1	1	1	1	1	1	NA	1	NA	1	1	NA	1	1	NA	1	1	1	1	1
100053287	TGCAGTTCCTGTTTAGAAGTTGAACTTCATGCTTTCTGAGTGGTGCAATGTGGATTGGCATATGTTATG	47:A>G	47	0	0	0	0	0	0	0	0	0	0	0	0	0	0	0	0	0	0	NA	0	0	0	0	0	0	0	0	0	0	0	0	0	0	0	0	0	0	0	0	0	0	0	0	0	0	0
100053287	TGCAGTTCCTGTTTAGAAGTTGAACTTCATGCTTTCTGAGTGGTGCAATGTGGATTGGCATATGTTATG	13:T>G	13	0	0	0	0	0	0	0	0	0	0	0	0	0	0	0	0	0	0	NA	0	0	0	0	0	0	0	0	0	0	0	0	0	0	0	0	0	0	0	0	0	0	0	0	0	0	0
100053084	TGCAGTGGCCTTCGTGACAGGTGTGGTTTGAACCTCCTTCACAGTCCTTTTTGAAGAATGCTTGTGAGG	8:C>G	8	0	0	0	0	0	0	0	0	0	0	0	0	0	0	0	0	0	0	0	0	0	0	0	0	0	0	0	0	0	0	0	0	0	0	0	0	0	0	0	0	0	0	0	0	0	0
9586853	TGCAGTGAAGGCTGCTAAAAGCAATCAAAAAACTACAAAACAATCATCTTCAGAGAAGAATGCCACTGA	27:A>T	27	0	0	0	0	1	0	0	0	0	0	1	0	0	0	0	0	0	0	0	0	0	1	0	0	0	0	NA	0	0	0	0	0	0	0	0	0	0	NA	0	0	2	0	0	0	0	0
9586854	TGCAGTGAAGGCTGCTAAAAGCAATCATAAAACTACAAAACAATCATCTTCAGAGAAGAATGTCACTGA	62:T>C	62	1	1	1	1	NA	1	1	1	1	1	NA	1	1	1	1	1	1	1	1	1	1	NA	1	1	1	1	NA	1	1	1	1	1	1	1	1	1	1	NA	1	1	1	1	1	1	1	1
9586853	TGCAGTGAAGGCTGCTAAAAGCAATCAAAAAACTACAAAACAATCATCTTCAGAGAAGAATGCCACTGA	5:T>C	5	0	0	0	0	NA	0	0	0	0	0	NA	0	0	0	0	0	0	0	0	0	0	NA	0	0	0	0	NA	0	0	0	0	0	0	0	0	0	0	1	0	0	0	0	0	0	0	0
6105243	TGCAGTTCAACCACTGTTAGGAGAAAGTTTCAAACTACACCTGGACAAGGGGAAAAAATCAAGATATTG	56:A>T	56	0	0	0	0	0	0	0	0	0	0	0	0	0	0	0	0	0	0	0	0	0	0	0	0	0	0	0	0	0	0	0	0	0	0	0	0	0	0	0	0	0	0	0	0	0	0
9582899	TGCAGGGACAATATGTTTGTTATGATGAACAAGTACTATCCGACTCTGATGTACTTACTATGCAGCAGT	20:T>G	20	NA	1	1	NA	1	NA	NA	NA	NA	NA	1	NA	NA	NA	1	1	NA	NA	NA	NA	NA	1	NA	NA	NA	NA	NA	NA	NA	NA	NA	NA	NA	NA	NA	NA	NA	NA	NA	NA	1	1	NA	NA	NA	NA
9582900	TGCAGGGACAATATGTTTGTGATGATGAACTAGTACTATCCGACTCTGATGTACTTACTATGCAGCAGT	30:T>A	30	0	1	1	0	1	0	0	0	0	0	1	0	0	0	1	1	0	0	0	0	0	1	0	0	0	0	0	0	0	0	0	0	0	0	0	0	0	0	0	0	2	1	0	0	0	0
6086666	TGCAGAAAAAAAGATTGAAGATTTGAACAAGGAACAAGAAACTCTAATTGATGTCTTCTCTGAAGAAAG	49:G>T	49	0	0	0	0	0	0	0	0	0	0	0	0	0	0	0	0	0	0	0	0	0	0	0	0	0	0	0	0	0	0	0	0	0	0	0	0	0	0	0	0	0	0	0	0	0	0
6086666	TGCAGAAAAAAAGATTGAAGATTTGAACAAGGAACAAGAAACTCTAATTGATGTCTTCTCTGAAGAAAG	17:A>G	17	0	0	0	0	0	0	0	0	0	0	0	0	0	0	0	0	0	0	0	0	0	0	0	0	0	0	0	0	0	0	0	0	0	0	0	0	0	0	0	0	0	0	0	0	0	0
9575933	TGCAGCAAAAGTGAAGTTTTCAAGTAAGTTTGACAAAAATAGGAAGGATAAACGGGCTCTAATCAATGC	57:T>A	57	0	0	0	0	1	0	0	0	0	0	0	0	1	0	0	0	0	0	0	0	0	0	0	0	0	0	0	0	0	0	0	0	0	0	0	0	0	0	0	0	0	0	0	0	0	0
9577435	TGCAGTAGCAGCATCTTGTTCTGAATTTGGAAGTAGCCGAATGCCAAGGCCCCGCTTCCTGGAAGACGC	9:A>G	9	0	0	0	0	NA	0	0	0	0	0	0	0	1	0	0	0	0	0	0	0	0	0	0	0	0	0	0	0	0	0	0	0	0	0	0	0	0	0	0	0	0	0	0	0	0	0
9578110	TGCAGCAACATCCACCCTTTATGGTGGATTTTGGCCATCAATCAGTAGGACCTAATTAGTTTCTTTTAT	63:T>C	63	NA	NA	NA	NA	NA	NA	NA	NA	NA	0	0	NA	NA	NA	0	NA	0	NA	NA	NA	NA	NA	NA	NA	NA	NA	NA	0	0	NA	NA	0	NA	NA	NA	NA	0	NA	NA	NA	0	NA	NA	NA	NA	0
100031856	TGCAGCCAAAGGGGGACCATCGGCTGCCAAGCTAAAAACACTATAATACATACTAAAAACTAAAAGGTC	64:A>T	64	NA	NA	NA	NA	NA	NA	NA	NA	NA	0	0	NA	0	NA	0	NA	0	NA	NA	NA	NA	NA	NA	NA	NA	NA	NA	0	0	NA	NA	0	NA	NA	NA	NA	NA	NA	NA	NA	0	NA	NA	NA	NA	NA
9080641	TGCAGAATCTTCAGAGTTTTGGCTTTATTATCGTACTTTCAATTTATTACCATTATTTACAGATCGGAA	39:C>G	39	0	1	1	0	0	0	0	0	0	0	0	0	0	0	0	1	0	0	0	0	0	0	0	0	0	0	0	0	0	0	0	0	0	0	0	0	0	1	0	0	0	0	0	0	0	0
6063130	TGCAGTTTTTGACATGTGTGTGAACTAAAAATATTTATTATAGTTCACAACGAAGAAATTTACAGATCG	50:C>T	50	0	0	0	0	1	0	0	0	0	0	1	0	0	0	0	0	0	0	0	0	0	1	0	0	0	0	0	0	0	0	0	0	0	0	0	0	0	NA	0	0	2	0	0	0	0	0
6063130	TGCAGTTTTTGACATGTGTGTGAACTAAAAATATTTATTATAGTTCACAACGAAGAAATTTACAGATCG	42:G>A	42	0	0	0	0	NA	0	0	0	0	0	NA	0	0	0	0	0	0	0	0	0	0	NA	0	0	0	0	0	0	0	0	0	0	0	0	0	0	0	1	0	0	0	0	0	0	0	0
6063130	TGCAGTTTTTGACATGTGTGTGAACTAAAAATATTTATTATAGTTCACAACGAAGAAATTTACAGATCG	53:A>T	53	0	0	0	0	NA	0	0	0	0	0	NA	0	0	0	0	0	0	0	0	0	0	NA	0	0	0	0	0	0	0	0	0	0	0	0	0	0	0	NA	0	0	0	0	0	0	0	0
100035368	TGCAGTGACCTGTGGATTGAATTGGGTAAATGGAAGGGGTGGTGACATACCCAAAATAGATCGTATCAG	68:G>A	68	0	0	0	0	0	0	0	0	0	0	0	0	0	NA	0	NA	0	0	0	0	0	0	0	0	0	0	0	0	0	0	0	0	0	0	0	0	0	0	0	0	0	0	0	0	0	0
6062413	TGCAGTGAAATCTTCCAACATATACAAAGCCTGCATTCATTCCCCCAGAAACAACAATGTCAAAAAGTT	55:A>G	55	0	0	0	0	0	0	0	0	0	0	0	0	0	0	0	0	0	0	0	0	0	0	0	0	0	0	0	0	0	0	0	0	0	0	0	0	0	0	0	0	0	0	0	0	0	0
100034675	TGCAGGGCCTGCGTTTAGGTTCACGCAATGGCTCCAACTTGTTCGTAAACGCACCGCTAAGTATCGCTC	66:C>T	66	0	0	0	0	0	0	0	0	0	0	0	0	0	0	0	0	0	0	0	NA	0	0	0	0	0	0	0	0	0	0	0	0	0	0	0	0	0	0	0	0	0	NA	0	0	0	1
100031967	TGCAGAAAGAACATCAGCAGCTCTTGGCAGGGTACTAATGTTGGACCTTGTCATCAGGAATGAAGATAG	51:C>T	51	0	0	0	0	0	0	0	2	0	0	0	0	NA	0	0	0	0	0	0	0	0	0	0	0	0	0	0	0	0	0	0	0	0	0	0	0	0	0	0	0	0	0	0	0	0	0
6122290	TGCAGATAGCAGATTCGATTCTCATAAAGGACCTCTCTTGATATCGCAAACCTCTGATCTTACAGAGAT	50:C>T	50	0	1	2	0	0	0	0	0	0	0	0	0	0	0	0	1	0	2	0	0	0	0	0	0	0	0	0	0	0	0	0	0	0	0	0	0	0	0	0	0	0	0	0	0	0	0
100034382	TGCAGGAGAAAGCATACTTCTAAGCTAGGAAATATTATAAAATATACGGAAGAAAAAAAAACAAGATAT	53:A>C	53	1	1	1	1	NA	1	1	1	NA	1	1	NA	1	1	1	NA	1	1	1	NA	1	1	1	1	1	1	1	1	1	1	NA	1	1	1	1	NA	1	1	1	1	1	1	1	1	1	1
6122878	TGCAGAAGGAAGTTCAGAATCATGGCTAGGGTTTTGGCTCAGTCAATTACAGATCGGAAGAGCGGTTCA	9:A>C	9	0	0	0	0	0	0	0	0	0	0	0	0	0	0	0	0	0	0	0	0	0	0	0	0	0	0	0	0	0	0	0	0	0	0	0	0	0	0	0	0	0	0	0	0	0	0
6063009	TGCAGTTTATTATGAAACATATTAGTCGACAAGTAACACAGCATATCAATATAAAGGACAAGGAATCGC	8:A>T	8	0	0	0	0	0	0	0	0	0	0	0	0	0	0	0	0	0	0	0	0	0	0	0	0	0	0	0	0	0	0	0	0	0	0	0	0	0	0	0	0	0	0	0	0	0	0
6063009	TGCAGTTTATTATGAAACATATTAGTCGACAAGTAACACAGCATATCAATATAAAGGACAAGGAATCGC	26:C>T	26	0	0	0	0	0	0	0	0	0	0	0	0	0	0	0	0	0	0	0	0	0	0	0	0	0	0	0	0	0	0	0	0	0	0	0	0	0	0	0	0	0	0	0	0	0	0
6063009	TGCAGTTTATTATGAAACATATTAGTCGACAAGTAACACAGCATATCAATATAAAGGACAAGGAATCGC	28:A>G	28	0	0	0	0	0	0	0	0	0	0	0	0	0	0	0	0	0	0	0	0	0	0	0	2	0	2	0	0	0	0	0	0	0	0	0	0	0	0	0	0	0	0	0	0	0	0
100035770	TGCAGTTGATGATGAGAAGATTGATGCTCTTTACACTTCAAGAAAATATGGATCAGAGGGCTGGATGTC	28:C>G	28	1	1	1	1	1	1	1	1	1	1	1	1	1	1	NA	NA	1	1	1	1	1	1	1	1	1	1	1	1	1	1	1	1	1	1	1	1	1	1	1	1	1	1	1	1	1	1
100032811	TGCAGATACAGAAAAGGTCAGTTTTGTCGCAGTGTAAGATATCACCAAAAGAAGCCAATATCAAAAGAG	54:C>T	54	0	0	0	0	0	0	0	0	0	0	0	0	0	0	0	0	0	0	0	2	0	0	0	0	0	0	0	0	0	0	0	0	0	0	0	0	0	0	0	0	0	0	0	0	0	0
6119589	TGCAGCTCGCACATCATAAAACTCTATAAATTTGAGATGATTCATTTCTGGATATTCATAGATCTGCAA	40:T>C	40	0	0	0	0	0	0	0	0	0	0	0	0	0	0	0	0	0	0	0	0	0	0	0	0	0	0	0	0	0	0	0	0	0	0	0	0	0	0	0	0	0	0	0	0	0	0
9581824	TGCAGATTTTACTGAAATAAGGCTATCATAATGCACACATAGTCTTCACTATGTTGTTGAAACTTTTTA	43:C>T	43	1	1	1	1	1	1	1	1	1	1	1	1	1	1	1	1	1	1	1	1	1	1	1	1	1	1	1	1	1	1	1	1	1	1	1	1	1	1	1	1	1	1	1	1	1	1
100034010	TGCAGCTCAGACTCCAGAGAATCTGCAAAAAAGAGATATTGTTGAAAAGCTTGTCACTTGCTAGCTTCC	25:C>T	25	0	0	0	0	0	0	0	0	0	0	0	0	0	0	0	0	0	0	0	2	0	0	0	0	0	0	0	0	0	0	0	0	0	0	0	0	0	0	0	0	0	0	0	0	0	0
9575802	TGCAGATGCTGTGTTGTGAGATGGCATATGCATTCTGTATGATAAATAACTTGTCATTTGCTTTTTGTT	32:T>C	32	1	1	1	1	1	1	1	1	NA	NA	1	1	1	1	1	1	1	1	1	1	1	1	1	1	1	1	1	1	1	1	1	1	1	1	1	1	1	1	1	1	1	1	1	1	1	1
9585454	TGCAGAACAGAACGGGGAAAATATTTTTGAAGTGAAATGTACTAAAATAAATAAATAAATATGTCTCTT	12:C>G	12	NA	1	1	NA	0	NA	NA	NA	NA	NA	0	NA	NA	NA	1	1	NA	NA	NA	NA	NA	0	NA	NA	NA	NA	NA	NA	NA	NA	NA	NA	NA	NA	NA	NA	NA	NA	NA	NA	0	1	NA	NA	NA	1
100067744	TGCAGTGCAGACAACCCTGCTTCAATTTGAGCATAATCCAAGTACCCATTGTTTGCAGCATCAAAGAAA	8:A>G	8	0	0	0	0	0	0	0	0	0	0	0	NA	0	0	0	0	0	0	0	0	0	0	0	0	0	0	0	0	0	0	0	0	0	0	0	0	0	0	0	0	NA	0	0	0	0	0
100067744	TGCAGTGCAGACAACCCTGCTTCAATTTGAGCATAATCCAAGTACCCATTGTTTGCAGCATCAAAGAAA	47:A>G	47	0	0	0	0	0	0	0	0	0	0	0	NA	0	0	0	0	0	0	0	0	0	0	0	0	0	0	0	0	0	0	0	0	0	0	0	0	0	0	0	0	NA	0	0	0	0	0
9577291	TGCAGGTTATTCGGACAAGGTATAATGTCGGGTCATTATGGATGGTATCAGTTTTGTTCATCGAACCTG	61:C>G	61	0	0	0	0	0	0	0	0	0	0	0	0	0	0	0	0	0	0	0	0	NA	0	0	0	0	0	0	0	0	0	0	0	0	0	0	0	0	0	0	0	0	0	0	0	0	0
100050252	TGCAGATAAATGTGTTTCGGTTGATTTTGCTGTATTTCAGCCAAAGTCAAGCCATCTGAATGATAACCA	68:A>G	68	1	1	1	1	1	1	1	1	1	1	1	1	1	1	1	1	1	1	1	1	1	1	1	1	1	1	1	1	1	1	1	1	1	1	1	1	1	1	1	1	1	1	1	1	1	1
6060662	TGCAGCCATCTTCTAACCAGGCTGTGGAACACTCTGAAATCTGCAATGCTTTCCATAAACTGTTTAGCT	33:C>A	33	0	0	0	0	0	0	0	0	0	0	0	0	0	0	0	0	0	0	0	0	0	0	0	0	0	0	0	0	0	0	0	0	0	0	0	0	0	0	0	0	0	0	0	0	0	0
6060662	TGCAGCCATCTTCTAACCAGGCTGTGGAACACTCTGAAATCTGCAATGCTTTCCATAAACTGTTTAGCT	64:T>C	64	0	0	0	0	0	0	2	0	0	0	0	0	0	0	0	0	0	0	0	0	0	0	0	0	0	0	0	0	0	0	0	0	0	0	0	0	0	0	2	0	0	0	0	0	0	2
9576556	TGCAGCTAGTTTTCCTTTGTTATCACTCATCTACCTATTTGAAGATCTTACTGAATATTTGTATAGTAG	66:T>C	66	0	0	0	0	0	0	0	0	0	0	0	0	0	0	0	0	0	0	0	0	0	0	0	0	0	0	0	0	0	0	0	0	0	0	0	NA	0	0	0	0	0	0	0	0	0	0
9576820	TGCAGGAACATCTGCTTGATTGAGTGATAGCAAAATCAAGTTGATCAGTCTAGCATTTATAGAAATGAC	9:A>T	9	1	1	1	1	1	1	1	1	1	1	1	1	1	1	1	NA	1	1	1	1	1	1	1	1	1	1	1	1	1	1	1	1	1	1	1	1	1	1	1	1	1	1	1	1	1	1
6109199	TGCAGAATATAATAGCAACGATAGGGAGACTCTGCCATTGTTTCTATATCGCAAATTGAAGAGCATATC	18:C>A	18	0	0	0	0	0	0	0	0	0	0	0	0	0	0	0	0	0	0	0	0	0	0	0	0	0	0	0	0	0	0	0	0	0	0	0	0	0	0	0	0	0	0	0	0	0	0
6109199	TGCAGAATATAATAGCAACGATAGGGAGACTCTGCCATTGTTTCTATATCGCAAATTGAAGAGCATATC	29:C>A	29	0	0	0	0	0	0	0	0	0	0	0	0	0	0	0	0	0	0	0	0	0	0	0	0	0	0	0	0	0	0	0	0	0	0	0	0	0	0	0	0	0	0	0	0	0	0
6102073	TGCAGTCTATAAACCATGCAAAGAATGGCGTGGATATAGTCTCTGGAACACGTGTTATGTCTCACTTTG	19:A>G	19	0	0	0	0	0	0	0	0	0	0	0	0	0	0	1	0	0	0	0	0	0	0	0	0	0	0	0	0	0	0	0	0	0	0	0	0	0	0	0	0	0	1	0	0	0	0
100033961	TGCAGCTACTCATGCTCTTAGAGGACTCAAGTTTATCAGCAAAACTGGCGGCGGCGGTGGCAGTACAGG	57:T>C	57	NA	1	NA	1	NA	1	NA	1	1	NA	NA	1	1	1	1	NA	1	1	1	1	1	1	1	1	1	1	NA	NA	NA	NA	1	1	1	1	NA	NA	1	1	1	1	NA	1	NA	1	NA	1
6123782	TGCAGCCTTATTCCTATCGTAGCGCTTCGCTTGCTTTGAAAATGAAGTTACAGATCGGAAGAGCGGTTC	18:G>A	18	0	0	0	0	0	0	0	0	0	0	0	0	0	0	0	0	0	0	0	0	0	0	0	0	0	0	0	0	0	0	0	0	0	0	0	0	0	0	0	0	0	0	0	0	0	0
9568533	TGCAGACCTTTGTACCAATCAATAGAACCAGGACCACCCTGGCAAGCTGGACAGTGCCACTGCCTTTCT	34:C>T	34	0	0	0	0	0	0	0	0	0	0	0	0	0	0	0	0	0	0	0	0	0	0	0	0	0	0	0	0	0	0	0	0	0	0	0	0	0	0	0	0	0	0	0	0	0	0
6114783	TGCAGGCACACAAATCATATTATATACTCTACACAAAATCATTTTACAGATCGGAAGAGCGGTTCAGCA	10:C>G	10	0	0	0	0	NA	0	0	0	0	0	0	0	0	0	NA	0	0	0	0	0	0	NA	0	0	0	0	0	0	0	0	0	0	0	0	0	0	0	0	0	0	0	NA	0	0	0	0
100033796	TGCAGCCTCTCAAAATATTCTTCCTTTGCATTCCTTGAATCATGAATGATTCTGATCTGGTCCTTACAG	65:A>G	65	NA	1	2	1	1	1	1	1	1	1	1	1	1	1	1	1	1	1	1	1	1	1	1	1	1	1	1	1	1	1	1	NA	1	1	NA	1	1	1	1	1	1	1	1	1	1	1
100033952	TGCAGCTACCGCCGGCGGAGCCATGTTCGGCGGCGTTTGCAAGTTAGAGAGTGAGAGAGAATCGAAGGA	53:A>C	53	0	0	0	0	0	0	0	0	0	0	0	0	0	0	0	0	0	0	0	0	0	0	0	0	0	0	0	0	0	0	0	0	0	0	0	0	0	0	0	0	0	0	0	0	0	0
6112820	TGCAGTCAAACAATGCATATATTATTTCAGAAATGAGTTCACTTCAGCTAAAATTCTGATTTACAGATC	40:A>T	40	0	0	0	0	1	0	0	0	0	0	1	0	0	0	1	0	0	0	0	0	0	1	0	0	0	0	0	0	0	0	0	0	0	0	0	0	0	0	0	0	2	1	0	0	0	0
6087294	TGCAGACCTTTTTGCTCAGGCTAGATAATTTATCTATGATAATATGCTGACCATGGACCAATATGTTCT	64:G>T	64	0	0	0	0	0	0	0	0	0	0	0	0	0	0	0	0	0	0	0	0	0	0	0	0	0	0	0	0	0	0	0	0	0	0	0	0	0	0	0	0	0	0	0	0	0	0
6062967	TGCAGTTGTCCTCTAAGCTCTTGTTCCATGGAAGAAACTTTGTACTAATGTGTAGAGATGATAACATAA	65:A>C	65	0	0	0	0	NA	0	0	0	0	0	NA	0	0	0	NA	0	0	0	0	0	0	NA	0	0	0	0	0	0	0	0	0	0	0	0	0	0	0	0	0	0	0	NA	0	0	0	0
9575950	TGCAGCAAAGACAAGGAGGAGCAAGAACAAAATACAAAGTGTTTTCCTCTCCATTTGCACTGAAGTTCA	12:A>G	12	1	1	1	1	0	1	1	1	NA	1	0	1	1	1	0	1	NA	1	NA	1	1	0	1	1	1	1	1	1	1	1	1	1	1	1	1	1	1	NA	1	1	2	0	1	NA	1	1
6104100	TGCAGCGTATAATGGCTGTTCAATACAAAATCCCGGATTATGTTCACATATCTCAAGATTGCAGACACA	34:G>C	34	0	0	0	0	1	0	0	0	0	0	1	0	0	0	1	0	0	0	0	0	0	1	0	0	0	0	0	0	0	0	0	0	0	0	0	0	0	0	0	0	2	1	0	0	0	0
6121374	TGCAGTCACAGAAGAAAGACCCCATAAAAGTAGATATTACAGATCGGAAGAGCGGTTCAGCAGGAATGC	29:G>A	29	0	0	0	0	1	0	0	0	0	0	1	0	0	0	1	0	0	0	0	0	0	1	0	0	0	0	0	0	0	0	0	0	0	0	0	0	0	0	0	0	2	1	0	0	0	0
9583954	TGCAGTGGGTGGAGTGAGGTGGTGGTAGAGGGTGCTGTACTGGGTTGGGAGAGAGTATTGTTGACTAAG	37:T>C	37	1	1	1	1	NA	1	1	1	1	1	NA	1	1	1	1	1	1	1	1	1	NA	NA	1	1	1	NA	1	1	1	1	1	1	1	1	1	1	1	1	1	1	NA	1	1	NA	1	1
100046200	TGCAGATATATTATTTACCATGATAGTATAAATAACTTACAGATCGGAAGAGCGGTTCAGCAGGAATGC	18:C>T	18	0	0	0	0	0	0	0	0	0	0	0	0	0	0	0	0	0	0	0	0	0	0	0	0	0	0	0	0	NA	0	0	0	0	0	0	0	0	0	0	0	0	0	0	0	0	0
6074313	TGCAGATTGATTTGTAAAAGAAAAAAAGTGAAATGCAGTAACCAACAAACAGAAAAGTTACAGATCGGA	19:G>T	19	0	0	0	0	0	0	0	0	0	0	0	0	0	0	0	0	0	0	0	0	0	0	0	0	0	0	0	0	0	0	0	0	0	0	0	0	0	0	0	0	0	0	0	0	0	0
100033282	TGCAGCAAGATAGCTGCTAAACTTCTGGCCTCAGTGCTGATTTTATAGCGAGAAGGGAACACAAACCCT	32:A>G	32	1	1	1	1	1	1	1	1	1	1	1	1	1	1	1	1	1	1	1	1	NA	1	1	1	1	1	1	1	1	1	1	1	1	1	NA	NA	1	1	1	1	1	1	1	1	1	1
6089616	TGCAGGTCCTTTAGGTTCATCTTCTGAAGTCCTCCTCAACATGAATACCTGAACATATAATCCCATGAT	53:C>T	53	1	0	0	0	0	0	0	0	0	0	0	0	0	0	0	0	0	0	0	0	0	0	0	0	0	0	0	1	0	0	0	0	0	0	0	0	0	0	1	0	2	0	1	0	0	0
6107015	TGCAGTACAGAACTACAGATTACAACTTACAGATCGGAAGAGCGGTTCAGCAGGAATGCCGAGACCGAT	15:C>T	15	0	0	NA	0	0	0	0	0	0	0	0	0	0	0	0	0	2	0	0	0	0	0	0	0	0	0	0	0	0	0	0	0	0	0	0	0	0	0	0	0	0	0	0	0	0	0
100064820	TGCAGCTAGGGCAAAGAAGAAAGTTTGGAAAAAGTTTACAGATCGGAAGAGCGGTTCAGCAGGAATGCC	33:G>T	33	0	0	0	0	0	0	0	0	0	0	0	0	0	0	0	0	0	0	0	0	0	0	0	0	0	0	0	0	0	0	0	0	0	0	0	0	0	0	0	0	0	0	0	0	0	0
6061292	TGCAGGACCAAGATTGGCATTGCGTGATAATCAATCAGCCTCACTTGACTTCAAATCCTTTATTATATG	34:T>C	34	NA	0	2	0	NA	0	0	0	0	0	NA	0	0	0	NA	0	0	0	0	0	0	NA	0	0	0	0	0	NA	0	0	0	0	0	0	0	0	0	0	NA	0	NA	NA	NA	0	0	0
6087638	TGCAGATACAAGCTCATCTAGATGTTCAGGACCTACGAAAAAGGGCAAGGTAAAGAGTTGAGTTCTTAT	67:A>G	67	0	0	0	0	0	0	0	0	0	0	0	0	0	0	0	0	0	0	0	0	0	0	0	0	0	0	0	0	0	0	0	0	0	0	0	0	0	0	0	0	0	0	0	0	0	0
6096935	TGCAGTTGAAGGTGTCGAACGCCAGCGGGGTAGCAATGTATCTGGTTGGTTACAGATCGGAAGAGCGGT	25:C>T	25	0	0	0	0	0	0	0	0	0	0	0	0	0	0	0	0	0	0	0	0	0	0	0	0	0	0	0	0	0	0	0	0	0	0	0	0	0	0	0	0	0	0	0	0	0	0
6117132	TGCAGATACACTAGCCATTGACGCACTTCAGAAGATGGTCCAAGGTTAGCTACAGCCCTACTGATAATG	63:A>T	63	1	0	0	0	1	0	0	0	0	0	1	0	0	0	1	0	0	0	0	0	0	1	0	0	0	0	0	1	0	0	0	0	0	0	0	0	0	0	1	0	1	1	1	0	0	0
6117132	TGCAGATACACTAGCCATTGACGCACTTCAGAAGATGGTCCAAGGTTAGCTACAGCCCTACTGATAATG	56:C>T	56	NA	0	0	0	NA	0	0	0	0	0	NA	0	0	0	NA	0	0	0	0	0	0	NA	0	0	0	0	0	NA	0	0	0	0	0	0	0	0	0	0	NA	0	NA	NA	NA	0	0	0
9586297	TGCAGCTCTTTGTGGTGTGGTTGGTCTGAAACCAACTTTTAGCCGCATACCTCATTCAGGGTGAGTATT	48:A>G	48	0	0	0	0	0	0	0	0	0	0	0	0	0	0	0	0	0	0	0	0	0	0	0	0	0	0	0	0	0	0	0	0	0	0	0	0	0	0	0	0	0	0	0	0	0	0
6073890	TGCAGAAGAAAATAAACAGACATGCTCTTATTACCAACTAATTCAGTGAAAGTTCATTACAGATCGGAA	45:G>A	45	0	0	0	0	0	0	0	0	0	0	0	0	0	0	0	0	0	0	0	0	0	0	0	0	0	0	0	0	0	0	0	0	0	0	0	0	0	0	0	0	0	0	0	0	0	0
6061598	TGCAGGGGAACCAATCTCTGTGCTAGATGGTGTTCCGGTTGCTATCAAAGATGAAATAGATTGTTTACC	37:G>A	37	0	0	0	0	0	0	0	0	0	0	0	0	0	0	0	0	0	0	0	0	0	0	0	0	0	0	0	0	0	0	0	0	0	0	0	0	0	0	0	0	0	0	0	0	0	0
6061598	TGCAGGGGAACCAATCTCTGTGCTAGATGGTGTTCCGGTTGCTATCAAAGATGAAATAGATTGTTTACC	35:C>T	35	0	0	0	0	0	0	0	0	0	0	0	0	0	0	0	0	0	0	0	0	0	0	0	0	0	0	0	0	0	0	0	0	0	0	0	0	0	0	0	0	0	2	0	0	0	0
6073987	TGCAGACAAAAAAAATCTGATATGAATTAGGAAAAGAAAAAAGCTATTTACAGATCGGAAGAGCGGTTC	28:A>C	28	0	0	0	0	0	0	0	0	0	0	0	0	0	0	0	0	0	0	0	0	0	0	0	0	0	0	0	0	0	0	0	0	0	0	0	0	0	0	0	0	0	0	0	0	0	0
6073987	TGCAGACAAAAAAAATCTGATATGAATTAGGAAAAGAAAAAAGCTATTTACAGATCGGAAGAGCGGTTC	43:C>A	43	0	0	0	0	0	0	0	0	0	0	0	0	0	0	0	0	0	0	0	0	0	0	0	0	0	0	0	0	0	0	0	0	0	0	0	0	0	0	0	0	0	0	0	0	0	0
9587216	TGCAGTGCAGGTATACATCAATTATTACTATAATAATGTAAAATTCATTCTCATCCCGCAAAAAATATA	56:C>T	56	NA	1	NA	NA	NA	1	NA	1	NA	NA	NA	NA	NA	1	NA	NA	NA	1	NA	NA	NA	NA	NA	NA	NA	1	NA	NA	NA	NA	NA	NA	NA	NA	1	NA	NA	1	NA	NA	NA	NA	NA	NA	NA	NA
6113060	TGCAGTTGTTGCTTAGCCAGAATACTGCATACCTCCAGAGAGAAGCTCATACAACATTGGCTTACAGAT	64:C>A	64	0	0	0	0	0	0	0	0	0	0	0	0	0	0	0	0	0	0	0	0	0	0	0	0	0	0	0	0	0	0	0	0	0	0	0	0	0	0	0	0	0	0	0	0	0	0
6087865	TGCAGATGTTCTGATTCTAATTTTCTTTATTGGATATGGAACAGATTGTTCTTGTCGATCAGTCTGAAC	14:T>G	14	0	0	0	0	0	0	0	0	0	0	0	0	0	0	0	0	0	0	0	0	0	0	0	0	0	0	0	0	0	0	0	0	0	0	0	0	0	0	0	0	0	0	0	0	0	0
6060287	TGCAGCAATAATACCAACCTCTATGAATGCAAACAGTAAAATGAATTCAGAAAACAAAAGATAGTGTTA	54:C>T	54	0	NA	NA	0	0	0	0	NA	0	NA	0	0	0	0	0	0	0	0	0	0	0	0	0	0	0	0	0	0	0	NA	0	0	0	0	NA	0	0	NA	0	0	0	0	0	0	0	NA
6060287	TGCAGCAATAATACCAACCTCTATGAATGCAAACAGTAAAATGAATTCAGAAAACAAAAGATAGTGTTA	49:G>T	49	0	NA	NA	0	0	0	0	NA	0	NA	0	0	0	0	0	0	0	0	0	0	0	0	0	0	0	0	0	0	0	NA	0	0	0	0	NA	0	0	NA	0	0	0	0	0	0	0	NA
9591674	TGCAGCAATAAGACCAACCTCTATGAATGCAAACAGTAAAATAAATTCAGAAAACAAAAGAGATTGTGT	11:G>T	11	1	NA	NA	1	1	1	1	0	1	NA	2	1	1	1	1	1	1	1	1	1	1	1	1	1	1	1	1	1	1	NA	1	1	1	1	NA	1	1	NA	1	1	1	1	1	1	1	NA
6102987	TGCAGCAGAGTTACCCTTGATGGTGCATGAGTGGGGCAAGAAAAAAGATGCTAGAAAGGGTAATCAGAT	14:C>A	14	1	0	0	0	1	0	0	0	0	0	1	0	0	0	1	0	0	0	0	0	0	1	0	0	0	0	0	0	0	0	0	0	0	0	0	0	0	0	1	0	1	1	0	0	0	0
9576311	TGCAGCATTGAGAAAATATATACATCAACCTATTGGATTTGCTCCTAGGCATTGCTTTATTCTAAAAGC	31:A>C	31	0	0	0	0	0	0	0	0	0	0	0	0	0	0	0	0	0	0	0	0	0	0	0	0	0	0	0	0	0	0	0	0	0	0	0	0	0	0	0	0	0	0	0	0	0	0
100033124	TGCAGATTGCAGACGTATACCGAGATCGAGAGATTTCAGTATTTGATCATAAAAAGTTCTACCAAGTTC	14:G>A	14	1	0	0	0	NA	0	0	0	0	0	0	0	0	0	0	0	0	0	0	0	0	0	0	0	0	0	0	0	0	0	0	0	0	0	0	0	0	0	1	0	2	0	0	0	0	0
9576657	TGCAGCTGCTGCAAGGATGAATCAACAAAACAATGAAAATGATCTTGAATCCTTCTTTGGCATGGGTGT	68:T>A	68	1	1	1	1	1	1	1	1	1	1	1	NA	NA	NA	1	1	NA	1	1	1	1	1	1	NA	1	1	NA	1	1	1	1	1	1	1	1	NA	1	1	1	NA	NA	1	1	NA	1	1
9589895	TGCAGCTCTTTCTCGGGCTTCTACAGCAGCCCTTTCTCGGGCCTCAGCAGCAGCTCTTTCTACAGCAGC	9:T>G	9	0	1	1	1	0	1	1	1	1	1	0	1	1	1	0	1	1	1	1	1	1	0	1	1	1	1	1	1	1	1	1	1	1	1	1	1	1	1	0	1	0	0	1	1	1	1
9589896	TGCAGCTCTTTCTTGGGCTTCTACAGCAGCCCTTTCTCGGGCCTCAGCAGCAGCCCTTTCTACAGCAGC	13:T>C	13	NA	1	1	1	NA	1	1	1	1	1	NA	1	1	1	NA	1	1	1	1	1	1	NA	1	1	1	1	1	1	1	1	1	1	1	1	1	1	1	1	NA	1	NA	NA	1	1	1	1
100060206	TGCAGAGGCAAAGGAGAAAGAAACTCGAGTAAGAGCTGCAAGGGCTGAAGCTGAAGCCCGGGTTACAGA	65:C>A	65	0	0	0	0	0	0	0	0	0	0	0	0	0	0	0	0	0	0	0	0	0	0	0	0	0	0	0	0	0	0	0	0	0	0	0	0	0	0	0	0	0	0	0	2	0	0
100060206	TGCAGAGGCAAAGGAGAAAGAAACTCGAGTAAGAGCTGCAAGGGCTGAAGCTGAAGCCCGGGTTACAGA	66:A>T	66	0	0	0	0	0	0	0	0	0	0	0	0	0	0	0	0	0	0	0	0	0	0	0	0	0	0	0	0	0	0	0	0	0	0	0	0	0	0	0	0	0	0	0	0	0	0
100060972	TGCAGCCCTTGGCCGGTTGTGGGGCTAGTTCGATGGAACGACAGATGCAGTGGCCGGACCTGGCACAAG	14:G>A	14	0	NA	NA	NA	0	NA	NA	NA	NA	0	0	NA	NA	NA	0	0	NA	NA	NA	NA	NA	0	NA	NA	NA	NA	NA	NA	NA	0	NA	NA	NA	NA	NA	NA	NA	NA	0	NA	0	0	NA	NA	NA	0
6060704	TGCAGCCCTTGGCCGGTTGTGGGGCTAGTTCGATGGAACGACAGATGCAGTGGCCAGACCTGGCACAAG	55:A>G	55	1	0	0	0	1	0	0	0	0	2	1	0	0	0	1	1	0	0	0	0	0	1	0	0	0	0	0	0	0	2	0	0	0	0	0	0	0	0	1	0	1	1	0	0	0	1
6105340	TGCAGTTTCAAGCACCTCCTCATGGGGAAAGTTCACTTGCATGGGAGAAGAACGATCACAATTGTCACC	20:C>G	20	0	0	0	0	0	0	0	0	0	0	0	0	0	0	0	0	0	0	0	0	0	0	0	0	0	0	0	0	0	0	0	0	0	0	0	0	0	0	0	0	0	0	0	0	0	0
6105340	TGCAGTTTCAAGCACCTCCTCATGGGGAAAGTTCACTTGCATGGGAGAAGAACGATCACAATTGTCACC	38:G>C	38	0	0	0	0	0	0	0	0	0	0	0	0	0	0	0	0	0	0	0	0	0	0	0	0	0	0	0	0	0	0	0	0	0	0	0	0	0	0	0	0	0	0	0	0	0	0
6119262	TGCAGATACCTAGCTCCTGAATACTTCATGCATGGTAGAGTGACTGACAAGATTGACGTATATGCTTTT	11:A>T	11	0	0	0	0	0	0	0	0	0	0	0	0	0	0	0	0	0	0	0	0	0	0	0	0	0	0	0	0	0	0	0	0	0	0	0	0	0	0	0	0	0	0	0	0	0	0
6119262	TGCAGATACCTAGCTCCTGAATACTTCATGCATGGTAGAGTGACTGACAAGATTGACGTATATGCTTTT	14:T>C	14	0	0	0	0	0	0	0	0	0	0	0	0	0	0	0	0	0	0	0	0	0	0	0	0	0	0	0	0	0	0	0	0	0	0	0	0	0	0	0	0	0	0	0	0	0	0
6059616	TGCAGAGAAACACAACTCAATGATTTTTATTCGTATACCAGAAGAATTTCAATTTCATATGCTATATAA	31:C>T	31	0	0	0	0	0	0	0	0	0	0	0	0	0	0	0	0	0	0	0	0	0	0	0	0	0	0	0	0	0	0	0	0	0	0	0	0	0	0	0	0	0	0	0	0	0	0
9575920	TGCAGATTTTTCTGTATAGAAGCAAGCAACACACTCAATATATATAGTCAGAGGTGAATATAAGATTCG	22:C>G	22	1	1	1	1	1	1	1	1	1	1	1	1	1	1	1	1	1	1	1	1	1	1	1	1	1	1	1	1	1	1	1	1	1	1	1	1	1	1	1	1	1	1	1	1	1	1
6117006	TGCAGAATATCTCAGAACTACCCAAAGAGTTTCAATGGCCTTCTGAGCAGTTAGTTGAAACCTCTCATG	17:C>T	17	0	0	0	0	0	0	0	0	0	0	0	0	0	0	0	0	0	0	0	0	0	0	0	0	0	0	0	0	0	0	0	0	0	0	0	0	0	2	0	0	0	0	0	0	0	0
100032637	TGCAGAGCGATGCTTGTGCATTAGTCTCTCATTGGGCGCCATCCTGCTTCGTCCCTAGGCAACCCGACA	66:A>G	66	NA	0	NA	0	NA	0	NA	0	NA	NA	0	0	0	0	0	NA	0	0	NA	0	0	NA	0	0	0	NA	NA	0	0	0	0	0	0	0	0	0	0	0	0	0	0	0	0	0	0	0
9588361	TGCAGCAAATCTTGAACCCAAAAAAAAAAAACAAAAGGATGTCAAACACAGGTGGTGATGTAGGTTACA	67:C>A	67	0	0	0	0	0	0	0	0	0	0	0	0	NA	0	0	0	0	0	0	0	0	0	0	0	0	0	0	0	0	NA	0	0	0	NA	0	0	NA	0	0	NA	0	0	NA	0	0	0
9575969	TGCAGCAAATCTTGAACCCAAAAAAAAAACAAAAGGATGTCAAACACAGGTGGTGATGTAGGTTACAGA	66:A>C	66	0	0	0	0	0	0	0	0	0	0	0	0	0	0	0	0	0	0	0	0	0	0	0	0	0	0	0	0	0	0	0	0	0	0	0	0	0	0	0	0	0	0	0	0	0	0
9588361	TGCAGCAAATCTTGAACCCAAAAAAAAAAAACAAAAGGATGTCAAACACAGGTGGTGATGTAGGTTACA	26:A>G	26	0	0	0	0	0	0	0	0	0	0	0	0	NA	0	0	0	0	0	0	0	0	0	0	0	0	0	0	0	0	NA	0	0	0	NA	0	0	NA	0	0	NA	0	0	NA	0	0	0
9585919	TGCAGCAAATCTTGAACCCAAAAAAAAAAACAAAAGGATGTCAAACACAGGTGGTGATGTAGGTTACAG	66:C>A	66	0	0	2	0	0	0	0	2	0	0	0	0	0	0	0	0	0	0	0	0	0	0	0	0	0	0	0	0	0	0	2	0	0	0	0	0	0	0	0	0	0	2	0	0	2	0
6059723	TGCAGAGCCAAAAAAAAAGTTAGCTAGAATTTAGATATATTTAGAGGTGGTTGCCAGATAGGAAAAGTG	10:A>C	10	0	0	0	0	0	0	0	0	0	0	0	0	0	0	0	0	0	0	0	0	0	0	0	0	0	0	0	0	0	0	0	0	0	0	0	0	0	0	0	0	0	0	0	0	0	0
6059723	TGCAGAGCCAAAAAAAAAGTTAGCTAGAATTTAGATATATTTAGAGGTGGTTGCCAGATAGGAAAAGTG	16:A>T	16	0	0	0	0	0	0	0	0	0	0	0	0	0	0	0	0	0	0	0	0	0	0	0	0	0	0	0	0	0	0	0	0	0	0	0	0	0	0	0	0	0	0	0	0	0	0
6059723	TGCAGAGCCAAAAAAAAAGTTAGCTAGAATTTAGATATATTTAGAGGTGGTTGCCAGATAGGAAAAGTG	34:A>T	34	0	0	0	0	0	0	0	0	0	0	0	0	0	0	0	0	0	0	0	0	0	0	0	0	0	0	0	0	0	0	0	0	0	0	0	0	0	0	0	0	0	0	0	0	0	0
6103399	TGCAGAGATGCAGAAAAGGGCTTGATATGAAGACTTTGGAAGAGGCAATGGGTCAGACACTTCTTACTC	16:A>G	16	0	0	0	0	0	0	0	0	0	0	0	0	0	2	0	0	0	0	0	0	0	0	0	0	0	0	0	0	0	0	0	0	0	0	2	0	0	0	0	0	0	0	0	0	0	0
6107661	TGCAGACTGCCTTATCAAGCACTGTAGCACATTTATCACATGTTTCACCTTTTTTACAGATCGGAAGAG	9:C>T	9	0	0	0	0	0	0	0	0	0	0	0	0	0	0	0	0	0	0	0	0	0	0	0	0	0	0	0	0	0	0	0	0	0	0	0	0	0	0	0	0	0	0	0	0	0	0
9575486	TGCAGAGATTACAAAACATCATCTATAAATTGGGGAAGGGGAACCTTTATATCTCTTTCCTCTAATCCA	59:C>G	59	0	0	0	0	0	0	0	0	0	0	0	0	0	0	0	0	0	0	0	0	0	0	0	0	0	0	0	0	0	0	0	0	0	0	0	0	0	0	0	0	0	0	0	0	0	0
9581496	TGCAGAGCCAAAAGACACTAAGCTTGACAACAAGACAAGGCAGGGTTAGCAAAATGGAAACAATTTTTT	54:T>G	54	1	1	1	1	1	1	1	1	1	1	1	1	1	1	1	0	1	1	1	1	1	1	1	1	1	1	1	1	1	1	1	1	1	1	1	1	1	1	1	1	1	1	1	1	1	0
100050086	TGCAGAGCCAAAAGACACTAAGCTTGACAACAAGACAAGGCAGGGTTAGCAAAAGGGAAACAATTTTTT	53:A>G	53	0	0	0	0	0	0	0	0	0	0	0	0	0	0	0	NA	0	0	0	0	0	0	0	0	0	0	0	0	0	0	0	0	0	0	0	0	0	0	0	0	0	0	0	0	0	NA
6090703	TGCAGTTGCGGTATGATGGTATGGTGCGGTTGTGGTGGTCACTGCAACCGCAATATTCAGGCTAATCAG	62:T>A	62	0	0	0	0	1	0	0	0	0	0	1	0	0	0	1	NA	0	0	0	0	0	1	0	0	0	0	0	0	0	0	0	0	0	0	0	0	0	0	0	0	2	1	0	0	0	NA
6090703	TGCAGTTGCGGTATGATGGTATGGTGCGGTTGTGGTGGTCACTGCAACCGCAATATTCAGGCTAATCAG	48:C>T	48	0	0	0	0	NA	0	0	0	0	0	NA	0	0	0	NA	1	0	0	0	0	0	NA	0	0	0	0	0	0	0	0	0	0	0	0	0	0	0	0	0	0	0	NA	0	0	0	1
100035565	TGCAGTGTGATGCGGCCTGACCGTATTTGAACTGCACCAGGCCTCATCGGACTGCATCAAATTCATAAA	19:A>G	19	0	0	0	0	0	0	0	NA	0	0	0	NA	0	0	0	0	NA	NA	0	NA	NA	0	0	0	0	0	NA	0	0	0	NA	0	0	0	0	0	NA	NA	0	NA	0	NA	0	NA	0	0
100067783	TGCAGTGGTCTACTGATTCTACACATATAATATCCGGATCAGTTGATAATTCTTGCATTATATGGGATG	18:C>T	18	0	NA	NA	0	0	0	0	NA	NA	NA	0	0	0	0	NA	NA	0	NA	NA	NA	0	0	NA	NA	0	0	0	0	0	0	0	0	NA	0	NA	NA	NA	NA	0	NA	0	NA	0	NA	NA	NA
100067783	TGCAGTGGTCTACTGATTCTACACATATAATATCCGGATCAGTTGATAATTCTTGCATTATATGGGATG	34:C>T	34	0	NA	NA	0	0	0	0	NA	NA	NA	0	0	0	0	NA	NA	0	NA	NA	NA	0	0	NA	NA	0	0	0	0	0	0	0	0	NA	0	NA	NA	NA	NA	0	NA	0	NA	0	NA	NA	NA
100034523	TGCAGGCACAAGTAGAAATGAACCATCAGGAGACCAGGCTAATCTTCTGAAGAAAGATGGCAACGTCTC	62:A>G	62	0	NA	NA	0	0	0	0	NA	NA	NA	0	0	0	0	0	1	0	NA	NA	NA	0	0	NA	NA	0	0	0	0	0	0	0	0	NA	0	NA	NA	NA	NA	0	NA	0	0	0	NA	NA	NA
6104593	TGCAGGGGGCTGTTACACTCCTCTAAAACCTTCCCTCCTAGAACAAATATGCAATAGGAAGATTACAGA	65:C>A	65	2	0	0	0	0	0	0	0	0	0	0	0	0	0	2	0	0	0	0	0	0	0	0	0	0	0	0	0	0	0	0	0	0	0	0	0	0	0	0	0	0	0	0	0	0	0
9581352	TGCAGACATCGAATGACACAGTCATTGTTCCTACTGGGTACGTTGGTGCCATTGTAGCACAAAGCAGGA	30:C>G	30	0	0	0	0	1	0	0	NA	NA	NA	1	0	0	NA	NA	0	0	0	0	0	0	1	NA	0	0	0	NA	0	0	0	0	0	NA	0	0	0	0	0	0	0	2	1	0	0	0	0
9581352	TGCAGACATCGAATGACACAGTCATTGTTCCTACTGGGTACGTTGGTGCCATTGTAGCACAAAGCAGGA	38:T>C	38	0	0	0	0	NA	0	0	NA	NA	NA	NA	0	0	NA	NA	0	0	0	0	0	0	NA	NA	0	0	0	NA	0	0	0	0	0	NA	0	0	0	0	0	0	0	0	NA	0	0	0	0
6109907	TGCAGCAGAATTGCCAAAGATGAAGTCTATATTGCCTTGGATATAGCATGATTTGTAAAATTGGCGCAG	29:T>C	29	0	0	0	0	0	0	0	0	0	0	0	0	0	0	0	0	0	0	0	0	2	0	0	0	0	0	0	0	0	0	0	0	0	0	0	0	0	0	0	0	0	0	0	0	0	0
9589117	TGCAGGCATAATGTATATAATTGAGAGTAATATTTATGCAATATCAGTGAAAAGATTTATATACAATCA	5:G>A	5	0	0	0	0	1	0	0	0	0	0	1	0	0	0	NA	0	0	0	0	0	0	NA	0	0	0	0	0	0	0	0	0	0	0	0	0	0	0	0	0	0	2	NA	0	0	0	0
9589117	TGCAGGCATAATGTATATAATTGAGAGTAATATTTATGCAATATCAGTGAAAAGATTTATATACAATCA	43:T>C	43	0	0	0	0	NA	0	0	0	0	0	NA	0	0	0	NA	0	0	0	0	0	0	NA	0	0	0	0	0	0	0	0	0	0	0	0	0	0	0	0	0	0	0	NA	0	0	0	0
9589118	TGCAGGCATAATGTATATAATTGAGAGTAATATTTATGCAATACCAATGAAAAGATTTATATATAATTA	46:A>G	46	1	1	1	1	NA	1	1	1	1	1	NA	1	1	1	NA	1	1	1	1	1	1	NA	1	1	1	1	1	1	1	1	1	1	1	1	1	1	1	1	1	1	1	NA	1	1	1	1
9589117	TGCAGGCATAATGTATATAATTGAGAGTAATATTTATGCAATATCAGTGAAAAGATTTATATACAATCA	53:G>A	53	0	0	0	0	NA	0	0	0	0	0	NA	0	0	0	NA	0	0	0	0	0	0	NA	0	0	0	0	0	0	0	0	0	0	0	0	0	0	0	0	0	0	0	NA	0	0	0	0
6108698	TGCAGTTGTTGTCTTCAATCTAAACAAACCAGGTAACATTGAGAAGGCCATTACAGATCGGAAGAGCGG	28:C>T	28	0	0	0	0	0	0	0	0	0	0	0	0	0	0	0	0	0	0	0	0	0	0	0	0	0	0	0	0	0	0	0	0	0	0	0	0	0	0	0	0	0	0	0	0	0	0
6104422	TGCAGGAGATGGGAAGGGGAGGGTCAGATTATCAAGATGAGTTATTTCCGTTTCGATCGGATTACAGAT	49:G>A	49	0	0	0	0	NA	0	0	0	0	0	NA	0	0	0	NA	0	0	0	0	0	0	NA	0	0	0	0	0	0	0	0	0	0	0	0	0	0	0	0	0	0	0	NA	0	0	0	0
6099762	TGCAGCTGCGCTCCGATGTGCAGAAAGTAAGATAATTTATTATTGCTGTGATCGAAAGCAAGCATATCA	45:C>T	45	0	0	0	0	0	0	0	0	0	0	0	0	0	0	0	0	0	0	0	0	0	0	0	0	0	0	0	0	0	0	0	0	0	0	0	0	0	0	0	0	0	0	0	0	0	0
6099762	TGCAGCTGCGCTCCGATGTGCAGAAAGTAAGATAATTTATTATTGCTGTGATCGAAAGCAAGCATATCA	19:G>A	19	0	0	0	0	0	0	0	0	0	0	0	0	0	0	0	0	0	0	0	0	0	0	0	0	0	0	0	0	0	0	0	0	0	0	0	0	0	0	0	0	0	0	0	0	0	0
6099762	TGCAGCTGCGCTCCGATGTGCAGAAAGTAAGATAATTTATTATTGCTGTGATCGAAAGCAAGCATATCA	65:A>G	65	0	0	0	0	0	0	0	0	0	0	0	0	0	0	0	0	0	0	0	0	0	0	0	0	0	0	0	0	0	0	0	0	0	0	0	0	0	0	0	0	0	0	0	0	0	0
100035549	TGCAGTGTCAGTGGTAAAGAATGGATTTCCAATACCAGCAGCAAAAATGACAACCCTTCCCTTTTCCAA	21:T>C	21	1	1	1	1	1	1	1	1	NA	1	1	1	NA	1	1	NA	1	1	NA	1	1	1	1	1	1	1	1	1	1	1	NA	1	NA	1	1	1	1	1	NA	1	NA	NA	NA	1	1	1
100046694	TGCAGATTATATTGGGTAGTTCCCTGAATCTCTCTTAATTACAGATCGGAAGAGCGGTTCAGCAGGAAT	25:G>C	25	NA	0	NA	0	NA	0	0	0	NA	NA	NA	0	0	0	NA	0	0	0	0	0	NA	NA	0	0	0	0	0	0	0	0	0	0	0	0	NA	0	0	0	0	0	NA	NA	0	0	0	0
9581704	TGCAGATGACCGGTCCAGGCCACTACATCCAGCCCAAGCAGATCCACGGAATATGTTACCCCCACCAAC	35:A>G	35	1	1	1	1	1	1	1	1	1	1	1	1	1	1	1	1	1	1	1	1	1	1	1	1	1	NA	1	1	1	1	1	1	1	1	1	1	1	1	1	1	1	1	1	1	1	1
100050424	TGCAGATGACCGGTCCAGGCCACTACATCCAGCCCGAGCAGATCCACGGAAGATGTTACCCCCACCAAC	51:G>T	51	0	0	0	0	0	0	0	0	0	0	0	0	0	0	0	0	0	0	0	0	0	0	0	0	0	NA	0	0	0	0	0	0	0	0	0	0	0	0	0	0	0	0	0	0	0	0
6124296	TGCAGAGTAAAACCATGCTGCAAGAAAGTTTGATTTTGTTGCTCCCATCCAATGTCACTGTCCTGACGA	12:C>T	12	0	0	0	0	1	0	0	0	0	0	1	0	0	0	0	0	0	0	0	0	0	1	0	0	0	0	0	0	0	0	0	0	0	0	0	0	0	0	0	0	2	0	0	0	0	0
6124296	TGCAGAGTAAAACCATGCTGCAAGAAAGTTTGATTTTGTTGCTCCCATCCAATGTCACTGTCCTGACGA	57:C>T	57	0	0	0	0	NA	0	0	0	0	0	NA	0	0	0	0	0	0	0	0	0	0	NA	0	0	0	0	0	0	0	0	0	0	0	0	0	0	0	0	0	0	0	0	0	0	0	0
9584675	TGCAGCAGGAATGCACATACAAGTACATTCGAGAGAAAATAAGTGTCTCCTAGCTTACAGATCGGAAGA	29:C>T	29	1	1	1	1	0	1	1	1	1	1	0	1	1	1	0	0	1	1	1	1	1	0	1	1	1	1	1	1	1	1	1	1	1	1	1	1	1	1	1	1	2	0	1	1	1	0
100057665	TGCAGCAGGAATGCACATACAAGTACATTCGGGAGAAAATAAGTGTCTCCTAGCTTACAGATCGGAAGA	31:G>A	31	1	1	1	1	NA	1	1	1	1	1	NA	1	1	1	NA	NA	1	1	1	1	1	NA	1	1	1	1	1	1	1	1	1	1	1	1	1	1	1	1	1	1	1	NA	1	1	1	NA
9584973	TGCAGTCTGCATGAGGCATAGATTTTCACACAACAAGATGTAATAAATGTAGCTTACAGATCGGAAGAG	41:A>C	41	0	0	0	0	0	0	0	0	0	0	0	0	0	0	0	0	0	0	0	0	0	0	0	0	0	0	0	0	0	0	0	0	0	0	0	0	0	0	0	0	0	0	0	0	0	0
6090445	TGCAGTGTCTCATTTGGTGCCTCTATCCATGCTTTCAGTGGTAAAACAAACATTATGATCTATAGGAAG	52:T>C	52	0	0	0	0	1	0	0	0	0	0	1	0	0	0	0	0	0	0	0	0	0	1	0	0	0	0	0	0	0	0	0	0	0	0	0	0	0	0	0	0	2	0	0	0	0	0
6090445	TGCAGTGTCTCATTTGGTGCCTCTATCCATGCTTTCAGTGGTAAAACAAACATTATGATCTATAGGAAG	65:G>A	65	0	0	0	0	NA	0	0	0	0	0	NA	0	0	0	0	0	0	0	0	0	0	NA	0	0	0	0	0	0	0	0	0	0	0	0	0	0	0	0	0	0	0	0	0	0	0	0
6090445	TGCAGTGTCTCATTTGGTGCCTCTATCCATGCTTTCAGTGGTAAAACAAACATTATGATCTATAGGAAG	31:C>A	31	0	0	0	0	NA	0	0	0	0	0	NA	0	0	0	0	0	0	0	0	0	0	NA	0	0	0	0	0	0	0	0	0	0	0	0	0	0	0	0	0	0	0	0	0	0	0	0
100037255	TGCAGTTGCCGGGTTTGGTGAAGGATGGAATAAAAGAAGATACTGGGCAATGTGTTGCCAAGTTTACAG	66:C>A	66	0	0	0	0	NA	0	0	0	0	0	NA	0	0	0	0	0	0	0	0	0	0	NA	0	0	0	0	0	0	0	0	0	0	0	0	0	0	0	0	0	0	0	0	0	0	0	0
6074953	TGCAGGCTCACTAGTCTAATGCATTAGTTTATTGGGGTTTACAGATCGGAAGAGCGGTTCAGCAGGAAT	22:A>T	22	0	0	0	0	0	0	0	0	0	0	0	0	0	0	0	0	0	0	0	0	0	0	0	0	0	0	0	0	0	0	0	0	0	0	0	0	0	0	0	0	0	0	0	0	0	0
9575746	TGCAGATCTCACAGCACTGAGCCAATTCAGGTGGATTCCATCAACCAGTAATAGATCTTAGACTGAATT	37:C>T	37	1	1	1	1	1	1	1	1	1	1	1	1	1	1	1	NA	1	1	1	1	1	1	1	1	1	1	1	1	NA	2	1	1	1	1	1	1	1	1	1	1	1	1	1	1	1	1
9576007	TGCAGCAACGTAAGAAGCCAACCTTTACCAACATAGTAGGAATTTGAAGATGAAGAACAGAACGAGATA	62:C>T	62	0	1	1	0	NA	0	0	0	0	0	0	0	0	0	NA	1	0	NA	0	0	0	0	0	0	0	0	0	0	0	0	0	0	0	NA	0	0	0	NA	0	NA	NA	0	0	0	0	1
100058249	TGCAGTTCCCTCATTTTGGAGAGGGATTACAGATCGGAAGAGCGGTTCAGCAGGAATGCCGAGACCGAT	5:T>C	5	0	0	0	0	0	0	0	0	0	0	0	2	0	2	0	0	0	0	0	0	0	0	0	0	2	0	0	0	0	0	0	0	0	0	0	0	0	0	0	0	0	0	0	0	0	0
100032108	TGCAGAACTGAAAAAAATTGAGAAAGAAAAGCAGAAGTGGGAAAAAGGGAAGTTTGCAATCAAATCTAT	66:T>C	66	0	0	0	0	0	0	0	0	0	0	0	0	0	0	0	0	0	0	0	0	0	0	0	0	0	0	0	0	0	0	0	0	0	0	0	0	0	2	0	0	0	0	0	0	0	0
6105329	TGCAGTTGTCTAATGCAACGGCCGAAGGAAAATCATTAGCAATGAAAGCATCAGGGTTCTTACAGATCG	18:C>T	18	0	0	0	0	0	0	0	0	0	0	0	0	0	0	0	0	0	0	0	0	0	0	0	0	0	0	0	0	0	0	0	0	0	0	0	0	0	0	0	0	0	0	0	0	0	0
6105329	TGCAGTTGTCTAATGCAACGGCCGAAGGAAAATCATTAGCAATGAAAGCATCAGGGTTCTTACAGATCG	48:C>A	48	0	0	0	0	0	0	0	0	0	0	0	0	0	0	0	0	0	0	0	0	0	0	0	0	0	0	0	0	0	0	0	0	0	0	0	0	0	0	0	0	0	0	0	0	0	0
9580162	TGCAGTTCATCCACTCTGGTTTCGGGTTTACAGATCGGAAGAGCGGTTCAGCAGGAATGCCGAGACCGA	16:T>C	16	0	0	0	0	0	0	0	0	0	0	0	0	0	0	0	0	0	0	0	0	0	0	0	0	0	0	0	0	0	0	0	0	0	0	0	0	0	0	0	0	0	0	0	0	0	0
9581451	TGCAGAGAGAGGGTGATAGATCACCCAATGTCTATCATCATTGCCCTCCCATGTTTCCTTTTCTGGTTG	29:G>A	29	1	1	1	1	1	1	1	1	1	1	1	1	1	1	1	1	1	1	1	1	1	1	1	1	1	1	1	1	1	1	1	1	1	1	1	1	1	1	1	1	1	1	1	1	1	1
6103877	TGCAGCAGTGGTGAAGATCATTATGATGGGTGATTGCATATTTGACATTTTTGCATCAAAAAAGCTTAT	12:G>A	12	0	1	1	0	0	0	0	0	0	0	0	0	0	0	0	0	0	0	0	0	0	0	0	0	0	0	0	0	0	0	0	0	0	0	0	0	0	0	0	0	0	0	0	0	0	0
9582589	TGCAGCTTCTGTAACTCTAACCCGTGGAGGCTGCACTTTATCTTCAATGTCCATCTCGGAGATAGGAGT	20:C>T	20	0	0	0	0	0	0	0	0	0	0	0	0	0	0	0	NA	0	0	0	0	0	0	0	0	0	0	0	0	0	0	0	0	0	0	0	0	0	0	0	0	0	0	0	0	0	0
9582589	TGCAGCTTCTGTAACTCTAACCCGTGGAGGCTGCACTTTATCTTCAATGTCCATCTCGGAGATAGGAGT	47:T>C	47	0	0	0	0	0	0	0	0	0	0	0	0	0	0	0	1	0	0	0	0	0	0	0	0	0	0	0	0	0	0	2	0	0	0	0	0	0	0	0	0	0	0	0	0	0	1
6107676	TGCAGAGAAGGTCTGTTACTGCTAAGATCCTTTTTTTCTGAATTTATTACAGATCGGAAGAGCGGTTCA	25:G>C	25	0	0	0	0	0	0	0	0	0	0	0	0	0	0	0	1	0	0	0	0	0	0	0	0	0	0	0	0	0	0	0	0	0	0	0	0	0	0	0	0	0	0	0	0	0	1
6107676	TGCAGAGAAGGTCTGTTACTGCTAAGATCCTTTTTTTCTGAATTTATTACAGATCGGAAGAGCGGTTCA	36:T>C	36	0	0	0	0	0	0	0	2	0	0	0	0	0	0	0	NA	0	0	0	2	0	0	2	0	0	0	0	2	0	0	0	0	0	2	0	0	0	0	0	2	0	0	0	0	0	NA
6075778	TGCAGTTTTTATCCAATCAAAATGATTACATTACCTTGCGATATTTTCTTGAGTCTTTACAGATCGGAA	39:G>A	39	0	0	0	0	0	0	0	0	0	0	0	0	0	0	0	1	0	0	0	0	0	0	0	0	0	0	0	0	0	0	0	0	0	0	0	0	0	0	0	0	0	0	0	0	0	1
6114988	TGCAGTGTGTTTGGAGACACAAATTTTACAGATCGGAAGAGCGGTTCAGCAGGAATGCCGAGACCGATC	19:C>T	19	1	0	0	0	1	0	0	0	0	0	2	0	0	0	1	NA	0	0	0	0	0	1	0	0	0	0	0	0	0	0	0	0	0	0	0	0	0	0	1	0	2	1	0	0	0	NA
9574984	TGCAGAAAGATGTACTGAAGTTGATATAATAATAATTGTTGCCGTTACAAACAAAGAGATGATCAAGTT	32:T>C	32	0	NA	NA	NA	0	NA	NA	NA	NA	NA	0	NA	NA	NA	0	0	NA	NA	NA	NA	NA	0	NA	NA	NA	NA	NA	NA	NA	NA	NA	NA	NA	NA	NA	NA	NA	NA	0	NA	0	0	NA	NA	NA	0
6062632	TGCAGTGTCATGGCCCTTTGTCCATTAGATTGAATGTATTCATCAGTAAATACAACAAGTTCATACCCT	8:C>T	8	NA	0	0	0	NA	0	0	0	0	0	NA	0	0	0	NA	NA	0	0	0	0	0	NA	0	0	0	0	0	0	0	0	0	0	0	0	0	0	0	0	NA	0	0	NA	0	0	0	NA
[truncated: 43,238 more rows]
[truncated: 188 more columns]
