# Supplementary material for: The western Mediterranean region provided the founder population of domesticated narrow-leafed lupin
Source: Theor Appl Genet. 2018 Sep 17;131(12):2543–54. doi: 10.1007/s00122-018-3171-x (PMC6244526; doi:10.1007/s00122-018-3171-x)
Supplement: Supplementary file 3 — Online Resource 3 The allelic profile per accession for 11,690 SNP markers, applied on 231 wild and domesticated accessions of narrow-leafed lupin (XLSX 9868 kb) [file 122_2018_3171_MOESM3_ESM.xlsx]

## Sheet: Sheet1
Online Resource 3 The allelic profile per accession for 11,690 SNP markers, applied on 231 wild and domesticated accessions of narrow-leafed lupin
Marker ID	AlleleSequencea	SnpPositionb	RefSnpc	AltSnpd	CHROMe	POSf	REFg	ALTh	483E2942	83A:476_Rep1	83A:476_Rep2	Apba	AT-D-2-G1	Atu	Baga-18	Belara	Bolero	Bolivio	Bora	Bora-ex-DDR	Borlana	Borlu	Boruta	BUP-1A	Chernigov	Chittick	Coromup	Danja	Danko	DM-15	DM-52	E-3	Elena-9	Elf	EMIR	F-3	G10	G12	G6	Galina	Geebung	GL-177	Gungurru	Illyarrie	Jenabillup	Jindalee	K1544	Kalya	L.A.2
LaDArT_SNP16748	TGCAGAGATTCTCTGCTTGAAAATATATATTCAGGTTTTACAGATCGGAAGAGCGGTTCAGCAGGAATG	28	C	A	NLL-01	6253	T	G	1	0	0	0	1	1	0	1	1	1	1	1	1	1	1	1	1	1	0	1	1	1	1	1	1	1	1	1	1	1	1	1	1	1	0	1	0	0	1	1	1
LaDArT_SNP05105	TGCAGTCTTGTATACGTCATCAGTGCCAACAGCAATCTGATACATGCCACACAAAGTTTATCAAGTCTA	15	G	A	NLL-01	25269	C	T	0	0	0	0	0	0	0	0	0	0	0	0	0	0	0	0	0	0	0	0	0	0	0	0	0	0	0	0	0	0	0	0	0	0	0	0	0	0	0	0	0
LaDArT_SNP17389	TGCAGCACCAGACCAGCTCCAAGTTCATCAACATTTTAGTATGACTACTACCACTTTATAGTTGGAAAA	53	T	C	NLL-01	68689	G	A	NA	NA	NA	0	0	NA	0	0	0	0	0	0	0	0	0	0	0	0	0	0	0	0	0	0	0	0	NA	0	0	0	0	0	0	0	NA	0	0	NA	0	0	0
LaDArT_SNP18519	TGCAGCTGGTGGTGTTGTTGTTGAAGAGATAGAAATATCAGTGCTACTACTGTCTAACTTCTCCATGCT	11	C	G	NLL-01	83712	C	G	1	0	0	1	1	1	1	1	1	1	1	1	1	1	1	1	1	1	1	1	1	0	1	1	1	1	1	1	1	1	1	1	1	1	0	1	1	0	1	1	1
LaDArT_SNP14440	TGCAGCTTATTTCTGCAACAGCTTGTATGGTTCTCTCATCAGTAAAACTCATCAAACATGATTATGGAG	27	T	C	NLL-01	84232	T	C	1	0	0	0	1	1	0	1	1	1	1	1	1	1	1	1	1	1	0	1	1	0	1	1	1	1	1	1	1	1	1	1	1	1	0	1	0	0	1	1	1
LaDArT_SNP19300	TGCAGCTGATGAGATTGGAGAAAAGAAACTCACTTTTCATCATTCAAATTATAGGTTCTGGACATTTAC	33	C	T	NLL-01	84890	T	C	0	0	0	1	0	0	1	0	0	0	0	0	0	0	0	0	0	0	1	0	0	0	0	0	0	0	0	0	0	0	0	0	0	0	0	0	1	0	0	0	0
LaDArT_SNP02699	TGCAGAAACTGCCGCAAACTGTCAAGAGGTCTCAAGGAGAGAAAAGAAAACTCAGTCGCAGTTTCAGTC	56	C	T	NLL-01	104099	C	T	NA	0	0	1	1	NA	1	1	1	1	1	1	1	1	1	1	1	1	1	1	1	0	1	1	1	1	NA	1	1	1	1	1	1	1	0	1	1	0	1	1	1
LaDArT_SNP12417	TGCAGATTATACTCTTACCAAGCAAGGAAATACACAGTTTTACAGATCGGAAGAGCGGTTCAGCAGGAA	21	G	A	NLL-01	139510	C	T	0	0	0	1	0	0	2	0	0	0	0	0	0	0	0	0	0	0	0	0	0	0	0	0	0	0	0	0	0	0	0	0	0	0	0	0	0	0	0	0	0
LaDArT_SNP07737	TGCAGGATTAGTAATTACATGTACAGAAGGTGTATTCGTATCTTCACTACCAACAGAATCATTCACTTT	22	A	C	NLL-01	161540	A	C	0	0	0	0	0	0	0	0	0	0	0	0	0	0	0	0	0	0	0	0	0	NA	0	0	0	0	0	0	0	0	0	0	0	0	0	0	0	0	0	0	0
LaDArT_SNP07738	TGCAGGATTAGTAATTACATGTACAGAAGGTGTATTCGTATCTTCACTACCAACAGAATCATTCACTTT	29	G	A	NLL-01	161547	G	A	0	0	0	0	0	0	0	0	0	0	0	0	0	0	0	0	0	0	0	0	0	1	0	0	0	0	0	0	0	0	0	0	0	0	0	0	0	0	0	0	0
LaDArT_SNP08117	TGCAGGTAATTGCATTTGACATTCAGAATGCCACAGATTATTACAGATCGGAAGAGCGGTTCAGCAGGA	30	C	T	NLL-01	173465	C	T	0	0	0	0	0	0	0	0	0	0	0	0	0	0	0	0	0	0	0	0	0	1	0	0	0	0	0	0	0	0	0	0	0	0	0	0	0	0	0	0	0
LaDArT_SNP02284	TGCAGGTTGGAAGGTCTAACCAACCTTCTGTCATAGGTTCAAGCAGCTGGACTGGATTTGTTGGTCATA	43	C	T	NLL-01	173831	G	A	0	0	0	0	1	0	0	1	1	1	1	1	1	1	1	1	1	1	1	1	1	0	1	1	1	1	0	1	1	1	1	1	1	1	0	1	1	0	1	1	1
LaDArT_SNP01550	TGCAGGATGGCACGTCATATTGTTTTCAATAAAAAAGATAAGAAATTTTACAGATCGGAAGAGCGGTTC	13	G	A	NLL-01	190891	C	T	0	0	0	0	1	0	0	1	1	1	1	1	1	1	1	1	1	1	1	1	1	1	1	0	1	1	0	1	1	1	1	1	1	1	0	1	1	0	1	1	1
LaDArT_SNP10546	TGCAGCACCTAATAATTTCTGTCATTTTCTCTTGGGCGATCTGAAAGAGAAGCTCTATTTAGTTACAGA	54	T	C	NLL-01	190955	C	T	1	0	0	1	1	1	1	1	1	1	1	1	1	1	1	1	1	1	1	1	1	1	1	1	1	1	1	1	1	1	1	1	1	1	0	1	1	0	1	1	1
LaDArT_SNP01928	TGCAGGTACGACTTATTGTTATACATGATGCTGAAAGATGAAAGTATGCAATTTTGTGCATTAGTTTTG	10	G	A	NLL-01	208429	A	G	1	0	2	NA	0	1	0	0	0	0	0	0	0	0	2	0	0	0	0	0	0	2	0	0	0	0	1	0	0	0	0	0	0	0	0	0	0	0	0	0	0
LaDArT_SNP10980	TGCAGTATTCATTGGTGGCAAGTTTGTAGGTTCAGCTAACATGGTCATAACCCTTCACCTCAATGGCTC	27	G	A	NLL-01	216385	T	C	1	0	0	1	1	1	1	1	1	1	1	1	1	1	1	1	1	1	1	1	1	0	1	1	1	1	1	1	1	1	1	1	1	1	0	1	1	0	1	1	1
LaDArT_SNP12873	TGCAGTCCTCACATCACCCATTTTGGAGTACAAATCAAGAAGACCAGTTTGTACATAAACACAAGAATT	38	G	C	NLL-01	226978	G	C	0	0	0	0	0	0	0	0	0	0	0	0	0	0	0	0	0	0	0	0	0	1	0	0	0	0	0	0	0	0	0	0	0	0	0	0	0	0	0	0	0
LaDArT_SNP11308	TGCAGAAAAATTGGGGGATATAAATAAACACAAATTACAGATCGGAAGAGCGGTTCAGCAGGAATGCCG	25	A	C	NLL-01	235486	A	C	0	0	0	0	0	0	0	0	0	0	0	0	0	0	0	0	0	0	0	0	0	0	0	0	0	0	0	0	0	0	0	0	0	0	0	0	0	0	0	0	0
LaDArT_SNP17827	TGCAGTGGGCATATCCAAAGTCGCAGAGGATCTGTAATAGTCCCAGATGGATGAACAGAAGAATTGTTA	9	A	C	NLL-01	266256	G	T	0	0	0	0	0	0	0	0	0	0	0	0	0	0	0	0	0	0	0	0	0	0	0	0	0	0	0	0	0	0	0	0	0	0	0	0	0	0	0	0	0
LaDArT_SNP08073	TGCAGGACTATGTGCGGACAGGTTATACCTAAATGTATTAGTGTTTTCTGTTTACAGATCGGAAGAGCG	47	C	T	NLL-01	329657	C	T	0	0	0	NA	0	0	NA	0	0	0	0	0	0	0	0	0	0	0	0	0	0	0	0	NA	0	0	0	0	0	0	0	0	0	0	0	0	0	0	0	0	0
LaDArT_SNP01111	TGCAGGTGCTAGCCTTGTGTAGTAGGCCGCCATTTTCAGAGAATGGCTAATGGCTAGTTCACGAAAGAT	25	T	G	NLL-01	333459	G	T	1	0	0	NA	0	0	NA	0	0	0	0	0	0	0	0	0	0	0	0	0	0	0	0	NA	0	0	1	0	0	0	0	0	0	0	0	0	0	0	0	0	0
LaDArT_SNP00649	TGCAGGTGCTAGCCTTGTGTAGTAGGCCGCCATTTTCAGAGAATGGCTAATGGCTAGTTCACGAAAGAT	61	C	T	NLL-01	333495	C	T	NA	0	0	1	0	0	1	0	0	0	0	0	0	0	0	0	0	0	0	0	0	0	0	1	0	0	NA	0	0	0	0	0	0	0	0	0	0	0	0	0	0
LaDArT_SNP06921	TGCAGCTTTGATGCTATTCTCATCATTACTGTTTTTGATGGGATCAAAATTGTATGTCAAAGTTACAGA	25	G	T	NLL-01	385975	A	C	1	0	0	1	1	1	1	1	1	1	1	1	1	1	1	1	1	1	1	1	1	1	1	1	1	1	1	1	1	1	1	1	1	1	0	1	1	0	1	1	1
LaDArT_SNP04568	TGCAGGAATTCCCAATCCTAATGTCCAGCTTACATTTGATTGTATATAAACGATTACAGTTACGGACAC	63	T	G	NLL-01	386060	G	T	1	0	0	0	1	1	0	1	1	1	1	1	1	1	1	1	1	1	1	1	1	1	1	0	1	1	1	1	1	1	1	1	1	1	0	1	1	0	1	1	1
LaDArT_SNP07770	TGCAGGGGTTAGACCATGTAACATGGCATTTGGAGCTGATCAGTTTACAGATCGGAAGAGCGGTTCAGC	6	G	A	NLL-01	386186	C	T	0	0	0	0	0	0	0	0	0	0	0	0	0	0	0	0	0	0	0	0	0	0	0	0	0	0	0	0	0	0	0	0	0	0	0	0	0	0	0	0	0
LaDArT_SNP17804	TGCAGTGACAAGACACAGTTGAATCTTTTATATCTTAGAAAAGGATGATCCTACTAATCTCTAAAAACG	37	G	C	NLL-01	457874	G	C	0	0	0	0	0	0	0	NA	0	NA	0	0	0	0	0	0	0	0	0	0	0	0	0	0	0	0	0	0	0	NA	0	0	0	0	NA	0	0	NA	0	0	0
LaDArT_SNP17805	TGCAGTGACAAGACACAGTTGAATCTTTTATATCTTAGAAAAGGATGATCCTACTAATCTCTAAAAACG	53	C	A	NLL-01	457890	C	A	0	0	0	0	0	0	0	1	0	1	0	0	0	0	0	0	0	0	0	0	0	0	0	0	0	0	0	0	0	1	0	0	0	0	1	0	0	1	0	0	0
LaDArT_SNP14129	TGCAGATATGAGAAAAATATGTCAAGAATTTCAAATGAACTGAAGCTGTCTTATTGTAACATAAAGAGT	41	G	A	NLL-01	622465	G	A	0	0	0	0	NA	1	0	1	1	1	1	1	1	1	1	1	1	1	1	1	1	0	1	0	1	1	1	1	1	1	1	1	1	1	0	1	1	0	1	1	1
LaDArT_SNP17696	TGCAGGTACTTATCATCATTATATCTCAATTATTTGTATATTATGTGGAACACAATACTCATCTTTATA	56	A	T	NLL-01	649051	A	T	1	0	0	0	1	1	0	1	1	1	1	1	1	1	1	1	1	1	1	1	1	0	1	0	1	1	1	1	1	1	1	1	1	1	0	1	1	0	1	1	1
LaDArT_SNP07251	TGCAGTAACATTGAGAAGATAACAAATATCTAAATAAGGACATGTAAATTGAAGCATTACTATATACAC	24	T	A	NLL-01	711619	T	A	0	0	0	1	0	0	1	0	0	0	0	0	0	0	0	0	0	0	0	0	0	1	0	1	0	0	0	0	0	0	0	0	0	0	0	0	0	0	0	0	0
LaDArT_SNP10503	TGCAGATTCTGAATTTTATGATATCAGAAAAGGGTTTTCTGTCTGGAATGATATTGATGCTGAATTTGA	30	A	C	NLL-01	711670	A	C	0	0	0	0	0	0	0	0	0	0	0	0	0	0	0	0	0	0	0	0	0	0	0	0	0	0	0	0	0	0	0	0	0	0	0	0	0	0	0	0	0
LaDArT_SNP04451	TGCAGCTGTGATGGAGGAGAAAGTATGAGGATGAGGGTTTTTACGCGATTCTCCAAATCTCCATCCTAT	37	T	G	NLL-01	736652	A	C	0	0	0	1	0	2	1	0	0	0	0	0	0	0	0	0	0	0	0	0	0	NA	0	1	0	0	0	0	0	0	0	0	0	0	0	0	0	0	0	0	0
LaDArT_SNP14888	TGCAGAGATGAAGGATCCTAAAATTATGCAATCCAATTTCAATCTCAGTTGGATGATGAAGGTGGAAAA	36	T	A	NLL-01	780510	T	A	0	0	0	0	0	0	0	0	0	0	0	0	0	0	0	0	0	0	0	0	0	0	0	0	0	0	0	0	0	0	0	0	0	0	0	0	0	0	0	0	0
LaDArT_SNP09817	TGCAGATGTTTTTATTATATTGGTTTCTTCATTGAATTCATCATTTTATATTACAGATCGGAAGAGCGG	47	T	A	NLL-01	788664	T	A	0	1	1	1	0	0	1	0	0	0	0	0	0	0	0	0	0	0	0	0	0	1	0	1	0	0	0	0	0	0	0	0	0	0	1	0	0	1	0	0	0
LaDArT_SNP01911	TGCAGAATCATTCATAGGAAAGATAACAGATTATATCAGCCTTATTTACAGATCGGAAGAGCGGTTCAG	36	G	C	NLL-01	838388	G	C	0	0	0	1	0	1	1	0	0	0	0	0	0	0	0	0	0	0	0	0	0	1	0	1	1	0	1	2	0	0	0	0	0	0	0	0	0	0	0	0	0
LaDArT_SNP17163	TGCAGAACTTGCACATGTGTTGTTGTCTCATCAATTGTTGATCTTCTTCCATTGAATTCCGAAAAACCA	60	G	T	NLL-01	872862	G	T	0	0	0	0	0	0	0	0	0	0	0	0	0	0	0	0	0	0	0	0	0	1	0	0	0	0	0	0	0	0	0	0	0	0	0	0	0	0	0	0	0
LaDArT_SNP04888	TGCAGTAACATATTTCTGGGGGCACGATTTCTGCGAGGATGATGAGGTCCCTGCCCCATCGTTTTGCCC	33	C	T	NLL-01	884772	C	T	0	0	0	0	0	0	0	0	NA	0	0	0	0	0	0	0	0	0	0	0	0	0	0	0	0	0	0	0	0	0	0	0	0	0	0	0	0	0	0	0	0
LaDArT_SNP03137	TGCAGCAGGCATTAGAGTTTGCCTTCCAGTACCAAGCTGCCCAGCATCATTGAGACTATTACAGATCGG	5	T	C	NLL-01	886468	C	T	0	1	1	1	0	1	1	0	0	0	0	0	0	0	0	0	0	0	0	0	0	1	0	1	1	0	1	2	0	0	0	0	0	0	1	0	0	1	0	0	0
LaDArT_SNP06556	TGCAGCAACTTCCAAACCGGCCACAATAAAGAATCATAAGAAAGAAAGAAATACGCTTATGAAATAGAA	12	C	T	NLL-01	892079	C	T	0	0	0	0	0	0	0	0	0	0	0	0	0	0	0	0	0	0	0	0	0	0	0	0	0	0	0	0	0	0	0	0	0	0	0	0	0	0	0	0	0
LaDArT_SNP06557	TGCAGCAACTTCCAAACCGGCCACAATAAAGAATCATAAGAAAGAAAGAAATACGCTTATGAAATAGAA	52	A	G	NLL-01	892119	A	G	0	0	0	0	0	0	0	0	0	0	0	0	0	0	0	0	0	0	0	0	0	0	0	0	0	0	0	0	0	0	0	0	0	0	0	0	0	0	0	0	0
LaDArT_SNP08148	TGCAGTAAATACTAAATTTTGGTAATAAAAAGCATTTGAAATCTAATTTTTTACAGATCGGAAGAGCGG	8	A	G	NLL-01	917661	T	C	0	0	0	0	0	0	0	0	0	0	0	0	0	0	0	0	0	0	0	0	0	0	0	0	0	0	0	0	0	0	0	0	0	0	0	0	0	0	0	0	0
LaDArT_SNP11129	TGCAGATCCAAGAACAATTTTGAGACTAAGCTTTCGAATAACATAACTCCACGTTACAGATCGGAAGAG	26	T	C	NLL-01	923261	T	C	0	0	0	0	0	0	0	0	0	0	0	0	0	0	0	0	0	0	0	0	0	NA	0	0	0	0	0	0	0	0	0	0	0	0	0	0	0	0	0	0	0
LaDArT_SNP11128	TGCAGATCCAAGAACAATTTTGAGACTAAGCTTTCGAATAACATAACTCCACGTTACAGATCGGAAGAG	38	A	T	NLL-01	923273	T	A	0	0	0	0	0	0	0	0	0	0	0	0	0	0	0	0	0	0	0	0	0	1	0	0	0	0	0	0	0	0	0	0	0	0	0	0	0	0	0	0	0
LaDArT_SNP04010	TGCAGCAACATTATTGGCCTTGTTGTTTGTACTTGTTTGATCTTGGAATGGATTTCCTGGTGATGGTTG	58	G	T	NLL-01	940361	C	A	0	0	0	0	0	0	0	0	0	0	0	0	0	0	0	0	0	0	0	0	0	0	0	0	1	0	0	0	0	0	0	0	0	0	0	0	0	0	0	0	0
LaDArT_SNP00429	TGCAGTAAAAAAGAGGATGCTTCAAAATTGAAAAGTGGTCCCTTTTCCAAACGATATGTTGTTGGACCA	20	T	A	NLL-01	969533	A	T	0	0	0	1	0	1	1	0	0	0	0	0	0	0	0	0	0	0	0	0	0	1	0	1	NA	0	1	2	0	0	0	0	0	0	0	0	0	0	0	0	0
LaDArT_SNP14244	TGCAGCACCCCCCATATGTGTAGCTCCTGATATACGATTATCTCCCTATAATTTCAAAATTACAGATCG	49	A	G	NLL-01	978574	A	G	0	0	0	0	0	0	0	0	0	0	0	0	0	0	0	0	0	0	0	0	0	0	0	0	0	0	0	0	0	0	0	0	0	0	0	0	0	0	0	0	0
LaDArT_SNP16994	TGCAGTAGCTTCTTCAATTGCTGAGGTATCCCATTACAGATCGGAAGAGCGGTTCAGCAGGAATGCCGA	27	A	T	NLL-01	987815	T	A	0	0	0	0	0	0	0	0	0	0	0	0	0	0	0	0	0	0	0	0	0	0	0	0	1	0	0	0	0	0	0	0	0	0	0	0	0	0	0	0	0
LaDArT_SNP14450	TGCAGCTTGAGTTTTATGAGAAAGTTCACGTAGGAAACGACCAAATTTGCGAACAGCAACAGAAATAAC	63	A	T	NLL-01	987908	A	T	0	0	0	0	0	0	0	0	0	0	0	0	0	0	0	0	0	0	0	0	0	0	0	0	1	0	0	0	0	0	0	0	0	0	0	0	0	0	0	0	0
LaDArT_SNP02615	TGCAGTATTGCGGTTTTAGTAGTTTTCGAAACCGCGGGCACAATTAGGAATCTCCAAATTCACACCACT	25	C	T	NLL-01	989329	T	C	0	1	1	1	0	1	1	0	0	0	0	0	0	0	0	0	0	0	0	0	0	1	0	1	1	0	1	2	0	0	0	0	0	0	0	0	0	1	0	0	0
LaDArT_SNP05462	TGCAGTTTTCAGCTACTGGCTTGTTCCTGGTGGGTTAGCTTGGGCTCTAACCTCTAACAAACCCACCAT	12	T	C	NLL-01	995648	C	T	0	1	1	1	0	1	1	0	0	0	0	0	0	0	0	0	0	0	0	0	0	1	0	1	1	0	1	2	0	0	0	0	0	0	0	0	0	1	0	0	0
LaDArT_SNP06355	TGCAGAGTAAATAGAACATAACCCTCAATAGTCTATATCTATAGTCTATACATTGTTTTACAGTAGGGT	40	C	A	NLL-01	1045205	A	C	0	0	0	0	0	0	0	0	0	0	0	0	0	0	0	0	0	0	0	0	0	1	0	0	0	0	0	0	0	0	0	0	0	0	0	0	0	0	0	0	0
LaDArT_SNP15277	TGCAGTACAGAGGTTATCTATCCTTTAGTTGCTATTACAGATCGGAAGAGCGGTTCAGCAGGAATGCCG	6	A	G	NLL-01	1124440	A	G	0	0	0	0	0	0	0	0	0	0	0	0	0	0	0	0	0	0	0	0	0	0	0	0	0	0	0	0	0	0	0	0	0	0	0	0	0	0	0	0	0
LaDArT_SNP14802	TGCAGTTAGTGTAGATCAATGAAAATTTCTGAATGCGACCTTATATGAATTTCGGGGATATTTTTATTT	35	C	T	NLL-01	1138670	G	A	0	0	0	0	0	0	0	0	0	0	0	0	0	0	0	NA	0	0	0	0	0	NA	0	0	1	0	0	0	0	0	0	0	0	0	0	0	0	0	0	0	0
LaDArT_SNP10130	TGCAGAGCATACTGAAAACCAAGAAGAAACATACGACATATATCTTCTACCCCCTGGGGAAGATCCTGA	54	T	G	NLL-01	1150040	T	G	0	0	0	0	0	0	0	0	1	0	0	0	0	0	0	0	0	0	0	0	0	0	0	0	0	0	0	0	0	0	0	0	0	0	0	0	0	0	0	0	0
LaDArT_SNP01777	TGCAGCATTCGAAATTTTTTAGTAGAGGTGGTTTTTTCTTACAGATCGGAAGAGCGGTTCAGCAGGAAT	14	A	T	NLL-01	1150717	A	T	0	0	0	1	0	1	1	0	0	0	0	0	0	0	0	0	0	0	0	0	0	0	0	1	0	0	1	2	0	0	0	0	0	0	0	0	0	0	0	0	0
LaDArT_SNP12133	TGCAGGAGCAACAAAGAGGCCTACTTGCTGTGTTTTGGTTATGACCAAGCCTACAAAGGGTGATCTAGA	30	T	C	NLL-01	1155302	A	G	0	0	0	0	0	0	0	0	1	0	0	0	0	0	2	0	0	0	0	0	0	0	0	0	1	0	0	0	0	0	0	0	0	0	0	0	0	NA	0	0	0
LaDArT_SNP09141	TGCAGCTTTGGATATAGACCCTGATACTGGAATTGTTTATTTCACTGAAGCTAGTTCTAATTACCAGAT	7	T	G	NLL-01	1159260	T	G	0	0	0	0	0	0	0	0	0	0	0	0	0	0	0	0	0	0	0	0	0	0	0	0	0	0	0	0	0	0	0	0	0	0	0	0	0	0	0	0	0
LaDArT_SNP18239	TGCAGAACTTAGAACAAAGATGACAAAGCTAAAGACCGGCATGATTGAAGAGAATGAACAAGTGAAAAT	49	A	G	NLL-01	1162357	C	T	0	NA	NA	0	0	0	0	0	1	0	0	0	0	0	0	0	0	0	0	0	0	0	0	0	0	0	0	0	0	0	0	0	0	0	0	0	0	0	0	0	0
LaDArT_SNP18238	TGCAGAACTTAGAACAAAGATGACAAAGCTAAAGACCGGCATGATTGAAGAGAATGAACAAGTGAAAAT	37	A	G	NLL-01	1162369	C	T	0	NA	NA	0	0	0	0	0	NA	0	0	0	0	0	0	0	0	0	0	0	0	0	0	0	0	0	0	0	0	0	0	0	0	0	0	0	0	0	0	0	0
LaDArT_SNP09681	TGCAGGTGGCAATCTCTTTGGCTGCTTGCATATATTTTCTTACAGATCGGAAGAGCGGTTCAGCAGGAA	38	C	G	NLL-01	1171322	G	C	0	0	0	0	0	0	0	0	0	0	0	0	0	0	0	0	0	0	0	0	0	0	0	0	0	0	0	0	0	0	0	0	0	0	0	0	0	0	0	0	0
LaDArT_SNP15797	TGCAGCAAAAGAAAGATTCATCAATATGCAATTATGCACGAAAGAACAGTGGAAGCGGGAAATGCAGAG	18	C	T	NLL-01	1171375	C	T	0	0	0	0	0	0	0	0	1	0	0	0	0	0	0	1	0	0	0	0	0	1	0	0	0	0	0	0	0	0	0	0	0	0	0	0	0	0	0	0	0
LaDArT_SNP15797	TGCAGCAAAAGAAAGATTCATCAATATGCAATTATGCACGAAAGAACAGTGGAAGCGGGAAATGCAGAG	18	C	T	NLL-01	1172173	C	T	0	0	0	0	0	0	0	0	1	0	0	0	0	0	0	1	0	0	0	0	0	1	0	0	0	0	0	0	0	0	0	0	0	0	0	0	0	0	0	0	0
LaDArT_SNP01207	TGCAGCCGATATATATCCGTTACCATCGCAATCAAACGACCTGAACACACCTAAGATCTGTTCTTGATT	29	G	A	NLL-01	1181202	T	C	0	1	1	1	0	1	1	0	1	0	0	0	0	0	2	1	0	0	0	0	0	1	0	1	1	0	1	2	0	0	0	0	0	0	0	0	0	0	0	0	0
LaDArT_SNP01207	TGCAGCCGATATATATCCGTTACCATCGCAATCAAACGACCTGAACACACCTAAGATCTGTTCTTGATT	29	G	A	NLL-01	1186529	T	C	0	1	1	1	0	1	1	0	1	0	0	0	0	0	2	1	0	0	0	0	0	1	0	1	1	0	1	2	0	0	0	0	0	0	0	0	0	0	0	0	0
LaDArT_SNP18665	TGCAGTATGGCACACAGCCAACAACCGTAGGAAGTTCTGTATTACATTGGCATTGGGTTCTCTGACCCA	29	T	G	NLL-01	1191115	G	T	0	1	1	0	0	0	0	0	0	0	0	0	0	0	0	0	0	0	0	0	0	0	0	0	0	0	0	0	0	0	0	0	0	0	0	0	0	0	0	0	0
LaDArT_SNP05355	TGCAGTTGAACTTTTATGTCCAACATATTTTTTACTAATTTGTTATTATATTGACACTACAGGGTGGCA	29	T	G	NLL-01	1239452	A	C	0	0	0	0	0	0	0	0	1	0	0	0	0	0	0	0	0	0	0	0	0	0	0	0	0	0	0	0	0	0	0	0	0	0	0	0	0	0	0	0	0
LaDArT_SNP13295	TGCAGCAACATTCTCTGAGGTGGGTATATTTATATATCCTTTTATTGTCGGTTTACAGATCGGAAGAGC	48	C	T	NLL-01	1291058	C	T	0	0	0	0	0	0	0	0	0	0	0	0	0	0	0	0	0	0	0	0	0	0	0	0	0	0	0	0	0	0	0	0	0	0	0	0	0	0	0	0	0
LaDArT_SNP03034	TGCAGGATATTATATGCCTAAGTATGGAATTGTTTTAGCTGTAAATGAAACACAGTCAATGCTTTTATA	55	A	T	NLL-01	1296398	T	A	0	1	1	1	0	2	1	0	0	0	0	0	0	0	0	1	0	0	0	0	0	1	0	0	1	0	1	2	0	0	0	0	0	0	0	0	0	0	0	0	0
LaDArT_SNP02011	TGCAGCTGTTGGCCAACTCAGCCGGGTTCTTTTGGGTCTGGTATTAGCGTAAATATATTACTATTTTTC	25	G	A	NLL-01	1306291	C	T	0	0	0	NA	0	NA	NA	0	NA	NA	0	0	0	0	0	0	0	0	0	0	0	0	0	0	0	0	NA	0	0	0	0	0	0	0	0	0	0	0	0	0	0
LaDArT_SNP02010	TGCAGCTGTTGGCCAACTCAGCCGGGTTCTTTTGGGTCTGGTATTAGCGTAAATATATTACTATTTTTC	22	C	T	NLL-01	1306294	G	A	0	0	0	NA	0	NA	NA	0	NA	NA	0	0	0	0	0	0	0	0	0	0	0	0	0	0	0	0	NA	0	0	0	0	0	0	0	0	0	0	0	0	0	0
LaDArT_SNP11455	TGCAGTCATGTACCTCATAAACAGCTCCAGTGCCGGGATAAAAATTTCCACGCTCATGTCTATGCAACG	57	G	A	NLL-01	1306394	G	A	0	0	0	0	0	0	0	0	0	0	0	0	0	0	0	0	0	0	0	0	0	0	0	0	0	0	0	0	0	0	0	0	0	0	0	0	0	0	0	0	0
LaDArT_SNP00618	TGCAGCTCCTATTGTTGTGCTGATGCAGTTGCAGAGACTCCAAAATCCGCAATACTGAAGACAAAATTG	33	G	A	NLL-01	1310519	C	T	0	0	0	NA	0	0	NA	0	0	0	0	0	0	0	0	0	0	0	0	0	0	0	0	0	0	0	NA	0	0	0	0	0	0	0	0	0	0	0	0	0	0
LaDArT_SNP00617	TGCAGCTCCTATTGTTGTGCTGATGCAGTTGCAGAGACTCCAAAATCCGCAATACTGAAGACAAAATTG	19	C	G	NLL-01	1310533	G	C	0	0	0	1	0	1	1	0	0	0	0	0	0	0	0	0	0	0	0	0	0	0	0	0	0	0	1	2	0	0	0	0	0	0	0	0	0	0	0	0	0
LaDArT_SNP00707	TGCAGCCGCAATGTGCTTTCATGTGATTTTCCACAATGGCAGTAAATATTACCACAAACACGACCATAT	53	A	G	NLL-01	1310602	A	G	0	1	1	NA	0	NA	NA	0	1	0	0	0	0	0	0	1	0	0	0	0	0	1	0	0	1	0	NA	0	0	0	0	0	0	0	0	0	0	0	0	0	0
LaDArT_SNP10289	TGCAGTCTCTGACTTCCGTATCCGGTGTTGATGTTGGCAATCTAGCTTACAGCGGACATGTCGAGTGCA	61	C	G	NLL-01	1346530	C	G	0	0	0	0	0	0	0	0	0	0	0	0	0	0	0	0	0	0	0	0	0	0	0	0	0	0	0	0	0	0	0	0	0	0	0	0	0	0	0	0	0
LaDArT_SNP15108	TGCAGCAGTAGATAACCTGATATCCATTCTAGATGTGGAAACCCTGGGTTGCATACTTACAGATCGGAA	30	T	A	NLL-01	1381566	T	A	0	0	0	0	0	0	0	0	0	0	0	0	0	0	0	0	0	0	0	0	0	0	0	0	0	0	0	0	0	0	0	0	0	0	0	0	0	0	0	0	0
LaDArT_SNP10203	TGCAGCTAGAAGTCTTCCCAAACCAGGTTGAAATCTCATCTGAGTTACACCACCCTGATAAAACATAAG	12	T	C	NLL-01	1381605	T	C	0	0	0	0	0	0	0	0	0	0	0	0	0	0	0	0	0	0	0	0	0	0	0	0	0	0	0	0	0	0	0	0	0	0	0	0	0	0	0	0	0
LaDArT_SNP14360	TGCAGCCTGGTTATTCTCTTAGAACATTCACAGGGCATGCAACAACTGTAATGTCACTAGACTTTCACC	17	T	C	NLL-01	1381874	G	A	0	0	0	0	0	0	0	0	0	0	0	0	0	0	0	0	0	0	0	0	0	0	0	0	0	0	0	0	0	0	0	0	0	0	0	0	0	0	0	0	0
LaDArT_SNP09788	TGCAGAGTGTAATCAAATTCCATCAATATATATGCTAAAATTACAGATCGGAAGAGCGGTTCAGCAGGA	9	T	G	NLL-01	1381897	T	G	0	0	0	0	NA	0	0	0	0	0	0	0	0	0	0	0	0	0	0	0	0	0	0	0	0	0	0	0	0	0	0	0	0	0	0	0	0	0	0	0	0
LaDArT_SNP06674	TGCAGCATGGGGTAGGCCGTAATGTCGGTCAACTTCTGGAACCAAATCATGCCTCATTGCTGAAAGCAG	18	G	A	NLL-01	1385151	C	T	0	1	1	0	1	0	0	1	1	1	0	0	0	0	0	0	0	0	0	0	0	0	1	0	1	0	0	0	1	1	0	0	0	1	0	1	0	0	0	0	0
LaDArT_SNP07715	TGCAGTTTTCTAAAAGAAAGTGTTGATTGTGGGCATACCTATAACAATGTTTTTATTAGCAATTGTTGA	44	C	G	NLL-01	1411178	G	C	0	1	1	0	1	0	0	1	1	1	0	0	0	0	0	0	0	0	0	0	0	0	1	0	1	0	0	0	1	1	0	0	0	1	0	1	0	0	0	0	0
LaDArT_SNP00843	TGCAGCTATTCTATCATACTTCATAATTGGATCAAGTAATGAAGATGTCTTCTGTTGACATTATTTTAC	13	A	T	NLL-01	1432277	T	A	1	0	0	NA	0	NA	NA	0	0	0	1	1	1	1	1	1	1	1	1	1	1	1	0	1	0	1	NA	1	0	0	1	1	1	0	1	0	1	1	1	1	1
LaDArT_SNP11295	TGCAGTTGCAGGCTGCTAATAACTTTTTTGCTTCTTCACTTTCAGGTTTACCATTTTACAGATCGGAAG	38	T	C	NLL-01	1498801	G	A	1	1	1	1	0	1	1	1	0	0	1	1	1	1	1	0	1	1	1	1	1	1	0	1	1	1	1	1	0	0	1	1	1	0	1	0	1	1	1	1	1
LaDArT_SNP18754	TGCAGAAACTGACACACTGAGATATTGATTCTAAGTCAAGGTTTACAGATCGGAAGAGCGGTTCAGCAG	35	G	T	NLL-01	1516218	A	C	0	0	0	0	0	0	0	0	0	0	0	0	0	0	0	0	0	0	0	0	0	0	0	0	0	0	0	0	0	0	0	0	0	0	0	0	0	0	0	0	0
LaDArT_SNP01424	TGCAGCCCCTTCATAATTCTGCTATACTTTTCAGATGATGAACGAATTCTCCCTGAAAGAAAAGATCTC	14	T	A	NLL-01	1540366	A	T	0	0	0	1	0	1	1	0	0	0	0	0	0	0	0	0	0	0	0	0	0	0	0	0	1	0	1	2	0	0	0	0	0	0	0	0	0	0	0	0	0
LaDArT_SNP01347	TGCAGAAGCAAAAAAGAATATTATGCAACTGTTTGTGATAGCTAGGCACTGAAAAATGAAAATGACTTT	30	A	G	NLL-01	1579799	G	A	0	1	1	1	0	1	1	0	0	0	0	0	0	0	0	1	0	NA	0	0	0	0	0	0	1	0	1	2	0	0	0	0	0	0	0	0	0	0	0	0	0
LaDArT_SNP03441	TGCAGAAATCAGATTGTACTCTCATCATTTACTAGTTATATATGATTTATGACCATACCTATTATTGTG	43	G	A	NLL-01	1655114	G	A	0	0	0	0	0	0	0	0	0	0	0	0	0	0	0	0	0	0	0	0	0	0	0	0	0	0	0	0	0	0	0	0	0	0	0	0	0	0	0	0	0
LaDArT_SNP10267	TGCAGGTGCTCAGCAATCTAGGTTATGATGGTGCAGCAGCAGATGTTTGGTCATGTGGAGTCATCCTCT	17	C	T	NLL-01	1675736	G	A	0	0	0	0	0	0	0	0	0	0	0	0	0	0	0	0	0	0	0	0	0	0	0	0	0	0	0	0	0	0	0	0	0	0	0	0	0	0	0	0	0
LaDArT_SNP04597	TGCAGGAGATTATTTTAGTAAGAACTGGAGCACATAAAAACAATATGTGTACGGGGAGCATATCTTCTG	50	A	C	NLL-01	1675800	A	C	0	0	0	0	0	0	0	0	0	0	0	0	0	0	0	0	0	0	0	0	0	0	0	0	0	0	0	0	0	0	0	0	0	0	0	0	0	0	0	0	0
LaDArT_SNP08388	TGCAGCCAAAGGCTTGCTTGTATATCTTTGTGCTTGACTGTGTATTTAGGGCAGAACAAGATGTAGTAT	23	C	A	NLL-01	1677434	T	G	0	0	0	0	0	0	0	0	0	0	0	0	0	0	0	0	0	0	0	0	0	0	0	0	0	0	0	0	0	0	0	0	0	0	0	0	0	0	0	0	0
LaDArT_SNP06905	TGCAGCTTCTGCTTTCGGCAAATTTCAGAGTTTGTGTTCAAAATGACTGCCTATAGCCACGCAGACCGT	59	C	T	NLL-01	1763194	G	A	0	0	0	0	0	0	0	0	0	0	0	0	0	0	0	0	0	0	0	0	0	0	0	0	1	0	0	0	0	0	0	0	0	0	0	0	0	0	0	0	0
LaDArT_SNP07464	TGCAGTGAGTCATCCATGTTCTTGTGAAGCTATTCCGAGCGAGGATCCACGAAACAAGACTTGTTCCCC	36	A	G	NLL-01	1782834	G	A	0	0	0	1	0	1	1	0	0	0	1	1	1	1	0	1	1	0	0	0	1	0	0	1	1	1	1	1	0	0	1	1	0	0	0	0	0	0	0	0	0
LaDArT_SNP09563	TGCAGTTGCAGAAGATCCTTCACCAGATGTGCTCTTAGTATATTATAGGGCACATAGATTACAGATCGG	13	C	G	NLL-01	1804523	C	G	0	0	0	1	0	1	1	0	0	0	1	1	1	2	0	1	1	0	0	0	1	0	0	1	0	1	1	1	0	0	1	1	0	0	0	0	0	0	0	0	0
LaDArT_SNP12449	TGCAGTTCCCCTTTTCACTGGACATGTCACCTTATCTCTCATCATCGATCTTACAGATCGGAAGAGCGG	40	A	C	NLL-01	1922123	T	G	0	0	0	0	0	0	0	0	0	0	0	0	0	0	0	0	0	0	0	0	0	0	0	0	0	0	0	0	0	0	0	0	0	0	0	0	0	0	0	0	0
LaDArT_SNP10435	TGCAGAGGATACAGTCATGGAATGGAGTGAATACAAATGCTAATGCATTGGTCATCAAAGATCTAAATA	35	A	G	NLL-01	1930863	T	C	0	0	0	0	0	1	0	0	0	0	1	1	1	1	0	1	1	0	0	0	1	0	0	1	0	1	1	1	0	0	1	1	0	0	0	0	0	0	0	0	0
LaDArT_SNP11791	TGCAGTTACCATTGCAGCTAAGAATCAATAAGGGATAGAATGAAAAAACAAGAGTGAATAGCAATGCGC	54	T	C	NLL-01	1934728	T	C	0	0	0	0	0	1	0	0	0	0	1	1	1	1	0	0	1	0	0	0	1	0	0	1	0	1	1	1	0	0	1	1	0	0	0	0	0	0	0	0	0
LaDArT_SNP13430	TGCAGGTGGTTTAGTTTCACCGGACCTAGATCACATTTCATATCCTTTTGCTATGATTTATGCAGACAT	21	A	G	NLL-01	1942874	C	T	1	0	0	1	0	0	1	0	0	0	0	0	0	0	1	1	0	1	0	1	0	1	0	0	0	0	0	0	0	0	0	0	1	0	0	1	0	0	1	1	1
LaDArT_SNP14144	TGCAGATCGATGATGCTAATGCGAAAGAGCCAAACCAGAAAAATTAGTAAAGGCAAAGCCAATTGCATG	48	C	A	NLL-01	1942940	A	C	0	0	0	0	0	0	0	0	0	0	0	0	0	0	0	0	0	0	0	0	0	0	0	0	0	0	0	0	0	0	0	0	0	0	0	0	0	0	0	0	0
LaDArT_SNP06933	TGCAGGAAACACAACTGCTGCTATTGGAAAGGTTTGGATTTTCTTTATTGTTCATTCACTTTCAATCTT	24	C	T	NLL-01	1961733	T	C	0	0	0	0	0	1	0	0	0	0	1	1	1	1	0	0	1	0	0	0	1	0	0	1	0	1	1	1	0	0	1	1	0	0	0	0	0	0	0	0	0
LaDArT_SNP04523	TGCAGGAAAGTAACACCATGAGATTCTTCTGTCTAAGATATTATTCAGTGCTTGGTGTTTTTCCTTGTC	43	T	G	NLL-01	1967224	A	C	0	0	0	0	0	0	0	0	0	0	0	0	0	0	0	0	0	0	0	0	0	0	0	0	0	0	0	0	0	0	0	0	0	0	0	0	0	0	0	0	0
LaDArT_SNP04523	TGCAGGAAAGTAACACCATGAGATTCTTCTGTCTAAGATATTATTCAGTGCTTGGTGTTTTTCCTTGTC	43	T	G	NLL-01	1969950	A	C	0	0	0	0	0	0	0	0	0	0	0	0	0	0	0	0	0	0	0	0	0	0	0	0	0	0	0	0	0	0	0	0	0	0	0	0	0	0	0	0	0
LaDArT_SNP03354	TGCAGAAAAGATTGAAATTATAGTAAGGTACAAAGGTGCTCACATGCACAAATAATTTATTTCAAATGT	28	T	C	NLL-01	1979723	A	G	0	0	0	0	0	0	0	0	0	0	0	0	0	0	0	0	0	0	0	0	0	0	0	0	0	0	0	0	0	0	0	0	0	0	0	0	0	0	0	0	0
LaDArT_SNP14686	TGCAGTAGATGGTATGTTTCCCATGATAATTAGGAACTTTGTAGCTAAATAGATATGATTGATATGTAT	65	G	T	NLL-01	1985693	C	A	0	0	0	0	0	0	0	0	0	0	0	0	0	0	0	0	0	0	0	0	0	0	0	0	0	0	0	0	0	0	0	0	0	0	0	0	0	0	0	0	0
LaDArT_SNP16019	TGCAGCCTACATAAAAACTGTGCCTCCCGTTCTGTTGCGAGTTACGCTCCTAATAGACTCAACGCGCGT	8	G	A	NLL-01	1997300	T	C	0	0	0	0	0	0	0	0	0	0	0	0	0	0	0	0	0	0	0	0	0	0	0	0	0	0	0	0	0	0	0	0	0	0	0	0	0	0	0	0	0
LaDArT_SNP13705	TGCAGACAATGAAATGAAACATGATTCAGGACATCAATGGCTCCTCATACAAACAGGAAAATTTGAATT	60	T	A	NLL-01	2012509	A	T	0	0	0	0	0	1	0	0	0	0	1	1	1	1	0	0	1	0	0	0	1	0	0	1	0	1	1	1	0	0	1	1	0	0	0	0	0	0	0	0	0
LaDArT_SNP13538	TGCAGAGTTCCAGACAACAACAGGATTTACTACACTCTGTCATTAGCTTCACACCCTGGGTTTCAGGGG	50	T	A	NLL-01	2034349	A	T	NA	0	0	NA	0	1	0	0	0	0	1	1	1	1	0	NA	1	NA	0	NA	1	NA	0	1	0	1	1	1	0	0	1	1	NA	0	0	NA	0	0	NA	NA	NA
LaDArT_SNP01481	TGCAGACACATAGATGCAGATACGTTTGCATGCTAGTGCTATTGTTCAGTCAAGAAAGTATAACAAACT	39	T	A	NLL-01	2086753	A	T	1	0	0	1	0	0	0	0	0	0	1	1	1	1	2	1	1	1	0	1	1	1	0	1	0	1	0	0	0	0	1	1	1	0	0	1	0	0	1	1	1
LaDArT_SNP11482	TGCAGTTGCATCAATAACTCCAACAGACTTTGCTAGCACACCTTTACCATTCTACAAAGCACAAAAAGA	59	C	G	NLL-01	2089947	G	C	0	0	0	0	0	0	0	0	0	0	0	0	0	0	0	0	0	0	0	0	0	0	0	0	0	0	0	0	0	0	0	0	0	0	0	0	0	0	0	0	0
LaDArT_SNP11482	TGCAGTTGCATCAATAACTCCAACAGACTTTGCTAGCACACCTTTACCATTCTACAAAGCACAAAAAGA	59	C	G	NLL-01	2092100	G	C	0	0	0	0	0	0	0	0	0	0	0	0	0	0	0	0	0	0	0	0	0	0	0	0	0	0	0	0	0	0	0	0	0	0	0	0	0	0	0	0	0
LaDArT_SNP12041	TGCAGTTTTAGTAAAGCTACTCAATTTACCATTCAGTATCAAAGGCTTACAACATTACAGATCGGAAGA	8	T	C	NLL-01	2098028	A	G	0	0	0	0	0	0	0	0	0	0	0	0	0	0	0	0	0	0	0	0	0	0	0	0	0	0	0	0	0	0	0	0	0	0	0	0	0	0	0	0	0
LaDArT_SNP02457	TGCAGATAGCAGCAATGCTGGTTTGCCTGAAGTTTTAGACTCTTGTGTAATAGCTGCGCGCCATTCCTT	12	C	T	NLL-01	2118780	C	T	0	0	0	0	0	0	0	0	0	0	NA	NA	NA	NA	0	0	NA	0	0	0	NA	0	0	NA	0	NA	0	0	0	0	NA	NA	0	0	0	0	0	0	0	0	0
LaDArT_SNP02458	TGCAGATAGCAGCAATGCTGGTTTGCCTGAAGTTTTAGACTCTTGTGTAATAGCTGCGCGCCATTCCTT	59	G	A	NLL-01	2118827	G	A	0	0	0	0	0	0	0	0	0	0	1	1	1	1	0	0	1	0	0	0	1	0	0	1	0	1	0	0	0	0	1	1	0	0	0	0	0	0	0	0	0
LaDArT_SNP08545	TGCAGCAGTTGCACCATCCTCTTCAACTGCCCCAGCAAATGTTTCCAATATTGCTCTGTCCCTTCTAGC	64	C	G	NLL-01	2140360	C	G	0	0	0	0	0	1	1	0	0	0	1	1	1	1	1	0	1	0	0	0	1	0	0	1	1	1	1	1	0	0	1	1	0	0	0	0	0	0	0	0	0
LaDArT_SNP14664	TGCAGTAACTTTTCTACTGCCAAAACCATCATACCCTTTTTTCCACACATCACCTTTCTTGCTCCTTTG	16	G	C	NLL-01	2145043	G	C	0	0	0	0	0	0	0	0	0	0	0	0	0	0	0	0	0	0	0	0	0	0	0	0	0	0	0	0	0	0	0	0	0	0	0	0	0	0	0	0	0
LaDArT_SNP12428	TGCAGCTAACTCAGGTGGCAAATCTGGATCATAGTCCTGGAATGAAATTACAGATCGGAAGAGCGGTTC	18	C	T	NLL-01	2150250	C	T	0	0	0	0	0	1	0	0	0	0	1	1	1	1	0	0	1	0	0	0	1	0	0	1	0	1	1	1	0	0	1	1	0	0	0	0	0	0	0	0	0
LaDArT_SNP06514	TGCAGCAAAAAGTGCTGAATTTGCGGCAGTAAAAGGTGTCTATTGGATTTTCATTATTCATTCTTCTTA	38	G	T	NLL-01	2159764	T	G	0	0	0	0	0	1	0	0	0	0	1	1	1	1	0	0	1	0	0	0	1	0	0	1	0	1	1	1	0	0	1	1	0	0	0	0	0	0	0	0	0
LaDArT_SNP17414	TGCAGCAACAGGTTTTTCTTCTGTTTGTTTCTTGTTCCGGAATACACCTAAATTTAGGGATGATAGATT	20	T	C	NLL-01	2183734	G	A	0	0	0	0	0	0	NA	0	0	0	0	0	0	0	0	0	0	0	0	0	0	0	0	0	NA	0	0	0	0	0	0	0	0	0	0	0	0	0	0	0	0
LaDArT_SNP09046	TGCAGCTAGGAAAATTGGTTTGCTTATAGGTTATGTGGGAAAGCTTGCAATGCAACCTTCTCTGTAGAA	32	A	G	NLL-01	2183783	A	G	0	0	0	0	0	0	1	0	0	0	0	0	0	0	0	0	0	0	0	0	0	0	0	0	1	0	0	0	0	0	0	0	0	0	0	0	0	0	0	0	0
LaDArT_SNP06000	TGCAGAAAACACTTAGAGAATTTACATTTAGAATCTCAACATACTTGTTTCTGTTCTAAACGTCGGATC	61	G	A	NLL-01	2257634	G	A	0	0	0	0	0	0	1	0	0	0	0	0	0	0	0	0	0	0	0	0	0	0	0	0	0	0	0	0	0	0	0	0	0	0	0	0	0	0	0	0	0
LaDArT_SNP13585	TGCAGAAAATGATATAAGCAATATTACACAAAAGTTGATCTTATTACAGATCGGAAGAGCGGTTCAGCA	23	T	G	NLL-01	2302670	T	G	0	0	0	0	0	0	0	0	0	0	0	0	0	0	0	0	0	0	0	0	0	0	0	0	0	0	0	0	0	0	0	0	0	0	0	0	0	0	0	0	0
LaDArT_SNP05192	TGCAGTGGAGCCCAAACCCATGTTGCTTGACTTCCAAGTTCCAATACATTCTGCTCTATCTATGTTTGT	38	T	G	NLL-01	2324778	T	G	0	0	0	0	0	0	0	0	0	0	0	0	0	0	0	0	0	0	0	0	0	0	0	0	0	0	0	0	0	0	0	0	0	0	0	0	0	0	0	0	0
LaDArT_SNP11796	TGCAGTTGTGAATACTGGCGCTAATGCTGCACATTGTACAATATCCATTTTCATATAATTTGCATTACA	7	A	G	NLL-01	2362696	G	A	0	0	0	1	0	1	1	0	0	0	1	1	1	1	1	0	1	0	0	0	1	0	0	1	0	1	1	1	0	0	1	1	0	1	0	0	0	0	0	0	0
LaDArT_SNP08484	TGCAGTCCAATCAATATCTGAAAGTGAGGTTTGGGAGGTTCAGTATGATCGTTGCATGAAATCAAACAC	24	T	C	NLL-01	2363387	A	G	0	0	0	0	0	0	0	0	0	0	0	0	0	0	0	0	0	0	0	0	0	0	0	0	0	0	0	0	2	0	0	0	0	0	0	0	0	0	0	0	0
LaDArT_SNP06534	TGCAGCAAATAGAATTAGGATTGAAATTATAAAAAAAAGGTGGGAACTTGATTTTAGCGAGTGGCATGC	37	G	A	NLL-01	2365037	A	G	0	0	0	NA	0	1	NA	0	0	0	1	1	1	1	1	0	1	0	0	0	1	0	0	1	0	1	1	1	0	0	1	1	0	1	0	0	0	0	0	0	0
LaDArT_SNP13459	TGCAGCAATACAAAAAGGGTAATTACACTCACATGATGTATGGAAAAGAAGCATACACTTTTTCCTGTT	26	A	T	NLL-01	2379965	A	T	0	0	0	1	0	1	1	0	0	0	1	1	1	1	1	0	1	0	0	0	1	0	0	1	0	1	NA	NA	0	0	1	1	0	1	0	0	0	0	0	0	0
LaDArT_SNP17766	TGCAGTAGTATCTTTCACTGTTTAGGGCTGGAACATATCTAGAGAAATAGACTTGAGTTGTGGAACGAG	57	A	T	NLL-01	2421335	A	T	0	0	0	1	0	0	1	0	0	0	0	0	0	0	0	0	0	0	0	0	0	0	0	0	0	0	0	0	0	0	0	0	0	0	0	NA	0	0	0	0	0
LaDArT_SNP16452	TGCAGTCATTTGAAGGCTTGCAGCATCCAGACTGCATAAAACATCCAAAAATTGAGCAGACAAAAGTTA	60	G	C	NLL-01	2470115	G	C	0	0	0	0	0	0	0	0	0	0	0	0	0	0	0	0	0	0	0	0	0	0	0	0	0	0	0	0	0	0	0	0	0	0	0	0	0	0	0	0	0
LaDArT_SNP09508	TGCAGTTACATGTATAAGAGTCCAACTAACTGGGCTAAGTTAGGAAATGCAACTCTTACCAACCCTGAT	14	C	T	NLL-01	2470186	T	C	0	0	0	0	0	1	2	0	0	0	1	1	1	1	1	1	1	0	0	0	1	0	0	1	0	1	1	1	0	0	1	1	0	1	0	0	0	0	0	0	0
LaDArT_SNP08624	TGCAGAAGGCGATCGCGGACCGTAGCGGCCAGCGAGGAAGAAAATAACATTCAGGAATTTCCCTAATTT	40	A	G	NLL-01	2527617	T	C	0	0	0	0	0	0	0	0	0	0	0	0	0	0	0	0	0	0	0	0	0	0	0	0	0	0	0	0	0	0	0	0	0	0	0	0	0	0	0	0	0
LaDArT_SNP08667	TGCAGACAGTGTACGTATAGGGCACTAAATTCATTCCATCTCTAACACAATTCACAACACAACACTCAG	13	C	A	NLL-01	2563135	G	T	0	0	0	0	0	1	0	0	0	0	1	1	1	1	1	1	1	0	0	0	1	0	0	1	0	1	1	1	0	0	1	1	0	1	0	0	0	0	0	0	0
LaDArT_SNP19553	TGCAGTCCTTTTGATCCTATGAATAATAATTCCTATTTCCATCTAACAAGAAAAAATGAATGTTACAGA	7	G	C	NLL-01	2587292	C	G	0	0	0	0	0	0	0	0	0	0	0	0	0	0	0	0	0	0	0	0	0	0	0	0	0	0	0	0	0	0	0	0	0	0	0	0	0	0	0	0	0
LaDArT_SNP19554	TGCAGTCCTTTTGATCCTATGAATAATAATTCCTATTTCCATCTAACAAGAAAAAATGAATGTTACAGA	26	C	T	NLL-01	2587311	T	C	0	0	0	0	0	0	0	0	0	0	0	0	0	0	0	0	0	0	0	0	0	0	0	0	0	0	0	0	0	0	0	0	0	0	0	0	0	0	0	0	0
LaDArT_SNP12378	TGCAGTGCCAAATTGGTTGATGGTAATGCTCCATCACCCTTTCGCTATATTTGATGCTGCTTATATTTC	34	C	G	NLL-01	2603186	C	G	0	0	0	0	0	1	0	0	0	0	1	1	1	1	1	1	1	0	0	0	1	0	0	1	0	1	1	1	0	0	1	1	0	1	0	0	0	0	0	0	0
LaDArT_SNP00548	TGCAGAGTAAAATGGTGCAGTATTTGGAAATTTTGTGGAACTGAATGGAATTTGAATCACTTTTGGGCA	16	A	G	NLL-01	2623133	C	T	0	0	0	NA	0	1	NA	0	0	0	1	1	1	1	1	1	1	0	0	0	1	0	0	1	0	1	NA	NA	0	0	1	1	0	1	0	0	0	0	0	0	0
LaDArT_SNP13149	TGCAGCATCATCAATGGCACCAGGAAGGTCCTGTATAGCAGGGGAAAACATTTACAGATCGGAAGAGCG	35	T	C	NLL-01	2659025	T	C	0	0	0	0	0	0	0	0	0	0	0	0	0	0	0	0	0	0	0	0	0	0	0	0	0	0	0	0	0	0	0	0	0	0	0	0	0	0	0	0	0
LaDArT_SNP02497	TGCAGCACTTTTATTGTAAGTGTTGTTGATACCATATTTTCCAGCTTCATTATGATATCCCAGTATCTT	57	T	C	NLL-01	2798389	T	C	0	0	0	0	0	0	0	0	0	0	0	0	0	0	0	0	0	0	0	0	0	0	0	0	0	0	1	1	0	0	0	0	0	0	0	0	0	0	0	0	0
LaDArT_SNP01364	TGCAGACATGGAATCCCATCGATAACAAGAAGTTTGAGACACTGTCCTACCTTCCTCCTCTCTCAGATG	43	G	T	NLL-01	2919086	G	T	0	0	0	0	0	0	0	0	0	0	0	0	0	0	0	0	0	0	0	0	0	0	0	0	0	0	1	1	0	0	0	0	0	0	0	0	0	0	0	0	0
LaDArT_SNP00632	TGCAGTTGTTTCAATAGAACGGGTCAATAACAAGACAACCCATCTTGTATTTCCTCAGCAAAAGTATCT	7	G	T	NLL-01	2964158	C	A	0	0	0	0	0	0	0	0	0	0	0	0	0	0	0	0	0	0	0	0	0	0	0	0	0	0	0	0	0	0	0	0	0	0	0	0	0	0	0	0	0
LaDArT_SNP18858	TGCAGTAAGTTTATCAATGCAACAGTAAAATGATTTGACTTACTGATTTACAGATCGGAAGAGCGGTTC	19	C	T	NLL-01	3005934	G	A	0	0	0	0	0	0	0	0	0	0	0	0	0	0	0	0	0	0	0	0	0	0	0	0	0	0	0	0	0	0	0	0	0	0	0	0	0	0	0	0	0
LaDArT_SNP18598	TGCAGGTATGTATGTCAGACAGGCATAGACCGCGGAAGAAGGTGAAAGGGAATAAGAGTGGTAAAGGAA	40	G	C	NLL-01	3019338	G	C	0	0	0	0	0	0	0	0	0	0	0	0	0	0	0	0	0	0	0	0	0	0	0	0	0	0	0	0	0	0	0	0	0	0	0	0	0	0	0	0	0
LaDArT_SNP10566	TGCAGCATATCGAAAACTGGCGATGACATTACTAGTAGTCTAGGACAACTATGCTTGACTATAGATAAA	60	A	C	NLL-01	3058644	T	G	0	0	0	0	0	0	0	0	0	0	0	0	0	0	0	0	0	0	0	0	0	0	0	0	0	0	0	0	0	0	0	0	0	0	0	0	0	0	0	0	0
LaDArT_SNP00832	TGCAGTAACCAAACAACTTTCGTAGTAGAGGTAACACAATCAACTATATATTACAGATCGGAAGAGCGG	43	C	A	NLL-01	3058744	C	A	0	0	0	0	0	0	0	0	0	0	0	0	0	0	0	0	0	0	0	0	0	0	0	0	0	0	0	0	0	0	0	0	0	0	0	0	0	0	0	0	0
LaDArT_SNP08468	TGCAGTGAATGATGAACCCTCTGGATTATCATCTGTAGGAACAACAGATATTTCACTTCAAGGCCTTCT	19	T	C	NLL-01	3163347	T	C	0	0	0	0	0	2	0	0	0	0	0	0	0	0	0	0	0	0	0	0	0	0	0	0	0	0	0	0	0	0	0	0	0	0	0	0	0	0	0	0	0
LaDArT_SNP03726	TGCAGAGAATGGTAATAAGAAAATCGGCCCAAACACCTTCAACCTCCTCTACAAGAGCAGATGTACAAT	61	T	C	NLL-01	3163704	T	C	0	0	0	0	1	0	0	0	0	0	0	0	0	0	0	0	0	0	0	0	0	0	0	0	0	0	0	1	0	0	0	0	0	0	0	0	0	0	0	0	0
LaDArT_SNP05455	TGCAGTTTTATAAAGACTACTTTGATTTATATTTACAAGAAGGCCCTTCTTCTAAAATCTAAACAATTG	46	T	A	NLL-01	3179229	A	T	0	0	0	0	0	0	0	0	0	0	0	0	0	0	0	1	0	0	0	0	0	0	0	0	0	0	0	0	0	0	0	0	0	0	0	0	0	0	0	0	0
LaDArT_SNP04973	TGCAGTAGCACTCATACCAGTAGTCACTTTCATAAGAGTCAGTTTATTAGGAAAATACTTCATCTTTTC	39	C	T	NLL-01	3179728	G	A	0	0	0	0	0	0	0	0	0	0	0	0	0	0	0	NA	0	0	0	0	0	0	0	0	0	0	0	0	0	0	0	0	0	0	0	0	0	0	0	0	0
LaDArT_SNP03613	TGCAGAATTCTCTAAGCAATAAGCTTCTATGAAAACCCTCAAAACATTACTTGCGAAACTGTTTCTAAT	12	T	G	NLL-01	3190799	T	G	0	0	0	0	0	0	0	0	0	0	0	0	0	0	0	0	0	0	0	0	0	0	0	0	0	0	0	0	0	0	0	0	0	0	0	0	0	0	0	0	0
LaDArT_SNP04544	TGCAGGAACATGATTACTGGTCAATACTTACTAATATTTAGATTGATATATATCTGGCAGGAAGGTGAT	23	A	G	NLL-01	3195200	T	C	0	0	0	0	0	0	0	0	0	0	0	0	0	0	0	0	0	0	0	0	0	0	0	0	0	0	0	0	0	0	0	0	0	0	0	0	0	0	0	0	0
LaDArT_SNP16580	TGCAGTTGATATGCTGTAAATAATATTGGTTAGGGACGATTATTGTACTTGTGAAGAATACATTTGGAA	56	A	T	NLL-01	3195276	A	T	0	0	0	0	0	0	0	0	0	0	0	0	0	0	0	0	0	0	0	0	0	0	0	0	0	0	0	0	0	0	0	0	0	0	0	0	0	0	0	0	0
LaDArT_SNP16514	TGCAGTGGCATATATCAAACATATATTTATAGTTGTTAGTAGCATACTAGCCTCTTTATTATGTCATCT	51	C	G	NLL-01	3228600	C	G	0	0	0	0	1	0	0	0	0	0	0	0	0	0	0	0	0	1	0	0	0	0	0	0	0	0	0	1	0	0	0	0	0	0	0	1	0	0	0	0	NA
LaDArT_SNP03488	TGCAGAACCAAGATTTATTTTCCTACATGAAGTTGGACAGCTTTGTTGTTTTTTCCATTCTCTTGTACA	16	A	T	NLL-01	3256597	T	A	0	0	0	0	1	0	0	0	0	0	0	0	0	0	0	0	0	0	0	0	0	0	0	0	0	0	0	1	0	0	0	0	0	0	0	0	0	0	0	0	0
LaDArT_SNP09493	TGCAGTGTGACTCTTATTTGCATTCCTATTATCAACATTAGGTGCCAAAGTTCCATTTTCAGATGGTTG	10	C	T	NLL-01	3262749	C	T	0	0	0	0	1	0	0	0	0	0	0	0	0	0	0	0	0	0	0	0	0	0	0	0	0	0	0	1	0	0	0	0	0	0	0	0	0	0	0	0	0
LaDArT_SNP07051	TGCAGGCAATGGAAAGGGAAGGTATTCCCTAATTAGAGATCCAGAGGACTTTCAAGTGGGAATTTATGA	48	C	A	NLL-01	3344629	C	A	0	0	0	0	1	0	0	0	0	0	0	0	0	0	0	0	0	0	0	0	0	0	0	0	0	0	0	1	0	0	0	0	0	0	0	0	0	0	0	0	0
LaDArT_SNP03525	TGCAGAAGATTGATAACAATGACTGCTAATTGAAATTAGAACTATTTTCTTTTATTCTGTTACAGATCG	13	T	G	NLL-01	3360570	T	G	0	0	0	0	NA	0	0	0	0	0	0	0	0	0	0	0	0	0	0	0	0	0	0	0	0	0	0	NA	0	0	0	0	0	0	0	0	0	0	0	0	0
LaDArT_SNP03526	TGCAGAAGATTGATAACAATGACTGCTAATTGAAATTAGAACTATTTTCTTTTATTCTGTTACAGATCG	34	A	C	NLL-01	3360591	A	C	0	0	0	0	1	0	0	0	0	0	0	0	0	0	0	0	0	0	0	0	0	0	0	0	0	0	0	1	0	0	0	0	0	0	0	0	0	0	0	0	0
LaDArT_SNP14374	TGCAGCGGCTTTCTTTTCACCCAGCTTGTATGCTTAGAATTTCATCGTTATGGGGAAGTGCTTATTCTG	50	C	T	NLL-01	3379642	A	G	NA	0	0	0	0	0	0	0	0	0	0	0	0	0	0	0	0	0	0	0	0	0	0	0	0	0	0	0	0	0	0	0	0	0	0	0	0	0	0	0	0
LaDArT_SNP09431	TGCAGTCTGTAGCTGCTAATGCTCATGACATACCTGGTTTGGCAATTTGTAGTGGAAGCAAAGGCAACA	9	T	A	NLL-01	3476066	A	T	0	0	0	0	0	0	0	0	0	0	0	0	0	0	0	0	0	0	0	0	0	0	0	0	0	0	0	0	0	0	0	0	0	0	0	0	0	0	0	0	0
LaDArT_SNP18680	TGCAGTGAATGCAGCCAAACTTTCCAATTTGGTCCAAGTTTATGCATGACAATTTTCAGACTAGTTACA	41	A	G	NLL-01	3507012	T	C	0	0	0	0	0	0	0	0	0	0	0	0	0	0	0	0	0	0	0	0	0	0	0	0	0	0	0	0	0	0	0	0	0	0	0	0	0	0	0	0	0
LaDArT_SNP06037	TGCAGAAAGAAGAAAATTTTTAGTGTCCCTTACCAAAATTTGTTGACTAGTTATTCATGAAAAGGGAAT	16	T	A	NLL-01	3523294	A	T	0	0	0	0	0	0	0	0	0	0	2	0	0	0	0	0	0	1	0	0	0	0	0	0	0	0	0	0	0	0	0	0	0	0	0	1	0	0	0	0	0
LaDArT_SNP08767	TGCAGATAGCTTGAGAAGAACTCACTTCTAGAAACATCTTCAAATGCTCCACTACTGTAGGTTTGTCTA	31	A	T	NLL-01	3547779	T	A	0	0	0	0	1	0	0	0	0	0	0	0	0	0	0	1	0	1	0	0	0	0	0	0	0	0	0	1	0	0	0	0	0	0	0	1	0	0	0	0	0
LaDArT_SNP12911	TGCAGTTACTCATCCAAGGATTAGAATTCAGGGCATTACTTTTCCTTCGATGTTTACAGATCGGAAGAG	11	A	G	NLL-01	3551480	A	G	0	0	0	0	0	0	0	0	0	0	0	0	0	0	0	0	0	NA	0	0	0	0	0	0	0	0	0	0	0	0	0	0	0	0	0	NA	0	0	0	0	0
LaDArT_SNP12912	TGCAGTTACTCATCCAAGGATTAGAATTCAGGGCATTACTTTTCCTTCGATGTTTACAGATCGGAAGAG	33	C	T	NLL-01	3551502	C	T	0	0	0	0	0	0	0	0	0	0	0	0	0	0	0	0	0	1	0	0	0	0	0	0	0	0	0	0	0	0	0	0	0	0	0	1	0	0	0	0	0
LaDArT_SNP03976	TGCAGATTTTGTTTCACTTGACTGAAGTTTACATGTTCTAGAACAACATCTCCATTTCGGTCACTCGGA	57	C	A	NLL-01	3576238	G	T	0	0	0	0	0	0	0	0	0	0	0	0	0	0	0	0	0	NA	0	0	0	0	0	0	0	0	0	0	0	0	0	0	0	0	0	NA	0	0	0	0	0
LaDArT_SNP03975	TGCAGATTTTGTTTCACTTGACTGAAGTTTACATGTTCTAGAACAACATCTCCATTTCGGTCACTCGGA	23	G	A	NLL-01	3576272	C	T	0	0	0	0	0	0	0	0	0	0	0	0	0	0	0	0	0	1	0	0	0	0	0	0	0	0	0	0	0	0	0	0	0	0	0	1	0	0	0	0	0
LaDArT_SNP14167	TGCAGATGGTCCTCAATCCTCATAGCAATTAGCAACTCCAAAAATTTATACGGGTGTAAGAGTAATTTT	45	A	T	NLL-01	3576337	T	A	0	0	0	0	0	0	0	0	0	0	0	0	0	0	0	0	0	1	0	0	0	0	0	0	0	0	0	0	0	0	0	0	0	0	0	1	0	0	0	0	NA
LaDArT_SNP06755	TGCAGCCTGCATATAGAGAAGTTTTATCTTGGATGCCTTTGATATGATGATGTTATCTATTGATTGCTT	34	G	A	NLL-01	3586736	G	A	0	0	0	0	0	0	0	0	0	0	0	0	0	0	0	0	0	1	0	0	0	0	0	0	0	0	0	0	0	0	0	0	0	0	0	1	0	0	0	0	0
LaDArT_SNP16766	TGCAGATAAATTTCATATTTATGGAATTTGTTACAGATCGGAAGAGCGGTTCAGCAGGAATGCCGAGAC	27	G	T	NLL-01	3654071	A	C	0	0	0	0	0	0	0	0	0	0	0	0	0	0	0	0	0	0	0	0	0	0	0	0	0	0	0	0	0	0	0	0	0	0	0	0	0	0	0	0	0
LaDArT_SNP04897	TGCAGTAACTGTTCCCACCAAACCCATACATAATTTTCAGCCACCAAAAGAGTATGCAATACATTGCCT	15	C	A	NLL-01	3656777	G	T	0	0	0	0	1	0	0	0	0	0	0	0	0	0	0	1	0	0	0	0	0	0	0	0	0	0	0	1	0	0	0	0	0	0	0	0	0	0	0	0	0
LaDArT_SNP11685	TGCAGGAATAACCTCACACTTAGCACCAAAGCAACCTTATGAACTATGAAGTGAGCTCAGAAGCTATCA	29	A	C	NLL-01	3659930	A	C	0	0	0	0	1	0	0	0	0	0	0	0	0	0	0	1	0	0	0	0	0	0	0	0	0	0	0	1	0	0	0	0	0	0	0	0	0	0	0	0	0
LaDArT_SNP19659	TGCAGAGGAGTTTGGGTTTGACCAGAGTGGTGGACTCACAATACCATGTGAGATTGAAACATTTACAGA	15	T	G	NLL-01	3700660	G	T	0	0	0	0	NA	0	0	0	0	0	0	0	0	0	0	0	0	1	0	0	0	0	0	0	0	0	NA	NA	0	0	0	0	0	0	0	1	0	0	0	0	0
LaDArT_SNP02327	TGCAGTTTCATGGTTAGAGTGATTGATATGAGTAAAATAAGTTACAGATCGGAAGAGCGGTTCAGCAGG	22	T	A	NLL-01	3708972	A	T	0	0	0	0	1	0	0	0	0	0	0	0	0	0	0	NA	0	0	0	0	0	0	0	0	0	0	1	1	0	0	0	0	0	0	0	0	0	0	0	0	0
LaDArT_SNP04276	TGCAGCCTCCCTCTTGATTGGATGGTCCAAACTACTTTTTTCTCTAGGTACTTGATCTATCTCTCTTAC	23	G	A	NLL-01	3758131	C	T	0	0	0	0	0	0	0	0	0	0	0	0	0	0	0	0	0	0	0	0	0	0	0	0	0	0	0	0	0	0	0	0	0	0	0	0	0	0	0	0	0
LaDArT_SNP15690	TGCAGATAAAACTATTCAGTAATAAATGAACCAATGCTTCAAGTGGAGAAAAAATAAAAGCATACCTCA	26	C	T	NLL-01	3790249	A	G	0	0	0	0	NA	0	0	0	0	0	0	0	0	0	0	0	0	1	0	0	0	0	0	0	0	0	0	0	0	0	0	0	0	0	0	1	0	0	0	0	0
LaDArT_SNP15689	TGCAGATAAAACTATTCAGTAATAAATGAACCAATGCTTCAAGTGGAGAAAAAATAAAAGCATACCTCA	11	C	T	NLL-01	3790264	G	A	0	0	0	0	NA	0	0	0	0	0	0	0	0	0	0	0	0	NA	0	0	0	0	0	0	0	0	0	0	0	0	0	0	0	0	0	NA	0	0	0	0	0
LaDArT_SNP01216	TGCAGCTAGTCTCTGCTAGCACTAGCACATAGTCTGGCACATCATTTTCTGATATGTTAGTTGAACTCA	50	G	A	NLL-01	3790322	G	A	0	0	0	0	1	0	0	0	0	0	0	0	0	0	0	NA	0	1	0	0	0	0	0	0	0	0	1	1	0	0	0	0	0	0	0	1	0	0	0	0	0
LaDArT_SNP14002	TGCAGACACCTGTTGATTGTTGCTACACTTGTATTAGACAACATTGGAAGCCTTGTCTGCATCCTTTTA	13	C	T	NLL-01	4177717	A	G	0	0	0	0	0	0	0	0	0	0	0	0	0	0	0	0	0	0	0	0	0	0	0	0	0	0	0	0	0	0	0	0	0	0	0	0	0	0	0	0	0
LaDArT_SNP15282	TGCAGTACTAACCGATACAAACCTTTCATAACAACTTGTCCGAGTTACAGATCGGAAGAGCGGTTCAGC	39	A	C	NLL-01	4350208	G	T	0	0	0	0	1	0	0	0	0	0	0	0	0	0	0	1	0	0	0	0	0	0	0	0	0	0	1	1	0	0	0	0	0	0	0	0	0	0	0	0	0
LaDArT_SNP01921	TGCAGACAGGTTTTTTTGTTTGTTTGCATTATCTCTTGTTTTGCTTGCTTGATTCCATTCAGCAAGTGG	55	A	C	NLL-01	4531446	G	T	0	0	0	0	1	0	0	0	0	0	0	0	0	0	0	1	0	0	0	0	0	0	0	0	0	0	1	1	0	0	0	0	0	0	0	0	0	0	0	0	0
LaDArT_SNP17564	TGCAGCTGCGAAGCAACCTGAACAGGACCCGGAGAATGATGATACTGTTGCGAAGAAGAGGAAGGAAGC	8	C	G	NLL-01	5600612	C	G	0	0	0	0	0	0	0	0	0	0	0	0	0	0	0	0	0	0	0	0	0	0	0	0	0	0	0	0	0	0	0	0	0	0	0	0	0	0	0	0	0
LaDArT_SNP17563	TGCAGCTGCGAAGCAACCTGAACAGGACCCGGAGAATGATGATACTGTTGCGAAGAAGAGGAAGGAAGC	23	A	C	NLL-01	5600627	A	C	0	0	0	0	0	0	0	0	0	0	0	0	0	0	0	0	0	0	0	0	0	0	0	0	0	0	0	0	0	0	0	0	0	0	0	0	0	0	0	0	0
LaDArT_SNP11584	TGCAGAGTTGTCTAAGGATGCTGTTTGTCGTTCTATTGGGACTCTCACACCTTTTCTCTCCACTAAGTC	45	C	A	NLL-01	5722796	C	A	0	0	0	0	0	0	0	0	0	0	0	0	0	0	0	0	0	0	0	0	0	0	0	0	0	0	0	0	0	0	0	0	0	0	0	0	0	0	0	0	0
LaDArT_SNP04477	TGCAGCTTCGATTGCGCAGAGGGGTCCTGTTTCTCTTTTAGTTGTGCATCAGAAGGACAAATCAAATGC	14	C	T	NLL-01	5781174	C	T	0	0	0	0	0	0	0	0	0	0	0	0	0	0	0	0	0	0	0	0	0	0	0	0	0	0	0	0	0	0	0	0	0	0	0	0	0	0	0	0	0
LaDArT_SNP12701	TGCAGAGTTAGTGGAAGTGAAAGAGGAATCTTCTGTAGTTGCGAAGCGTTTACAGATCGGAAGAGCGGT	47	G	T	NLL-01	5787927	C	A	0	0	0	0	1	0	0	0	0	0	1	0	0	0	0	1	0	0	0	0	0	1	0	0	0	0	0	1	0	0	0	0	0	0	0	0	0	0	0	0	2
LaDArT_SNP04044	TGCAGCAATGTAAGAAAAAGCTCTGTCAATATTATTTTTTGTGTGTGATACAAAGGTGTGTCCAGTCTT	64	G	A	NLL-01	5888329	C	T	0	0	0	0	0	0	0	0	0	0	0	0	0	0	0	0	0	0	0	0	0	0	0	0	0	0	0	0	0	0	0	0	0	0	0	0	0	0	0	0	0
LaDArT_SNP06643	TGCAGCAGTTGCCTTTCCACTCTGTAGTTTTTTGAGGTGGGAGGAGATTTTAGACTAAGAAATACTTGG	58	G	T	NLL-01	6052959	C	A	0	0	0	0	1	0	0	0	0	0	1	0	0	0	0	1	0	0	0	0	0	1	0	0	0	0	0	1	0	0	0	0	0	0	0	0	0	0	0	0	2
LaDArT_SNP07152	TGCAGGTACTGCCCCAAAATTTTATGACTATCTATCACTGCTAATTTACACTAACTATTAGGTGAAACC	28	T	A	NLL-01	6053042	T	A	0	0	0	0	0	0	0	0	0	0	0	0	0	0	0	0	0	0	0	0	0	0	0	0	0	0	0	0	0	0	0	0	0	0	0	0	0	0	0	0	0
LaDArT_SNP07484	TGCAGTGCAGTTGTAGAAAAATGATATAATGTTGGTGAAAAGTACTGCAATGTTACCAAGAAAGTGACA	63	G	A	NLL-01	6120202	G	A	0	0	0	0	0	0	0	0	0	0	0	0	0	0	0	0	0	0	0	0	0	0	0	0	0	0	0	0	0	0	0	0	0	0	0	0	0	0	0	0	0
LaDArT_SNP15700	TGCAGATAATAATGCATAATTTTTGATATTATCTGTATGTCTTGGATATTAGAAGGAGAATCACTCTAG	32	G	C	NLL-01	6142254	C	G	0	0	0	0	NA	0	0	0	0	0	0	0	0	0	0	1	0	0	0	0	0	NA	0	0	0	0	0	NA	0	0	0	0	0	0	0	0	0	0	0	0	0
LaDArT_SNP15700	TGCAGATAATAATGCATAATTTTTGATATTATCTGTATGTCTTGGATATTAGAAGGAGAATCACTCTAG	32	G	C	NLL-01	6147835	C	G	0	0	0	0	NA	0	0	0	0	0	0	0	0	0	0	1	0	0	0	0	0	NA	0	0	0	0	0	NA	0	0	0	0	0	0	0	0	0	0	0	0	0
LaDArT_SNP09988	TGCAGGTGGTAATGAATCTAGTTGATATTGATTTAGCTCAATTTCATTGAATGACAATTACAGATCGGA	31	T	A	NLL-01	6203756	T	A	0	0	0	0	NA	0	0	0	0	0	NA	0	0	0	0	NA	0	0	0	0	0	NA	0	0	0	0	0	0	0	0	0	0	0	0	0	0	0	0	0	0	0
LaDArT_SNP09989	TGCAGGTGGTAATGAATCTAGTTGATATTGATTTAGCTCAATTTCATTGAATGACAATTACAGATCGGA	51	T	G	NLL-01	6203776	T	G	0	0	0	0	1	0	2	0	0	0	1	0	0	0	0	1	0	0	0	0	0	1	0	0	0	0	0	1	0	0	0	0	0	0	0	0	0	0	0	0	2
LaDArT_SNP00353	TGCAGCTGACTTTATAAGTAATAGAATAGTTTGCAACATTTTGAGTTATCTATCTTTGATTGATGAGTT	44	G	A	NLL-01	6206405	G	A	0	0	0	0	1	0	2	0	0	0	1	0	0	0	0	1	0	0	0	0	0	1	0	0	0	0	0	1	0	0	0	0	0	0	0	0	0	0	0	0	2
LaDArT_SNP14504	TGCAGGACTTGAGCAAAATATTTTCCCCCCTACATTTCGTCCTGTACAGTCGCACAAAGACATGGAGAA	24	C	T	NLL-01	6775612	G	A	0	2	0	0	NA	0	0	0	0	0	NA	0	0	0	0	1	0	0	0	0	0	NA	0	0	0	0	0	NA	0	0	0	0	0	0	0	0	0	0	0	0	0
LaDArT_SNP09152	TGCAGGAACTATTGCGGGTTCTTTTATTGTTGAAGTATCATTTGAGGCGAGAACTAATATGTTACAGAT	18	T	C	NLL-01	7404404	A	G	0	0	0	0	0	0	0	0	0	0	0	0	0	0	0	0	0	0	0	0	0	0	0	0	0	0	0	0	0	0	0	0	0	0	0	0	0	0	0	0	0
LaDArT_SNP14501	TGCAGGACATGAAACGTGATTGTCCGGATTCAACCCCACAGAAGTGCCTTCGAAAAGTTAGGTACATGC	33	T	C	NLL-01	7431862	G	A	0	0	0	0	NA	0	0	0	0	0	NA	0	0	0	0	1	0	0	0	0	0	NA	0	0	0	0	0	NA	0	0	0	0	0	0	0	0	0	0	0	0	0
LaDArT_SNP19626	TGCAGGTGCTATCAGATGATAAAAAAAGAGCTTTGTATGATAAATATGGTGAGGATGGAGTTACAGATC	23	G	A	NLL-01	7729515	T	C	0	0	0	0	1	1	0	0	0	0	1	1	1	1	1	1	1	0	0	0	1	1	1	1	0	1	1	0	0	1	1	1	0	0	0	0	0	0	0	0	0
LaDArT_SNP16782	TGCAGATGGAAATTCCGGAACTGCTGAAGGATCAAATATCACGGTTACAGATCGGAAGAGCGGTTCAGC	18	G	A	NLL-01	7735989	T	C	0	0	0	0	0	0	0	0	0	0	0	0	0	0	0	0	0	0	0	0	0	0	0	0	0	0	0	0	0	0	0	0	0	0	0	0	0	0	0	0	0
LaDArT_SNP08998	TGCAGCCTATAAGGACCATCCCAGTCTACTCCATTTGTAAATGAGAAGATCAAGTTCAAAGCTGAAAAA	41	G	T	NLL-01	7743701	T	G	0	0	0	0	1	1	0	0	0	0	1	1	1	1	1	1	1	0	0	0	1	1	1	1	0	1	1	0	0	1	1	1	0	0	0	0	0	0	0	0	0
LaDArT_SNP01980	TGCAGAGTATGCCCAAACCTTCTCTTCTTACAGAAAGCAACAACTAAAATTATTTCAGGAATCTAACCA	7	T	C	NLL-01	7765108	T	C	0	0	0	0	NA	NA	0	0	0	0	0	0	NA	0	0	0	0	0	0	0	0	0	0	0	0	0	NA	0	0	0	0	0	0	0	0	0	0	0	0	0	0
LaDArT_SNP05321	TGCAGTTCATGGGTCAAACCAACCAAAGATTGAAGGCAAAAGAGAGATTATGGCAGGATTTTTTCTTTC	49	A	G	NLL-01	8343567	T	C	0	0	0	0	0	0	0	0	0	0	0	0	0	0	0	0	0	0	0	0	0	0	0	0	0	0	0	0	0	0	0	0	0	0	0	0	0	0	0	0	0
LaDArT_SNP11264	TGCAGTCGTGGTCACATTGGCCACATTTCGCAATTGTGTGGTAAAGCAGCCACAATTACAGATCGGAAG	8	T	C	NLL-01	8344426	A	G	0	0	0	0	1	0	0	0	0	0	1	0	0	0	0	1	0	0	0	0	0	1	0	0	0	0	0	1	0	0	0	0	0	0	0	0	0	0	0	0	2
LaDArT_SNP04176	TGCAGCATTATAATATCATGAGAGGCCCAGGTTCAAAATAAGTGTCAGCATCATCAGTGAGTTGATCTT	55	A	G	NLL-01	8363731	T	C	0	0	0	0	0	0	0	0	0	0	0	0	0	0	0	NA	0	0	0	0	0	0	0	0	0	0	0	0	0	0	0	0	0	0	0	0	0	0	0	0	0
LaDArT_SNP17849	TGCAGTTAGCAATGATGCCACTGGAAAGGGAACAAGTACAAGTGCTGAGGACAAGAGTAGTGGTGGATG	60	T	C	NLL-01	8365697	A	G	0	0	0	0	NA	0	0	0	0	0	NA	0	0	0	0	0	0	0	0	0	0	NA	0	0	0	0	0	NA	0	0	0	0	0	2	0	0	0	0	0	0	0
LaDArT_SNP17848	TGCAGTTAGCAATGATGCCACTGGAAAGGGAACAAGTACAAGTGCTGAGGACAAGAGTAGTGGTGGATG	57	T	G	NLL-01	8365700	A	C	0	0	0	0	NA	0	0	0	0	0	NA	0	0	0	0	0	0	0	0	0	0	NA	0	0	0	0	0	NA	0	0	0	0	0	0	0	0	0	0	0	0	0
LaDArT_SNP17847	TGCAGTTAGCAATGATGCCACTGGAAAGGGAACAAGTACAAGTGCTGAGGACAAGAGTAGTGGTGGATG	19	A	C	NLL-01	8365738	T	G	0	0	0	0	1	0	0	0	0	0	1	0	0	0	0	0	0	0	0	0	0	1	0	0	0	0	0	1	0	0	0	0	0	0	0	0	0	0	0	0	2
LaDArT_SNP15595	TGCAGACCTCAGTGTTTTTATCACTGAGCAGGTTGTGTGTGCCTATAATATACAACAGTGTTGATGTTG	12	T	C	NLL-01	8451297	A	G	0	0	0	0	1	0	0	0	0	0	1	0	0	0	0	1	0	0	0	0	0	1	0	0	0	0	0	1	0	0	0	0	0	0	0	0	0	0	0	0	2
LaDArT_SNP03672	TGCAGACATTTCTAATAGCTAAAAACTTCAAGACTACCGATAAACTAAGGTGCCGCTGAAATTTATAGA	17	G	A	NLL-01	8451323	G	A	0	0	0	0	1	0	0	0	0	0	1	0	0	0	0	1	0	0	0	0	0	1	0	0	0	0	0	1	0	0	0	0	0	0	0	0	0	0	0	0	2
LaDArT_SNP16140	TGCAGCTTCAGTTCAACCACTGACAGTTCTGAGTAGTTGATCACTTGATATTATCACAGTTACAGATCG	51	C	T	NLL-01	8487735	A	G	0	0	0	0	0	0	0	0	0	0	0	0	0	0	0	1	0	0	0	0	0	0	0	0	0	0	0	0	0	0	0	0	0	0	0	0	0	0	0	0	0
LaDArT_SNP16139	TGCAGCTTCAGTTCAACCACTGACAGTTCTGAGTAGTTGATCACTTGATATTATCACAGTTACAGATCG	46	C	G	NLL-01	8487740	C	G	0	0	0	0	0	0	0	0	0	0	0	0	0	0	0	NA	0	0	0	0	0	0	0	0	0	0	0	0	0	0	0	0	0	0	0	0	0	0	0	0	0
LaDArT_SNP06018	TGCAGAAAATGAGAATGGAGCTCAAATACCGTCCGTAATTTATTCCAATTGCTTTATTTGTCTTTCCTT	43	T	A	NLL-01	8582480	T	A	0	0	0	0	0	0	0	0	0	0	0	0	0	0	0	1	0	0	0	0	0	0	0	0	0	0	0	0	0	0	0	0	0	0	0	0	0	0	0	0	0
LaDArT_SNP12188	TGCAGTAGTATCACCAGTTTACTATGTCATGTTTACGACACTGACCATCTTTGCCAGCATGATCATGTT	48	C	A	NLL-01	8683503	G	T	0	0	0	0	0	0	0	0	0	0	0	0	0	0	0	0	0	0	0	0	0	0	0	0	0	0	0	0	0	0	0	0	0	0	0	0	0	0	0	0	0
LaDArT_SNP18396	TGCAGCACCCGGGGGATAGAAATAGATTCCAGAATTTCTTGATGCATTATTTTTCTTATTTACAAACAA	48	C	A	NLL-01	8898824	T	G	0	0	0	0	NA	0	0	0	0	0	NA	0	0	0	0	1	0	0	0	0	0	NA	0	0	0	0	0	NA	0	0	0	0	0	0	0	0	0	0	0	0	0
LaDArT_SNP14235	TGCAGCAATCTAAGCCCTGGCTAAGAAAACAATCTTGGACTTATCAAGGAACTTACCAGCAAACTGTGC	10	G	T	NLL-01	9287295	T	G	0	0	0	0	0	0	0	0	0	0	0	0	0	0	0	1	0	0	0	0	0	0	0	0	0	0	0	0	0	0	0	0	0	0	0	0	0	0	0	0	0
LaDArT_SNP01000	TGCAGCATTCCAACCAGTGCCAGTGTAACATGTCACTTCTCTTCTTCGCTCCCGTCCGCATACGATTAC	46	C	T	NLL-01	9309701	C	T	0	0	0	0	1	0	2	0	0	0	1	0	0	0	0	NA	0	0	0	0	0	1	0	0	NA	0	NA	1	0	0	0	0	0	0	0	0	0	0	0	0	2
LaDArT_SNP16055	TGCAGCTAAAATTGAATCTAGTTTCTCAATGCCAGACAATCTACAACAAGAACAAAATCTACAAGAAAA	33	T	A	NLL-01	9670607	T	A	0	0	0	0	0	0	0	0	0	0	0	0	0	0	0	0	0	0	0	0	0	0	0	0	0	0	0	0	1	1	0	0	0	0	0	0	0	0	0	NA	0
LaDArT_SNP04581	TGCAGGACGATAGAAAGACATAAAAGCCCTTTACACATACCAGTAATAACAACATCTCACCCTACAAAA	59	C	T	NLL-01	9983667	C	T	0	0	0	0	0	0	0	0	0	0	0	0	0	0	0	0	0	0	0	0	0	0	0	0	0	0	0	0	0	0	0	0	0	0	0	0	0	0	0	0	0
LaDArT_SNP15618	TGCAGAGACTGGCTGTCCAATCCTGATAGTAGTGACTGATGCAGTGTATGCGTTGCGGACTTTCGTTCG	55	C	T	NLL-01	10234010	G	A	0	0	0	0	1	0	0	0	0	0	1	0	0	0	0	0	0	0	0	0	0	1	0	0	0	0	0	1	0	0	0	0	0	0	0	0	0	0	0	0	2
LaDArT_SNP05620	TGCAGCAACTAAGCAGGAGTCTGTGCCAATGACCATTGATAGTAAAGCTTACAGATCGGAAGAGCGGTT	24	G	A	NLL-01	10311085	G	A	0	0	0	0	1	0	2	0	0	0	1	0	0	0	0	1	0	0	0	0	0	1	0	0	0	0	0	1	0	0	0	0	0	0	0	0	0	0	0	0	2
LaDArT_SNP11776	TGCAGTGCAACAAAGAATTCCACATGGTAATGAAAATATTCTTCGCTAGCCTAAAACAATTACAGATCG	26	G	A	NLL-01	10437177	G	A	0	0	0	0	0	0	0	0	0	0	0	0	0	0	0	0	0	0	0	0	0	0	0	0	0	0	0	0	0	0	0	0	0	0	0	0	0	0	0	0	0
LaDArT_SNP18484	TGCAGCGGCAGCAACTTGAACATCGGTGCGGTGACAACTTTGAGCGGTCCGTAGAGGGAAGAGGCTTTC	44	T	C	NLL-01	10438007	G	A	0	0	0	0	0	0	0	0	0	0	0	0	0	0	0	NA	0	0	0	0	0	0	0	0	0	0	0	0	0	0	0	0	0	0	0	0	0	0	0	0	0
LaDArT_SNP18485	TGCAGCGGCAGCAACTTGAACATCGGTGCGGTGACAACTTTGAGCGGTCCGTAGAGGGAAGAGGCTTTC	23	T	C	NLL-01	10438028	G	A	0	0	0	0	0	0	0	0	0	0	0	0	0	0	0	1	0	0	0	0	0	0	0	0	0	0	0	0	0	0	0	0	0	0	0	0	0	0	0	0	0
LaDArT_SNP18483	TGCAGCGGCAGCAACTTGAACATCGGTGCGGTGACAACTTTGAGCGGTCCGTAGAGGGAAGAGGCTTTC	12	G	A	NLL-01	10438039	T	C	0	0	0	0	0	0	0	0	0	0	0	0	0	0	0	NA	0	0	0	0	0	0	0	0	0	0	0	0	0	0	0	0	0	0	0	0	0	0	0	0	0
LaDArT_SNP09104	TGCAGCTGCTTCTTGTTTGTAAAAGCACAGCAAAAAAATGTGCAAGTGCCAGGAGTGATTTTTCAATCT	34	A	C	NLL-01	10548591	A	C	0	0	0	0	1	0	2	0	0	0	1	0	0	0	0	1	0	2	0	0	0	1	0	0	0	0	0	1	0	0	0	0	0	0	0	0	0	0	0	0	2
LaDArT_SNP17342	TGCAGATTATTTTTATACGAAGTTCCTGCTTAGGGTGTAAAATACTCTTCTCTTTCCTCCAACCTGTAC	34	A	G	NLL-01	10836616	C	T	0	0	0	0	0	0	0	0	0	0	0	0	0	0	0	0	0	0	0	0	0	0	0	0	0	0	0	0	0	0	0	0	0	0	0	0	0	0	0	0	0
LaDArT_SNP17341	TGCAGATTATTTTTATACGAAGTTCCTGCTTAGGGTGTAAAATACTCTTCTCTTTCCTCCAACCTGTAC	29	A	T	NLL-01	10836621	A	T	0	0	0	0	0	0	0	0	0	0	0	0	0	0	0	0	0	0	0	0	0	0	0	0	0	0	0	0	0	0	0	0	0	0	0	0	0	0	0	0	0
LaDArT_SNP03757	TGCAGAGCATTCAGGTAAGTACCACTACTTTTTCTCTAGTTGATTTAGCATGGTTTTCTACGCCAAGTT	36	T	G	NLL-01	10837291	A	C	0	0	0	0	0	0	0	0	0	0	0	0	0	0	0	0	0	0	0	0	0	0	0	0	0	0	0	0	0	0	0	0	0	0	0	0	0	0	0	0	0
LaDArT_SNP14882	TGCAGTTTTCTTATAGGTTATGAAAATTATCATTATTTGTCTTCTTTTACAGCCAAGCTAATTTCTTGT	24	C	A	NLL-01	12175427	T	G	0	0	0	0	1	0	0	0	0	0	1	0	0	0	0	1	0	0	0	0	0	1	0	0	0	0	0	1	0	0	0	0	0	0	0	0	0	0	0	0	2
LaDArT_SNP15854	TGCAGCACCATATCTAAATAGCATAGGTAGAAAGTAGCACAACAATCCCAGAAGCAGCATAAGCGAGTT	62	G	A	NLL-01	12502541	C	T	0	0	0	0	0	0	0	0	0	0	0	0	0	0	0	0	0	0	0	0	0	0	0	0	0	0	0	0	0	0	0	0	0	0	0	0	0	0	0	0	0
LaDArT_SNP15363	TGCAGTTTTTCTTGAGAATGAAAACTTCTATTCTACGCCTTTGCAGTTACAGATCGGAAGAGCGGTTCA	45	A	G	NLL-01	12674197	C	T	0	0	0	0	0	0	0	0	0	0	0	0	0	0	0	0	0	0	0	0	0	0	0	0	0	0	0	0	0	0	0	0	0	0	0	0	0	0	0	0	0
LaDArT_SNP15188	TGCAGCTTTATGTTATTTTACACATGAGATTGCACCTCCAATAGACCTGTTACAGATCGGAAGAGCGGT	11	G	A	NLL-01	12965558	C	T	0	0	0	0	0	0	0	1	1	1	0	0	0	0	0	0	0	0	0	0	0	0	0	0	0	0	0	0	0	0	0	0	0	0	0	0	0	1	0	0	0
LaDArT_SNP13145	TGCAGTTATGGGGCAAAGGAATGAAAAGGTGTTCCATGTGATAAGCTATGCTAACAATGTTTTACAGAT	7	A	T	NLL-01	13411877	T	A	0	0	0	0	1	0	2	0	0	0	1	0	0	0	0	1	0	0	0	0	0	1	0	0	0	0	0	1	0	0	0	0	0	0	0	0	0	0	0	0	2
LaDArT_SNP10971	TGCAGTTTGCGGATGACACTGTAATTGTGTGTAAAATGTCATCTCCCAACTTGTGGACTGTCAAAAATT	61	C	A	NLL-01	13416273	G	T	0	0	0	0	0	0	0	0	0	0	0	0	0	0	0	0	0	0	0	0	0	0	0	0	0	0	0	0	0	0	0	0	0	0	0	0	0	0	0	0	0
LaDArT_SNP15003	TGCAGAGAACTAGAGAGAAGGGAAAATGACCCCATAGGGACGTTTTCACACTTAATTACAGATCGGAAG	34	T	C	NLL-01	14144285	T	C	0	0	0	0	0	0	0	0	0	0	0	0	0	0	0	0	0	0	0	0	0	0	0	0	0	0	0	0	0	0	0	0	0	0	0	0	0	0	0	0	0
LaDArT_SNP15004	TGCAGAGAACTAGAGAGAAGGGAAAATGACCCCATAGGGACGTTTTCACACTTACAGATCGGAAGAGCG	34	C	T	NLL-01	14144285	T	C	0	0	0	0	0	0	0	0	0	0	0	0	0	0	0	0	0	0	0	0	0	0	0	0	0	0	0	0	0	0	0	0	0	0	0	0	0	0	0	0	0
LaDArT_SNP05892	TGCAGCACCAAGTCTAACTAAAAAAATGCCGAACCAGAAATCAGTTTTTATCAAGTACTAAAGCTTCAA	30	G	A	NLL-01	14203209	G	A	0	0	0	0	0	0	0	0	0	0	0	0	0	0	0	0	0	0	0	0	0	0	0	0	0	0	0	0	0	0	0	0	0	0	0	0	0	0	0	0	0
LaDArT_SNP05376	TGCAGTTGCAGAGGAAGAAACATTTGAAGCAGATACTTCTTCTCATTGTCACCAAATACATCGTGGACG	49	C	T	NLL-01	14760575	C	T	0	0	0	0	0	0	0	0	0	0	0	0	0	0	0	0	0	0	0	0	0	0	0	0	0	0	0	0	0	0	0	0	0	0	0	0	0	0	0	0	0
LaDArT_SNP12328	TGCAGGTACGCATAGAGAATGATATGAGGACTACACAAATTGTTATCTCAATGAGACAAGTGCTTAGGA	9	G	A	NLL-01	15064566	G	A	0	0	0	0	0	0	0	0	0	0	0	0	0	0	0	0	0	0	0	0	0	0	0	0	0	0	0	0	0	0	0	0	0	0	0	0	0	0	0	0	0
LaDArT_SNP17090	TGCAGTTTTTTCTATATACATAAGCAGTGTGAATATTTGTGAAAAGTTACAGATCGGAAGAGCGGTTCA	20	G	T	NLL-01	15106055	A	C	0	0	0	0	0	0	0	0	0	0	0	0	0	0	0	0	0	0	0	0	0	0	0	0	0	0	0	0	0	0	0	0	0	0	0	0	0	0	0	0	0
LaDArT_SNP07890	TGCAGAGGGATTGGCCTAGCTTGTTACATGACACAATATCTTACAGATCGGAAGAGCGGTTCAGCAGGA	34	A	T	NLL-01	15141687	T	A	0	0	0	0	0	0	0	0	0	0	0	0	0	0	0	0	0	0	0	0	0	0	0	0	0	0	0	0	0	0	0	0	0	0	0	0	0	0	0	0	0
LaDArT_SNP16736	TGCAGACTAATGCATACTTCTAATATTATCCTAGTTATTGCAACTATTACAGATCGGAAGAGCGGTTCA	45	A	C	NLL-01	15427891	T	G	0	0	0	0	0	0	0	0	0	0	0	0	0	0	0	0	0	0	0	0	0	0	0	0	0	0	0	0	0	0	0	0	0	0	0	0	0	0	0	0	0
LaDArT_SNP10593	TGCAGCCACAAAAACCCTGTCTTCGGATGGGTTTTACATTCCCCTTGCAAAGGTTGAGCTTATGAAATC	36	C	T	NLL-01	16221973	C	T	0	0	0	0	0	0	0	0	0	0	0	0	0	0	0	0	0	0	0	0	0	0	0	0	0	0	0	0	0	0	0	0	0	0	0	0	0	0	0	0	0
LaDArT_SNP17987	TGCAGAGCATTGAGCATGAACGCGTTGGTTGAAATCTCCCCTTCTCTTACAGATCGGAAGAGCGGTTCA	40	C	T	NLL-01	16271663	G	A	0	0	0	0	0	0	0	0	0	0	0	0	0	0	0	0	0	0	0	0	0	0	0	0	0	0	0	0	0	0	0	0	0	0	0	0	0	0	0	0	0
LaDArT_SNP06581	TGCAGCAATACAGGTAAAAGCCATTTTTTTTGTACATATAACAAACTCGTTCTTTTAGAATTACAGATC	40	A	G	NLL-01	16476234	T	C	0	0	0	0	NA	0	0	0	0	0	NA	0	0	0	0	0	0	0	0	0	0	NA	0	0	0	0	0	NA	0	0	0	0	0	0	0	0	0	0	0	0	0
LaDArT_SNP14723	TGCAGTCACATCCTCTGCGTATTCTAATAATTTTCCACAATTACTAACACTTGTAAAGTAAAACTCAAT	35	C	G	NLL-01	16670614	C	G	0	0	0	0	0	0	0	0	0	0	0	0	0	0	0	0	0	0	0	0	0	0	0	0	0	NA	0	0	0	0	0	0	0	0	0	0	0	0	0	0	0
LaDArT_SNP07380	TGCAGTCACTGTTGTGGTTCCGAGTGTTTTGCATCAGTCATATTTTCTCTCAATTTTACACCATTGCCC	9	T	G	NLL-01	17017553	T	G	0	0	0	0	0	0	0	0	0	0	0	0	0	0	0	0	0	0	0	0	0	0	0	0	0	0	0	0	0	0	0	0	0	0	0	0	0	0	0	0	0
LaDArT_SNP07379	TGCAGTCACTGTTGTGGTTCCGAGTGTTTTGCATCAGTCATATTTTCTCTCAATTTTACACCATTGCCC	36	G	T	NLL-01	17017580	G	T	0	0	0	0	0	0	0	0	0	0	0	0	0	0	0	0	0	0	0	0	0	0	0	0	0	0	0	0	0	0	0	0	0	0	0	0	0	0	0	0	0
LaDArT_SNP06145	TGCAGAAGCTTTTTGGGGTCTTATATTCTTTGTTCTCTGGAACCTGAAGTAAAGAAATAGCAAACAGTT	13	T	C	NLL-01	17031238	A	G	0	0	0	0	0	0	0	0	0	0	0	0	0	0	0	0	0	0	0	0	0	0	0	0	0	0	0	0	0	0	0	0	0	0	0	0	0	0	0	0	0
LaDArT_SNP14383	TGCAGCTAAGCTTTGACGATTTCAAGAAAATCGTTGTTCGTTGCAACATGATTGAAGGGTCTTCAAATT	25	G	A	NLL-01	17038811	C	T	0	0	0	0	0	0	0	0	0	0	0	0	0	0	0	0	0	0	0	0	0	0	0	0	0	0	0	0	0	0	0	0	0	0	0	0	0	0	0	0	0
LaDArT_SNP15675	TGCAGAGTCTTGTAGAGAAAGAGCAATGGCCTATTCCACATGTATCACACAGTTAGCATGCTTGTATAC	35	G	C	NLL-01	17039876	C	G	0	0	0	0	0	0	0	0	0	0	0	0	0	0	0	0	0	0	0	0	0	0	0	0	0	0	0	0	0	0	0	0	0	0	0	0	0	0	0	0	0
LaDArT_SNP10251	TGCAGGCTCCTCACCAAGTTTCAAAGACTCAAGTCCAAGGTCCTGTCCAGAAGATTCTGGAAACAATCT	42	C	T	NLL-01	17261152	G	A	0	0	0	0	1	0	0	0	0	0	2	0	0	0	0	0	0	0	0	0	0	1	0	0	0	0	0	1	0	0	0	0	0	0	0	0	0	0	0	0	2
LaDArT_SNP13948	TGCAGAAGCCTCACTAAGGTCTGGCTATGGCAAAGAATTTCATGTATATGCATGTATAAGAAGAAATTG	62	T	G	NLL-01	17269713	G	T	0	0	0	0	0	0	0	0	0	0	0	0	0	0	0	0	0	0	0	0	0	0	0	0	0	0	0	0	0	0	0	0	0	0	0	0	0	0	0	0	0
LaDArT_SNP12073	TGCAGATAGACGCTGCAATAAATTCTGGGAATTCTGGTGGACCTGCATTCAATGATAAGGGAAAATGTG	63	A	T	NLL-01	17450624	A	T	0	0	0	0	0	0	0	0	0	0	0	0	0	0	0	0	0	0	0	0	0	0	0	0	0	0	0	0	0	0	0	0	0	0	0	0	0	0	0	0	0
LaDArT_SNP14176	TGCAGATGTTGTTGAATTCAACCCACAGCGCGATACTGTTGATGGAATGACTGCTATGGTAGCTGCTAA	54	T	C	NLL-01	17508047	T	C	0	0	0	0	0	0	0	0	0	0	0	0	0	0	0	0	0	0	0	0	0	0	0	0	0	0	0	0	0	0	0	0	0	0	0	0	0	0	0	0	0
LaDArT_SNP16732	TGCAGACCTCCTGAACCATCACTTATGCAAAGGTTGATTTACAGATCGGAAGAGCGGTTCAGCAGGAAT	27	C	T	NLL-01	17522149	G	A	0	0	0	0	0	0	0	0	0	0	0	0	0	0	0	0	0	0	0	0	0	0	0	0	0	0	0	0	0	0	0	0	0	0	0	0	0	0	0	0	0
LaDArT_SNP05256	TGCAGTGTTATGAGTTGGACTAATTGGATCTTATGTAATGAAAACTTGTTTGCCTATTTATTTATGACT	49	T	C	NLL-01	17746475	A	G	0	0	0	0	NA	0	0	0	0	0	NA	0	0	0	0	0	0	0	0	0	0	NA	0	0	0	0	0	NA	0	0	0	0	0	0	0	0	0	0	0	0	0
LaDArT_SNP05255	TGCAGTGTTATGAGTTGGACTAATTGGATCTTATGTAATGAAAACTTGTTTGCCTATTTATTTATGACT	13	G	A	NLL-01	17746511	C	T	0	0	0	0	1	0	0	0	0	0	1	0	0	0	0	0	0	0	0	0	0	1	0	0	0	0	0	1	0	0	0	0	0	0	0	0	0	0	0	0	0
LaDArT_SNP14101	TGCAGAGTGCAGCTTCTAACTAATCATCCGAAAAATCAGATACTCTACCCGATAAAGAAAGTTGTAAAA	11	A	G	NLL-01	17746532	G	A	0	0	0	0	0	0	0	0	0	0	0	0	0	0	0	0	0	0	0	0	0	0	0	0	0	0	0	0	0	0	0	0	0	0	0	0	0	0	0	0	0
LaDArT_SNP11604	TGCAGATTGGTTCTGGGATTGGGCCCAACCCCGATGACAAATGATGAGGAACACAATAATTTGGGCTTT	51	C	T	NLL-01	18213690	C	T	0	0	0	0	1	0	0	0	0	0	1	0	0	0	0	0	0	0	0	0	0	1	0	0	0	0	0	1	0	0	0	0	0	0	0	0	0	0	0	0	0
LaDArT_SNP08927	TGCAGCAGTTAGACCTTCTTTCCCTCTTTCTGCGGCAGTGAATATGTTCTGCAATTTTTGGCCACTTAC	30	T	A	NLL-01	18267042	T	A	0	0	0	0	0	0	0	0	0	0	0	0	0	0	0	0	0	0	0	0	0	0	0	0	0	0	0	0	0	0	0	0	0	0	0	0	0	0	0	0	0
LaDArT_SNP07645	TGCAGTTGGAATAGCAAAGTCTTCAGGTCCAGAAAGACCCAAACTTTGGAAGATTCGTTCGAATTCACC	12	A	T	NLL-01	18527625	T	A	0	0	0	0	0	0	0	0	0	0	0	0	0	0	0	0	0	0	0	0	0	0	0	0	0	0	0	0	0	0	0	0	0	0	0	0	2	0	0	0	0
LaDArT_SNP18030	TGCAGCAATAGATAAAAAGCACATTTTGTTACACCTTACAGATCGGAAGAGCGGTTCAGCAGGAATGCC	33	G	C	NLL-01	18635165	G	C	0	0	0	0	1	0	0	0	0	0	1	0	0	0	0	0	0	0	0	0	0	1	0	0	0	0	0	1	0	0	0	0	0	0	0	0	0	0	0	0	0
LaDArT_SNP11898	TGCAGGTTTTTATCCTATAGGTCTCTGGAAAATCTAAAATCTAGTATTGCTTTACAGATCGGAAGAGCG	40	C	G	NLL-01	18671618	G	C	0	0	0	0	0	0	0	0	0	0	0	0	0	0	0	0	0	0	0	0	0	0	0	0	0	0	0	0	0	0	0	0	0	0	0	0	0	0	0	0	0
LaDArT_SNP06192	TGCAGAATCTCAAATGGTGAGTAAAACACTAGTGAGTCATCCAAGAGGCATGGTTCAGTTCTAAAGAAG	20	G	C	NLL-01	18790267	G	C	0	0	0	0	0	0	0	0	0	0	0	0	0	0	0	0	0	0	0	0	0	0	0	0	0	0	0	0	0	0	0	0	0	0	0	0	0	0	0	0	0
LaDArT_SNP16032	TGCAGCGAAAGGAACGAGAGAAAAAACTCAAGACAAGGCCAAAGTTACCTTCTTCGATCTTGAAAGATA	19	G	A	NLL-01	18820681	G	A	0	0	0	0	0	0	0	0	0	0	0	0	0	0	0	0	0	0	0	0	0	0	0	0	0	0	0	0	0	0	0	0	0	0	0	0	0	0	0	0	0
LaDArT_SNP16033	TGCAGCGAAAGGAACGAGAGAAAAAACTCAAGACAAGGCCAAAGTTACCTTCTTCGATCTTGAAAGATA	64	A	T	NLL-01	18820726	A	T	0	0	0	0	0	0	0	0	0	0	0	0	0	0	0	0	0	0	0	0	0	0	0	0	0	0	0	0	0	0	0	0	0	0	0	0	0	0	0	0	0
LaDArT_SNP14472	TGCAGGAAACTCTCATTAGAGAAACAACTAGTTAGGGATCTTCTTTTCTTTTTATGAATGCTTTCTTAT	60	T	C	NLL-01	18853883	G	A	0	0	0	0	0	0	0	0	0	0	0	0	0	0	0	0	0	0	0	0	0	0	0	0	0	0	0	0	0	0	0	0	0	0	0	0	0	0	0	0	0
LaDArT_SNP18091	TGCAGGAATTGTATCTGCGCAATTATCAATTTCACATCCCTCGCTTCCTTACAGATCGGAAGAGCGGTT	5	G	A	NLL-01	19004195	G	A	0	0	0	0	0	0	0	0	0	0	0	0	0	0	0	0	0	0	0	0	0	0	0	0	0	0	0	0	0	0	0	0	0	0	0	0	0	0	0	0	0
LaDArT_SNP18090	TGCAGGAATTGTATCTGCGCAATTATCAATTTCACATCCCTCGCTTCCTTACAGATCGGAAGAGCGGTT	14	C	T	NLL-01	19004204	C	T	0	0	0	0	0	0	0	0	0	0	0	0	0	0	0	0	0	0	0	0	0	0	0	0	0	0	0	0	0	0	0	0	0	0	0	0	0	0	0	0	0
LaDArT_SNP04025	TGCAGCAAGTGGCGTGGAGGAGGCAGCAGAGGTATAAGGATCCGGTCAAAGTAGGTGCAACGGATAGTA	65	A	G	NLL-01	19115972	T	C	0	0	0	0	NA	0	0	0	0	0	NA	0	0	0	0	0	0	0	0	0	0	NA	0	0	0	0	0	NA	0	0	0	0	0	0	0	0	0	0	0	0	0
LaDArT_SNP04024	TGCAGCAAGTGGCGTGGAGGAGGCAGCAGAGGTATAAGGATCCGGTCAAAGTAGGTGCAACGGATAGTA	10	G	A	NLL-01	19116027	C	T	0	0	0	0	1	0	0	0	0	0	1	0	0	0	0	0	0	0	0	0	0	1	0	0	0	0	0	1	0	0	0	0	0	0	0	0	0	0	0	0	2
LaDArT_SNP09285	TGCAGGTCCTCGCTTTGATAAGGACATGTCATTAGACACTAAGTTGCGGCATGAGTGTGTTTTCAGTAA	10	C	T	NLL-01	19197417	G	A	0	0	0	0	0	0	0	0	0	0	0	0	0	0	0	0	0	0	0	0	0	0	0	0	0	0	0	0	0	0	0	0	0	0	0	0	0	0	0	0	0
LaDArT_SNP17782	TGCAGTCAGCTTCTATGCCTATGAACGTTACAAGAATGTAATTTCTGTTGTCCTTTCCATAATGTAAGT	25	C	G	NLL-01	19276180	G	C	0	0	0	0	0	0	0	0	0	0	0	0	0	0	0	0	0	0	0	0	0	0	0	0	0	0	0	0	0	0	0	0	0	0	0	0	0	0	0	0	0
LaDArT_SNP14780	TGCAGTGGCTACGGCGTGAGCAACGACGCCAGGTTCAGCACGCCAAGTGCCCAAAGCAACAGATGGAAT	6	G	A	NLL-01	19297136	C	T	0	0	0	0	1	0	0	0	0	0	1	0	0	0	0	0	0	0	0	0	0	1	0	0	0	0	0	0	0	0	0	0	0	0	0	0	0	0	0	0	2
LaDArT_SNP15401	TGCAGAAAAGTTGGGGAAGACACCGGCCCAAATAGCTCTTCGATGGGGACTGCAAATGGGTCACAGTGT	49	C	G	NLL-01	19302179	C	G	0	0	0	0	1	0	0	0	0	0	1	0	NA	0	0	0	0	0	0	0	0	1	0	0	0	0	0	0	0	0	0	0	0	0	0	0	0	0	0	0	2
LaDArT_SNP15557	TGCAGAATTATCTCATGGTTATAACTTATAACATGCACAAAAATGATGAAGAAAAAAATAATAAAAAAT	46	T	C	NLL-01	19320743	T	C	0	0	0	0	0	0	0	0	0	0	0	0	0	0	0	0	0	0	0	0	0	0	0	0	0	0	0	0	0	0	0	0	0	0	0	0	0	0	0	0	0
LaDArT_SNP15558	TGCAGAATTATCTCATGGTTATAACTTATAACATGCACAAAAATGATGAAGAAAAAAATAATAAAAAAT	48	C	A	NLL-01	19320745	A	C	0	0	0	0	0	0	0	0	0	0	0	0	0	0	0	0	0	0	0	0	0	0	0	0	0	0	0	0	0	0	0	0	0	0	0	0	0	0	0	0	0
LaDArT_SNP13869	TGCAGAAACCACAAGGAAGTTGAGAGAATTTAGAAACAATAATGCTAATGATTTGGAGAATGAAAATGA	17	A	G	NLL-01	19341653	A	G	0	0	0	0	1	0	0	0	0	0	1	0	0	0	0	0	0	0	0	0	0	1	0	0	0	0	0	0	0	0	0	0	0	0	0	0	0	0	0	0	1
LaDArT_SNP11302	TGCAGTTTCTTATTCACCTGATGGTCAAGTATGGTTTTCTTTCCCCTAACATTTACAGATCGGAAGAGC	38	C	A	NLL-01	19401299	C	A	0	0	0	0	0	0	0	0	0	0	0	0	0	0	0	0	0	0	0	0	0	0	0	0	0	0	0	0	0	0	0	0	0	0	0	0	0	0	0	0	0
LaDArT_SNP12369	TGCAGTCTTACATGTCATATCAGTGTTGAGCTCGAAAATAGTCGGAATTGATGTAGCCGATTACAGATC	5	T	C	NLL-01	19430955	A	G	0	0	0	0	1	0	0	0	0	0	1	0	0	0	0	0	0	0	0	0	0	1	0	0	0	0	0	0	0	0	0	0	0	0	0	0	0	0	0	0	2
LaDArT_SNP07587	TGCAGTTCAGCATCCCCAAAATTGTTATGTCAACTAGTAATTGGACATCGATTAGTAATTACATGTTGA	11	A	G	NLL-01	19436105	A	G	0	0	0	0	NA	0	0	0	0	0	NA	0	0	0	0	0	0	0	0	0	0	NA	0	0	0	0	0	0	0	0	0	0	0	0	0	0	0	0	0	0	0
LaDArT_SNP07588	TGCAGTTCAGCATCCCCAAAATTGTTATGTCAACTAGTAATTGGACATCGATTAGTAATTACATGTTGA	22	T	G	NLL-01	19436116	T	G	0	0	0	0	NA	0	0	0	0	0	NA	0	0	0	0	0	0	0	0	0	0	NA	0	0	0	0	0	0	0	0	0	0	0	0	0	0	0	0	0	0	0
LaDArT_SNP12471	TGCAGCAAGAGTTGGAGACTCAGTATCTGGATATAAAACTATTACAGATCGGAAGAGCGGTTCAGCAGG	18	C	T	NLL-01	19440976	G	A	0	0	0	0	0	0	0	0	0	0	0	0	0	0	0	0	0	0	0	0	0	0	0	0	0	0	0	0	0	0	0	0	0	0	0	0	0	0	0	0	0
LaDArT_SNP15693	TGCAGATAAATAGAAGCAGAAAATATAGGCTCTGATATACAAAATAAAAAGAAAATTGGTGACAAGAGT	49	A	T	NLL-01	19474920	A	T	0	0	0	0	1	0	0	0	0	0	1	0	0	0	0	0	0	0	0	0	0	1	0	0	0	0	0	0	0	0	0	0	0	0	NA	0	0	0	0	0	2
LaDArT_SNP17587	TGCAGCTTCTGTGTGGGGAAATTGAGGGATTGGAATATAAAGAGGGTGGAGTTTGGGATTAGGGTTTTC	29	T	C	NLL-01	19501256	A	G	0	0	0	0	0	0	0	0	0	0	0	0	0	0	0	0	0	0	0	0	0	0	0	0	0	0	0	0	0	0	0	0	0	0	0	0	0	0	0	0	0
LaDArT_SNP03340	TGCAGAAAAATTCAACTTTTCCTTTTCTAGTTGTGCCATCCTCAGCCTTTCTCTAAGTATTTCAATTTC	27	T	A	NLL-01	19508882	A	T	0	0	0	0	1	0	0	0	0	0	1	0	0	0	0	0	0	0	0	0	0	1	0	0	0	0	0	0	0	0	0	0	0	0	0	0	0	0	0	0	2
LaDArT_SNP03725	TGCAGAGAATGGAGGAAGCGAAAAAGGCCGGTTGAAGCTCCCGGAGGAGATAGCAAACTATCTCATATA	28	C	A	NLL-01	19508934	C	A	0	0	0	0	0	0	0	0	0	0	0	0	0	0	0	0	0	0	0	0	0	0	0	0	0	0	0	0	0	0	0	0	0	0	0	0	0	0	0	0	0
LaDArT_SNP18900	TGCAGAAAATTCTTCATTCCTCACTTTCAATACATTATGCCCATTACTTGTTTCATCTTTACAGATCGG	15	A	T	NLL-01	19548168	A	T	0	0	0	0	0	0	0	0	0	0	0	0	0	0	0	0	0	0	0	0	0	0	0	0	0	0	0	0	0	0	0	0	0	0	0	0	0	0	0	0	0
LaDArT_SNP18901	TGCAGAAAATTCTTCATTCCTCACTTTCAATACATTATGCCCATTACTTGTTTCATCTTTACAGATCGG	16	T	C	NLL-01	19548169	T	C	0	0	0	0	0	0	0	0	0	0	0	0	0	0	0	0	0	0	0	0	0	0	0	0	0	0	0	0	0	0	0	0	0	0	0	0	0	0	0	0	0
LaDArT_SNP16069	TGCAGCTAGTTCTTGAAATGAACACGTGTCTTGATTCTTATCGAACACATGTCTCTGTTCGTATTGATG	46	G	A	NLL-01	19631039	A	G	0	0	0	0	NA	0	0	0	0	0	NA	0	0	0	0	0	0	0	0	0	0	NA	0	0	0	0	0	0	0	0	0	0	0	0	0	0	0	0	0	0	0
LaDArT_SNP14398	TGCAGCTATGGGCCAAAATGTATCTCAGAGTACGAGAAAGGTTGGTATATGCTGCTGTAAATCCAGCAG	27	G	A	NLL-01	19679097	C	T	0	0	0	0	0	0	0	0	0	0	0	0	0	0	0	0	0	0	0	0	0	0	0	0	0	0	0	0	0	0	0	0	0	0	0	0	0	NA	0	0	0
LaDArT_SNP18360	TGCAGATTGGGTGAAAAAACGAGACACTGAAAACGAAATTCCTTTTATACTTTTGGCAATAACCACTTA	20	G	A	NLL-01	19718371	C	T	1	0	0	1	0	1	1	1	1	1	0	1	1	1	1	1	1	1	1	1	1	0	1	1	1	1	1	1	1	1	1	1	1	1	1	1	1	1	1	1	2
LaDArT_SNP07402	TGCAGTCGGTTCCCAAGGAAAACAGAATCATCCAATTTTCTTTTTGCAAACCTGAAAATGTAGGTACTC	44	C	T	NLL-01	19720393	A	G	1	0	0	1	1	1	1	1	1	1	1	1	1	1	1	1	1	1	1	1	1	1	1	1	1	1	1	1	1	1	1	1	1	1	1	1	1	1	1	1	1
LaDArT_SNP04186	TGCAGCATTTAGATTATTTGACACCTAATAGAAGTAAAAACAATGCTGATTTTCTCAAATGTGAAAGGA	62	G	C	NLL-01	19733698	G	C	0	0	0	0	0	0	0	0	0	0	0	0	0	0	0	0	0	0	0	0	0	0	0	0	0	0	0	0	0	0	0	0	0	0	0	0	0	0	0	0	0
LaDArT_SNP03828	TGCAGATACAAGGAAAAATGTAAGCATCTCTTTTTTCGGGGGTGGGTTGTAGCATCCAAAATGTAGCCA	51	G	T	NLL-01	19752386	G	T	0	0	0	0	0	0	0	0	0	0	0	0	0	0	0	0	0	0	0	0	0	0	0	0	0	0	0	0	0	0	0	0	0	0	0	0	0	0	0	0	0
LaDArT_SNP18848	TGCAGGTATATCATTTACTCGTAGTGACCAACCGACCGCAAATTTACAGATCGGAAGAGCGGTTCAGCA	14	A	T	NLL-01	19760949	T	A	0	0	0	0	0	0	0	0	0	0	0	0	0	0	0	0	0	0	0	0	0	0	0	0	0	0	0	0	0	0	0	0	0	0	0	0	0	0	0	0	0
LaDArT_SNP18849	TGCAGGTATATCATTTACTCGTAGTGACCAACCGACCGCAAATTTACAGATCGGAAGAGCGGTTCAGCA	19	C	T	NLL-01	19760954	C	T	0	0	0	0	0	0	0	0	0	0	0	0	0	0	0	0	0	0	0	0	0	0	0	0	0	0	0	0	0	0	0	0	0	0	0	0	0	0	0	0	0
LaDArT_SNP09626	TGCAGTTTTTGCAATCACCTCAATCACAGCAGCAACTACGGTCCTATTATTGCTGTTTTCTTACAGATC	38	C	G	NLL-01	19779447	C	G	0	0	0	0	0	0	0	0	0	0	0	0	0	0	0	0	0	0	0	0	0	0	0	0	0	0	0	0	0	0	0	0	0	0	0	0	0	0	0	0	0
LaDArT_SNP18254	TGCAGAATACCAGTCTGCTTACATGACAGTGAGAAATGGATGAGAAGGAGAATTCAGTTGGGGGTTAGT	65	T	G	NLL-01	19843760	A	C	0	0	0	0	0	0	0	0	0	0	0	0	0	0	0	0	0	0	0	0	0	0	0	0	0	0	0	0	0	0	0	0	0	0	0	0	0	0	0	0	0
LaDArT_SNP03678	TGCAGACCATTTAGCTTGAAAATTTTGAATCCTGCCTTTATTGTACCCTTGGCCAAAAGCACTGGCTCC	5	A	G	NLL-01	19843827	A	G	0	0	0	0	0	0	0	0	0	0	0	0	0	0	0	0	0	0	0	0	0	0	0	0	0	0	0	0	0	0	0	0	0	0	0	0	0	0	0	0	0
LaDArT_SNP16031	TGCAGCCTTGGTTGGTCTTTACAGTGGTCGCAATTTCGGTAAACAAGTGCTTGTTGTTGCTCATGAATA	23	A	G	NLL-01	19862684	C	T	NA	0	0	0	0	0	NA	0	0	0	0	0	0	0	NA	0	NA	0	NA	0	NA	0	0	0	0	0	NA	0	NA	0	0	0	NA	0	0	0	0	0	0	0	0
LaDArT_SNP14571	TGCAGGGCCATTCTCGAGGCCTTCGGCTATGTCTTCCACATACACGACCTTCCCTTCTCTGATATGAGG	6	T	G	NLL-01	19862710	G	T	0	0	0	0	NA	0	0	0	NA	0	0	0	0	0	0	0	NA	0	0	0	NA	0	0	0	0	0	NA	0	0	0	0	0	0	0	0	0	0	0	0	0	0
LaDArT_SNP08902	TGCAGCACAAGGTGTTCGAAAAGAAAGCAGTTTTTACAATATTTTCAGTTAGGTGTATGTCTGTTTACC	54	G	A	NLL-01	19897942	G	A	0	0	0	0	0	0	0	0	0	0	0	0	0	0	0	0	0	0	0	0	0	0	0	0	0	0	0	0	0	0	0	0	0	0	0	0	0	0	0	0	0
LaDArT_SNP14204	TGCAGCAAACCTCAAAAACGAATAGCTGAAAGTTCATGTTTTGGTTATAAAAGGTTTGTCATGAACTGA	47	C	T	NLL-01	19906217	A	G	0	0	0	0	1	0	0	0	0	0	1	0	0	0	0	0	0	0	0	0	0	1	0	0	0	0	0	0	0	0	0	0	0	0	0	0	0	0	0	0	2
LaDArT_SNP03668	TGCAGACATTCTTATTTCCAAAGTTTGCAAAGGAAGCAGTGAGGAAGAAATTCTTCAGTCTTTATTCAA	56	A	G	NLL-01	19929416	T	C	0	0	0	0	NA	0	0	0	0	0	NA	0	0	0	0	0	0	0	0	0	0	NA	0	0	0	0	0	0	0	0	0	0	0	0	0	0	0	0	0	0	0
LaDArT_SNP03667	TGCAGACATTCTTATTTCCAAAGTTTGCAAAGGAAGCAGTGAGGAAGAAATTCTTCAGTCTTTATTCAA	16	T	G	NLL-01	19929456	A	C	0	0	0	0	1	0	0	0	0	0	1	0	0	0	0	0	0	0	0	0	0	1	0	0	0	0	0	0	0	0	0	0	0	0	0	0	0	0	0	0	2
LaDArT_SNP04932	TGCAGTACACCACTGTTTCTGAATTTGGATCGGCTGTTGAATGGTTTTATATAAGGTTTAGAGGTTGAA	11	C	A	NLL-01	19967427	A	C	1	0	0	1	0	1	1	1	1	1	0	1	1	1	1	1	1	1	1	1	1	0	1	1	1	1	1	1	1	1	1	1	1	1	1	1	1	1	1	1	2
LaDArT_SNP17950	TGCAGAACCCTTGTGGCATTTCTCTGTCCTTTCAATTTTGGGTTCTCTGATATGAACTTACAGATCGGA	12	G	A	NLL-01	20070779	C	T	0	0	0	0	1	0	0	0	0	0	1	0	0	0	0	0	0	0	0	0	0	1	1	0	0	0	0	0	0	0	0	0	0	1	0	0	0	0	0	0	2
LaDArT_SNP15225	TGCAGGGATTTTTTAGTTACATGATTTATGTAGTCATAGTTTACAGATCGGAAGAGCGGTTCAGCAGGA	7	A	T	NLL-01	20119997	T	A	0	0	0	0	1	0	0	0	0	0	1	0	0	0	0	0	0	0	0	0	0	1	1	0	0	0	0	0	0	0	0	0	0	1	0	0	0	0	0	0	2
LaDArT_SNP14419	TGCAGATGATATAGGTTGGCTTCAGCGAGCTCCAGGAATGCCTCCAGTTGAAGATGGAACAGAGAGGTT	5	A	C	NLL-01	20121625	T	G	1	0	0	1	0	1	1	1	1	1	0	1	1	1	1	1	1	1	1	1	1	0	0	1	1	1	1	1	1	1	1	1	1	0	1	1	1	1	1	1	2
LaDArT_SNP04960	TGCAGTAGAGAATAATATCATCAATTGATACTTGCCTTTGCACATAATGAGTTTGCATTTCCTCCGGAT	38	T	C	NLL-01	20240573	A	G	0	0	0	0	0	0	0	0	0	0	0	0	0	0	0	0	0	0	0	0	0	0	0	0	0	0	0	0	0	0	0	0	0	0	0	0	0	0	0	0	0
LaDArT_SNP07725	TGCAGTTTTTACCTTTCTCTTCGTTGCTTGGAGAAAGGGTATACCTTCCTTCCATTTTGGACTTTTGAT	21	C	T	NLL-01	20264021	G	A	0	0	0	0	0	0	0	0	0	0	0	0	0	0	0	0	0	0	0	0	0	0	0	0	0	0	0	0	0	0	0	0	0	0	0	0	0	0	2	0	0
LaDArT_SNP08983	TGCAGCCCAACAACATGGAACCACACAAATATGTCAAAAAATAGAGATATAATGACAATAAATTTTTCA	32	G	C	NLL-01	20264071	G	C	0	0	0	0	0	0	0	0	0	0	0	0	0	0	0	0	0	0	0	0	0	0	0	0	0	0	0	0	0	0	0	0	0	0	0	0	0	0	0	0	0
LaDArT_SNP18566	TGCAGGCTCACAATATGCAGCATCCTTATATGTCTATGCTTTGGTGCAAAGATCACAGAGGGTAGAATC	61	G	A	NLL-01	20305836	C	T	1	0	0	1	1	1	1	1	1	1	1	1	1	1	1	1	1	1	1	1	1	1	1	1	1	1	1	1	1	1	1	1	1	1	1	1	1	1	1	1	1
LaDArT_SNP09555	TGCAGTTGATATATATAGAACCAAATACCAGGTAATGTGATTTGAGTTATCATCACCAAAATTACAGAT	12	A	C	NLL-01	20315624	T	G	0	0	0	0	0	0	0	0	0	0	0	0	0	0	0	1	0	0	0	0	0	0	1	0	0	0	0	0	0	0	0	0	0	1	0	0	0	0	0	0	0
LaDArT_SNP12650	TGCAGCGTTATCGTTATTCACCGATAAAATGATGCCATATTTACTTGCATAATTACAATCTGATGCATC	6	G	A	NLL-01	20320005	C	T	0	0	0	0	0	0	0	0	0	0	0	0	0	0	0	0	0	0	0	0	0	0	0	0	0	0	0	0	0	0	0	0	0	0	0	0	0	0	0	0	0
LaDArT_SNP06991	TGCAGGACTTCGAAAAATCTCTTCAAGGTGCCTTTAGATTGCATTAGTCTTATTTACAATTGCAAATTC	10	C	T	NLL-01	20336673	C	T	0	0	0	0	0	0	0	0	0	0	0	0	0	0	0	0	0	0	0	0	0	0	0	0	0	0	0	0	0	0	0	0	0	0	0	0	0	0	0	0	0
LaDArT_SNP03425	TGCAGAAATAAAGTATGAAGTAACAAGAATTGCTGTAGTAGCAGACATCATATAGGTAAAGAATAGCTT	57	A	C	NLL-01	20423726	A	C	0	0	0	0	0	0	0	0	0	0	0	0	0	0	0	0	0	0	0	0	0	0	0	0	0	0	0	0	0	0	0	0	0	0	0	0	0	0	0	0	0
LaDArT_SNP17724	TGCAGGTTTTCAAACTGCCTGCCATACAGGAGATAGTGCTGCTCCGTACTACACAGCGAGAACTAAGAC	45	A	G	NLL-01	20430667	C	T	1	0	0	0	1	0	0	0	0	0	1	0	0	0	0	0	0	0	0	0	0	1	0	0	0	0	0	1	0	0	0	0	0	0	0	0	0	0	0	0	0
LaDArT_SNP08373	TGCAGCAGGACATTTTGGGCATGATGTTGATGAGATTGGGAGAGCCAGTTTTCTTGAAAATAGTGAAAC	15	T	C	NLL-01	20436573	A	G	1	0	0	0	NA	2	0	0	0	0	NA	0	0	0	0	0	0	0	0	0	0	NA	0	0	0	0	0	1	0	0	0	0	0	0	0	0	0	0	0	0	0
LaDArT_SNP08373	TGCAGCAGGACATTTTGGGCATGATGTTGATGAGATTGGGAGAGCCAGTTTTCTTGAAAATAGTGAAAC	15	T	C	NLL-01	20438987	A	G	1	0	0	0	NA	2	0	0	0	0	NA	0	0	0	0	0	0	0	0	0	0	NA	0	0	0	0	0	1	0	0	0	0	0	0	0	0	0	0	0	0	0
LaDArT_SNP09848	TGCAGCACCAGCGTCATCTGCCATGCTTTTCAAAGAGCAACAATTACAGATCGGAAGAGCGGTTCAGCA	5	C	T	NLL-01	20441665	G	A	0	0	0	0	0	0	0	0	0	0	0	0	0	0	0	0	0	0	0	0	0	0	0	0	0	0	0	0	0	0	0	0	0	0	0	0	0	0	0	0	0
LaDArT_SNP04773	TGCAGGTACCTATTTTTGTATTCAATGTGAAAAACCAAGTGAGTTTATGAAGTAAATATAATCATAAGT	38	G	T	NLL-01	20447721	G	T	0	0	0	0	NA	0	0	0	0	0	NA	0	0	0	0	0	0	0	0	0	0	NA	0	0	0	0	0	0	0	0	0	0	0	0	0	0	0	0	0	0	0
LaDArT_SNP07496	TGCAGTGGAAAAGGATGAGAAACAGAAAGGAAAAAAACTTGGGACATTTTATTCTATATCATTTACAGA	59	C	T	NLL-01	20449790	G	A	0	0	0	0	NA	0	0	0	0	0	0	0	0	0	0	0	0	0	0	0	0	NA	0	0	0	0	0	0	0	0	0	0	0	0	0	0	0	0	0	0	0
LaDArT_SNP08791	TGCAGATCATATAATACTCGTGCAATTGCTCCCCCTGTTCTTCCTCAATAACCATTTTCTTATGGTTCA	35	T	G	NLL-01	20467512	A	C	NA	0	0	0	NA	0	0	0	0	0	NA	0	0	0	0	0	0	0	0	0	0	NA	0	0	0	0	0	NA	0	0	0	0	0	0	0	0	0	0	0	0	0
LaDArT_SNP08792	TGCAGATCATATAATACTCGTGCAATTGCTCCCCCTGTTCTTCCTCAATAACCATTTTCTTATGGTTCA	8	A	T	NLL-01	20467539	T	A	1	0	0	0	1	0	0	0	0	0	1	0	0	0	0	0	0	0	0	0	0	1	0	0	0	0	0	1	0	0	0	0	0	0	0	0	0	0	0	0	2
LaDArT_SNP14436	TGCAGCTTATAAAATGTTTATCACTACAAAATTCCTCATCACTACAACAATATTGAGCAATTTATTTGT	23	C	A	NLL-01	20468674	C	A	1	0	0	0	1	0	0	0	0	0	1	0	0	0	0	0	0	0	0	0	0	1	0	0	0	0	0	1	0	0	0	0	0	0	0	0	0	0	0	0	2
LaDArT_SNP17216	TGCAGACCACGAATCATAGTAGCAGCAGCCGCCTTACAAATCACAAATCATAGTCAGACAGTGGATCCA	32	C	G	NLL-01	20502469	G	C	0	0	0	0	1	0	0	0	0	0	1	0	0	0	2	1	0	0	0	0	0	1	1	0	0	0	0	0	0	0	0	0	0	1	0	0	0	0	0	0	2
LaDArT_SNP17216	TGCAGACCACGAATCATAGTAGCAGCAGCCGCCTTACAAATCACAAATCATAGTCAGACAGTGGATCCA	32	C	G	NLL-01	20503942	G	C	0	0	0	0	1	0	0	0	0	0	1	0	0	0	2	1	0	0	0	0	0	1	1	0	0	0	0	0	0	0	0	0	0	1	0	0	0	0	0	0	2
LaDArT_SNP16679	TGCAGAAACATACCTTCCCATTTTACTACTATAAGACATTATAGTGAAGCATCCTTACAGATCGGAAGA	45	G	A	NLL-01	20507598	G	A	1	0	0	0	0	0	0	0	0	0	0	0	0	0	0	1	0	0	0	0	0	0	1	0	0	0	0	1	0	0	0	0	0	1	0	0	0	0	0	0	0
LaDArT_SNP08332	TGCAGAGGATCATGTTGGTCTGAGCCCTTATCTATCTTATGTCAGTGGGGCATTAGCTGGGTGTGCAGC	63	T	C	NLL-01	20511594	T	C	0	0	0	0	0	0	0	0	0	0	0	0	0	0	0	1	0	0	0	0	0	0	1	0	0	0	0	0	0	0	0	0	0	1	0	0	0	0	0	0	0
LaDArT_SNP16516	TGCAGTGGGAAGGTAAGCTAACACCTTTTTATTCTTCCTTGGAACTTCGTGCAAGTGATATTACTAAAT	64	C	T	NLL-01	20537856	T	C	0	0	0	0	0	0	0	0	0	0	0	0	0	0	0	0	0	0	0	0	0	0	0	0	0	0	0	0	0	0	0	0	0	0	0	0	0	0	0	0	0
LaDArT_SNP16516	TGCAGTGGGAAGGTAAGCTAACACCTTTTTATTCTTCCTTGGAACTTCGTGCAAGTGATATTACTAAAT	64	C	T	NLL-01	20539009	T	C	0	0	0	0	0	0	0	0	0	0	0	0	0	0	0	0	0	0	0	0	0	0	0	0	0	0	0	0	0	0	0	0	0	0	0	0	0	0	0	0	0
LaDArT_SNP03765	TGCAGAGCTAATACTGAATTTTCAATAGATCTTCACCAATATCTGAACTTTTTACAATAAAAAACAATG	10	G	A	NLL-01	20553068	T	C	0	0	0	1	1	1	1	1	1	1	1	1	1	1	1	0	1	1	1	1	1	1	0	1	1	1	1	0	1	1	1	1	1	0	1	1	1	1	1	1	1
LaDArT_SNP07550	TGCAGTTACTTTCGATGATTCAGAAAATGTGAAGTCACTGGATTCTGATCTTGAAAAAGAGAAGCAAGC	14	G	A	NLL-01	20553600	A	G	0	0	0	1	NA	1	1	1	1	1	NA	1	1	1	1	0	1	1	1	1	1	NA	0	1	1	1	1	0	1	1	1	1	1	0	1	1	1	1	1	1	1
LaDArT_SNP09908	TGCAGCGACTAAAGTAACTGATTTTGGTGATCTTGTTACAGATCGGAAGAGCGGTTCAGCAGGAATGCC	32	T	C	NLL-01	20610201	T	C	0	0	0	0	1	0	0	0	0	0	1	0	0	0	0	0	0	0	0	0	0	1	0	0	0	0	0	0	0	0	0	0	0	0	0	0	0	0	0	0	2
LaDArT_SNP03689	TGCAGACTATGATTACCATGAAGTTGGAAGGGGCATTTGTACAATTATTCACCATTGGTATTTTGTACT	53	A	G	NLL-01	20695859	T	C	2	0	0	0	0	0	0	0	0	0	0	0	0	0	0	0	0	0	0	0	0	0	0	0	0	0	0	0	0	0	0	0	0	0	0	0	0	0	0	0	0
LaDArT_SNP15583	TGCAGACAGGACATGAATCATTCTTGACAAGCCATTTGTCCACACATTTCAAATGGAATGTATGGTGAC	64	G	T	NLL-01	20696050	G	T	0	0	0	0	0	0	0	0	0	0	0	0	0	0	0	0	0	0	0	0	0	0	0	0	0	0	0	0	0	0	0	0	0	0	0	0	0	0	0	0	0
LaDArT_SNP03689	TGCAGACTATGATTACCATGAAGTTGGAAGGGGCATTTGTACAATTATTCACCATTGGTATTTTGTACT	53	A	G	NLL-01	20698038	T	C	2	0	0	0	0	0	0	0	0	0	0	0	0	0	0	0	0	0	0	0	0	0	0	0	0	0	0	0	0	0	0	0	0	0	0	0	0	0	0	0	0
LaDArT_SNP15583	TGCAGACAGGACATGAATCATTCTTGACAAGCCATTTGTCCACACATTTCAAATGGAATGTATGGTGAC	64	G	T	NLL-01	20698229	G	T	0	0	0	0	0	0	0	0	0	0	0	0	0	0	0	0	0	0	0	0	0	0	0	0	0	0	0	0	0	0	0	0	0	0	0	0	0	0	0	0	0
LaDArT_SNP04299	TGCAGCCTTTGGTGCGTTTGAGTAATGCACTGATACACATGTATGCCAGTTGTGGAATCATCGATGAAG	60	T	C	NLL-01	20701807	T	C	0	0	0	0	0	0	0	0	0	0	0	0	0	0	0	0	0	0	0	0	0	0	0	0	0	0	0	0	0	0	0	0	0	0	0	0	0	0	0	0	0
LaDArT_SNP04300	TGCAGCCTTTGGTGCGTTTGAGTAATGCACTGATACACATGTATGCCAGTTGTGGAATCATCGATGAAG	61	C	T	NLL-01	20701808	C	T	0	0	0	0	0	0	0	0	0	0	0	0	0	0	0	0	0	0	0	0	0	0	0	0	0	0	0	0	0	0	0	0	0	0	0	0	0	0	0	0	0
LaDArT_SNP16299	TGCAGGGTATCTTGTGCTCCTGTCGAACATATATGCTTTTGCTAAAAGGTGGCAGGATGTGATTACTGT	21	G	A	NLL-01	20702306	G	A	0	0	0	0	0	0	0	0	0	0	0	0	0	0	0	1	0	0	0	0	0	0	1	0	0	0	0	0	0	0	0	0	0	1	0	0	0	0	0	0	0
LaDArT_SNP16300	TGCAGGGTATCTTGTGCTCCTGTCGAACATATATGCTTTTGCTAAAAGGTGGCAGGATGTGATTACTGT	24	G	A	NLL-01	20702309	G	A	0	0	0	0	0	0	0	0	0	0	0	0	0	0	0	NA	0	0	0	0	0	0	NA	0	0	0	0	0	0	0	0	0	0	NA	0	0	0	0	0	0	0
LaDArT_SNP06073	TGCAGAACAAGGATCCTTGTTTGTGCTCTATAATTTTTCATCCTGTTCAATCCACTAGAAATGACATAT	44	G	A	NLL-01	20703146	G	A	0	0	0	0	0	0	0	0	0	0	0	0	0	0	0	NA	0	0	0	0	0	0	NA	0	0	0	0	0	0	0	0	0	0	NA	0	0	0	0	0	0	0
LaDArT_SNP12508	TGCAGTTTAGTTGGTTCAGAAAGCATTTATCTCCTCTCTTTTTTCACACCATTTCTTTACAGATCGGAA	21	A	G	NLL-01	20725359	A	G	0	0	0	0	1	0	0	0	0	0	1	0	0	0	0	0	0	0	0	0	0	1	0	0	0	0	0	0	0	0	0	0	0	0	0	0	0	0	0	0	2
LaDArT_SNP15267	TGCAGTAACATATTTCTGCGGGCATGATATCTGCACATTTGCAGTTACAGATCGGAAGAGCGGTTCAGC	18	C	G	NLL-01	20755944	C	G	1	0	0	1	1	1	1	1	1	1	1	1	1	1	1	0	1	1	1	1	1	1	0	1	1	1	1	1	1	1	1	1	1	0	1	1	1	1	1	1	1
LaDArT_SNP15087	TGCAGCAACTTCCAAACCAACCATAACAAAGAATATTACAGATCGGAAGAGCGGTTCAGCAGGAATGCC	30	G	T	NLL-01	20763795	G	T	0	0	0	0	0	0	0	0	0	0	0	0	0	0	0	0	0	0	0	0	0	0	0	0	0	0	0	0	0	0	0	0	0	0	0	0	0	0	0	0	0
LaDArT_SNP05011	TGCAGTATGAAAAGATGCACGACACAAATAGTACCATTTTCATTGTCCCTTAGGTACAATAGCACCTCC	26	A	G	NLL-01	20804393	T	C	0	0	0	0	1	0	0	0	0	0	1	0	0	0	0	0	0	0	0	0	0	1	0	0	0	0	0	0	0	0	0	0	0	0	0	0	0	0	0	0	0
LaDArT_SNP16125	TGCAGCTGGCAAAGGAAACCACTTTCTAGAATCTGTTTACTACTGATATATACAATCCTACTCAATTGA	60	C	T	NLL-01	20833427	G	A	0	0	0	0	0	0	0	0	0	0	0	0	0	0	0	1	0	0	0	0	0	0	1	0	0	0	0	0	0	0	0	0	0	1	0	0	0	0	0	0	0
LaDArT_SNP16124	TGCAGCTGGCAAAGGAAACCACTTTCTAGAATCTGTTTACTACTGATATATACAATCCTACTCAATTGA	30	G	A	NLL-01	20833457	T	C	0	0	0	0	0	0	0	0	0	0	0	0	0	0	0	NA	0	0	0	0	0	0	NA	0	0	0	0	0	0	0	0	0	0	NA	0	0	0	0	0	0	0
LaDArT_SNP06503	TGCAGATTTTCCGCAACCACCAAAGATGAATAGCCGTTTACCAACAACTGCTGCACTATGTCCCTCACG	60	T	A	NLL-01	20842778	T	A	0	0	0	0	1	0	0	0	0	0	2	0	0	0	0	1	0	0	0	0	0	1	1	0	0	0	0	0	0	0	0	0	0	1	0	0	0	0	0	0	0
LaDArT_SNP12862	TGCAGGTGTTTGGGACCAACAACCATCTCTTCCTTTACGTTGGCACATGTGTGGTGCTCTTCCCAAACA	38	G	A	NLL-01	20868173	C	T	0	0	0	0	0	0	0	0	0	0	0	0	0	0	0	0	0	0	0	0	0	0	0	0	0	0	0	0	0	0	0	0	0	0	0	0	0	0	0	0	0
LaDArT_SNP17800	TGCAGTGAAGAAGGTGTTGTTGTACCTGAGCCAGTTGCAGCTGTGTCGATTCCTGGCGAGCCAATGGAC	56	T	C	NLL-01	20882366	G	A	0	0	0	0	1	0	0	0	0	0	1	0	0	0	0	1	0	0	0	0	0	1	1	0	0	0	0	0	0	0	0	0	0	1	0	0	0	0	0	0	2
LaDArT_SNP16471	TGCAGTCTTTGATATAAGACCAAATTTTGCACATTCGGATTTACCCAGCCAATCTTTGGAAAACTTTTC	23	A	G	NLL-01	20916402	T	C	0	0	0	0	0	0	0	0	0	0	0	0	0	0	0	0	0	0	0	0	0	0	0	0	0	0	0	0	0	0	0	0	0	0	0	0	0	0	0	0	0
LaDArT_SNP10541	TGCAGCACCACCAACCCTCTTACAGAAGACAATAGGTCTAATACAAAAGAGATAATGATGAAATAGAGT	23	A	T	NLL-01	20916445	A	T	0	0	0	0	1	0	0	0	0	0	1	0	0	0	0	1	0	0	0	0	0	1	1	0	0	0	0	0	0	0	0	0	0	1	0	0	0	0	0	0	2
LaDArT_SNP10542	TGCAGCACCACCAACCCTCTTACAGAAGACAATAGGTCTAATACAAAAGAGATAATGATGAAATAGAGT	44	A	G	NLL-01	20916466	A	G	0	0	0	0	NA	0	0	0	0	0	NA	0	0	0	0	NA	0	0	0	0	0	NA	NA	0	0	0	0	0	0	0	0	0	0	NA	0	0	0	0	0	0	0
LaDArT_SNP14084	TGCAGAGGCTGGTGCCCAGGATGAAGAACTAGAAAACGAAGAAACATTTTTTCTCAAGAAAGAATTCCA	52	C	G	NLL-01	20919478	G	C	0	0	0	0	0	0	0	0	0	0	0	0	0	0	0	0	0	0	0	0	0	0	0	0	0	0	0	0	0	0	0	0	0	0	0	0	0	0	0	0	0
LaDArT_SNP14084	TGCAGAGGCTGGTGCCCAGGATGAAGAACTAGAAAACGAAGAAACATTTTTTCTCAAGAAAGAATTCCA	52	C	G	NLL-01	20920968	G	C	0	0	0	0	0	0	0	0	0	0	0	0	0	0	0	0	0	0	0	0	0	0	0	0	0	0	0	0	0	0	0	0	0	0	0	0	0	0	0	0	0
LaDArT_SNP14417	TGCAGCTGAGGCAATAGAAAAGGGGAAACATGGCAAGGGAAACAAGCTTTTATTTCCGTCTTCCATGGA	9	G	A	NLL-01	20996171	C	T	0	0	0	0	0	0	0	0	0	0	0	0	0	2	0	0	0	0	0	0	0	0	0	0	0	0	0	0	0	0	0	0	0	0	0	0	0	0	0	0	0
LaDArT_SNP07973	TGCAGCACACATCTTTTGCAAATTTGACAAATAAGCACTAACCATATAGTTACAGATCGGAAGAGCGGT	23	T	A	NLL-01	21028284	T	A	0	0	0	0	0	0	0	0	0	0	0	0	0	0	0	0	0	0	0	0	0	0	0	0	0	0	0	0	0	0	0	0	0	0	0	0	0	0	0	0	0
LaDArT_SNP09522	TGCAGTTATTTTTAGTGGACCTATATTGGAGTATGGTTTTGAAGCTGAGTAAGAAGTGAAACTTGAGGC	55	G	T	NLL-01	21029040	G	T	0	0	0	0	1	0	0	0	0	0	1	0	0	0	0	0	0	0	0	0	0	1	0	0	0	0	0	0	0	0	0	0	0	0	0	0	0	0	0	0	2
LaDArT_SNP18906	TGCAGAAGAATAGGTCAATAAAAACATCATGAAATTTTCAAGTCAACATTCTGAGAAACACGAAGGTAA	36	T	C	NLL-01	21063029	A	G	0	0	0	0	1	0	0	0	0	0	1	0	0	0	0	0	0	0	0	0	0	1	0	0	0	0	0	0	0	0	0	0	0	0	0	0	0	0	0	0	2
LaDArT_SNP05915	TGCAGCTTTGGTTGTTATGGGAGTTGTTACTCATTGGTGAACCGATTCTCATCATTGCACCTACACCTC	52	C	A	NLL-01	21069222	C	A	0	0	0	0	0	0	0	0	0	0	0	0	0	0	0	0	0	0	0	0	0	0	0	0	0	0	0	0	0	0	0	0	0	0	0	0	0	0	0	0	0
LaDArT_SNP07291	TGCAGTAGAAGGTGCGGTCCAAACGGAATGAAGAGGAGCAGTGGTAGCATAATAATCATCATCATCTTC	16	G	T	NLL-01	21074473	C	A	0	0	0	0	1	0	0	0	0	0	1	0	0	0	0	0	0	0	0	0	0	1	0	0	0	0	0	0	0	0	0	0	0	0	0	0	0	0	0	0	2
LaDArT_SNP12272	TGCAGCCAGTACACTAAAGATATCTTCCCTCGAGTCATGTTTTGCCAATAAGTCAGCGCACTGATTAGC	56	A	C	NLL-01	21256021	G	T	0	0	0	1	1	1	2	1	1	1	1	1	1	1	1	1	1	1	1	1	1	1	1	1	1	1	1	0	1	1	1	1	1	1	1	1	1	1	1	1	2
LaDArT_SNP10401	TGCAGGCAAGGAATGCTGGGACCGGGAAAGGATAATGGTTTTGAAGTTCATTTAGAGAAAGCAGATTTA	34	A	T	NLL-01	21287569	A	T	0	0	0	0	0	0	0	0	0	0	0	0	0	0	0	0	0	0	0	0	0	0	0	0	0	0	0	0	0	0	0	0	0	0	0	0	0	0	0	0	0
LaDArT_SNP12453	TGCAGATGTTTCACCCCAATAAGCAATTCAGCAAACAACATCTTACAGATCGGAAGAGCGGTTCAGCAG	18	A	G	NLL-01	21375202	A	G	0	0	0	0	0	0	0	0	0	0	0	0	0	0	0	0	0	0	0	0	0	0	0	0	0	0	0	0	0	0	0	0	0	0	0	0	0	0	0	0	0
LaDArT_SNP09247	TGCAGGGGTAATATTTCCTGTACATGAACCCAATGTTGTGCCTCTCTTTCTTTCCCAAATTGATAGGGC	35	T	C	NLL-01	21442361	A	G	0	0	0	0	0	0	0	0	0	0	0	0	0	0	0	0	0	0	0	0	0	0	0	0	0	0	0	0	0	0	0	0	0	0	0	0	0	0	0	0	0
LaDArT_SNP01200	TGCAGAAGAAATGTTCTGTATATATATCTCTTTGTTTGGAGAAGCTGTTGTCTGAGTCTTTTGTACTGT	9	A	T	NLL-01	21471259	T	A	0	0	0	0	1	0	0	0	0	0	1	1	1	1	1	0	1	NA	0	0	1	1	0	1	0	1	0	0	0	1	1	1	0	1	0	0	0	0	0	0	2
LaDArT_SNP00924	TGCAGAAAGGCAAGCCCGCTATCTTGTAGCCGATTCTCTCGAATGCAGGTTACAGATCGGAAGAGCGGT	27	A	G	NLL-01	21471292	A	G	0	0	0	0	NA	0	0	0	0	0	NA	NA	NA	NA	NA	0	NA	0	0	0	NA	NA	0	NA	0	NA	0	0	0	NA	NA	NA	0	NA	0	0	0	0	0	0	0
LaDArT_SNP16435	TGCAGTCAAGCAATGACACATTTTGTGAGCTTATGCTCTGAATTTTTTGTTGGTTTGTGTGCTTGATGC	42	A	T	NLL-01	21546755	T	A	0	0	0	0	NA	0	0	0	0	0	0	0	0	NA	0	NA	0	0	0	0	NA	0	0	0	0	0	0	0	0	0	0	0	0	0	0	0	0	0	0	0	0
LaDArT_SNP12045	TGCAGCTGTCAGCTTCGGCAGATTTGTTGCTGCAAAAAAGATTGAAATGATCGTAAGGCACAAAGGTGC	57	G	A	NLL-01	21548734	C	T	0	0	0	0	0	0	0	0	0	0	0	0	0	0	0	0	0	0	0	0	0	0	0	0	0	0	0	0	0	0	0	0	0	0	0	0	0	0	0	0	0
LaDArT_SNP00109	TGCAGGAAATGGAGTGCATGATGTAAAACCAAAAAAATTTACTTGTCAGCTATGAACATCGCACAGGAA	32	A	G	NLL-01	21558879	T	C	0	0	0	0	1	0	0	0	0	0	1	1	1	1	1	0	1	0	0	0	1	1	0	1	0	1	0	0	1	1	1	1	0	1	0	0	0	0	0	0	2
LaDArT_SNP04757	TGCAGGTAAAATTCGCCTATATGGAACTCAGTTCGCCAGCTTAGCCACTCCTCATGGTCGGGAATATGA	59	G	C	NLL-01	21635370	C	G	0	0	0	0	NA	0	0	0	0	0	NA	0	0	0	0	0	0	0	0	0	0	NA	0	0	0	0	0	0	0	0	0	0	0	0	0	0	0	0	0	0	0
LaDArT_SNP01556	TGCAGATGGCTTGCCACATTCTCCCTTGTAAGCCCTTCGACATTCATCAAGTCAAGTATTTTCTTAGGA	53	A	G	NLL-01	21687919	T	C	0	0	0	0	NA	0	0	0	0	0	NA	NA	NA	NA	NA	0	NA	0	0	0	NA	NA	0	NA	0	NA	0	0	NA	NA	NA	NA	0	NA	0	0	0	0	0	0	0
LaDArT_SNP01555	TGCAGATGGCTTGCCACATTCTCCCTTGTAAGCCCTTCGACATTCATCAAGTCAAGTATTTTCTTAGGA	20	C	T	NLL-01	21687952	G	A	0	0	0	0	1	0	0	0	0	0	1	1	1	1	1	0	1	0	0	0	1	1	0	1	0	1	0	0	1	1	1	1	0	1	0	0	0	0	0	0	2
LaDArT_SNP01575	TGCAGTTACACCCTCTTCAACTGCATCAGCAAATGCTTCCAACTTTGTTCTCTCCCTTGTAGCAATCTT	41	G	A	NLL-01	21696669	A	G	0	0	0	1	0	1	1	1	1	1	0	0	0	0	0	1	0	0	1	1	0	0	1	0	1	0	1	0	0	0	0	0	1	0	1	1	1	1	1	1	0
LaDArT_SNP17246	TGCAGAGATCTCTTCAATTCCATGATCACAATGACCGATGTATAATTACCGAACAGTTGTAGTTGTATG	29	A	G	NLL-01	21723527	A	G	NA	0	0	1	0	1	1	1	1	1	0	NA	NA	NA	NA	0	NA	NA	1	1	NA	0	1	NA	1	NA	1	NA	NA	NA	NA	0	1	0	1	1	1	1	1	1	0
LaDArT_SNP04894	TGCAGTAACTGGGGTTAGTCCAATTCTCATATTTTCCCTATGACTATTCTTTACTGGTTCCGGCGTTCC	60	C	T	NLL-01	21741096	C	T	0	0	0	0	0	0	0	0	0	0	0	0	0	0	0	0	0	0	0	0	0	0	0	0	0	0	0	0	0	0	0	0	0	0	0	0	0	0	0	0	0
LaDArT_SNP11184	TGCAGCGTCTATACATGCCTGAAATCTGAAGCAACTGATAAGGTGGTCGTTCGTTACAGATCGGAAGAG	48	G	A	NLL-01	21758889	C	T	0	0	0	0	0	0	0	0	0	0	0	0	0	0	0	0	0	0	0	0	0	0	0	0	0	0	0	0	0	0	0	0	0	0	0	0	0	0	0	0	0
LaDArT_SNP00788	TGCAGTAAAGTTTTCATCCACATTGCAATTAGCTTTGGGTTCCTTTGACAAATTATAACTCCCAGTTTA	6	C	A	NLL-01	21811946	A	C	0	0	0	0	0	0	0	0	0	0	0	1	1	1	1	0	1	0	0	0	1	0	0	1	0	1	0	0	1	1	1	1	0	1	0	0	0	0	0	0	0
LaDArT_SNP11233	TGCAGGTAATGATCATTAGGGACACACTTGGAAGCGTCTATTTACAGATCGGAAGAGCGGTTCAGCAGG	39	A	T	NLL-01	21813468	T	A	0	0	0	0	0	0	0	0	0	0	0	0	0	0	0	0	0	0	0	0	0	0	0	0	0	0	0	0	0	0	0	0	0	0	0	0	0	0	0	0	0
LaDArT_SNP02588	TGCAGATTATTTTGGATTATTCAGTAAGTCATATTTATTTTGGATTTTGTCTGTCAGAATCGTAAACGA	55	G	A	NLL-01	21853244	A	G	0	0	0	0	0	0	0	0	0	0	0	1	1	1	1	1	1	0	0	0	1	0	0	1	0	1	0	0	1	1	1	1	0	1	0	0	0	0	0	0	0
LaDArT_SNP02096	TGCAGTCCCAACTCGAATGGGAGGGGAAGACAATATTTTGAACCACCTGGTTACAAGGATGAGTCTGAA	49	G	A	NLL-01	21866574	C	T	0	0	0	0	0	0	0	0	0	0	0	NA	NA	NA	NA	0	NA	0	0	0	NA	0	0	NA	0	NA	0	0	NA	NA	NA	NA	0	NA	0	0	0	0	0	0	0
LaDArT_SNP02095	TGCAGTCCCAACTCGAATGGGAGGGGAAGACAATATTTTGAACCACCTGGTTACAAGGATGAGTCTGAA	14	G	T	NLL-01	21866609	C	A	0	0	0	0	0	0	0	0	0	0	0	1	1	1	1	0	1	0	0	0	1	0	0	1	0	1	0	0	1	1	1	1	0	1	0	0	0	0	0	0	0
LaDArT_SNP17631	TGCAGGATCACACATGGATTTGATTGGCTAGCTAAGTTTTTTCATCTCTCCTTTTGAGAGAGTTCATCT	8	C	T	NLL-01	21866628	C	T	0	0	0	0	0	0	0	0	0	0	0	0	0	0	0	0	0	0	0	0	0	0	0	0	0	0	0	0	0	0	0	0	0	0	0	0	0	0	0	0	0
LaDArT_SNP17630	TGCAGGATCACACATGGATTTGATTGGCTAGCTAAGTTTTTTCATCTCTCCTTTTGAGAGAGTTCATCT	37	T	A	NLL-01	21866657	T	A	0	0	0	0	0	0	0	0	0	0	0	0	0	0	0	0	0	0	0	0	0	0	0	0	0	0	0	0	0	0	0	0	0	0	0	0	0	0	0	0	0
LaDArT_SNP05612	TGCAGCAAAAATGAATGAGTGATTACAACTTTAGTATACCAACTATTTACAGATCGGAAGAGCGGTTCA	32	A	T	NLL-01	21879373	T	A	1	0	0	0	0	0	0	1	0	1	0	0	0	0	0	0	0	1	2	0	0	0	0	0	0	0	0	1	0	0	0	0	0	0	0	0	0	0	0	0	2
LaDArT_SNP03082	TGCAGCTGAAATCTGTTATTGGCACAGTTGGAGAAGTAAATGCGCTATGGTTGGGGGTTGTACCCTTCT	27	T	G	NLL-01	21880280	A	C	0	0	0	0	0	0	0	NA	0	NA	0	1	1	1	1	0	1	0	0	0	1	0	0	1	0	1	0	0	1	1	1	1	0	1	0	0	0	0	0	0	0
LaDArT_SNP03081	TGCAGCTGAAATCTGTTATTGGCACAGTTGGAGAAGTAAATGCGCTATGGTTGGGGGTTGTACCCTTCT	19	T	G	NLL-01	21880288	A	C	0	0	0	0	0	0	0	1	0	1	0	NA	NA	NA	NA	0	NA	0	2	0	NA	0	0	NA	0	NA	0	0	NA	NA	NA	NA	0	NA	0	0	0	0	0	0	0
LaDArT_SNP17092	TGCAGACATGAACAAACCACCTGATGATACCTTACAGATCGGAAGAGCGGTTCAGCAGGAATGCCGAGA	8	C	T	NLL-01	21885032	A	G	1	0	0	0	1	2	0	NA	0	NA	1	1	1	1	1	1	1	1	0	0	1	1	0	1	0	1	0	1	1	1	1	1	0	1	0	0	0	0	0	0	1
LaDArT_SNP01831	TGCAGAAGGACAAATTATTTGGATGATTCGAGATAAATGACTCTAGATATTCCAGTACTAGTTAGTAGT	42	C	G	NLL-01	21885079	C	G	0	0	0	0	0	0	0	NA	0	NA	0	1	1	1	2	0	1	0	0	0	1	0	0	1	0	1	0	0	1	1	1	1	0	1	0	0	0	0	0	0	0
LaDArT_SNP04277	TGCAGCCTCCTCTACCATACTTCTTCATAACTATCTCATATCTAAATCACATTAGGTATAGATGAATGA	19	C	T	NLL-01	21897319	G	A	NA	0	0	0	0	0	0	0	0	0	0	0	0	0	0	0	0	NA	0	0	0	0	0	0	0	0	0	NA	0	0	0	0	0	0	0	0	0	0	0	0	0
LaDArT_SNP02030	TGCAGTGAAGAGAAAGGAGTTCCAGATGAGTCTGACCATTTCATGATGGACCCTGCTCCTTTTGTGTCT	55	C	T	NLL-01	21917233	C	T	1	0	0	0	1	0	0	1	0	1	1	1	1	1	1	1	1	1	2	0	1	1	2	1	0	1	0	1	1	1	1	1	0	1	0	0	0	0	0	0	1
LaDArT_SNP07165	TGCAGGTCAGATGGATATAGCTATTTTACTAGAACGTATACAACAATCGAAGCTTGAAGATCACGATCT	48	G	C	NLL-01	21917508	C	G	0	0	0	0	0	0	0	0	0	0	0	0	0	0	0	0	0	0	0	0	0	0	0	0	0	0	0	0	0	0	0	0	0	0	0	0	0	0	0	0	0
LaDArT_SNP01474	TGCAGCTCATGGACACCATGAGGTACTCAATTCAACCACCTCCAATCTTCATGCTTTTTCGGTATCATC	35	T	C	NLL-01	21927399	G	A	0	0	0	1	0	1	2	NA	1	NA	0	0	0	0	0	1	0	0	1	1	0	0	1	0	1	0	1	0	0	0	0	0	1	0	1	1	1	1	1	1	0
LaDArT_SNP00192	TGCAGTGCACCCATAACTAGAATAGTCCTACTAATACTATATACTCTTACAGATCGGAAGAGCGGTTCA	40	G	A	NLL-01	21950464	T	C	0	0	0	1	NA	1	1	0	1	0	NA	NA	NA	NA	NA	0	NA	0	2	1	NA	NA	1	NA	1	NA	1	0	NA	NA	NA	NA	1	NA	1	1	1	1	1	1	0
LaDArT_SNP00462	TGCAGTAGGAAAAAACTTTTACCATATCAAAACTCATTTAGGAATGAAGATTGTCTCTCATGTTCCCAA	53	T	C	NLL-01	21972406	A	G	NA	0	0	0	NA	0	0	0	0	0	NA	0	0	0	0	0	0	NA	0	0	0	NA	0	0	0	0	0	NA	0	0	0	0	0	0	0	0	0	0	0	0	NA
LaDArT_SNP05738	TGCAGGTTGATGTGGCGAAAATTCATGTGTTCTTTCACAAGCCCTATTATTTACAGATCGGAAGAGCGG	15	C	T	NLL-01	21982775	C	T	0	0	0	0	1	0	0	0	0	0	1	0	0	0	0	0	0	0	0	0	0	1	0	0	0	0	0	0	0	0	0	0	0	0	0	0	0	0	0	0	2
LaDArT_SNP08689	TGCAGACTATATCCTTTTCAGAGCAAAATAAAGTTGTGGAGAATGTATTGGGAACTGTCGGTCCTGTTG	23	C	A	NLL-01	22021624	G	T	0	0	0	0	0	0	0	0	0	0	0	0	0	0	0	0	0	0	0	0	0	0	0	0	0	0	0	0	0	0	0	0	0	0	0	0	0	0	0	0	0
LaDArT_SNP08688	TGCAGACTATATCCTTTTCAGAGCAAAATAAAGTTGTGGAGAATGTATTGGGAACTGTCGGTCCTGTTG	21	A	T	NLL-01	22021626	T	A	0	0	0	0	0	0	0	0	0	0	0	0	0	0	0	0	0	0	0	0	0	0	0	0	0	0	0	0	0	0	0	0	0	0	0	0	0	0	0	0	0
LaDArT_SNP14168	TGCAGATGTAACATACACCAATATCCTATAAAAACATACAATTCCTAAGTCTAATTTAGCCAAATCAAT	20	G	A	NLL-01	22050987	T	C	0	0	0	0	0	0	0	0	0	0	0	0	0	0	0	0	0	0	0	0	0	0	0	0	0	0	0	0	0	0	0	0	0	0	0	0	0	0	0	0	0
LaDArT_SNP08912	TGCAGCACTTTTACTGTAAGTGTTGTTGGTACTATATTTTCCTGCTTCATTATGATTTCCTGGCATCTT	61	G	A	NLL-01	22082520	G	A	0	0	0	0	1	0	0	0	0	0	1	0	0	0	0	0	0	0	0	0	0	1	0	0	0	0	0	0	0	0	0	0	0	0	0	0	0	0	0	0	2
LaDArT_SNP10010	TGCAGTACTTTTTGATTTGACTGATAAGCACAAAAGCTTACAGATCGGAAGAGCGGTTCAGCAGGAATG	11	T	C	NLL-01	22084315	T	C	0	0	0	0	0	0	0	0	0	0	0	0	0	0	0	0	0	0	0	0	0	0	0	0	0	0	0	0	0	0	0	0	0	0	0	0	0	0	0	0	0
LaDArT_SNP15892	TGCAGCAGCAGCACCAAGAAACATAAACAGAACTATAGTGTCAAATCCACCTCCAATACCCACAGCTGC	57	G	A	NLL-01	22238783	T	C	0	0	0	0	0	0	0	0	0	0	0	0	0	0	0	0	0	0	0	0	0	NA	0	0	0	0	0	0	0	0	0	0	0	0	0	0	0	0	0	0	0
LaDArT_SNP01586	TGCAGAGGAAGGCATTTTTACCGGAACACGTCGCTTTGATGCAGGGCCTAGCTCATATAGTACTTCATT	10	G	T	NLL-01	22250097	G	T	1	0	0	0	1	0	0	1	0	1	1	1	1	1	1	1	1	1	2	0	1	1	0	1	0	1	0	1	1	1	1	1	0	1	0	0	0	0	0	0	1
LaDArT_SNP15575	TGCAGACACACAAGATAATTCGTCAAGCTGCTTAGTTTACTCTGAATCGATCAGGTCAGAAAAACTTTC	47	T	C	NLL-01	22308289	C	T	0	0	0	0	0	0	0	0	0	0	0	0	0	0	0	0	0	0	0	0	0	0	0	0	0	0	0	0	0	0	0	0	0	0	0	0	0	0	0	0	0
LaDArT_SNP05001	TGCAGTATATTTATATATGAATAACATCTATTGTCTCATTTTCTTTATCATGCAATGCCTCATCCTCTT	21	T	A	NLL-01	22324600	A	T	0	0	0	0	0	0	0	0	0	0	0	0	0	0	0	0	0	0	0	0	0	0	0	0	0	0	0	0	0	0	0	0	0	0	0	0	0	0	0	0	0
LaDArT_SNP14256	TGCAGCAGCAAGAGCACTGGACAGCTTTGGCGTGAGTAACTCATTTACTTATTCTCTTGGCCTTTCCAT	62	T	A	NLL-01	22407624	T	A	0	0	0	0	0	0	0	0	0	0	0	0	0	0	0	0	0	0	0	0	0	0	0	0	0	0	0	0	0	0	0	0	0	0	0	0	0	0	0	0	0
LaDArT_SNP09256	TGCAGGTAAAAGTAGTTTCTATTGCAACTTGCAAAGCTGGTTGAAATTCTGACAAGGACATGCTTTTGC	31	C	A	NLL-01	22465286	G	T	0	0	0	0	0	0	0	0	0	0	0	0	0	0	0	0	0	0	0	0	0	0	0	0	0	0	0	0	0	0	0	0	0	0	0	0	0	0	0	0	0
LaDArT_SNP12745	TGCAGCTTTTATGCTAAGTTGCCTAGAACACAGGAAGAAATTTACAGATCGGAAGAGCGGTTCAGCAGG	32	G	C	NLL-01	22560220	G	C	0	0	0	0	0	0	0	0	0	0	0	0	0	0	0	0	0	0	0	0	0	0	0	0	0	0	0	0	0	0	0	0	0	0	0	0	0	0	0	0	0
LaDArT_SNP12533	TGCAGATGCTGGCAATATGCAAGCGGGGCTCTACAAACCAAAGGGAATGGGGAAAAAACTAGTTACATA	52	A	G	NLL-01	22592157	A	G	0	0	0	0	1	0	0	0	0	0	1	0	0	0	0	1	0	0	0	0	0	1	0	0	0	0	0	0	0	0	0	0	0	0	0	0	0	0	0	0	2
LaDArT_SNP16504	TGCAGTGCTCTGTGGACAGCTTTTCTCAGTTTCTTCATCTTCAAAATTCCATCAGGGTGCTGCCACAGG	26	T	C	NLL-01	22600300	C	T	0	0	0	0	0	0	0	0	0	0	0	0	0	0	0	0	0	0	0	0	0	0	0	0	0	0	0	0	0	0	0	0	0	0	0	0	0	0	0	0	0
LaDArT_SNP00376	TGCAGAAGCACAATAAGCAGACAACGCTGCTGACGTGTCGCCGGTCGAGGCACAACCCACCCCATATAC	42	G	A	NLL-01	22605776	G	A	1	0	0	0	0	0	0	0	0	0	0	0	0	0	0	0	0	0	0	0	0	0	0	0	0	0	0	1	0	0	0	0	0	0	0	0	0	0	0	0	2
LaDArT_SNP00771	TGCAGTTCGTCTGCAATCTATTTTGCGAGGTGACCTTAGTTTTATGTAACATGTTTGCTTAGATTTTTG	60	T	A	NLL-01	22616613	A	T	1	0	0	1	1	1	1	0	1	0	1	1	1	1	1	1	1	1	2	1	1	1	1	1	1	1	1	1	1	1	1	1	1	1	1	1	1	1	1	1	1
LaDArT_SNP04064	TGCAGCACCCACCCATAAGCAAAATTTGTAACCTCTTGTCAGTAAATTGGAGATATAATTTTGAAAACA	34	C	A	NLL-01	22773315	G	T	0	0	0	0	0	0	0	0	0	0	0	0	0	0	0	NA	0	0	0	0	0	0	0	0	0	0	0	0	0	0	0	0	0	0	0	0	0	0	0	0	0
LaDArT_SNP12070	TGCAGATGATAACCACTACAATCATCCAACTTCCCGACTAGAAGAATGGTTGAGGAAAATCCTTGTAAA	7	G	A	NLL-01	22905487	G	A	0	0	0	0	0	0	0	0	0	0	0	0	0	0	0	0	0	0	0	0	0	0	0	0	0	0	0	0	0	0	0	0	0	0	0	0	0	0	0	0	0
LaDArT_SNP12067	TGCAGATGATAACCACTACAATCATCCAACTTCCCGACTAGAAGAATGGTTGAGGAAAATCCTTGTAAA	33	C	T	NLL-01	22905513	C	T	0	0	0	0	0	0	0	0	0	0	0	0	0	0	0	0	0	0	0	0	0	0	0	0	0	0	0	0	0	0	0	0	0	0	0	0	0	0	0	0	0
LaDArT_SNP12068	TGCAGATGATAACCACTACAATCATCCAACTTCCCGACTAGAAGAATGGTTGAGGAAAATCCTTGTAAA	35	G	A	NLL-01	22905515	G	A	0	0	0	0	0	0	0	0	0	0	0	0	0	0	0	0	0	0	0	0	0	0	0	0	0	0	0	0	0	0	0	0	0	0	0	0	0	0	0	0	0
LaDArT_SNP12069	TGCAGATGATAACCACTACAATCATCCAACTTCCCGACTAGAAGAATGGTTGAGGAAAATCCTTGTAAA	53	G	C	NLL-01	22905533	G	C	0	0	0	0	0	0	0	0	0	0	0	0	0	0	0	0	0	0	0	0	0	0	0	0	0	0	0	0	0	0	0	0	0	0	0	0	0	0	0	0	0
LaDArT_SNP11386	TGCAGCCTTCTTTTTGGGATCAGGTTCCTTCTTTATACCATTCTTTTGGACCTTACCAAGCTTACAGAT	21	A	T	NLL-01	22980175	T	A	0	0	0	0	1	0	0	0	0	0	1	0	0	0	0	1	0	0	0	0	0	1	0	0	0	0	0	0	0	0	0	0	0	0	0	0	0	0	0	0	2
LaDArT_SNP14648	TGCAGGTTGATGTTGTTATAAGTTTGCTGCCTGCTAGTTGTCACATTATAGTAGCAAAAGCTTGCATTG	59	G	A	NLL-01	22980793	G	A	0	0	0	0	1	0	0	0	0	0	1	0	0	0	0	1	0	0	0	0	0	1	0	0	0	0	0	0	0	0	0	0	0	0	0	0	0	0	0	0	2
LaDArT_SNP04856	TGCAGGTTTGGGAGATTGTGCTGATGGAGATGGAAGGGCTACAACAACAAGCACATAAATTATAGTTGC	53	C	T	NLL-01	22997698	C	T	0	0	0	0	1	0	0	0	0	0	1	0	0	0	0	0	0	0	0	0	0	1	0	0	0	0	0	0	0	0	0	0	0	0	0	0	0	0	2	0	2
LaDArT_SNP08137	TGCAGGTTATACAATGATTCCAGCTTCTGCTACTTGTTATTTACAGATCGGAAGAGCGGTTCAGCAGGA	16	A	C	NLL-01	23012586	T	G	0	0	0	0	0	0	0	0	0	0	0	0	0	0	0	0	0	0	0	0	0	0	0	0	0	0	0	0	0	0	0	0	0	0	0	0	0	0	0	0	0
LaDArT_SNP10338	TGCAGAAAAGGTAGCTCTTTGTCGAAAGATGACATGATAAATGAATATTGCCGAAGTTGTGCTTTTATT	23	G	A	NLL-01	23024102	G	A	0	0	0	0	NA	0	0	0	0	0	NA	0	0	0	0	0	0	0	0	0	0	NA	0	0	0	0	0	0	0	0	0	0	0	0	0	0	0	0	0	0	0
LaDArT_SNP10339	TGCAGAAAAGGTAGCTCTTTGTCGAAAGATGACATGATAAATGAATATTGCCGAAGTTGTGCTTTTATT	37	T	A	NLL-01	23024116	T	A	0	0	0	0	1	0	0	0	0	0	1	0	0	0	0	0	0	0	0	0	0	1	0	0	0	0	0	0	0	0	0	0	0	0	0	0	0	0	0	0	2
LaDArT_SNP10340	TGCAGAAAAGGTAGCTCTTTGTCGAAAGATGACATGATAAATGAATATTGCCGAAGTTGTGCTTTTATT	52	G	C	NLL-01	23024131	G	C	0	0	0	0	NA	0	0	0	0	0	NA	0	0	0	0	0	0	0	0	0	0	NA	0	0	0	0	0	0	0	0	0	0	0	0	0	0	0	0	0	0	0
LaDArT_SNP07240	TGCAGTAAAGTCCAGCAATCTATTGACATGGGCACGTGACACAATATAGAAAGTACGAGATTGTAAAAT	30	G	T	NLL-01	23047931	G	T	0	0	0	0	NA	0	0	0	0	0	NA	0	0	0	0	NA	0	0	0	0	0	NA	0	0	0	0	0	0	0	0	0	0	0	0	0	0	0	0	0	0	0
LaDArT_SNP07241	TGCAGTAAAGTCCAGCAATCTATTGACATGGGCACGTGACACAATATAGAAAGTACGAGATTGTAAAAT	55	C	T	NLL-01	23047956	C	T	0	0	0	0	1	0	0	0	0	0	1	0	0	0	0	1	0	0	0	0	0	1	0	0	0	0	0	0	0	0	0	0	0	0	0	0	0	0	0	0	2
LaDArT_SNP06248	TGCAGACCCTGAAGCATCAAAGTCTCATATCACATATGCATAACTCGAATCTGTCAAGAGCACATTTAC	19	A	G	NLL-01	23106211	T	C	0	0	0	0	1	0	0	0	0	0	1	0	0	0	0	1	0	0	0	0	0	1	0	0	0	0	0	0	0	0	0	0	0	0	0	0	0	0	0	0	2
LaDArT_SNP19282	TGCAGCATTGTGAAAAACTTGAAAAGAAAAAGATCACTACCTGAATTTACATATTGCCTCGGTTTACAG	36	C	G	NLL-01	23106263	C	G	0	0	0	0	1	0	0	0	0	0	1	0	0	0	0	1	0	0	0	0	0	1	0	0	0	0	0	0	0	0	0	0	0	0	0	0	0	0	0	0	2
LaDArT_SNP07410	TGCAGTCTCAAAACAAAATATTATATTTCTAGCATGAGGACATGGATACCTATAGATATAAAATTTACA	40	C	T	NLL-01	23107941	G	A	0	0	0	0	1	0	0	0	0	0	1	0	0	0	0	1	0	0	0	0	0	1	0	0	0	0	0	0	0	0	0	0	0	0	0	0	0	0	0	0	2
LaDArT_SNP17415	TGCAGCAGCATAATGGATAGGCCATAATGTGGTGTTGAATAGAGACTTTTTAGGGCAATAAACATTGGC	58	T	C	NLL-01	23108036	T	C	0	0	0	0	1	0	0	0	0	0	1	0	0	0	0	1	0	0	0	0	0	1	0	0	0	0	0	0	0	0	0	0	0	0	0	0	0	0	0	0	2
LaDArT_SNP09934	TGCAGCTGTAACAAACTACTTCAAGAAAAAGCTTTGCCATGAGTTTGGTGCATGTAATTACAGATCGGA	21	C	G	NLL-01	23109330	G	C	0	0	0	0	1	0	0	0	0	0	1	0	0	0	0	1	0	0	0	0	0	1	0	0	0	0	0	0	0	0	0	0	0	0	0	0	0	0	0	0	2
LaDArT_SNP03579	TGCAGAATATTCCACGTGCTGAATTTCTAGATGAAGAAGGGCTCTACACAAGGAAACAAAGACATGTTA	60	G	T	NLL-01	23120748	C	A	0	0	0	0	0	0	0	0	0	0	0	0	0	0	0	0	0	0	0	0	0	0	0	0	0	0	0	0	0	0	0	0	0	0	0	0	0	0	0	0	0
LaDArT_SNP18933	TGCAGAGAAGACTAAAGATTATGCAGGTGATGCTGCTGAAAAGGCCCAAGATTATGGGGGTAGTGCTGC	46	A	C	NLL-01	23129266	C	A	0	0	0	0	NA	0	0	0	0	0	NA	0	0	0	0	1	0	0	0	0	0	NA	0	0	0	0	0	0	0	0	0	0	0	0	0	0	0	0	0	0	0
LaDArT_SNP03331	TGCAGAAAAAAGCCAATGCTAAATATAAAAAAGCACTTCAGAAACTAAATATACAACAAACAAAGTTGC	54	A	C	NLL-01	23152075	T	G	0	0	0	0	0	0	0	0	0	0	0	0	0	0	0	0	0	0	0	0	0	0	0	0	0	0	0	0	0	0	0	0	0	0	0	0	0	0	0	0	0
LaDArT_SNP03490	TGCAGAACCCAAAAAAGGTGAGTAGTTATCATGTTCATGTGATCATGTGCATTTTTTTTATTTCAGTTC	18	C	T	NLL-01	23189899	T	C	0	0	0	1	1	1	1	1	1	1	1	1	1	1	1	1	1	1	1	1	1	1	1	1	1	1	1	0	1	1	1	1	1	1	1	1	1	1	1	1	2
LaDArT_SNP16450	TGCAGTCATGGAGTTCTAATTAGTGACGGAATGAAAAAAATTGAAACAACTATTTTATTTTGAAAGGAC	5	T	A	NLL-01	23271317	A	T	1	0	0	0	0	0	0	0	0	0	0	0	0	0	0	0	0	1	0	0	0	0	0	0	0	0	0	1	0	0	0	0	0	0	0	0	0	0	0	0	2
LaDArT_SNP05128	TGCAGTGACAACATGAAACCTCAGAATAGTACTTATGAAACCTCATTATGGATTCCAATCTTTGGGATG	24	A	T	NLL-01	23307570	A	T	1	0	0	0	1	0	0	0	0	0	1	0	0	0	0	1	0	1	0	0	0	1	0	0	0	0	0	1	0	0	0	0	0	0	0	0	0	1	0	0	1
LaDArT_SNP09856	TGCAGCAGCACAATTGAAGGTTTTCAACTGTTCTAATCACAAAAAAATTACAGATCGGAAGAGCGGTTC	41	A	C	NLL-01	23447473	T	G	0	0	0	0	0	0	0	0	0	0	0	0	0	0	0	0	0	0	0	0	0	0	0	0	0	0	0	0	0	0	0	0	0	0	0	0	0	0	0	0	0
LaDArT_SNP09855	TGCAGCAGCACAATTGAAGGTTTTCAACTGTTCTAATCACAAAAAAATTACAGATCGGAAGAGCGGTTC	12	A	G	NLL-01	23447502	T	C	0	0	0	0	0	0	0	0	0	0	0	0	0	0	0	0	0	0	0	0	0	0	0	0	0	0	0	0	0	0	0	0	0	0	0	0	0	0	0	0	0
LaDArT_SNP03787	TGCAGAGGTCAGATGTGTCCTTTTGCATTATATATACTCTCTCTGAGAACAACTATGTTACAGTTTCCA	43	T	C	NLL-01	23475219	A	G	1	0	0	0	1	0	0	0	0	0	1	0	0	0	0	1	0	0	0	0	0	1	0	0	0	0	0	1	0	0	0	0	0	0	0	0	0	0	0	0	1
LaDArT_SNP03787	TGCAGAGGTCAGATGTGTCCTTTTGCATTATATATACTCTCTCTGAGAACAACTATGTTACAGTTTCCA	43	T	C	NLL-01	23482456	A	G	1	0	0	0	1	0	0	0	0	0	1	0	0	0	0	1	0	0	0	0	0	1	0	0	0	0	0	1	0	0	0	0	0	0	0	0	0	0	0	0	1
LaDArT_SNP12840	TGCAGACCAACCCAAAGTGTTTCTCAATGTTCACAAACTTTTTGGAGTAAGTAACATTGTAAAGATATT	64	A	C	NLL-01	23568123	A	C	0	0	0	0	0	0	0	0	0	0	0	0	0	0	0	0	0	0	0	0	0	0	0	0	0	0	0	0	0	0	0	0	0	0	0	0	0	1	0	0	0
LaDArT_SNP07584	TGCAGTTCAGAAGAATCGCTGAAAGATACGAGGAAGTTCACTGAGCATGTTGCTGAGAATGAATTGAAG	11	A	C	NLL-01	23568968	A	C	0	0	0	0	0	0	0	0	0	0	0	0	0	0	0	0	0	0	0	0	0	0	0	0	0	0	0	0	0	0	0	0	0	0	0	0	0	1	0	0	0
LaDArT_SNP07585	TGCAGTTCAGAAGAATCGCTGAAAGATACGAGGAAGTTCACTGAGCATGTTGCTGAGAATGAATTGAAG	42	G	A	NLL-01	23568999	G	A	0	0	0	0	0	0	0	0	0	0	0	0	0	0	0	0	0	0	0	0	0	0	0	0	0	0	0	0	0	0	0	0	0	0	0	0	0	NA	0	0	0
LaDArT_SNP10779	TGCAGGTTGAGGTAAATATCTTCATCTTTCTATTGCTATTGACAATTGCCACTCAATGATGTTACCTTT	25	C	G	NLL-01	23577473	C	G	0	0	0	0	0	0	0	0	0	0	0	0	0	0	0	0	0	0	0	0	0	0	0	0	0	0	0	0	0	0	0	0	0	0	0	0	0	0	0	0	0
LaDArT_SNP16316	TGCAGGTAAGATAAGTTTCCAACTTTCCGTTACCGAATGAATCTCATGCATCTGCTGACTCTACAATCC	41	G	T	NLL-01	23584798	A	C	0	0	0	0	0	0	0	0	0	0	0	0	0	0	0	0	0	0	0	0	0	0	0	0	0	0	0	0	0	0	0	0	0	0	0	0	0	0	0	0	0
LaDArT_SNP16315	TGCAGGTAAGATAAGTTTCCAACTTTCCGTTACCGAATGAATCTCATGCATCTGCTGACTCTACAATCC	13	C	A	NLL-01	23584826	T	G	0	0	0	0	0	0	0	0	0	0	0	0	0	0	0	0	0	0	0	0	0	0	0	0	0	0	0	0	0	0	0	0	0	0	0	0	0	0	0	0	0
LaDArT_SNP11354	TGCAGATGCTTGCTTTGTGCTCTTGGAATTATCTGCTTTTTCCTTGGGCGTATTTCTTGTTACAGATCG	49	T	G	NLL-01	23584885	G	T	NA	0	0	1	1	1	1	1	1	1	1	1	1	1	1	1	1	1	1	1	1	1	1	1	1	1	1	NA	1	1	1	1	1	1	2	1	1	0	1	1	1
LaDArT_SNP03629	TGCAGACAAAAACTAAGGATCAATCAATAGGTAAAGATATCCCAGTTCAAGGGAGTTAGACAGCTAAAT	42	C	A	NLL-01	23632696	G	T	0	0	0	0	0	0	0	0	0	0	0	0	0	0	0	0	0	0	0	0	0	0	0	0	0	0	0	0	0	0	0	0	0	0	0	0	0	0	0	0	0
LaDArT_SNP03630	TGCAGACAAAAACTAAGGATCAATCAATAGGTAAAGATATCCCAGTTCAAGGGAGTTAGACAGCTAAAT	6	C	G	NLL-01	23632732	G	C	0	0	0	0	0	0	0	0	0	0	0	0	0	0	0	0	0	0	0	0	0	0	0	0	0	0	0	0	0	0	0	0	0	0	0	0	0	0	0	0	0
LaDArT_SNP04499	TGCAGCTTGGCACATTGAAATAGAACTATAGAAGACATTTCTTGCCATATCATTGTTCTTGTTCTGTTT	52	T	A	NLL-01	23659089	A	T	NA	NA	NA	0	1	0	0	0	0	0	1	0	0	0	0	0	0	0	0	0	0	1	0	0	0	0	0	NA	0	0	0	0	0	0	0	0	0	0	0	0	1
LaDArT_SNP18514	TGCAGCTGCAAGCTTCTTGATTCAATAATATGCATCTCCTTTCCACTGGTCCTGAGAAGAAATAAAAAA	47	G	A	NLL-01	23741271	C	T	0	0	0	0	1	0	0	0	0	0	1	0	0	0	0	1	0	0	0	0	0	1	0	0	0	0	0	0	0	0	0	0	0	0	0	0	0	0	0	0	1
LaDArT_SNP14140	TGCAGATCCACCAGAAGTATTAGCAACAATAAACATCAATAAGAAAAAAATTGGGTGAGACAATATGGC	23	C	A	NLL-01	23814552	G	T	0	0	0	0	0	0	0	0	0	0	0	0	0	0	0	0	0	0	0	0	0	0	0	0	0	0	0	0	0	0	0	0	0	0	0	0	0	0	0	0	0
LaDArT_SNP05927	TGCAGGCCTCATCCAAATGAATGCTCTGGGGGTGATCTCGATGGAGATTTATTTTTCATAAGCTGGGAC	14	G	A	NLL-01	23814586	A	G	0	0	0	0	1	0	0	0	0	0	1	0	0	0	0	1	0	0	0	0	0	1	0	0	0	0	0	0	0	0	0	0	0	0	0	0	0	0	0	0	2
LaDArT_SNP09805	TGCAGATCAGGTATGAGTTCATGATGTTGAACTCTCGGATAATTCATGTGGGTGATTTTACAGATCGGA	35	C	A	NLL-01	23816418	C	A	0	0	0	0	1	0	0	0	0	0	1	0	0	0	0	1	0	0	0	0	0	1	0	0	0	0	0	0	0	0	0	0	0	0	0	0	0	0	0	0	2
LaDArT_SNP09806	TGCAGATCAGGTATGAGTTCATGATGTTGAACTCTCGGATAATTCATGTGGGTGATTTTACAGATCGGA	51	G	A	NLL-01	23816434	G	A	0	0	0	0	NA	0	0	0	0	0	NA	0	0	0	0	NA	0	0	0	0	0	NA	0	0	0	0	0	0	0	0	0	0	0	0	0	0	0	0	0	0	0
LaDArT_SNP09805	TGCAGATCAGGTATGAGTTCATGATGTTGAACTCTCGGATAATTCATGTGGGTGATTTTACAGATCGGA	35	C	A	NLL-01	23818624	C	A	0	0	0	0	1	0	0	0	0	0	1	0	0	0	0	1	0	0	0	0	0	1	0	0	0	0	0	0	0	0	0	0	0	0	0	0	0	0	0	0	2
LaDArT_SNP09806	TGCAGATCAGGTATGAGTTCATGATGTTGAACTCTCGGATAATTCATGTGGGTGATTTTACAGATCGGA	51	G	A	NLL-01	23818640	G	A	0	0	0	0	NA	0	0	0	0	0	NA	0	0	0	0	NA	0	0	0	0	0	NA	0	0	0	0	0	0	0	0	0	0	0	0	0	0	0	0	0	0	0
LaDArT_SNP07066	TGCAGGCGAAGGTTCAATGCTTCCAGATTTTCATGCGTGCGATGGCGAAATTGCGCGAGGGAGATCCTA	41	A	G	NLL-01	23845276	T	C	0	0	0	0	0	0	0	0	0	0	0	0	0	0	0	0	0	0	0	0	0	0	0	0	0	0	0	0	0	0	0	0	0	0	0	0	0	0	0	0	0
LaDArT_SNP18966	TGCAGATGGTGATGAAATTGAATATGAATCTATCATGGACACCTCCTGAACTGTGCCCTGACATTACAG	8	G	A	NLL-01	23875969	C	T	0	0	0	0	1	0	0	0	0	0	1	0	0	0	0	1	0	0	0	0	0	1	0	0	0	0	0	0	0	0	0	0	0	0	0	0	0	0	0	0	2
LaDArT_SNP06078	TGCAGAACACTCAGTCAACTGCATGCCAATAGAACTGATACAAGGAATTAGATTATTGCTAACCTGCAA	44	G	A	NLL-01	23886742	C	T	0	0	0	0	1	0	0	0	0	0	1	0	0	0	0	1	0	0	0	0	0	1	0	0	0	0	0	0	0	0	0	0	0	0	0	0	0	0	0	0	2
LaDArT_SNP11881	TGCAGGAAGCATGGGGCTGAAGGTCATATAGACAAAGCACTTACAGATCGGAAGAGCGGTTCAGCAGGA	11	A	T	NLL-01	23886794	T	A	0	0	0	0	1	0	0	0	0	0	1	0	0	0	0	1	0	0	0	0	0	1	0	0	0	0	0	0	0	0	0	0	0	0	0	0	0	0	0	0	2
LaDArT_SNP13506	TGCAGTATCATTTCGGTTTTAGGAATATTTTGCAGTTGTATATGATATCGGTTACAGATCGGAAGAGCG	13	C	T	NLL-01	23910536	G	A	0	0	0	0	1	0	0	0	0	0	1	0	0	0	0	1	0	0	0	0	0	1	0	0	0	0	0	0	0	0	0	0	0	0	0	0	0	0	0	0	2
LaDArT_SNP07855	TGCAGACAAAGAAAAAAAGACCAACTCATTAGAGAATTACAACGGTCAATCATTACAGATCGGAAGAGC	29	T	A	NLL-01	23920473	A	T	0	0	0	0	0	0	0	0	0	0	0	0	0	0	0	1	0	0	0	0	0	0	0	0	0	0	0	0	0	0	0	0	0	0	0	0	0	0	0	0	0
LaDArT_SNP12719	TGCAGGTTTACGTGTCCATATTATACTTGCGGATACCAGAAAGTTTTACAGATCGGAAGAGCGGTTCAG	10	C	T	NLL-01	23925496	C	T	0	0	0	0	0	0	0	0	0	0	0	0	0	0	0	1	0	0	0	0	0	0	0	0	0	0	0	2	0	0	0	0	0	0	0	0	0	0	0	0	0
LaDArT_SNP11514	TGCAGAACATGTTACTCAACATTGCTTTTCCCTCCTTCCCTCTAATCTAACGGCTCTCATCACTGGTAA	51	G	C	NLL-01	24026774	C	G	0	0	0	0	0	0	0	0	0	0	0	0	0	0	0	1	0	0	0	0	0	0	0	0	0	0	0	0	0	0	0	0	0	0	0	0	0	0	0	0	0
LaDArT_SNP11513	TGCAGAACATGTTACTCAACATTGCTTTTCCCTCCTTCCCTCTAATCTAACGGCTCTCATCACTGGTAA	20	A	T	NLL-01	24026805	T	A	0	0	0	0	0	0	0	0	0	0	0	0	0	0	0	NA	0	0	0	0	0	0	0	0	0	0	0	0	0	0	0	0	0	0	0	0	0	0	0	0	0
LaDArT_SNP16276	TGCAGGGACCAAGACCGGACTGAAGAATACAAGCAGTGGCGCCGCCACTGCAAGCCCTATAACGGTTGC	7	A	C	NLL-01	24111538	A	C	0	0	0	0	0	0	0	0	0	0	0	0	0	0	0	NA	0	0	0	0	0	0	0	0	0	0	0	0	0	0	0	0	0	0	0	0	0	0	0	0	0
LaDArT_SNP16275	TGCAGGGACCAAGACCGGACTGAAGAATACAAGCAGTGGCGCCGCCACTGCAAGCCCTATAACGGTTGC	13	A	G	NLL-01	24111544	A	G	0	0	0	0	0	0	0	0	0	0	0	0	0	0	0	1	0	0	0	0	0	0	0	0	0	0	0	0	0	0	0	0	0	0	0	0	0	0	0	0	0
LaDArT_SNP16996	TGCAGTATAAGCATTTAGTTGCTGTCAAAATTTGAACGTCACGGTGTTACAGATCGGAAGAGCGGTTCA	5	C	T	NLL-01	24124540	A	G	0	0	0	0	0	0	0	0	0	0	0	0	0	0	0	0	0	0	0	0	0	0	0	0	0	0	0	0	0	0	0	0	0	0	0	0	0	1	0	0	0
LaDArT_SNP17831	TGCAGTGGGTTTTTTGCAAAAAAAAAAATTATTCTATCTTGATAGTGATTTGGTCGGTCACTGCAAACT	26	A	T	NLL-01	24146326	T	A	0	0	0	0	1	0	0	0	0	0	1	0	0	0	0	1	0	0	0	0	0	1	0	0	0	0	0	0	0	0	0	0	0	0	0	0	0	1	0	0	2
LaDArT_SNP11239	TGCAGGTGATGTAATGACTGAAGCATATATAAAGTTGTCAAGGATTACAGATCGGAAGAGCGGTTCAGC	26	A	G	NLL-01	24176611	T	C	0	0	0	0	1	0	0	0	0	0	1	0	0	0	0	1	0	0	0	0	0	1	0	0	0	0	0	0	0	0	0	0	0	0	0	0	0	0	0	0	2
LaDArT_SNP09829	TGCAGATTTATACAGTGACTAATACATAGGAATTCATTACATTACAGATCGGAAGAGCGGTTCAGCAGG	35	A	T	NLL-01	24176669	A	T	0	0	0	0	0	0	0	0	0	0	0	0	0	0	0	0	0	0	0	0	0	0	0	0	0	0	0	0	0	0	0	0	0	0	0	0	0	0	0	0	0
LaDArT_SNP06834	TGCAGCTCCACTATTGAAAGATGGTTCCTTTTCTGTGCATGTTGGTGGTATGTTTTCTTCAATTTCCCT	54	A	T	NLL-01	24448661	A	T	0	0	0	1	0	1	2	1	1	1	0	1	1	1	1	0	1	1	1	1	1	0	1	1	1	1	1	0	1	1	1	1	1	1	1	1	1	1	1	1	0
LaDArT_SNP07843	TGCAGAATCTTTTCCAAGTAGTAAATTATAGAGTGCCTATACTATTTACAGATCGGAAGAGCGGTTCAG	18	T	G	NLL-01	24571895	T	G	0	0	0	0	0	0	0	0	0	0	0	0	0	0	0	0	0	0	0	0	0	0	0	0	0	0	0	0	0	0	0	0	0	0	0	0	0	0	0	0	0
LaDArT_SNP09712	TGCAGAAAGCAGACCGGAGTCACAGCTTTTCTCCATCAACTATATTACAGATCGGAAGAGCGGTTCAGC	7	A	C	NLL-01	24572337	A	C	0	0	0	0	0	0	0	0	0	0	0	0	0	0	0	0	0	0	0	0	0	0	0	0	0	0	0	0	0	0	0	0	0	0	0	0	0	NA	0	0	0
LaDArT_SNP03904	TGCAGATGCCTAACTTACCCCATGTTGCTGCTTTTATAGAAGATATGCTTTTATTGCTTCTCATGTATG	36	T	G	NLL-01	24584918	T	G	0	0	0	0	1	0	0	0	0	0	1	0	0	0	0	1	0	0	0	0	0	1	0	0	0	0	0	0	0	0	0	0	0	0	0	0	0	0	0	0	2
LaDArT_SNP11939	TGCAGAATTTTTAGACGTTCAAGCATAACTAGCATTCCTTGTTTATGACGACCTTTACAGATCGGAAGA	22	G	A	NLL-01	24585623	G	A	0	0	0	0	1	0	0	0	0	0	1	0	0	0	0	1	0	0	0	0	0	1	0	0	0	0	0	0	0	0	0	0	0	0	0	0	0	0	0	0	2
LaDArT_SNP09286	TGCAGGTCTAGGTTGCACTCACCCTCTCATTCTACTACTAATTTATGATTACATAATAGATTTTGCCGT	27	C	G	NLL-01	24588091	G	C	0	0	0	0	1	0	0	0	0	0	1	0	0	0	0	1	0	0	0	0	0	1	0	0	0	0	0	0	0	0	0	0	0	0	0	0	0	0	0	0	2
LaDArT_SNP03495	TGCAGAACTAAAACTTTACCAGATTTTTTATTCTTCAATCCCACTAATCTTGGGAAAAAATCAATGCTG	13	C	T	NLL-01	24626645	G	A	0	0	0	0	0	0	0	0	0	0	0	0	0	0	0	1	0	0	0	0	0	0	0	0	0	0	0	0	0	0	0	0	0	0	0	0	0	0	0	0	0
LaDArT_SNP03912	TGCAGATGGACCTCAAACCAAAATATGTAGACCAAGAAAAAGAATCAATAAATCTTGGTGGTTGTTCAA	65	T	G	NLL-01	24626720	T	G	0	0	0	0	0	0	0	0	0	0	0	0	0	0	0	0	0	0	0	0	0	0	0	0	0	0	0	0	0	0	0	0	0	0	0	0	0	0	0	0	0
LaDArT_SNP12384	TGCAGTGTCATCCTTGCGCTGGATAAGAGGTTCACCAGTAACCTGAGGTAAAGTAAAAGATTTTACAGA	41	C	T	NLL-01	24642285	C	T	0	0	0	0	0	0	0	0	0	0	0	0	0	0	0	0	0	0	0	0	0	0	0	0	0	0	0	0	0	0	0	0	0	0	0	0	0	0	0	0	0
LaDArT_SNP12385	TGCAGTGTCATCCTTGCGCTGGATAAGAGGTTCACCAGTAACCTGAGGTAAAGTAAAAGATTTTACAGA	55	A	C	NLL-01	24642299	A	C	0	0	0	0	0	0	0	0	0	0	0	0	0	0	0	0	0	0	0	0	0	0	0	0	0	0	0	0	0	0	0	0	0	0	0	0	0	0	0	0	0
LaDArT_SNP16095	TGCAGCTCCAGCGGCAACAGCACTATATGCTGCGGCCCATATTTCTGAATCAAAATGTTCCAAACTTCC	13	G	A	NLL-01	24724874	G	A	0	0	0	0	1	0	0	0	0	0	1	0	0	0	0	0	0	0	0	0	0	1	0	0	0	0	0	0	0	0	0	0	0	0	0	0	0	NA	0	0	1
LaDArT_SNP13714	TGCAGTTACTAAGATCTGATTTGCACTCATCCACAAGGCATGTAACTACGTGATTCCCATTGTTACAGA	48	T	C	NLL-01	24756109	C	T	1	0	0	1	1	1	1	1	1	1	1	1	1	1	1	1	1	1	1	1	1	1	1	1	1	1	1	1	1	1	1	1	1	1	1	1	1	1	1	1	1
LaDArT_SNP16273	TGCAGGGACAATATGTTTGTGATGATGAACAAGTACTATCCGACTCTGATGTACTTACTATGCAGCAGT	30	T	A	NLL-01	24917780	A	T	1	0	0	1	0	1	1	1	1	1	0	1	1	1	1	0	1	1	1	1	1	0	1	1	1	1	1	1	1	1	1	1	1	1	1	1	1	1	1	1	2
LaDArT_SNP05475	TGCAGTTTTTGACATGTGTGTGAACTAAAAATATTTATTATAGTTCACAACGAAGAAATTTACAGATCG	50	C	T	NLL-01	25163433	G	A	0	0	0	0	1	0	0	0	0	0	1	0	0	0	0	0	0	0	0	0	0	1	0	0	0	0	0	0	0	0	0	0	0	0	0	0	0	NA	0	0	2
LaDArT_SNP05474	TGCAGTTTTTGACATGTGTGTGAACTAAAAATATTTATTATAGTTCACAACGAAGAAATTTACAGATCG	42	G	A	NLL-01	25163441	C	T	0	0	0	0	NA	0	0	0	0	0	NA	0	0	0	0	0	0	0	0	0	0	NA	0	0	0	0	0	0	0	0	0	0	0	0	0	0	0	1	0	0	0
LaDArT_SNP05115	TGCAGTGAAATCTTCCAACATATACAAAGCCTGCATTCATTCCCCCAGAAACAACAATGTCAAAAAGTT	55	A	G	NLL-01	25223649	T	C	0	0	0	0	0	0	0	0	0	0	0	0	0	0	0	0	0	0	0	0	0	0	0	0	0	0	0	0	0	0	0	0	0	0	0	0	0	0	0	0	0
LaDArT_SNP12622	TGCAGATAGCAGATTCGATTCTCATAAAGGACCTCTCTTGATATCGCAAATCTCTGATCTTACAGAGAT	50	C	T	NLL-01	25226292	T	C	1	0	2	1	1	1	1	1	1	1	1	1	1	1	1	1	1	2	1	1	1	1	1	1	1	1	1	1	1	1	1	1	1	1	1	1	1	1	1	1	1
LaDArT_SNP05421	TGCAGTTTATTATGAAACATATTAGTCGACAAGTAACACAGCATATCAATATAAAGGACAAGGAATCGC	8	A	T	NLL-01	25235357	A	T	0	0	0	0	0	0	0	0	0	0	0	0	0	0	0	0	0	0	0	0	0	0	0	0	0	0	0	0	0	0	0	0	0	0	0	0	0	0	0	0	0
LaDArT_SNP12626	TGCAGATTTTACTGAAATAAGGCTATCATAATGCACACATAGTTTTCACTATGTTGTTGCAACTTTTTA	43	T	C	NLL-01	25436883	A	G	0	0	0	0	0	0	0	0	0	0	0	0	0	0	0	0	0	0	0	0	0	0	0	0	0	0	0	0	0	0	0	0	0	0	0	0	0	0	0	0	0
LaDArT_SNP14639	TGCAGGTTATTCGGACAAGGTATAATGTCGGGTCATTATGGATGGTATCAGTTTTGTTCATCGAACCTG	61	C	G	NLL-01	25530553	C	G	0	0	0	0	0	0	0	0	0	0	0	0	0	0	0	0	0	0	0	0	NA	0	0	0	0	0	0	0	0	0	0	0	0	0	0	0	0	0	0	0	0
LaDArT_SNP10843	TGCAGTCAAACAATGCATATATTATTTCAGAAATGAGTTCACTTCAGCTAAAATTCTGATTTACAGATC	40	A	T	NLL-01	25630283	T	A	0	0	0	0	1	0	0	0	0	0	1	0	0	0	0	1	0	0	0	0	0	1	0	0	0	0	0	0	0	0	0	0	0	0	0	0	0	0	0	0	2
LaDArT_SNP06252	TGCAGACCTTTTTGCTCAGGCTAGATAATTTATCTATGATAATATGCTGACCATGGACCAATATGTTCT	64	G	T	NLL-01	25635447	C	A	0	0	0	0	0	0	0	0	0	0	0	0	0	0	0	0	0	0	0	0	0	0	0	0	0	0	0	0	0	0	0	0	0	0	0	0	0	0	0	0	0
LaDArT_SNP05401	TGCAGTTGTCCTCTAAGCTCTTGTTCCATGGAAGAAACTTTGTACTAATGTGTAGAGATGATAACATAA	65	A	C	NLL-01	25667385	A	C	0	0	0	0	NA	0	0	0	0	0	NA	0	0	0	0	NA	0	0	0	0	0	NA	0	0	0	0	0	0	0	0	0	0	0	0	0	0	0	0	0	0	0
LaDArT_SNP12494	TGCAGTCACAGAAGAAAGACCCCATAAAAGTAGATATTACAGATCGGAAGAGCGGTTCAGCAGGAATGC	29	G	A	NLL-01	25747297	G	A	0	0	0	0	1	0	0	0	0	0	1	0	0	0	0	1	0	0	0	0	0	1	0	0	0	0	0	0	0	0	0	0	0	0	0	0	0	0	0	0	2
LaDArT_SNP04735	TGCAGGGGAACCAATCTCTGTGCTAGATGGTGTTCCGGTTGCTATCAAAGATGAAATAGATTGTTTACC	37	G	A	NLL-01	25873008	C	T	0	0	0	0	0	0	0	0	0	0	0	0	0	0	0	0	0	0	0	0	0	0	0	0	0	0	0	0	0	0	0	0	0	0	0	0	0	0	0	0	0
LaDArT_SNP06472	TGCAGATGTTCTGATTCTAATTTTCTTTATTGGATATGGAACAGATTGTTCTTGTCGATCAGTCTGAAC	14	T	G	NLL-01	25895287	A	C	0	0	0	0	0	0	0	0	0	0	0	0	0	0	0	0	0	0	0	0	0	0	0	0	0	0	0	0	0	0	0	0	0	0	0	0	0	0	0	0	0
LaDArT_SNP08529	TGCAGCAGAGTTACCCTTGATGGTGCATGAGTGGGGCAAGAAAAAAGATGCTAGAAAGGGTAATCAGAT	14	C	A	NLL-01	25913808	C	A	1	0	0	0	1	0	0	0	0	0	1	0	0	0	0	1	0	0	0	0	0	1	0	0	0	0	0	0	0	0	0	0	0	0	0	0	0	0	1	0	1
LaDArT_SNP06846	TGCAGCTCTGTCTCGGGCTTCTACAGCAGCCCTTTCTCGGGCCTCAGCAGCAGCCCTTTCTACAGCAGC	9	G	T	NLL-01	25994503	G	T	1	0	0	0	1	0	0	0	0	0	1	0	0	0	0	1	0	0	0	0	0	1	0	0	0	0	0	0	0	0	0	0	0	0	0	0	0	0	1	0	1
LaDArT_SNP06845	TGCAGCTCTGTCTCGGGCTTCTACAGCAGCCCTTTCTCGGGCCTCAGCAGCAGCCCTTTCTACAGCAGC	13	C	T	NLL-01	25994507	C	T	NA	0	0	0	NA	0	0	0	0	0	NA	0	0	0	0	NA	0	0	0	0	0	NA	0	0	0	0	0	0	0	0	0	0	0	0	0	0	0	0	NA	0	NA
LaDArT_SNP04249	TGCAGCCCTTGGCCGGTTGTGGGGCTAGTTCGATGGAACGACAGATGCAGTGGCCAGACCTGGCACAAG	55	A	G	NLL-01	26003507	A	G	1	0	0	0	1	0	0	0	0	2	1	0	0	0	0	1	0	0	0	0	0	1	0	0	0	0	0	0	0	2	0	0	0	0	0	0	0	0	1	0	1
LaDArT_SNP09592	TGCAGTTTCAAGCACCTCCTCATGGGGAAAGTTCACTTGCATGGGAGAAGAACGATCACAATTGTCACC	20	C	G	NLL-01	26006530	C	G	0	0	0	0	0	0	0	0	0	0	0	0	0	0	0	0	0	0	0	0	0	0	0	0	0	0	0	0	0	0	0	0	0	0	0	0	0	0	0	0	0
LaDArT_SNP03979	TGCAGATTTTTCTGTATAGAAGGAAGCAACACACTCAGTATATATAGTCAGAGGTGAATATAAGATTCG	22	G	C	NLL-01	26061470	C	G	0	0	0	0	0	0	0	0	0	0	0	0	0	0	0	0	0	0	0	0	0	0	0	0	0	0	0	0	0	0	0	0	0	0	0	0	0	0	0	0	0
LaDArT_SNP03759	TGCAGAGCCAAAAAAAAAGTTAGCTAGAATTTAGATATATTTAGAGGTGGTTGCCAGATAGGAAAAGTG	34	A	T	NLL-01	26205188	A	T	0	0	0	0	0	0	0	0	0	0	0	0	0	0	0	0	0	0	0	0	0	0	0	0	0	0	0	0	0	0	0	0	0	0	0	0	0	0	0	0	0
LaDArT_SNP09766	TGCAGACTGCCTTATCAAGCACTGTAGCACATTTATCACATGTTTCACCTTTTTTACAGATCGGAAGAG	9	C	T	NLL-01	26280262	G	A	0	0	0	0	0	0	0	0	0	0	0	0	0	0	0	0	0	0	0	0	0	0	0	0	0	0	0	0	0	0	0	0	0	0	0	0	0	0	0	0	0
LaDArT_SNP14061	TGCAGAGATTACAAAACATCATCTATAAATTGGGGAAGGGGAACCTTTATATCTCTTTCCTCTAATCCA	59	C	G	NLL-01	26280327	C	G	0	0	0	0	0	0	0	0	0	0	0	0	0	0	0	0	0	0	0	0	0	0	0	0	0	0	0	0	0	0	0	0	0	0	0	0	0	0	0	0	0
LaDArT_SNP15636	TGCAGAGCCAAAAGACACTAAGCTTGACAACAAGACAAGGCAGGGTTAGCAAAAGGGAAACAATTTTTT	54	T	G	NLL-01	26294811	C	A	0	0	0	0	0	0	0	0	0	0	0	0	0	0	0	0	0	0	0	0	0	0	0	0	0	0	0	0	0	0	0	0	0	0	0	0	0	0	0	0	0
LaDArT_SNP09174	TGCAGGAGATGGGAAGGGGAGGGTCAGATTATCAAGATGAGTTATTTCCGTTTCGATCGGATTACAGAT	49	G	A	NLL-01	26420633	G	A	0	0	0	0	NA	0	0	0	0	0	NA	0	0	0	0	NA	0	0	0	0	0	NA	0	0	0	0	0	0	0	0	0	0	0	0	0	0	0	0	0	0	0
LaDArT_SNP16837	TGCAGCAGGAATGCACATACAAGTACATTTGAGAGAAAATAAGTGTCTCCTAGCTTACAGATCGGAAGA	29	C	T	NLL-01	26538449	T	C	0	0	0	0	1	0	0	0	0	0	1	0	0	0	0	1	0	0	0	0	0	1	0	0	0	0	0	0	0	0	0	0	0	0	0	0	0	0	0	0	2
LaDArT_SNP17016	TGCAGTCTGCATGAGGCATAGATTTTCACACAACAAGATGTAATAAATGTAGCTTACAGATCGGAAGAG	41	A	C	NLL-01	26540841	T	G	0	0	0	0	0	0	0	0	0	0	0	0	0	0	0	0	0	0	0	0	0	0	0	0	0	0	0	0	0	0	0	0	0	0	0	0	0	0	0	0	0
LaDArT_SNP07523	TGCAGTGTCTCATTTGGTGCCTCTATCCATGCTTTCAGTGGTAAAACAAACATTATGATCTATAGGAAG	52	T	C	NLL-01	26540931	T	C	0	0	0	0	1	0	0	0	0	0	1	0	0	0	0	0	0	0	0	0	0	1	0	0	0	0	0	0	0	0	0	0	0	0	0	0	0	0	0	0	2
LaDArT_SNP09584	TGCAGTTGTCTAATGCAACGGCCGAAGGAAAATCATTAGCAATGAAAGCATCAGGGTTCTTACAGATCG	48	C	A	NLL-01	26904437	G	T	0	0	0	0	0	0	0	0	0	0	0	0	0	0	0	0	0	0	0	0	0	0	0	0	0	0	0	0	0	0	0	0	0	0	0	0	0	0	0	0	0
LaDArT_SNP03743	TGCAGAGAGAGGGTGATAGATCACCCAATATCTATCATCATTGCCCTCCCATGTTTCTTTTTCTGGTTG	29	A	G	NLL-01	26925037	T	C	0	0	0	0	0	0	0	0	0	0	0	0	0	0	0	0	0	0	0	0	0	0	0	0	0	0	0	0	0	0	0	0	0	0	0	0	0	0	0	0	0
LaDArT_SNP08926	TGCAGCAGTGGTAAAGATCATTATGATGGGTGATTGCATATTTGACATTTTTGCATCAAAAAAGCTTAT	12	G	A	NLL-01	26925075	A	G	1	0	0	1	1	1	1	1	1	1	1	1	1	1	1	1	1	1	1	1	1	1	1	1	1	1	1	1	1	1	1	1	1	1	1	1	1	1	1	1	1
LaDArT_SNP16144	TGCAGCTTCTGTAACTCTAACCCGTGGAGGCTGCACTTTATCTTCAATGTCCATCTCGGAGATAGGAGT	20	C	T	NLL-01	26953373	G	A	0	0	0	0	0	0	0	0	0	0	0	0	0	0	0	0	0	0	0	0	0	0	0	0	0	0	0	0	0	0	0	0	0	0	0	0	0	0	0	0	0
LaDArT_SNP05823	TGCAGTTTTTATCCAATCAAAATGATTACATTACCTTGCGATATTTTCTTGAGTCTTTACAGATCGGAA	39	G	A	NLL-01	26956583	C	T	0	0	0	0	0	0	0	0	0	0	0	0	0	0	0	0	0	0	0	0	0	0	0	0	0	0	0	0	0	0	0	0	0	0	0	0	0	0	0	0	0
LaDArT_SNP05232	TGCAGTGTCATGGCCCTTTGTCCATTAGATTGAATGTATTCATCAGTAAATACAACAAGTTCATACCCT	14	C	T	NLL-01	26959930	C	T	1	0	0	0	1	0	0	0	0	0	1	0	0	0	0	1	0	0	0	0	0	1	0	0	0	0	0	0	0	0	0	0	0	0	0	0	0	0	1	0	2
LaDArT_SNP15484	TGCAGAACTCAACTTTGATTCATTCATCATAAAGTAGGCTCCAGAAACTTCCATAGACAACATACGAAA	64	A	C	NLL-01	26960665	C	A	1	0	0	0	1	0	0	0	0	0	1	0	0	0	0	1	0	0	0	0	0	1	0	0	0	0	0	0	0	0	0	0	NA	0	0	0	0	0	1	0	2
LaDArT_SNP03960	TGCAGATTTCTCTCCAACTCCAACACTACTTACGCCAAAAATACCTTTTATTCCCTCACATTGTTTCTA	27	A	G	NLL-01	26966043	A	G	0	0	0	0	0	0	0	0	0	0	0	0	0	0	0	0	0	0	0	0	0	0	0	0	0	0	0	0	0	0	0	0	0	0	0	0	0	0	0	0	0
LaDArT_SNP06065	TGCAGAAATGTAAAAGCATGTTTATAGACAATAGTCACAATACTAAGGTGGTTGTTTGAAGCAATACTT	50	G	A	NLL-01	26967563	C	T	0	0	0	0	NA	0	0	0	0	0	NA	0	0	0	0	0	0	0	0	0	0	NA	0	0	0	0	0	0	0	0	0	0	0	0	0	0	0	0	0	0	0
LaDArT_SNP06064	TGCAGAAATGTAAAAGCATGTTTATAGACAATAGTCACAATACTAAGGTGGTTGTTTGAAGCAATACTT	38	A	G	NLL-01	26967575	T	C	0	0	0	0	1	0	0	0	0	0	1	0	0	0	0	0	0	0	0	0	0	1	0	0	0	0	0	0	0	0	0	0	0	0	0	0	0	0	0	0	2
LaDArT_SNP06063	TGCAGAAATGTAAAAGCATGTTTATAGACAATAGTCACAATACTAAGGTGGTTGTTTGAAGCAATACTT	23	A	G	NLL-01	26967590	T	C	0	0	0	0	NA	0	0	0	0	0	NA	0	0	0	0	0	0	0	0	0	0	NA	0	0	0	0	0	0	0	0	0	0	0	0	0	0	0	0	0	0	0
LaDArT_SNP13247	TGCAGAAACAATGTTGACTTGTTATATTGCAGTCACATGCATAGAACATGCAAAGTAACCCTTTTACAG	25	T	A	NLL-01	27134584	T	A	NA	0	0	1	1	1	1	1	1	1	1	1	1	1	1	1	1	1	1	1	1	1	1	1	1	1	1	1	1	1	1	1	1	1	1	1	1	1	NA	1	1
LaDArT_SNP04654	TGCAGGCAAGCGTACGGATAGGCAAAATGTAATGAAAGCCAAACACTATTAGATATTATTACTATTGGA	40	A	G	NLL-01	27423609	T	C	0	0	0	0	0	0	0	0	0	0	0	0	0	0	0	0	0	0	0	0	0	0	0	0	0	0	0	0	0	0	0	0	0	0	0	0	0	0	0	0	0
LaDArT_SNP12329	TGCAGGTAGCCTAGATTGCACCAAATAATACAATATGACTCTTTATTTTCTAATCCATTACAAGTTACA	37	A	C	NLL-01	27490012	T	G	1	0	0	0	1	0	0	0	0	0	1	0	0	0	0	0	0	0	0	0	0	1	0	0	0	0	0	0	0	0	0	0	0	0	0	0	0	0	1	0	2
LaDArT_SNP04833	TGCAGGTTCCTTAGCTTGAGCAACAACGTATCGTTTTTTGCCAAATTTATTAGTTAGTGTTTACAGATC	30	T	A	NLL-01	27490076	T	A	0	0	0	0	0	0	0	0	0	0	0	0	0	0	0	0	0	0	0	0	0	0	0	0	0	0	0	0	0	0	0	0	0	0	0	0	0	0	0	0	0
LaDArT_SNP16167	TGCAGGAACATGATCTATCTGCTGAGGCTTTATATCCTCAACAGAATTTTCAGGTTTCTGATTTCTGGC	50	T	C	NLL-01	27514472	G	A	NA	0	0	0	NA	0	0	0	0	0	NA	0	0	0	0	0	0	0	0	0	0	NA	0	0	0	0	0	0	0	0	0	0	0	0	0	0	0	0	NA	0	0
LaDArT_SNP16166	TGCAGGAACATGATCTATCTGCTGAGGCTTTATATCCTCAACAGAATTTTCAGGTTTCTGATTTCTGGC	37	T	C	NLL-01	27514485	A	G	1	0	0	0	1	0	0	0	0	0	1	0	0	0	0	0	0	0	0	0	0	1	0	0	0	0	0	0	0	0	0	0	0	0	0	0	0	0	1	0	2
LaDArT_SNP10705	TGCAGGCAAATTCATTTCACTAAATGACATATTATTACAGGAAAATGTGCTTGATTTGATCAAAAGTGC	6	C	A	NLL-01	27515510	C	A	0	0	0	0	0	0	0	0	0	0	0	0	0	0	0	1	0	0	0	0	0	0	0	0	0	0	0	0	0	0	0	0	0	0	0	0	0	0	0	0	0
LaDArT_SNP18348	TGCAGATGCTGGGGGAACATCTCCCTTGAAAATATTGTTCCCTGTGAGCTCTGCAAACTTTTGGTCATG	36	A	G	NLL-01	27649106	C	T	NA	0	0	0	NA	0	0	0	0	0	NA	0	0	0	0	1	0	0	0	0	0	NA	0	0	0	0	0	0	0	0	0	0	0	0	0	0	0	0	NA	0	0
LaDArT_SNP08558	TGCAGAAAAGTCTCTGAGCAGAGCTAAACTTAGAGAAATCACTGGGAGTAACATATTCGCTGACGGAAA	63	T	C	NLL-01	27649202	C	T	1	0	0	0	1	0	0	0	0	0	1	0	0	0	0	1	0	0	0	0	0	1	0	0	0	0	0	0	0	0	0	0	0	0	0	0	0	0	1	0	0
LaDArT_SNP11580	TGCAGAGTCTGTTGCTTCCTTGAGACACATCTAAACCAACTCTGTGGAATCAGATATCCATTTTCCTCC	48	T	A	NLL-01	27662541	A	T	1	0	0	1	1	1	1	1	1	1	1	1	1	1	1	1	1	1	1	1	1	1	1	1	1	1	1	1	1	1	1	1	1	1	0	1	1	0	1	1	1
LaDArT_SNP03528	TGCAGAAGATTTTGACGGCCATTACTCATCCTACATTGTTCATGGAAAATTATAAGTTCACGCTTTTAT	31	T	A	NLL-01	27737013	A	T	0	0	0	0	1	0	0	0	0	0	1	0	0	0	0	0	0	0	0	0	0	1	0	0	0	0	0	0	0	0	0	0	0	0	0	0	0	0	0	0	2
LaDArT_SNP03527	TGCAGAAGATTTTGACGGCCATTACTCATCCTACATTGTTCATGGAAAATTATAAGTTCACGCTTTTAT	25	T	G	NLL-01	27737019	A	C	0	0	0	0	NA	0	0	0	0	0	NA	0	0	0	0	0	0	0	0	0	0	NA	0	0	0	0	0	0	0	0	0	0	0	0	0	0	0	0	0	0	0
LaDArT_SNP15627	TGCAGAGATGGAGATTACTCATGCTAGTTCATAATCATGGACATTGTTGTGTCAGTGGTTGATGCCAGT	13	A	G	NLL-01	27737666	T	C	0	0	0	0	1	0	0	0	0	0	1	0	0	0	0	0	0	0	0	0	0	1	0	0	0	0	0	0	0	0	0	0	0	0	0	0	0	0	0	0	2
LaDArT_SNP11401	TGCAGCTGACCAGCTCGACTCATTATGTCAACTAAGCAAGCATAGTGTTCAGACCTTGGTGGAATATCA	22	T	C	NLL-01	27791007	T	C	0	0	0	0	0	0	0	0	0	0	0	0	0	0	0	0	0	0	0	0	0	0	0	0	0	0	0	0	0	0	0	0	0	0	0	0	0	0	0	0	0
LaDArT_SNP08860	TGCAGCAAAACAATGAAGAGGTGAGTGAATAAGATCTCAGGACAAAAATAAAAAGTTTGACCTATTTTA	26	G	C	NLL-01	27798340	G	C	0	0	0	0	0	0	0	0	0	0	0	0	0	0	0	0	0	0	0	0	0	0	0	0	0	0	0	0	0	0	0	0	0	0	0	0	0	0	0	0	0
LaDArT_SNP08922	TGCAGCAGTAAATAAACTTTGGCGAATAAAGTCAGGAATCATAGCACGATAGCACTTGTCCTGGTTATG	22	C	T	NLL-01	27987165	C	T	1	0	0	0	0	0	0	0	0	0	0	0	0	0	0	0	0	0	0	0	0	0	0	0	0	0	0	0	0	0	0	0	0	0	0	0	0	0	1	0	0
LaDArT_SNP02594	TGCAGATTAGTAGCACAAACACTTCTTATGTCACCACAATTGGATACCACCTTACAGATCGGAAGAGCG	15	C	T	NLL-01	28073317	C	T	0	0	0	0	1	0	0	0	0	0	0	0	0	0	0	0	0	0	0	0	0	0	0	0	0	0	1	1	0	0	0	0	0	0	0	0	0	0	0	0	0
LaDArT_SNP07006	TGCAGGAGGAGGCGGTGGCTATCCTTGAGGCGATGGTGAAGCGTGGTGGGTTGGTGGCAGTGGCTGTAG	12	C	T	NLL-01	28209632	G	A	0	0	0	0	0	0	0	0	0	0	0	0	0	0	0	0	0	0	0	0	0	0	0	0	0	0	0	0	0	0	0	0	0	0	0	0	0	0	0	0	0
LaDArT_SNP01804	TGCAGCCGATTGGACGGTTGCACACTACTTTTGCCATGCTCGCCTGCACTGGATCACACAGACCTATCT	11	G	C	NLL-01	28318534	C	G	0	0	0	0	1	0	0	0	0	0	0	0	0	0	0	0	0	0	0	0	0	0	0	0	0	0	1	1	0	0	0	0	0	0	0	0	0	0	0	0	0
LaDArT_SNP15391	TGCAGTAGTGCAGTACAACTCATATAAAGGCGGGGGTTTGATTGCAGTTAGCTATGAGGCTCGTGCACA	28	G	T	NLL-01	28481437	G	T	0	0	0	0	0	0	0	0	0	0	0	0	0	0	0	NA	0	0	0	0	0	0	0	0	0	0	0	0	0	0	0	0	0	0	0	0	0	0	0	0	0
LaDArT_SNP06474	TGCAGATGTTGGTGGCACATTCTTCTTCAACTCAAAAAAATTCCTTTGTGGAGCAGTTTCACCTTTTTG	24	C	T	NLL-01	28646890	G	A	0	0	0	0	0	0	0	0	0	0	0	0	0	0	0	0	0	0	0	0	0	0	0	0	0	0	0	0	0	0	0	0	0	0	0	0	0	0	0	0	0
LaDArT_SNP06473	TGCAGATGTTGGTGGCACATTCTTCTTCAACTCAAAAAAATTCCTTTGTGGAGCAGTTTCACCTTTTTG	14	G	A	NLL-01	28646900	C	T	0	0	0	0	0	0	0	0	0	0	0	0	0	0	0	0	0	0	0	0	0	0	0	0	0	0	0	0	0	0	0	0	0	0	0	0	0	0	0	0	0
LaDArT_SNP17079	TGCAGTTTTATAGTTGCATCCATGAGGTTGTTTCCAGGATTTACAGATCGGAAGAGCGGTTCAGCAGGA	6	C	T	NLL-01	28733425	A	G	0	0	0	0	1	0	0	0	0	0	1	0	0	0	0	1	0	0	0	0	0	1	0	0	0	0	0	0	0	0	0	0	0	0	0	0	0	0	0	0	2
LaDArT_SNP05356	TGCAGTTGAAGGTCCTGGAAAATGATATGGATTACTAAAGTTTATAAGCTTTTATGTACTAGAGTAATT	52	T	G	NLL-01	28945474	A	C	1	0	0	0	1	0	0	0	0	0	1	0	0	0	0	1	0	0	0	0	0	1	0	0	0	0	0	0	0	0	0	0	0	0	0	0	0	0	1	0	2
LaDArT_SNP14515	TGCAGGAGCAACAAAGAGCTCTGCTTGCTGCGTTTCGGTAAGGACCGAACCTACAAAGGGTGATCTAGA	45	T	C	NLL-01	28945568	C	T	0	0	0	0	1	0	0	0	0	0	1	0	0	0	0	1	0	0	0	0	0	1	0	0	0	0	0	0	0	0	0	0	0	0	0	0	0	0	0	0	2
LaDArT_SNP16366	TGCAGGTTGCGTAACTTGTGGAGGTGAAGGAGGAGCAGTTCTGATCTGGACCAGAGAAACTCGGCTCCA	62	G	T	NLL-01	28985615	C	A	0	0	0	0	0	0	0	0	0	0	0	0	0	0	0	0	0	0	0	0	0	0	0	0	0	0	0	0	0	0	0	0	0	0	0	0	0	0	0	0	0
LaDArT_SNP16365	TGCAGGTTGCGTAACTTGTGGAGGTGAAGGAGGAGCAGTTCTGATCTGGACCAGAGAAACTCGGCTCCA	35	G	C	NLL-01	28985642	G	C	0	0	0	0	0	0	0	0	0	0	0	0	0	0	0	0	0	0	0	0	0	0	0	0	0	0	0	0	0	0	0	0	0	0	0	0	0	0	0	0	0
LaDArT_SNP10706	TGCAGGCACCATCACTCGACAGCCACCACCTCCTTCTGGGAGCGACGTGGCTGAGAAGATTGTTACAGA	46	G	A	NLL-01	28985720	G	A	NA	0	0	0	0	0	0	0	0	0	0	0	0	0	0	0	0	0	0	0	0	0	0	0	0	0	0	0	0	0	0	0	0	0	0	0	0	0	NA	0	0
LaDArT_SNP10707	TGCAGGCACCATCACTCGACAGCCACCACCTCCTTCTGGGAGCGACGTGGCTGAGAAGATTGTTACAGA	48	G	A	NLL-01	28985722	G	A	1	0	0	0	0	0	0	0	0	0	0	0	0	0	0	0	0	0	0	0	0	0	0	0	0	0	0	0	0	0	0	0	0	0	0	0	0	0	1	0	0
LaDArT_SNP14250	TGCAGCAGAAAACTGCTGCGAAAGATTTGAAGCCGGAGCAGTTAGACAAGCTAGCAAAACTGGAAGATT	19	A	G	NLL-01	28990501	C	T	0	0	0	0	0	0	0	0	0	0	0	0	0	0	0	0	0	0	0	0	0	0	0	0	0	0	0	0	0	0	0	0	0	0	0	0	0	0	0	0	0
LaDArT_SNP11624	TGCAGCACTGCGTTTAGGTCTGCTTCTTTCCCCACTAAATGAATAATTCATCATGCTGAAACGACACTC	48	C	T	NLL-01	29128361	G	A	0	0	0	0	1	0	0	0	0	0	1	0	0	0	0	1	0	0	0	0	0	1	0	0	0	0	0	0	0	0	0	0	0	0	0	0	0	0	0	0	2
LaDArT_SNP13355	TGCAGAGATCATGTCAGGACTGAAGACACAGTTTTCAATTGAATCAAAACAAAATCTTATGCATGTTTA	24	G	C	NLL-01	29536001	G	C	0	0	0	0	0	0	0	0	0	0	0	0	0	0	0	0	0	0	0	0	0	0	0	0	0	0	0	0	0	0	0	0	0	0	0	0	0	0	0	0	0
LaDArT_SNP04712	TGCAGGGAACATAAAACGCAGCAAGCATCACATAAAACACCACGCCTAAACAGGTTGGTTTTTGAAGAG	9	C	A	NLL-01	30190182	C	A	0	0	0	0	0	0	0	0	0	0	0	0	0	0	0	0	0	0	0	0	0	0	0	0	0	0	0	0	0	0	0	0	0	0	0	0	0	0	0	0	0
LaDArT_SNP15550	TGCAGAATGACCTCATATGATTTTTACCTTTTTAGTAATAAATAAAGGAGTTTTATAGTGAACATTATC	46	G	C	NLL-01	30193991	C	G	0	0	0	0	0	0	0	0	0	0	0	0	0	0	0	0	0	0	0	0	0	0	0	0	0	0	0	0	0	0	0	0	0	0	0	0	0	0	0	0	0
LaDArT_SNP15549	TGCAGAATGACCTCATATGATTTTTACCTTTTTAGTAATAAATAAAGGAGTTTTATAGTGAACATTATC	24	G	T	NLL-01	30194013	A	C	0	0	0	0	0	0	0	0	0	0	0	0	0	0	0	0	0	0	0	0	0	0	0	0	0	0	0	0	0	0	0	0	0	0	0	0	0	0	0	0	0
LaDArT_SNP07916	TGCAGATAGTACTATGGTACTAGTTGTGCTTCATTAGAGCCACGCCAAATATGAATTACAGATCGGAAG	39	C	G	NLL-01	30383244	C	G	0	0	0	0	1	0	0	0	0	0	1	0	0	0	0	1	0	0	0	0	0	1	0	0	0	0	0	0	0	0	0	0	0	0	0	0	0	0	0	0	2
LaDArT_SNP06458	TGCAGATGCTGCTGAAGATGCGCTTGGTTATGAAATTGAGCTTGAGATGAATGCTGATTTTCTTGATTA	29	A	T	NLL-01	30399683	A	T	0	0	0	0	1	0	0	0	0	0	1	0	0	0	0	1	0	0	0	0	0	1	0	0	0	0	0	0	0	0	0	0	0	0	0	0	0	0	0	0	2
LaDArT_SNP06274	TGCAGAGAAAAGGGCAAACACAGCAAGGCTGATGGAGAAGATGCCCGAAATGCTGTTGGATTTCAAGAA	28	C	T	NLL-01	30462507	C	T	1	0	0	0	1	0	0	0	0	0	1	0	0	0	0	1	0	0	0	0	0	1	0	0	0	0	0	0	0	0	0	0	0	0	0	0	0	0	1	0	2
LaDArT_SNP10021	TGCAGTCACATTTGCAGATAAATATCATAAAAGTTCTTGGACTTATCAAAATATTACAGATCGGAAGAG	28	A	C	NLL-01	30499198	T	G	1	0	0	0	0	0	0	0	0	0	0	0	0	0	0	0	0	0	0	0	0	0	0	0	0	0	0	0	0	0	0	0	0	0	0	0	0	0	1	0	0
LaDArT_SNP04503	TGCAGCTTTCTGTGCAAGAATTTATATTTGATTTTAGCTTTTGTGAGGTCGTACCAGTGTGATTGTTAT	53	C	G	NLL-01	30500361	C	G	1	0	0	0	1	0	0	1	0	0	1	0	0	0	0	1	0	0	0	0	0	1	0	0	0	0	0	0	0	0	0	0	0	0	0	0	0	0	1	0	2
LaDArT_SNP08377	TGCAGCATAAGGGTAGTCATCAATCACAAGTTTTACACCACATGACATTGAAGAGTCTTCTACTGCCAT	20	C	A	NLL-01	30511647	C	A	0	0	0	0	0	0	0	0	0	0	0	0	0	0	0	0	0	0	0	0	0	0	0	0	0	0	0	0	0	0	0	0	0	0	0	0	0	0	0	0	0
LaDArT_SNP08378	TGCAGCATAAGGGTAGTCATCAATCACAAGTTTTACACCACATGACATTGAAGAGTCTTCTACTGCCAT	37	C	G	NLL-01	30511664	C	G	0	0	0	0	0	0	0	0	0	0	0	0	0	0	0	0	0	0	0	0	0	0	0	0	0	0	0	0	0	0	0	0	0	0	0	0	0	0	0	0	0
LaDArT_SNP17321	TGCAGATATTCTTACTAGTTCTTTTTTTGTCATGTCAGGACTCCACAATCTTTGATTGCTGGATTACAG	34	C	T	NLL-01	30573719	T	C	0	0	0	0	1	0	0	0	0	0	1	0	0	0	0	0	0	0	0	0	0	1	0	0	0	0	0	0	0	0	0	0	0	0	0	0	0	0	0	0	2
LaDArT_SNP17321	TGCAGATATTCTTACTAGTTCTTTTTTTGTCATGTCAGGACTCCACAATCTTTGATTGCTGGATTACAG	34	C	T	NLL-01	30577827	T	C	0	0	0	0	1	0	0	0	0	0	1	0	0	0	0	0	0	0	0	0	0	1	0	0	0	0	0	0	0	0	0	0	0	0	0	0	0	0	0	0	2
LaDArT_SNP06552	TGCAGCAACATAGAGGACGACATGAACAACAGTCAGACATCCAAATTGAGCAATGTTTGGTGACAAATC	8	C	T	NLL-01	30747217	G	A	0	0	0	0	0	0	0	0	0	0	0	0	0	0	0	1	0	0	0	0	0	0	0	0	0	0	0	0	0	0	0	0	0	1	0	0	0	0	0	0	0
LaDArT_SNP09393	TGCAGTCAACAAGTTTTTTTATCCTTTCGTCACTCCTTCAAAATTCTCCAGTCTCTTATAAAAAAGCAT	65	G	C	NLL-01	30814328	C	G	1	0	0	0	0	0	0	1	0	0	0	0	0	0	0	1	0	0	0	0	0	0	0	0	0	0	0	0	0	0	0	0	0	1	0	0	0	0	1	0	0
LaDArT_SNP10960	TGCAGTTTCACTTGTAGATTTTTTGTCTCCAGATTCAGTACCATGACAACAACACCTGGTGAACATGTT	50	A	C	NLL-01	30828996	T	G	0	0	0	0	0	0	0	1	0	0	0	0	0	0	0	0	0	0	0	0	0	0	0	0	0	0	0	0	0	0	0	0	0	0	0	0	0	0	0	0	0
LaDArT_SNP14052	TGCAGAGAGAGCATTAGTGAGTAGCTAGATTTTCTTTGAAAGAACAAAGAAGTGAACTTTGAAGAAGGG	12	A	G	NLL-01	30829055	A	G	0	0	0	0	0	0	0	0	0	0	0	0	0	0	0	0	0	0	0	0	0	0	0	0	0	0	0	0	0	0	0	0	0	0	0	0	0	0	0	0	0
LaDArT_SNP17418	TGCAGCAGGTCCCTTCATTGATATGACTTCTCTGCCTTCTTTGATATCCATAACTTTACAAAACTGAAA	31	C	G	NLL-01	31030550	G	C	NA	0	0	0	NA	0	0	1	0	0	NA	0	0	0	0	0	0	0	0	0	0	NA	0	0	0	0	0	0	0	0	0	0	0	0	0	0	0	0	NA	0	0
LaDArT_SNP17419	TGCAGCAGGTCCCTTCATTGATATGACTTCTCTGCCTTCTTTGATATCCATAACTTTACAAAACTGAAA	8	A	G	NLL-01	31030573	C	T	1	0	0	0	1	0	0	NA	0	0	1	0	0	0	0	0	0	0	0	0	0	1	0	0	0	0	0	0	0	0	0	0	0	0	0	0	0	0	1	0	2
LaDArT_SNP16772	TGCAGATATCTTTTTTTTTGTTGTTGCAGAAATTACAGATCGGAAGAGCGGTTCAGCAGGAATGCCGAG	30	T	A	NLL-01	31032437	A	T	1	0	0	0	1	0	0	0	0	0	1	0	0	0	0	0	0	0	0	0	0	1	0	0	0	0	0	0	0	0	0	0	0	0	0	0	0	0	1	0	2
LaDArT_SNP18139	TGCAGTACTATATGATTGCATTTATCTTCTTCAGACATTACAGATCGGAAGAGCGGTTCAGCAGGAATG	5	T	A	NLL-01	31408553	T	A	0	0	0	0	0	0	0	0	0	0	0	0	0	0	0	NA	0	0	0	0	0	0	0	0	0	0	0	0	0	0	0	0	0	NA	0	0	0	0	0	0	0
LaDArT_SNP17846	TGCAGTTAGCAATAATGCCACCGGAAATGGAACAAGTTCTAGGGACAAGAGTGGTGGTGGATGGGGAAA	28	G	A	NLL-01	31430740	G	A	NA	0	0	0	NA	0	0	0	0	0	NA	0	0	0	0	0	0	0	0	0	0	NA	0	0	0	0	0	0	0	0	0	0	0	0	0	0	0	0	NA	0	0
LaDArT_SNP16825	TGCAGCAGAAAACTAAGATCAGCCAGTAACATTCAAAAACATACGATAACAACTTACAGATCGGAAGAG	43	C	T	NLL-01	31520290	G	A	1	0	0	0	1	0	0	0	0	0	2	0	0	0	0	0	0	0	0	0	0	1	0	0	0	0	0	0	0	0	0	0	0	0	0	0	0	0	1	0	2
LaDArT_SNP15774	TGCAGATTCTTCACCATAAGGACCACCAGCAACCTCAAAATAGATCAGAAAAACCAATGGAAGAAGTGC	15	G	A	NLL-01	31559867	T	C	1	0	0	0	0	0	0	1	0	0	0	0	0	0	0	1	0	0	0	0	0	0	0	0	0	0	NA	0	0	0	0	0	0	1	0	NA	0	0	1	0	0
LaDArT_SNP08210	TGCAGTCTGATCGGTGTAGATGCAAAATTTCTGAGTAGGATGATAGCTTACAGATCGGAAGAGCGGTTC	11	C	T	NLL-01	31644795	C	T	1	0	0	0	0	0	0	1	0	0	0	0	0	0	0	NA	0	0	0	0	0	0	0	0	0	0	0	0	0	0	0	0	0	NA	0	0	0	0	1	0	0
LaDArT_SNP03468	TGCAGAACAAAGGATACCATGTTAGAGAAGGTTGGAATCAATCTTTAGTTGTTATTTCTACATCTAGGT	13	A	G	NLL-01	31724342	T	C	NA	0	0	0	NA	0	0	1	0	0	NA	0	0	0	0	1	0	0	0	0	0	NA	0	0	0	0	0	0	0	0	0	0	0	1	0	0	0	0	NA	0	0
LaDArT_SNP10651	TGCAGCTGTTTCGAGAATGCATTCATCGGCCCTATCGCAGACACGCTCAATTTCTATGGAACTTGTCTG	12	G	A	NLL-01	31756149	C	T	1	0	0	0	1	0	0	0	0	0	1	0	0	0	0	0	0	0	0	0	0	1	0	0	0	0	0	0	0	0	0	0	0	0	0	0	0	0	1	0	2
LaDArT_SNP16447	TGCAGTCAGTGTTGCACCTGAAAATGGAGGCCCTGAGCAACTTGTTATATTTGTAGTTCTAAAGAAAGG	62	A	C	NLL-01	31756220	A	C	0	0	0	0	0	0	0	0	0	0	0	0	0	0	0	0	0	0	0	0	0	0	0	0	0	0	0	0	0	0	0	0	0	0	0	0	0	0	0	0	0
LaDArT_SNP17127	TGCAGAAAATTCGATTGAACAGAAAAAAAGATTACAAGATTATGATAACAGTGTTTGAGTAACTCTCAG	58	G	A	NLL-01	31756633	C	T	1	0	0	0	NA	0	0	0	0	0	1	0	0	0	0	0	0	NA	0	0	0	1	0	0	0	0	0	0	0	0	0	0	0	0	0	0	0	0	1	0	2
LaDArT_SNP17126	TGCAGAAAATTCGATTGAACAGAAAAAAAGATTACAAGATTATGATAACAGTGTTTGAGTAACTCTCAG	29	G	T	NLL-01	31756662	C	A	NA	0	0	0	NA	0	0	0	0	0	NA	0	0	0	0	0	0	NA	0	0	0	NA	0	0	0	0	0	0	0	0	0	0	0	0	0	0	0	0	NA	0	0
LaDArT_SNP07445	TGCAGTGAATGAATGATGTTACTAAAGTCTGCTCTGAGCTGATACTCCATGCTTCATTTGATCCCTCAA	10	G	C	NLL-01	31757076	C	G	0	0	0	0	0	0	0	NA	0	0	0	0	0	0	0	NA	0	2	0	0	0	0	0	0	0	0	0	0	0	0	0	0	0	NA	0	0	0	0	0	0	0
LaDArT_SNP17207	TGCAGACATCAAAATAAAATTCAAATGACTTCTGCTCAAGAAATAATTTTGCACTCATGCAACGCAAAA	21	G	C	NLL-01	31782290	G	C	0	0	0	0	0	0	0	0	0	0	0	0	0	0	0	0	0	0	0	0	0	0	0	0	0	0	0	0	0	0	0	0	0	0	0	0	0	0	0	0	0
LaDArT_SNP09501	TGCAGTGTTTGATCGACCATATTGCCGATGCTTCGTTTATCCTTCAAGTATTCAGCAGCCTAGAAAATT	33	C	T	NLL-01	31881015	G	A	1	0	0	0	1	0	0	0	0	0	1	0	0	0	0	0	0	0	0	0	0	1	0	0	0	0	0	0	0	0	0	0	0	0	0	0	0	0	1	0	2
LaDArT_SNP10241	TGCAGGATAAAGATTCCATACCCTCTTGAATGGGGTGCTCCTACATTTGACGCTGGTCATTGTTTTGGA	17	T	A	NLL-01	31892366	A	T	NA	0	0	0	NA	0	0	0	0	0	0	0	0	0	0	0	0	0	0	0	0	NA	0	0	0	0	0	0	0	0	0	0	0	0	0	0	0	0	NA	0	0
LaDArT_SNP10242	TGCAGGATAAAGATTCCATACCCTCTTGAATGGGGTGCTCCTACATTTGACGCTGGTCATTGTTTTGGA	50	T	C	NLL-01	31892399	C	T	1	0	0	0	1	0	0	0	0	0	1	0	0	0	0	0	0	0	0	0	0	1	0	0	0	0	0	0	0	0	0	0	0	0	0	0	0	0	1	0	2
LaDArT_SNP09444	TGCAGTGATAAACAGCAATATTCAATATAATTTTCCTTTCCCTTTATTGTAATATTCAGTTTCCCTTTA	36	T	A	NLL-01	31907773	T	A	0	0	0	0	0	0	0	0	0	0	0	0	0	0	0	0	0	0	0	0	0	0	0	0	0	0	0	0	0	0	0	0	0	0	0	0	0	0	0	0	0
LaDArT_SNP11360	TGCAGCAAGAAATGAAGACTTTGAGTTGCATGCAATCTGCAAAACCAGACACATATTGGTATTATAAAT	39	C	A	NLL-01	31912295	C	A	1	0	0	0	1	0	0	0	0	0	1	0	0	0	0	0	0	0	0	0	0	1	0	0	0	0	0	0	0	0	0	0	0	0	0	0	0	0	1	0	2
LaDArT_SNP16409	TGCAGTAGTTGAATGGAAAATGCTGTGTCCATTTCCAATCATGTCACATATCTCCCTTTATCTATCGAG	9	C	T	NLL-01	31940055	T	C	0	0	0	0	0	0	2	0	0	0	0	0	0	0	0	0	0	0	0	0	0	0	0	0	0	0	0	0	0	0	0	0	0	0	0	0	0	0	0	0	0
LaDArT_SNP06271	TGCAGACTTTGTAAGATAATCTATTTGTACTTATTTTCTGAGATTCTTGTGTAGTATAGTCAGAATAAA	26	G	C	NLL-01	32289453	G	C	0	0	0	0	0	0	0	0	0	0	0	0	0	0	0	0	0	0	0	0	0	0	0	0	0	0	0	0	0	0	0	0	0	0	0	0	0	0	0	0	0
LaDArT_SNP06272	TGCAGACTTTGTAAGATAATCTATTTGTACTTATTTTCTGAGATTCTTGTGTAGTATAGTCAGAATAAA	29	C	A	NLL-01	32289456	C	A	0	0	0	0	0	0	0	0	0	0	0	0	0	0	0	0	0	0	0	0	0	0	0	0	0	0	0	0	0	0	0	0	0	0	0	0	0	0	0	0	0
LaDArT_SNP14365	TGCAGCGAATATCATATTTGTTTGACCAAAATTTGCTTCTATGAGAAAACTACAAAATGCAGATTGATG	6	G	T	NLL-01	32290904	G	T	0	0	0	0	0	0	0	0	0	0	0	0	0	0	0	0	0	0	0	0	0	0	0	0	0	0	0	0	0	0	0	0	0	0	0	0	0	0	0	0	0
LaDArT_SNP09648	TGCAGAGATGTGTACCAGTATTTCTTGATGAGGACATAGTTACAGATCGGAAGAGCGGTTCAGCAGGAA	31	G	A	NLL-01	32318786	G	A	1	0	0	0	0	0	0	0	0	0	0	0	0	0	0	0	0	0	0	0	0	0	0	0	0	0	0	0	0	0	0	0	0	0	0	0	0	0	1	0	0
LaDArT_SNP07248	TGCAGTAACATACTCATCCTTGATGAATAAACCAATCTGCTCCAATGGGGACTTATCCGCTGTCCCAAT	21	G	C	NLL-01	32333679	C	G	0	0	0	0	0	0	0	0	0	0	0	0	0	0	0	0	0	0	0	0	0	0	0	0	0	0	0	0	0	0	0	0	0	0	0	0	0	0	0	0	0
LaDArT_SNP12552	TGCAGCATGAAGTTTCGCAACTTGTTCAGCCATGGGAGATTCCCTTACCCGTGCTTGTCTTCTAGCAAT	9	A	G	NLL-01	32341272	A	G	1	0	0	0	1	0	0	1	0	0	1	0	0	0	0	0	0	0	0	0	0	1	0	0	0	0	0	0	0	0	0	0	0	0	0	0	0	0	1	0	2
LaDArT_SNP08736	TGCAGAGGATTTCAAATGTTACATATTAGGATCAAAACATACACGCACTCCTTATATTAGATTTTGACC	26	T	C	NLL-01	32341684	T	C	0	0	0	0	0	0	0	1	0	0	0	0	0	0	0	0	0	0	0	0	0	0	0	0	0	0	0	0	0	0	0	0	0	0	0	0	0	0	0	0	0
LaDArT_SNP04490	TGCAGCTTCTGTTACTACCATTGATTGGACTCTTACACTCCTGGCCATGGGGTATTCTGTCACACTCTG	18	C	A	NLL-01	32360305	G	T	0	0	0	0	NA	0	0	0	0	0	NA	0	0	0	0	0	0	0	0	0	0	NA	0	0	0	0	0	0	0	0	0	0	0	0	0	0	0	0	0	0	0
LaDArT_SNP15464	TGCAGAACAACCGGTACCTTCAAAATATAGCAATATTGCTTCTTCAATTGGTGGCCCAACTATAACCAT	21	T	A	NLL-01	32388877	T	A	1	0	0	0	1	0	0	NA	0	0	1	0	0	0	0	1	0	0	0	0	0	1	0	0	0	0	0	0	0	0	0	0	0	1	0	0	0	0	1	0	2
LaDArT_SNP14529	TGCAGGATCTTTCTCCCTTTTCTAGTGTAATGGTAAGTTTTTAGATTTTTTATAAACAGTATACAAAAT	63	C	T	NLL-01	32389534	G	A	0	0	0	0	NA	0	0	1	0	0	NA	0	0	0	0	NA	0	0	0	0	0	NA	0	0	0	0	0	0	0	0	NA	0	0	0	0	0	0	0	0	0	0
LaDArT_SNP11466	TGCAGTGCGTGCAGTAGGAGGTGATTCTGTTCTAGATGATTCTTTTGCTCGAGAGAGGGTTTCAAGCAT	15	A	T	NLL-01	32573508	A	T	NA	0	0	0	0	0	0	0	0	0	0	0	0	0	0	NA	0	0	0	0	0	0	0	0	0	0	0	0	0	0	0	0	0	1	0	0	0	0	NA	0	0
LaDArT_SNP11467	TGCAGTGCGTGCAGTAGGAGGTGATTCTGTTCTAGATGATTCTTTTGCTCGAGAGAGGGTTTCAAGCAT	36	T	C	NLL-01	32573529	T	C	1	0	2	0	0	0	0	0	0	0	0	0	0	0	0	1	0	0	0	0	0	0	0	0	0	0	0	0	0	0	0	0	0	NA	0	0	0	0	1	0	0
LaDArT_SNP04422	TGCAGCTGCATTCTGCCTCTACATCCAAGTATCCCACCAGCGCGTTGTCTCACCTGTGACCGAATTATT	53	C	G	NLL-01	32604445	G	C	1	0	0	0	0	0	0	0	0	0	0	0	0	0	0	0	0	0	0	0	0	0	0	0	0	0	0	0	0	0	0	0	0	0	0	0	0	0	1	0	0
LaDArT_SNP06221	TGCAGAATTTGGGACGTAATCAGCATATGCTTGTGAAACACTCGGATACGGACTTTTAGGAGGGAGAAG	47	A	T	NLL-01	32606745	A	T	0	0	0	0	0	0	0	0	0	0	0	0	0	0	0	0	0	0	0	0	0	0	0	0	0	0	0	0	0	0	0	0	0	0	0	0	0	0	0	0	0
LaDArT_SNP06168	TGCAGAATAATAAATAATACTGAGGACTACCAAAAGTCACAAAAAAATAGTCTATCACATGTACACACA	35	G	A	NLL-01	32652905	G	A	0	0	0	0	0	0	0	0	0	0	0	0	0	0	0	0	0	0	0	0	0	0	0	0	0	0	0	0	0	0	0	0	0	0	0	0	0	0	0	0	0
LaDArT_SNP15873	TGCAGCACTGCTGGCTGTGATAGAGATTTGATGCAGAATTGTCCACTGGAGCTAGCTGCAAAGGACAAT	46	T	C	NLL-01	32759504	T	C	1	0	0	0	0	0	0	0	0	0	0	0	0	0	0	1	0	0	0	0	0	0	0	0	0	0	0	0	0	0	0	0	0	1	0	0	0	0	1	0	0
LaDArT_SNP14387	TGCAGCTACAAGTTGTGAGCTAATTGCATTATGCAAACTATGCAATGACTGAATATTTTTTGAAGGTCC	35	G	A	NLL-01	32788741	A	G	0	0	0	0	0	0	0	0	0	0	0	0	0	0	0	1	0	0	0	0	0	0	0	0	0	0	0	0	0	0	0	0	0	1	0	0	0	0	0	0	0
LaDArT_SNP17967	TGCAGACAATCCTGATGAACGCATCGATATAAAGGACGTTGTTCACCAATTACAGATCGGAAGAGCGGT	36	C	T	NLL-01	32807656	C	T	NA	0	0	0	0	0	0	NA	0	0	0	0	0	0	0	1	0	0	0	0	0	0	0	0	0	0	0	0	0	0	0	0	0	1	0	0	0	0	NA	0	0
LaDArT_SNP16466	TGCAGTCTAGATGTATAATTTGTCTGTATATAAGATAAGGTATACACTGTGTGAGCATTATTTGACAAT	25	G	A	NLL-01	32807874	C	T	1	0	0	0	0	0	0	1	0	0	0	0	0	0	0	NA	0	0	0	0	0	0	0	0	0	0	0	0	0	0	0	0	0	NA	0	0	0	0	1	0	0
LaDArT_SNP09001	TGCAGCCTCAGCAGCAGGGGCAGCACCTGCTGGAGCAGCAGCAACACCACCACCAACAATTGCAGCACC	18	G	A	NLL-01	32840676	C	T	1	0	0	0	0	0	0	0	0	0	0	0	0	0	0	0	0	0	0	0	0	0	0	0	0	0	0	0	0	0	0	0	0	0	0	0	0	0	1	0	0
LaDArT_SNP10425	TGCAGAGAGACCACCAGTGTCAGAATTAGAGTCACCAAAGTTGAATATGGCTTGAAAACTACACTCTTT	55	A	C	NLL-01	32868542	T	G	1	0	0	0	1	0	0	1	0	0	1	0	0	0	0	1	0	0	0	0	0	1	0	0	0	0	0	0	0	0	0	0	0	1	0	0	0	0	1	0	2
LaDArT_SNP18936	TGCAGAGAATCATACAAATATGCAGTGATTCAAACTTTGAGAAGCCAAACAACAACAACCAAGCCTTAC	27	T	A	NLL-01	32876468	T	A	1	0	0	0	1	0	0	1	0	0	1	0	0	0	0	1	0	0	0	0	0	1	0	0	0	0	0	0	0	0	0	0	0	1	0	0	0	0	1	0	2
LaDArT_SNP12675	TGCAGTCTCAATGGCAAACTCATCGGCAGCTTCACCAGGTTATGCACCTAAGTGTGCATTCTCAATGAC	19	T	G	NLL-01	33027975	A	C	0	0	0	0	0	0	0	0	0	0	0	0	0	0	0	NA	0	0	0	0	0	0	0	0	0	0	0	0	0	0	0	0	0	0	0	0	0	0	0	0	0
LaDArT_SNP05248	TGCAGTGTGGTGGGATGTTAGGATTCAATTACAGTCCCATATCGGACGTGTGGGATTCTGGTGTGGGAT	47	G	A	NLL-01	33035421	C	T	0	0	0	0	0	0	0	0	0	0	0	0	0	0	0	0	0	0	0	0	0	0	0	0	0	0	0	0	0	0	0	0	0	0	0	0	0	0	0	0	0
LaDArT_SNP05247	TGCAGTGTGGTGGGATGTTAGGATTCAATTACAGTCCCATATCGGACGTGTGGGATTCTGGTGTGGGAT	21	G	A	NLL-01	33035447	C	T	0	0	0	0	0	0	0	0	0	0	0	0	0	0	0	0	0	0	0	0	0	0	0	0	0	0	0	0	0	0	0	0	0	0	0	0	0	0	0	0	0
LaDArT_SNP05977	TGCAGTCCTGGTGCGCTCTGACTCGTCCCAGGCGTACACTACAATGCCGGTGTCACAGCCCGTGCCACA	33	G	A	NLL-01	33035498	G	A	NA	0	0	0	0	0	0	0	0	0	0	0	0	0	0	0	0	0	0	0	0	0	0	0	0	0	0	0	0	0	0	0	0	0	0	0	0	0	NA	0	0
LaDArT_SNP05978	TGCAGTCCTGGTGCGCTCTGACTCGTCCCAGGCGTACACTACAATGCCGGTGTCACAGCCCGTGCCACA	47	C	T	NLL-01	33035512	C	T	1	0	0	0	0	0	0	0	0	0	0	0	0	0	0	0	0	0	0	0	0	0	0	0	0	0	0	0	0	0	0	0	0	0	0	0	0	0	1	0	0
LaDArT_SNP14358	TGCAGCCTGAAGGTATCTAAAGAATCATCATGAATTCTCTTCAAGTGACCCAAGTACAAGACACTGGAA	34	G	T	NLL-01	33080859	T	G	1	0	0	0	1	0	0	1	0	0	1	0	0	0	0	1	0	0	0	0	0	1	0	0	0	0	0	0	0	0	0	0	0	1	0	0	0	0	1	0	2
LaDArT_SNP09013	TGCAGCGAATTGCAGAGGAATACCAAAGAAGGAATAGCATTCCTCTGGACCGCGCAATCGCCAACGATG	37	C	T	NLL-01	33110938	C	T	0	0	0	0	0	0	0	NA	0	0	0	0	0	0	0	NA	0	0	0	0	0	0	0	0	0	0	0	0	0	0	0	0	0	0	0	0	0	0	0	0	0
LaDArT_SNP19292	TGCAGCGAATTGCAGAGGAATACCAAAGAAGGAATAGCATTCCTCTGGACCGCGCAATCGCCAACGATG	38	G	A	NLL-01	33110939	A	G	0	0	0	0	0	0	0	1	0	0	0	0	0	0	0	1	0	0	0	0	0	0	0	0	0	0	0	0	0	0	0	0	0	0	0	0	0	0	0	0	0
LaDArT_SNP19293	TGCAGCGAATTGCAGAGGAATACCAAAGAAGGAATAGCATTCCTCTGGACCGCGCAATCGCCAACGATG	50	T	C	NLL-01	33110951	C	T	0	0	0	0	0	0	0	NA	0	0	0	0	0	0	0	NA	0	0	0	0	0	0	0	0	0	0	0	0	0	0	0	0	0	0	0	0	0	0	0	0	0
LaDArT_SNP14324	TGCAGCCAGCCGCTGTTCTAGGATTTGCTGGGATTGCGGCATTTTTTCATTATAATGATGAGAGGAGAG	52	C	T	NLL-01	33129147	T	C	0	0	0	0	0	0	0	0	0	0	0	0	0	0	0	0	0	0	0	0	0	0	0	0	0	0	0	0	0	0	0	0	0	0	0	0	0	0	0	0	0
LaDArT_SNP16096	TGCAGCTCCGGTACCTCTGACACTTTCTTCTAAAAAGTTTGCTGCCTCGGCGAGTTTTCCTTCAGCCAA	15	T	A	NLL-01	33314498	T	A	0	0	0	0	1	0	0	0	0	0	2	0	0	0	0	0	0	0	0	0	0	1	0	0	0	0	0	0	0	0	0	0	0	1	0	0	0	0	0	0	2
LaDArT_SNP10876	TGCAGTGACAGTTTCGTTTTCCATCCACTTTTTATTTTCCATCTGAGAGAACATCCGTTATCCCACTCC	15	G	A	NLL-01	33319761	C	T	0	0	0	0	1	0	0	0	0	0	1	0	0	0	0	0	0	0	0	0	0	1	0	0	0	0	0	0	0	0	0	0	0	1	0	0	0	0	0	0	2
LaDArT_SNP16595	TGCAGTTGGATTGAAACATTCCACCATGCATCACAGATTCATGTATGATGGCTGAGCAATAATCTTTTG	36	A	T	NLL-01	33353381	T	A	0	0	0	0	1	0	0	0	0	0	1	0	0	0	0	0	0	0	0	0	0	1	0	0	0	0	0	0	0	0	0	0	0	0	0	0	0	0	0	0	1
LaDArT_SNP04416	TGCAGCTGACTTCTTTCTCACTGCTTCTGATTTTGTATTTGCCTCAGGATTTGAAGTTGTTGCAGTCAA	16	C	G	NLL-01	33355960	G	C	0	0	0	0	1	0	0	0	0	0	1	0	0	0	0	0	0	0	0	0	0	1	0	0	0	0	0	0	0	0	0	0	0	0	0	0	0	0	0	0	2
LaDArT_SNP05932	TGCAGGGATTGTATACTGGTGCTGGATTGGGTTCTAATAGTTTCGGTTTTGTTGGCTCTGTAAATTCAG	15	C	T	NLL-01	33386137	C	T	1	0	0	0	1	0	0	0	0	0	1	0	0	0	0	0	1	0	0	0	0	1	0	0	0	0	0	1	1	0	0	0	0	1	0	0	0	0	1	0	2
LaDArT_SNP04193	TGCAGCCAAAAGTAACTGAACTATGCAAGGCTTATATAATTGGAAACTGAGGACCCATGTTACAGATCG	37	A	G	NLL-01	33410969	T	C	NA	0	0	0	NA	0	0	0	0	0	NA	0	0	0	0	0	NA	0	0	0	0	NA	0	0	0	0	0	NA	NA	0	0	0	0	1	0	0	0	0	NA	0	0
LaDArT_SNP04194	TGCAGCCAAAAGTAACTGAACTATGCAAGGCTTATATAATTGGAAACTGAGGACCCATGTTACAGATCG	9	A	T	NLL-01	33410997	T	A	1	0	0	0	1	0	0	0	0	0	1	0	0	0	0	0	1	0	0	0	0	1	0	0	0	0	0	1	1	0	0	0	0	NA	0	0	0	0	1	0	2
LaDArT_SNP19475	TGCAGAAACAATGTTGACTTGTTACCTTGCAGTCACATTCATAGAACATGCAAAGAAACCCCTTTACAG	53	G	A	NLL-01	33419728	A	G	1	0	0	0	1	0	2	0	0	0	1	0	0	0	0	1	1	0	0	0	0	1	0	0	0	0	0	1	1	0	0	0	0	1	0	0	0	0	1	0	2
LaDArT_SNP12140	TGCAGGCTGCCAAAGAAGCAAGGTATGACAAGGAGGGTATGATGAAATTTTTCCACATGGTGAGTGTAA	15	A	G	NLL-01	33497581	T	C	0	0	0	0	1	0	0	0	0	0	1	0	0	0	0	0	0	0	0	0	0	1	0	0	0	0	0	0	0	0	0	0	0	1	0	0	0	0	0	0	2
LaDArT_SNP00239	TGCAGTGAAAGTATCATGGGGCTCTTTGTCAGCAACAAAATCTTCCAACTGATGAAGATGCAGTTGAAG	62	G	A	NLL-01	33566271	G	A	0	0	0	0	0	0	0	0	0	0	0	0	0	0	0	0	0	0	0	0	0	0	0	0	0	0	0	0	0	0	0	0	0	0	0	0	0	0	0	0	0
LaDArT_SNP18728	TGCAGTTGTATCATTTGGCACAGGGTAGCTGCCCTTCAAGTAACTTGGTGTTGCCGGGGAATGGAAATC	51	C	T	NLL-01	33606385	T	C	0	0	0	0	0	0	0	0	0	0	0	0	0	0	0	0	0	0	0	0	0	0	0	0	0	0	0	0	0	0	0	0	0	1	0	0	0	0	0	0	0
LaDArT_SNP17883	TGCAGTTGGATCGTATATACTTCTATCATCAGTCGAAATTATAAAAAAATCATAGGAAAAATATTTAGG	49	T	A	NLL-01	33713986	T	A	0	0	0	0	0	0	0	0	0	0	0	0	0	0	0	0	0	0	0	0	0	0	0	0	0	0	0	0	0	0	0	0	0	1	0	0	0	0	0	0	0
LaDArT_SNP00153	TGCAGTGCACACAAGTAACGAAGTAAACATGCAGATGTCAATTATTTACATGACTGCATGCCATCACTA	50	T	C	NLL-01	33807857	A	G	1	0	0	0	0	2	0	0	0	0	0	0	0	0	0	0	1	0	0	0	0	0	0	0	0	1	1	1	1	0	0	0	0	0	0	0	0	0	1	0	0
LaDArT_SNP00152	TGCAGTGCACACAAGTAACGAAGTAAACATGCAGATGTCAATTATTTACATGACTGCATGCCATCACTA	35	T	A	NLL-01	33807872	A	T	NA	0	0	0	0	0	0	0	0	0	0	0	0	0	0	0	NA	0	0	0	0	0	0	0	0	NA	NA	1	NA	0	0	0	0	0	0	0	0	0	NA	0	0
LaDArT_SNP07012	TGCAGGAGTCTGCCAGAAATGTGGAAGATAGTAAGCGCCTCATAAACAGACTCTTAGCAGCTCTTTCTG	37	C	T	NLL-01	33889940	G	A	0	0	0	0	0	0	0	0	0	0	0	0	0	0	0	0	0	0	0	0	0	0	0	0	0	0	0	0	0	0	0	0	0	0	0	0	0	0	0	0	0
LaDArT_SNP07011	TGCAGGAGTCTGCCAGAAATGTGGAAGATAGTAAGCGCCTCATAAACAGACTCTTAGCAGCTCTTTCTG	31	T	C	NLL-01	33889946	A	G	0	0	0	0	0	0	0	0	0	0	0	0	0	0	0	0	0	0	0	0	0	0	0	0	0	0	0	0	0	0	0	0	0	0	0	0	0	0	0	0	0
LaDArT_SNP02419	TGCAGCAGCAATGCACATAAACTATACTAGCACATTCAAGAGACAGTGTCTCCACATTTTCAAAAGAGC	31	A	G	NLL-01	33951676	T	C	1	0	0	0	1	2	0	0	0	0	1	0	0	0	0	1	1	0	0	0	0	1	0	0	0	1	1	1	1	0	0	0	0	1	0	0	0	0	1	0	2
LaDArT_SNP15876	TGCAGCACTTATTTTCCTTCATTGAGAAATGAATGATACACTCCGTGATGTGCTTCTGACTTGAAAGTG	46	A	G	NLL-01	33953667	C	T	0	0	0	0	1	0	0	0	0	0	1	0	0	0	0	NA	0	0	0	0	0	1	0	0	0	0	0	0	0	0	0	0	0	1	0	0	0	0	0	0	2
LaDArT_SNP15875	TGCAGCACTTATTTTCCTTCATTGAGAAATGAATGATACACTCCGTGATGTGCTTCTGACTTGAAAGTG	43	A	C	NLL-01	33953670	G	T	0	0	0	0	NA	0	0	0	0	0	0	0	0	0	0	1	0	0	0	0	0	NA	0	0	0	0	0	0	0	0	0	0	0	NA	0	0	0	0	0	0	0
LaDArT_SNP01540	TGCAGACAAGCATGTATATGAACTACTCTTTGATTTTTTAGTTGAATTACAGATCGGAAGAGCGGTTCA	30	A	T	NLL-01	33968679	T	A	1	0	0	0	1	1	2	0	0	0	1	0	0	0	0	0	1	0	0	0	0	1	0	0	0	1	1	1	1	0	0	0	0	1	0	0	0	0	1	0	2
LaDArT_SNP01359	TGCAGATGTTGCTGATAGCATTAGTCCAAATAAGGATGACATTATGAAGAAAGACTAAAGAGTCTCAGA	14	G	A	NLL-01	33981131	A	G	1	0	0	0	NA	1	0	0	0	0	NA	0	0	0	0	1	1	0	0	0	0	NA	0	0	0	1	1	1	1	0	0	0	0	NA	0	0	0	2	1	0	0
LaDArT_SNP10177	TGCAGCAGGCAGAATAGACTCAACTTCCTTATCACTGACCTAAAACCCAAAAGGTAAATATGAATAAAC	52	G	A	NLL-01	34097777	C	T	0	0	0	0	0	0	0	0	0	0	0	0	0	0	0	0	0	0	0	0	0	0	0	0	0	0	0	0	0	0	0	0	0	0	0	0	0	0	0	0	0
LaDArT_SNP10177	TGCAGCAGGCAGAATAGACTCAACTTCCTTATCACTGACCTAAAACCCAAAAGGTAAATATGAATAAAC	52	G	A	NLL-01	34100168	C	T	0	0	0	0	0	0	0	0	0	0	0	0	0	0	0	0	0	0	0	0	0	0	0	0	0	0	0	0	0	0	0	0	0	0	0	0	0	0	0	0	0
LaDArT_SNP08682	TGCAGACCTTATGTATGGAACACCACCATACACTTGATAGCTTCAGAAAGAAAAATACAAGGAATGGAC	56	A	T	NLL-01	34109042	A	T	0	0	0	0	0	0	0	0	0	0	0	0	0	0	0	0	0	0	0	0	0	0	0	0	0	0	0	0	0	0	0	0	0	0	0	0	0	0	0	0	0
LaDArT_SNP03452	TGCAGAAATGGCAGTGGGCCTTCAAACTGGTGTACCTTGGGTTATGTGCAAGCAAAATGACGCTCCTGA	56	A	C	NLL-01	34110188	T	G	0	0	0	0	0	0	0	0	0	0	0	0	0	0	0	0	0	0	0	0	0	0	0	0	0	0	0	0	0	0	0	0	0	0	0	0	0	0	0	0	0
LaDArT_SNP05820	TGCAGTTTTCCCCCTATCTGGTATAACAACCTTCCCAAACTATCAGCTTTACAGATCGGAAGAGCGGTT	9	C	T	NLL-01	34130166	C	T	0	0	0	0	0	0	0	0	0	0	0	0	0	0	0	0	0	0	0	0	0	0	0	0	0	0	0	0	0	0	0	0	0	0	0	0	0	0	0	0	0
LaDArT_SNP16352	TGCAGGTTATCCGTACAAGGTATAGTGTTGTGTCCGTAGGGATGGTATCGGTTTTCTTCTTCTAAGCTA	38	C	G	NLL-01	34209647	C	G	1	0	0	0	NA	0	0	0	0	0	NA	0	0	0	0	1	1	0	0	0	0	0	0	0	0	0	0	1	1	0	0	0	0	0	0	0	0	0	1	0	0
LaDArT_SNP07943	TGCAGATTGTAAAAAGAGAGAGCAAATGTTATGTTTTTGTAACCAAATTACAGATCGGAAGAGCGGTTC	22	C	A	NLL-01	34221186	C	A	0	0	0	0	0	0	0	0	0	0	0	0	0	0	0	0	0	0	0	0	0	0	0	0	0	0	0	0	0	0	0	0	0	0	0	0	0	0	0	0	0
LaDArT_SNP15718	TGCAGATATAGCATATAAATTTTCTTCACTAAATAAAACCTTGAACTAAATAGAAATTACAAAGTATAG	52	C	G	NLL-01	34229583	G	C	0	0	0	0	NA	0	NA	0	0	0	NA	0	NA	0	0	0	0	0	0	0	0	0	0	0	0	0	0	0	0	0	0	0	0	NA	0	0	0	0	0	0	0
LaDArT_SNP15709	TGCAGATAGCAGATTGGATTCTCATAAAGGACCTGTCTTGATATCACAAACCTCTGAACTTTCAGAGAT	63	G	A	NLL-01	34263253	T	C	0	0	0	0	0	0	0	0	0	0	0	0	0	0	0	0	0	0	0	0	0	0	0	0	0	0	0	0	0	0	0	0	0	1	0	0	0	0	0	0	0
LaDArT_SNP15708	TGCAGATAGCAGATTGGATTCTCATAAAGGACCTGTCTTGATATCACAAACCTCTGAACTTTCAGAGAT	45	A	C	NLL-01	34263271	T	G	0	0	0	0	0	0	0	0	0	0	0	0	0	0	0	0	0	0	0	0	0	0	0	0	0	0	0	0	0	0	0	0	0	NA	0	0	0	0	0	0	0
LaDArT_SNP16655	TGCAGTACTTGGGGGTTCCTTTCAAGTGGGACAAAATTTACCTTTTTTTTCTTAGATAAAAAAAGGTTA	38	C	T	NLL-01	34323103	A	G	0	0	0	0	1	0	0	0	0	0	1	0	1	0	0	0	0	0	0	0	0	0	0	0	0	0	0	0	0	0	0	0	NA	0	0	0	0	0	0	0	2
LaDArT_SNP04558	TGCAGGAAGTGGCAGCAGTAGCTAGCATAGTGGGAACTCAATTATAGTGCTGCATAGTGCATAGCATGT	13	A	G	NLL-01	34345262	T	C	0	0	0	0	0	0	0	0	0	0	0	0	0	0	0	1	0	0	0	0	0	0	0	0	0	0	0	0	0	0	0	0	0	1	0	0	0	0	0	0	0
LaDArT_SNP08398	TGCAGCGAAATTACCGATTCTACTACATATTTGTCTTCTCTTCAACTCTTCTTTGCTTATATATACATG	6	G	A	NLL-01	34346144	C	T	0	0	0	0	0	0	0	0	0	0	0	0	0	0	0	0	0	0	0	0	0	0	0	0	0	0	0	0	0	0	0	0	0	0	0	0	0	0	0	0	0
LaDArT_SNP12427	TGCAGCCATGTACATACAAGCAAAGAAGCCAAACAAAAAGTCATTACAGATCGGAAGAGCGGTTCAGCA	6	C	G	NLL-01	34346153	C	G	0	0	0	0	NA	0	0	0	0	0	1	0	NA	0	0	1	0	0	0	0	0	0	0	0	0	0	0	0	0	0	0	0	2	1	0	0	0	0	0	0	0
LaDArT_SNP04014	TGCAGCAACTGTGCTTGCAATTTGTTATCTCATTTTCTGTTACGAGGTTTACATGTATTGATTAGAAAA	8	C	T	NLL-01	34401912	G	A	0	0	0	0	0	0	0	0	0	0	0	0	0	0	0	0	0	0	0	0	0	0	0	0	0	0	0	0	0	0	0	0	0	0	0	0	0	0	0	0	0
LaDArT_SNP10636	TGCAGCTCTTTCTTCTCCTGATACCAAAATAGTCCACAACATGAAGGAGACAATGCGTAGATTCCAAGG	37	A	G	NLL-01	34432361	A	G	0	0	0	0	0	0	0	0	0	0	0	0	0	0	0	0	0	0	0	0	0	0	0	0	0	0	0	0	0	0	1	0	0	0	0	0	0	0	0	0	0
LaDArT_SNP03771	TGCAGAGGAAGCTATGGCTATGATCTTACCTCTAGATTTTCTTAGGTGAGGGATTGCAAAATAAGTACC	16	G	A	NLL-01	34434077	G	A	0	0	0	0	NA	0	0	0	0	0	NA	0	NA	0	0	0	0	0	0	0	0	0	0	0	0	0	0	0	0	0	0	0	0	0	0	0	0	0	0	0	0
LaDArT_SNP03772	TGCAGAGGAAGCTATGGCTATGATCTTACCTCTAGATTTTCTTAGGTGAGGGATTGCAAAATAAGTACC	60	A	G	NLL-01	34434121	A	G	0	0	0	0	1	0	0	0	0	0	1	0	1	0	0	0	0	0	0	0	0	0	0	0	0	0	0	0	0	0	0	0	0	0	0	0	0	0	0	0	2
LaDArT_SNP09800	TGCAGATATAAGCTGTAGAGTTTTGTAACGCTTGTACTTTTTTTACAGATCGGAAGAGCGGTTCAGCAG	11	G	T	NLL-01	34458858	C	A	0	0	0	0	0	0	0	0	0	0	0	0	0	0	0	0	0	0	0	0	0	0	0	0	0	0	0	0	0	0	0	0	0	0	0	0	0	0	0	0	0
LaDArT_SNP08363	TGCAGCAGCACTCTTTGCTAGATTATTGTTCATCGTTCCCAACCTTTGCCTCTATAACCTAAACCTAGA	48	C	T	NLL-01	34562189	C	T	0	0	0	0	1	0	0	0	0	0	1	0	1	0	0	0	0	0	0	0	0	0	0	0	0	0	0	0	0	0	0	0	0	0	0	0	0	0	0	0	2
LaDArT_SNP08364	TGCAGCAGCACTCTTTGCTAGATTATTGTTCATCGTTCCCAACCTTTGCCTCTATAACCTAAACCTAGA	63	C	T	NLL-01	34562204	C	T	0	0	0	0	NA	0	0	0	0	0	NA	0	NA	0	0	0	0	0	0	0	0	0	0	0	0	0	0	0	0	0	0	0	0	0	0	0	0	0	0	0	0
LaDArT_SNP12989	TGCAGTAATAAAAGAAACCCACATGGCACAGTAAGAAGTTTTGTTTTAGTCAAAGCAAAAGCAATTACA	46	T	G	NLL-01	34647509	T	G	0	0	0	0	0	0	0	0	0	0	0	0	0	0	0	0	0	0	0	0	0	0	0	0	0	0	0	0	0	0	0	0	0	0	0	0	0	0	0	0	0
LaDArT_SNP05737	TGCAGGTTCTCTAGGCTGTACAATAGCAACACATGCAAAGCTTACAGATCGGAAGAGCGGTTCAGCAGG	9	T	C	NLL-01	34675048	T	C	1	0	0	0	1	0	0	0	1	0	1	0	1	0	0	1	1	0	2	0	0	0	0	0	0	0	0	1	1	0	1	0	2	1	0	0	0	0	1	0	2
LaDArT_SNP05874	TGCAGATATGACAGTCTACTTATGGTTGCTGGAGGAAGTGGAATAACCCCATTTCTGAGCATTTTGGCA	56	G	A	NLL-01	34759909	C	T	0	0	0	0	0	0	0	0	0	0	0	0	0	0	0	0	0	0	0	0	0	0	0	0	0	0	0	0	0	0	1	0	0	0	0	0	0	0	0	0	0
LaDArT_SNP16754	TGCAGAGGAAAACAGCCACAAATGCCGTTACAGATCGGAAGAGCGGTTCAGCAGGAATGCCGAGACCGA	26	A	G	NLL-01	34769907	C	T	1	0	0	0	0	1	0	0	1	0	0	2	0	0	0	0	1	0	0	0	0	0	0	0	0	0	0	1	1	0	0	0	0	1	0	0	0	0	1	0	0
LaDArT_SNP18647	TGCAGTAGAAAAATGAACAGAGATAAAAGAAAACTTCATCTAAAAGGAAGAAAAAAGGAATCCATTCAA	37	A	G	NLL-01	34839136	T	C	0	0	0	0	1	0	0	0	0	0	1	0	1	0	0	0	0	0	0	0	0	0	0	0	0	0	0	0	0	0	0	0	0	0	0	0	0	0	0	0	2
LaDArT_SNP18646	TGCAGTAGAAAAATGAACAGAGATAAAAGAAAACTTCATCTAAAAGGAAGAAAAAAGGAATCCATTCAA	28	G	T	NLL-01	34839145	C	A	0	0	0	0	NA	0	0	0	0	0	NA	0	NA	0	0	0	0	0	0	0	0	0	0	0	0	0	0	0	0	0	0	0	0	0	0	0	0	0	0	0	0
LaDArT_SNP18648	TGCAGTAGAAAAATGAACAGAGATAAAAGAAAACTTCATCTAAAAGGAAGAAAAAAGGAATCCATTCAA	7	G	T	NLL-01	34839166	C	A	0	0	0	0	NA	0	0	0	0	0	NA	0	NA	0	0	0	0	0	0	0	0	0	0	0	0	0	0	0	0	0	0	0	0	0	0	0	0	0	0	0	0
LaDArT_SNP11109	TGCAGAGAAATAAGCACATAAAAAATATTAGCACTAGGTATGTTGTGATATGATTACAGATCGGAAGAG	47	A	G	NLL-01	34848311	T	C	0	0	0	0	1	0	0	0	0	0	1	0	1	0	0	0	0	0	0	0	0	0	0	0	0	0	0	0	0	0	0	0	0	0	0	0	0	0	0	0	2
LaDArT_SNP18159	TGCAGTGAAATTGCAAAACATCTTTCACTTCCACCAGTTACAGATCGGAAGAGCGGTTCAGCAGGAATG	35	G	A	NLL-01	34863459	A	G	0	0	0	0	1	0	0	0	0	0	1	0	1	0	0	0	0	0	0	0	0	0	0	0	0	0	0	0	0	0	0	0	0	0	0	0	0	0	0	0	2
LaDArT_SNP13074	TGCAGAGAAGGCTGCCACTGCTTGATTTCTTCCGTGTCTAGAATGACGATGAAAACAACATCTTCTTAC	32	C	G	NLL-01	34863596	C	G	0	0	0	0	0	0	0	0	0	0	0	0	0	0	0	0	0	0	0	0	0	0	0	0	0	0	0	0	0	0	0	0	0	0	0	0	0	0	0	0	0
LaDArT_SNP12422	TGCAGATCAGCAGTTTCTGTTTTACTCTCTGAATTTACAGATCGGAAGAGCGGTTCAGCAGGAATGCCG	31	A	G	NLL-01	34870494	T	C	0	0	0	0	1	0	0	0	0	0	1	0	1	0	0	0	0	0	1	0	0	0	0	0	0	0	0	0	0	0	1	0	0	0	0	0	0	0	0	0	2
LaDArT_SNP10829	TGCAGTATAATTGCAACTTAGAACTCTAATCTCCATGTTAGTTTGTTTATACATGTCTTTGTTGATTTA	27	A	T	NLL-01	34914901	A	T	0	0	0	0	0	0	0	0	0	0	0	0	0	0	0	0	0	0	1	0	0	0	0	0	0	0	0	0	0	0	1	0	0	0	0	0	0	0	0	0	0
LaDArT_SNP10830	TGCAGTATAATTGCAACTTAGAACTCTAATCTCCATGTTAGTTTGTTTATACATGTCTTTGTTGATTTA	44	G	C	NLL-01	34914918	G	C	0	0	0	0	0	0	0	0	0	0	0	0	0	0	0	0	0	0	NA	0	0	0	0	0	0	0	0	0	0	0	NA	0	0	0	0	0	0	0	0	0	0
LaDArT_SNP10831	TGCAGTATAATTGCAACTTAGAACTCTAATCTCCATGTTAGTTTGTTTATACATGTCTTTGTTGATTTA	46	T	A	NLL-01	34914920	T	A	0	0	0	0	0	0	0	0	0	0	0	0	0	0	0	0	0	0	NA	0	0	0	0	0	0	0	0	0	0	0	NA	0	0	0	0	0	0	0	0	0	0
LaDArT_SNP12785	TGCAGATCCATGCTGCTGCATTCTGTCTCCCTTCTTTCGTAGACAAGGGTATCGATCCCTAAAGATATC	37	C	T	NLL-01	34919885	C	T	0	0	0	0	0	0	0	0	0	0	0	0	0	0	0	0	0	0	0	0	0	0	0	0	0	0	0	0	0	0	0	0	0	0	0	0	0	0	0	0	0
LaDArT_SNP12786	TGCAGATCCATGCTGCTGCATTCTGTCTCCCTTCTTTCGTAGACAAGGGTATCGATCCCTAAAGATATC	43	C	T	NLL-01	34919891	C	T	0	0	0	0	0	0	0	0	0	0	0	0	0	0	0	0	0	0	0	0	0	0	0	0	0	0	0	0	0	0	0	0	0	0	0	0	0	0	0	0	0
LaDArT_SNP12787	TGCAGATCCATGCTGCTGCATTCTGTCTCCCTTCTTTCGTAGACAAGGGTATCGATCCCTAAAGATATC	54	A	G	NLL-01	34919902	A	G	0	0	0	0	0	0	0	0	0	0	0	0	0	0	0	0	0	0	0	0	0	0	0	0	0	0	0	0	0	0	0	0	0	0	0	0	0	0	0	0	0
LaDArT_SNP09642	TGCAGAAGATTATTTCTTACTGTTTCGTGCTGGTTACAGATCGGAAGAGCGGTTCAGCAGGAATGCCGA	26	A	G	NLL-01	34966541	G	A	0	0	0	0	0	0	0	0	0	0	0	0	0	0	0	0	0	0	0	0	0	0	0	0	0	0	0	0	0	0	0	0	0	0	0	0	0	0	0	0	0
LaDArT_SNP15723	TGCAGATATCATGTCATGGAACACTAGTAAAGCTTGTTTACCAAGTCCATGATGGGAGTACCCACATAT	14	C	A	NLL-01	34976146	C	A	0	0	0	0	0	0	0	0	0	0	0	0	0	0	0	0	0	0	1	0	0	0	0	0	0	0	0	0	0	0	0	0	0	0	0	0	0	0	0	0	0
LaDArT_SNP15724	TGCAGATATCATGTCATGGAACACTAGTAAAGCTTGTTTACCAAGTCCATGATGGGAGTACCCACATAT	25	T	A	NLL-01	34976157	A	T	0	0	0	0	0	0	0	0	0	0	0	0	0	0	0	0	0	0	NA	0	0	0	0	0	0	0	0	0	0	0	0	0	0	0	0	0	0	0	0	0	0
LaDArT_SNP12917	TGCAGTATGGGTCTGCATCAATTTGTATAATGATGGTAAGCTTACTAGATGGATATGTTACAGATCGGA	9	G	C	NLL-01	34987012	G	C	0	0	0	0	0	0	0	0	0	0	0	0	0	0	0	0	0	0	0	0	0	0	0	0	0	0	0	0	0	0	0	0	0	0	0	0	0	0	0	0	0
LaDArT_SNP03100	TGCAGAGGGATCATTAGAAACAGCAATTTGAACATCCCAATTCTTTGAGTTTACAGATCGGAAGAGCGG	45	A	T	NLL-01	35006431	A	T	0	0	0	0	1	1	0	0	1	1	1	1	0	1	0	0	1	0	1	0	1	0	0	0	0	0	0	1	1	0	1	1	0	1	0	0	0	0	1	0	0
LaDArT_SNP15345	TGCAGTTCTAATATTACTTCTTCTTATTTGTTCCTTTTTTGTTGACTCTTCAATTTTTACAGATCGGAA	19	C	A	NLL-01	35010916	G	T	0	0	0	0	1	0	0	0	0	0	1	0	0	0	0	0	0	0	1	0	0	0	0	0	0	0	0	0	0	0	1	0	0	0	0	0	0	0	0	0	0
LaDArT_SNP17175	TGCAGAAGATGAGGTTAGTGTATGATAATAACTGAGAAATGTTACTGAAACAAAAAGATGTTATCGGAG	59	T	G	NLL-01	35110117	G	T	0	0	0	0	0	0	0	0	0	0	0	0	0	0	0	0	0	0	0	0	0	0	0	0	0	0	0	0	0	0	0	0	0	0	0	0	0	0	0	0	0
LaDArT_SNP05644	TGCAGCATTATAATAACCTTGTCAATAGCGTTTTGCTGTTATTGAAGATTACAGATCGGAAGAGCGGTT	46	G	A	NLL-01	35240124	C	T	0	0	0	0	1	0	0	0	0	0	1	0	0	0	0	0	0	0	0	0	0	0	0	0	0	0	0	0	0	0	0	0	0	0	0	0	0	0	0	0	0
LaDArT_SNP01181	TGCAGGCCTGATTCCAATCTCTGAAAATCTGGGATTGAATGACTTTGTTGCTTGCCATGCTTTACAGAT	45	C	T	NLL-01	35262303	A	G	0	0	0	1	1	2	1	0	1	1	1	1	0	1	1	0	0	0	0	0	1	0	0	0	1	0	0	0	0	1	1	1	0	1	0	0	0	0	0	0	0
LaDArT_SNP08261	TGCAGTTCTAGAGCTTTTTGAGTTTCTTCGGAAGGTGCCAATCTTTACAGATCGGAAGAGCGGTTCAGC	9	A	G	NLL-01	35284444	A	G	0	0	0	0	0	0	0	0	0	0	0	0	0	0	0	0	0	0	0	0	0	0	0	0	0	0	0	0	0	0	0	0	0	0	0	0	0	0	0	1	0
LaDArT_SNP09270	TGCAGGTAGCAACTCATAAATGGAAGTGGATTTTGTGACTGAGGTGGGAAGGTCATCCCTACTTTCAGT	65	C	G	NLL-01	35293366	G	C	0	0	0	0	0	0	NA	0	0	0	0	0	0	0	NA	0	0	0	0	0	0	0	0	0	NA	0	0	0	0	0	NA	0	0	0	0	0	0	0	0	0	0
LaDArT_SNP00680	TGCAGCTCCTGAGAGTGAATGTGGAGGAGCTCGCCGGAACTCATAGCTTTGGTATTGGAGGAGAATCGC	50	G	T	NLL-01	35301044	C	A	0	0	0	0	1	1	0	0	1	1	1	1	0	1	0	0	0	0	0	0	1	0	0	0	0	0	0	0	0	0	0	1	0	1	0	0	0	0	0	0	0
LaDArT_SNP05297	TGCAGTTATGACTTGAATATTCTCCTTCAATCCCATGTTATTGCTATGTTCTTTCGTTGCCAGAAATAG	55	G	A	NLL-01	35361759	G	A	0	0	0	1	1	2	1	0	1	0	1	0	0	0	1	0	0	0	0	0	0	0	0	0	1	0	0	0	0	0	1	0	0	1	0	0	0	0	0	0	0
LaDArT_SNP04065	TGCAGCACCTGACATGATCAATGCAAAAGTATCAATATTCATTATTCTATAGAAGTAGGCTCTTGCAAG	12	C	T	NLL-01	35413419	G	A	0	0	0	0	0	0	0	0	0	0	0	0	0	0	0	0	0	0	0	0	0	0	0	0	0	0	0	0	0	0	0	0	0	0	0	0	0	0	0	0	0
LaDArT_SNP07366	TGCAGTCAATTCAATGACTACAATACATCCACAGTCCAGAACAGGTTTCCTAATTACAATACAATGTAG	44	G	A	NLL-01	35414583	C	T	0	0	0	1	0	0	1	0	0	0	0	0	0	0	1	0	0	0	0	0	0	0	0	0	1	0	0	0	0	0	1	0	0	0	0	0	0	0	0	0	0
LaDArT_SNP08759	TGCAGAGTTTTTATACAGGGATCAGCCCAATCTGGCCCGGTACTTTCTCCAGCTGAAGTTTTACAGATC	50	A	G	NLL-01	35414674	A	G	0	0	0	1	0	0	2	0	0	0	0	0	0	0	1	0	0	0	0	0	0	0	0	0	1	0	0	0	0	0	1	0	0	0	0	0	0	0	0	0	0
LaDArT_SNP12743	TGCAGCTGAAAGAAAGTGTAGCATTTTGCAGTTGGTTCTGTTTTAGGGCATGTTTGTTTACAGATCGGA	20	G	A	NLL-01	35419762	G	A	0	0	0	1	0	0	1	0	0	0	0	0	0	0	1	0	0	0	0	0	0	0	0	0	1	0	0	0	0	0	1	0	0	0	0	0	0	0	0	0	0
LaDArT_SNP04858	TGCAGGTTTTAGGGCCAAACATCCTTAGCTGGCTGTGGCCAACAACAGACCATATAGGTTCTGGACTTA	5	G	A	NLL-01	35422122	G	A	0	0	0	0	0	0	0	0	0	0	0	0	0	0	0	0	0	0	0	0	0	0	0	0	0	0	0	0	0	0	0	0	0	0	0	0	0	0	0	0	0
LaDArT_SNP17285	TGCAGAGTTAGCCCAATAACTCTAAGGATAATATGCTTGTTTATCCCAGTTTGGTTCTTTCTAGAAAAA	65	A	T	NLL-01	35444250	T	A	0	0	0	NA	0	0	NA	0	0	0	0	0	0	0	NA	0	0	0	0	0	0	0	0	0	NA	0	0	0	0	0	NA	0	0	0	0	0	0	0	0	0	0
LaDArT_SNP17284	TGCAGAGTTAGCCCAATAACTCTAAGGATAATATGCTTGTTTATCCCAGTTTGGTTCTTTCTAGAAAAA	23	C	A	NLL-01	35444292	T	G	0	0	0	NA	0	0	NA	0	0	0	0	0	0	0	NA	0	0	0	0	0	0	0	0	0	NA	0	0	0	0	0	NA	0	0	0	0	0	0	0	0	0	0
LaDArT_SNP17065	TGCAGTTGCCATGGCAATGTTCTTGCTGTTTACAGATCGGAAGAGCGGTTCAGCAGGAATGCCGAGACC	5	T	C	NLL-01	35449255	A	G	0	0	0	1	1	1	1	0	1	0	1	0	0	0	1	0	0	0	0	0	0	0	0	0	1	0	0	0	0	0	1	0	0	1	0	0	0	0	0	0	0
LaDArT_SNP09032	TGCAGCTAAACAAAATAAAAAACCAATGTATAAGAAAACAAATTATGTCTGCAAGATGATTTACAGATC	46	G	A	NLL-01	35449303	G	A	0	0	0	1	0	0	1	0	0	0	0	0	0	0	1	0	0	0	0	0	0	0	2	0	1	0	0	0	0	0	1	0	0	0	0	0	0	0	0	0	0
LaDArT_SNP04738	TGCAGGGGACGCTGCTGTCTTCGCTGCACCGCCGATCGCAGTTCATTCCTCATCAGATCAGATGACTCT	50	C	A	NLL-01	35452503	G	T	0	0	0	1	0	0	1	0	0	0	0	0	0	0	1	0	0	0	0	0	0	0	0	0	1	0	0	0	0	0	1	0	0	0	0	0	0	0	0	0	0
LaDArT_SNP04737	TGCAGGGGACGCTGCTGTCTTCGCTGCACCGCCGATCGCAGTTCATTCCTCATCAGATCAGATGACTCT	10	G	A	NLL-01	35452543	C	T	0	0	0	NA	0	0	NA	0	0	0	0	0	0	0	NA	0	0	0	0	0	0	0	0	0	NA	0	0	0	0	0	NA	0	0	0	0	0	0	0	0	0	0
LaDArT_SNP11926	TGCAGAAGGAAAGCAATGCACATCAGTGGAGATATTACAGATCGGAAGAGCGGTTCAGCAGGAATGCCG	11	A	T	NLL-01	35494410	A	T	0	0	0	0	0	1	0	0	1	0	0	0	0	0	0	0	0	0	0	0	0	0	0	0	0	0	0	0	0	0	0	0	0	1	0	0	0	0	0	0	0
LaDArT_SNP08404	TGCAGCGGCGGCGCCAAGTAATCGGCCCGAATCTGAATCCACCTTGCATAAACAATCCCCACCATTCCC	55	T	C	NLL-01	35506374	T	C	0	0	0	1	0	1	1	0	1	0	1	0	0	0	1	0	0	2	0	0	0	0	0	0	1	0	0	0	0	0	1	0	0	1	0	0	0	0	0	0	0
LaDArT_SNP12606	TGCAGAATTTCAAAGTTACCATGAAAGCTCAATAAGGAGCAAGATATTATGTGATACAAAGTATTACAG	52	G	C	NLL-01	35509605	G	C	0	0	0	1	0	0	2	0	0	0	0	0	0	0	1	0	0	0	0	0	0	0	0	0	1	0	0	0	0	0	1	0	0	0	0	0	0	0	0	0	0
LaDArT_SNP11382	TGCAGCCAGTAGCCTTCATGATTGCATTGCTAATTGAGGGCACCTTTGAACACATTGAAGCTATGACCT	43	C	T	NLL-01	35511155	C	T	0	0	0	1	0	0	1	0	0	0	0	0	0	0	1	0	0	0	0	0	0	0	0	0	1	0	0	0	0	0	1	0	0	0	0	0	0	0	0	0	0
LaDArT_SNP04012	TGCAGCAACCTTACCTTCTTGACACTGTACGACGGGCTTGTCTGCACCATGCCCGTTGGTCGTGGCTGC	29	C	T	NLL-01	35587415	G	A	0	0	0	0	0	0	0	0	0	0	0	0	0	0	0	0	0	0	0	0	0	0	0	0	0	0	0	0	0	0	0	0	0	0	0	0	0	0	0	0	0
LaDArT_SNP09020	TGCAGCGGCCGCATATGGGGCTCACCATCTGACACATGGTGGCGGTCATCATTACGGTTACGGACACGG	9	C	G	NLL-01	35710081	G	C	0	0	0	0	0	0	0	0	0	0	0	0	0	0	0	0	0	0	0	0	0	0	0	0	0	0	0	0	0	0	0	0	0	0	0	0	0	0	0	0	0
LaDArT_SNP08992	TGCAGCCGCGACTCCCCCGGCTAACAATCCTCCTCCCATACCAACCCCATGCCCTGTATAACAAAGAAG	6	C	T	NLL-01	35710093	C	T	0	0	0	1	1	1	1	0	1	0	1	0	0	0	1	0	0	0	0	0	0	0	0	0	1	0	0	0	0	0	1	0	0	1	0	0	0	0	0	0	0
LaDArT_SNP03376	TGCAGAAAATGTCTGCAAAAAATTAGCTTACGCATAATCTACAAATAAGTTTATGCACAATATCGAATA	44	A	C	NLL-01	35736285	A	C	0	0	0	0	0	0	0	0	0	0	0	0	0	0	0	0	0	0	0	0	0	0	0	0	0	0	0	0	0	0	0	0	0	0	0	0	0	0	0	0	0
LaDArT_SNP03377	TGCAGAAAATGTCTGCAAAAAATTAGCTTACGCATAATCTACAAATAAGTTTATGCACAATATCGAATA	64	G	A	NLL-01	35736305	G	A	0	0	0	0	0	0	0	0	0	0	0	0	0	0	0	0	0	0	0	0	0	0	0	0	0	0	0	0	0	0	0	0	0	0	0	0	0	0	0	0	0
LaDArT_SNP00821	TGCAGGATTGGAAAATACATATATTTTTTTGAACTTCTGTTTACAGATCGGAAGAGCGGTTCAGCAGGA	22	A	T	NLL-01	35751466	T	A	0	0	0	0	NA	2	0	0	1	0	NA	0	0	0	0	0	0	0	0	0	0	0	0	0	0	0	0	0	0	0	0	0	0	1	0	0	0	0	0	0	0
LaDArT_SNP08056	TGCAGCTGGACCCTCCCGGGCGAGTCCGAAATCAGAAAGTTTTGGCTTTACAGATCGGAAGAGCGGTTC	9	A	C	NLL-01	35804775	A	C	0	0	0	0	0	0	0	0	0	0	0	0	0	0	0	0	0	0	0	0	0	0	0	0	0	0	0	0	0	0	0	0	0	0	0	0	0	0	0	0	0
LaDArT_SNP08055	TGCAGCTGGACCCTCCCGGGCGAGTCCGAAATCAGAAAGTTTTGGCTTTACAGATCGGAAGAGCGGTTC	21	G	A	NLL-01	35804787	G	A	0	0	0	0	0	0	0	0	0	0	0	0	0	0	0	0	0	0	0	0	0	0	0	0	0	0	0	0	0	0	0	0	0	0	0	0	0	0	0	0	0
LaDArT_SNP07203	TGCAGGTTCGGAAATTCCAGTATCAGATACACCACTGCCAACAGCTCGAGAAGAGACATTAGCCTCTAT	5	G	A	NLL-01	35815180	C	T	0	0	0	0	0	0	0	0	0	0	0	0	0	0	0	0	0	0	0	0	0	0	0	0	0	0	0	0	0	0	0	0	0	0	0	0	0	0	0	0	0
LaDArT_SNP06436	TGCAGATCTGACATGCCAGAAAATTCAGAAACGGTACCATTAGTAACTAAATTGTCATTTCTACCTAAA	9	G	T	NLL-01	35815726	C	A	0	0	0	0	0	0	0	0	0	0	0	0	0	0	0	0	0	0	0	0	0	0	0	0	0	0	0	0	0	0	0	0	0	0	0	0	0	0	0	0	0
LaDArT_SNP03959	TGCAGATTTCTAGGATGTCACACCAGTAATTACTCTTTGAAGTATTTTGCATTCATTTCAAAGACTGAC	23	C	T	NLL-01	35871777	G	A	0	0	0	0	1	1	0	0	1	0	2	0	0	0	0	0	0	0	0	0	0	0	0	0	0	0	0	0	0	0	0	0	0	1	0	0	0	0	0	0	0
LaDArT_SNP01962	TGCAGCTGGAAAGAAGGAGAATCTTGCAAATGAAAATGAAGAAAAGGAGCCGGAAGATAAGGTGAATGA	51	G	T	NLL-01	35917395	C	A	0	0	0	1	0	0	1	0	0	0	0	0	0	0	1	0	0	0	0	0	0	0	0	1	1	0	0	0	0	0	0	0	0	0	0	0	0	0	0	0	0
LaDArT_SNP18431	TGCAGCATCTTCATCGCTGGCAGGCTTCTCATCGCTCAAATTCTTTTCTGTTTCATTCACCCCTTCCTC	14	C	T	NLL-01	35917457	C	T	0	0	0	NA	0	0	NA	0	0	0	0	0	0	0	NA	0	0	0	0	0	0	0	0	NA	NA	0	0	0	0	0	0	0	0	0	0	0	0	0	0	0	0
LaDArT_SNP18432	TGCAGCATCTTCATCGCTGGCAGGCTTCTCATCGCTCAAATTCTTTTCTGTTTCATTCACCCCTTCCTC	17	C	T	NLL-01	35917460	T	C	0	0	0	1	0	0	1	0	0	0	0	0	0	0	1	0	0	0	0	0	0	0	0	1	1	0	0	0	0	0	0	0	0	0	0	0	0	0	0	0	0
LaDArT_SNP17023	TGCAGTGAATAGGTAATATCTCTCTAATCGTTGCTCTTCTACTTACAGATCGGAAGAGCGGTTCAGCAG	7	C	A	NLL-01	36085977	T	G	0	0	0	0	1	0	0	0	0	0	1	0	1	0	0	0	0	0	0	0	0	0	0	0	0	0	0	0	0	0	0	0	0	0	0	0	0	0	0	0	0
LaDArT_SNP07222	TGCAGGTTTGGACCCTGAAGCTTCATCATGGCCAGTTGATTCATCGGAAAATGCACATCCTTTTGTAGC	17	A	T	NLL-01	36086064	A	T	0	0	0	0	NA	0	0	0	0	0	NA	0	NA	0	0	0	0	0	0	0	0	0	0	0	0	0	0	0	0	0	0	0	0	0	0	0	0	0	0	0	0
LaDArT_SNP01919	TGCAGTACCAACTTCACCTTTGCCCTTTACAGAGATGTTAGGCACATATTATAATTCAATAAATAACCA	65	A	C	NLL-01	36379288	T	G	NA	0	0	0	1	0	0	0	0	0	0	0	0	NA	0	0	0	0	0	0	0	0	0	NA	0	0	0	0	0	0	0	0	0	0	0	0	0	0	0	0	0
LaDArT_SNP05872	TGCAGATAAAAGCAATATGGACTCATTTGCTAAGGAATTTTGAACTGGAATTGGTGTCACCTTTCCCTG	49	G	A	NLL-01	36427994	A	G	0	0	0	NA	0	1	NA	0	1	0	0	0	0	0	NA	0	0	0	0	0	0	0	0	NA	NA	0	0	0	0	0	0	0	0	1	2	0	0	0	0	0	0
LaDArT_SNP18782	TGCAGAGGATCTGGTAATGAAAGTCACAATTTCTGTATTAGTTACAGATCGGAAGAGCGGTTCAGCAGG	33	C	T	NLL-01	36436252	T	C	0	0	0	0	NA	0	0	0	0	0	NA	0	NA	0	0	0	0	0	0	0	0	0	0	0	0	0	0	0	0	0	0	0	0	0	0	0	0	0	0	0	0
LaDArT_SNP18783	TGCAGAGGATCTGGTAATGAAAGTCACAATTTCTGTATTAGTTACAGATCGGAAGAGCGGTTCAGCAGG	34	A	G	NLL-01	36436253	G	A	0	0	0	0	NA	0	0	0	0	0	NA	0	NA	0	0	0	0	0	0	0	0	0	0	0	0	0	0	0	0	0	0	0	0	0	0	0	0	0	0	0	0
LaDArT_SNP09004	TGCAGCCTCTGGCTCTAAGAAATCTCAATTTTGGTCATACTTTTTTCCTGTTGTTGGTATCTTATCTAG	27	A	G	NLL-02	57892	T	C	0	0	0	0	0	0	0	0	0	0	0	0	NA	0	0	NA	0	0	0	0	0	0	0	0	0	0	0	0	0	0	0	0	0	0	0	0	0	0	0	0	NA
LaDArT_SNP09005	TGCAGCCTCTGGCTCTAAGAAATCTCAATTTTGGTCATACTTTTTTCCTGTTGTTGGTATCTTATCTAG	6	C	T	NLL-02	57913	G	A	0	0	0	0	0	0	0	0	0	0	0	0	1	0	0	1	0	0	0	0	0	0	0	0	0	0	0	0	0	0	0	0	0	0	0	0	0	0	0	0	1
LaDArT_SNP03593	TGCAGAATCCTAATTTTTCTAGATGTTCATAAAATAAAGTCAGTATGAGTAGGAGGTGCATAGACAATA	57	G	A	NLL-02	60323	C	T	0	0	0	0	0	0	0	0	0	0	0	0	0	0	0	0	0	0	0	0	0	0	0	0	0	0	0	0	0	0	0	0	0	0	0	0	0	0	0	0	0
LaDArT_SNP03574	TGCAGAATATAATTCATTTTGTGTCTCAACAAAATTTTGATTTTCCGGTTTTTCCTTATTTTTGGAGCA	14	C	G	NLL-02	62858	G	C	0	0	0	0	0	0	0	0	0	0	0	0	0	0	0	0	0	0	0	0	0	0	0	0	0	0	0	0	0	0	0	0	0	0	0	0	0	0	0	0	0
LaDArT_SNP14863	TGCAGTTTATATTGTCTTTGGACCTTTTATATTAGGTTTGTAGGTATTTGTTTACAATAGATGGAAACG	9	G	T	NLL-02	62878	T	G	0	0	0	0	0	0	0	0	0	0	0	0	0	0	0	0	0	0	0	0	0	0	0	0	0	0	0	0	0	0	0	0	0	0	0	0	0	0	0	0	0
LaDArT_SNP13365	TGCAGATATTATTTCAAGAACCGAGTTTGGTACAAGTTATCAGAAGGGAAAGAAAATATTCCATCTCCT	21	C	T	NLL-02	100570	C	T	1	0	0	1	1	1	1	0	0	1	1	1	1	1	1	1	1	1	0	1	1	1	1	1	1	1	1	1	1	1	1	1	1	1	0	1	1	1	1	1	1
LaDArT_SNP03824	TGCAGATAAGGAAATAGTGTTGTTGAGAAGGTTTGAAACATGGCCATGTAAAAGAGCATGTTCTTTTGT	41	A	G	NLL-02	117070	C	T	1	0	0	1	1	1	1	0	0	1	2	1	0	1	1	0	2	1	0	1	1	1	1	1	1	1	1	1	1	1	1	1	1	1	0	1	1	1	1	1	0
LaDArT_SNP10402	TGCAGACAGCATATAATGTTGTTGCTTATAAAGATAAACCACGTGTGTTGACTGCCGTACAAATGCTTA	10	A	G	NLL-02	122875	A	G	0	0	0	0	0	0	0	0	0	0	0	0	1	0	0	0	0	0	0	0	0	0	0	0	0	0	0	0	0	0	0	0	0	0	0	0	0	0	0	0	1
LaDArT_SNP09697	TGCAGTTGGAAAAGCAATACCCGGCTGATGTTGGGGTTATAGCAGCCTTCTTTCTTACAGATCGGAAGA	19	T	C	NLL-02	128262	G	A	1	0	0	1	1	1	1	0	0	1	1	1	0	1	1	1	1	1	0	1	1	1	1	1	1	1	1	1	1	1	1	1	1	1	0	1	1	1	1	1	0
LaDArT_SNP18322	TGCAGATAACATTAGCCAAAATGCAGGACTTCATGCTGGAACTTGTAGTGCTGCTAAACCATTCATATT	28	A	C	NLL-02	140077	C	A	0	0	0	0	0	0	0	0	0	0	0	0	0	0	0	0	0	0	0	0	0	0	0	0	0	0	0	0	0	0	0	0	0	0	0	0	0	0	0	0	0
LaDArT_SNP08726	TGCAGAGCCTGTTCCGATAAAATTGGTCACAGTGCCAGTCTTAGGAGGATACATGGGAGAAGAATATGT	56	A	G	NLL-02	159549	C	T	1	0	0	1	1	1	1	0	0	1	1	1	1	1	1	1	1	1	0	1	1	1	1	1	1	1	1	1	1	1	1	1	1	1	0	1	1	1	1	1	1
LaDArT_SNP04257	TGCAGCCGTAATATTACGGTTTCGGGAGACTCCATAACGACATCGCGACCCCATAGGTCACATTTTTAT	7	G	A	NLL-02	168185	G	A	0	0	0	0	0	0	0	0	0	0	0	0	1	0	0	1	0	0	0	0	0	0	0	0	0	0	0	0	0	0	0	0	0	0	0	0	0	0	0	0	1
LaDArT_SNP13258	TGCAGAGTTGAATCTTGATAAGGTGCTTCTTCAAAAGTTGAGGGATGAGGCTGCAAAAATGAGGAAATG	51	T	A	NLL-02	188126	T	A	0	0	0	0	0	0	0	0	0	0	0	0	0	0	0	0	0	0	0	0	0	0	0	0	0	0	0	0	0	0	0	0	0	0	0	0	0	0	0	0	0
LaDArT_SNP02500	TGCAGACCATTCAAAAGAAGATATGGTGTTAGAGGGTTCATGTGCAGGTGACAAAGACAAAAACAAAAT	19	G	A	NLL-02	283854	G	A	0	0	0	1	0	0	2	0	0	0	0	0	0	0	0	0	0	0	0	0	0	0	0	0	1	0	0	0	0	0	0	0	0	0	0	0	0	0	0	0	0
LaDArT_SNP11890	TGCAGGGCTAGCATCTGAGCCGCTTCCAAATGCTTTTGCCTATGATATTACAGATCGGAAGAGCGGTTC	16	G	A	NLL-02	360752	G	A	0	0	0	0	0	0	0	0	0	0	0	0	0	0	0	0	0	0	NA	0	0	0	0	0	0	0	0	0	0	0	0	0	0	0	0	0	0	0	0	0	0
LaDArT_SNP13981	TGCAGAATCTGCAAAAGCTCATGCAGAATCTGAGCTCTCTAATGCAAAGAAGAAAGTGACACATATTTC	38	A	C	NLL-02	437390	C	A	0	0	0	0	0	0	0	0	0	0	0	0	0	0	0	0	0	0	0	0	0	0	0	0	0	0	0	0	0	0	0	0	0	0	0	0	0	0	0	0	0
LaDArT_SNP10562	TGCAGCATACACACGCACACGCGTAATCAACATCAGTGTTGGTGTCAGTTTCCCAAGGGAATATTTCAT	12	A	G	NLL-02	442009	A	G	0	0	0	0	0	0	0	0	0	0	0	0	0	0	0	0	0	0	0	0	0	0	0	0	0	0	0	0	0	0	0	0	0	0	0	0	0	0	0	0	0
LaDArT_SNP10563	TGCAGCATACACACGCACACGCGTAATCAACATCAGTGTTGGTGTCAGTTTCCCAAGGGAATATTTCAT	37	G	A	NLL-02	442034	G	A	0	0	0	0	0	0	0	0	0	0	0	0	0	0	0	0	0	0	0	0	0	0	0	0	0	0	0	0	0	0	0	0	0	0	0	0	0	0	0	0	0
LaDArT_SNP10564	TGCAGCATACACACGCACACGCGTAATCAACATCAGTGTTGGTGTCAGTTTCCCAAGGGAATATTTCAT	47	G	T	NLL-02	442044	G	T	0	0	0	0	0	0	0	0	0	0	0	0	0	0	0	0	0	0	0	0	0	0	0	0	0	0	0	0	0	0	0	0	0	0	0	0	0	0	0	0	0
LaDArT_SNP10565	TGCAGCATACACACGCACACGCGTAATCAACATCAGTGTTGGTGTCAGTTTCCCAAGGGAATATTTCAT	53	C	A	NLL-02	442050	C	A	0	0	0	0	0	0	0	0	0	0	0	0	0	0	0	0	0	0	0	0	0	0	0	0	0	0	0	0	0	0	0	0	0	0	0	0	0	0	0	0	0
LaDArT_SNP11661	TGCAGCTACATAAGGTTGCACCAATTATAACAGCTTCTGTTATTGCAAGGAACATTGATGCAAATACAG	22	T	A	NLL-02	465734	A	T	1	0	0	1	1	1	1	0	1	1	1	1	1	1	1	1	1	1	2	1	1	1	1	1	1	1	1	1	1	1	1	1	1	1	0	1	1	1	1	1	1
LaDArT_SNP16454	TGCAGTCCAAGTTTTGAAAATATCGAGTCTGGCACATTATTTGTAGGATCATCCTTCACCACATCTAGA	8	G	A	NLL-02	501540	A	G	0	0	0	0	0	0	0	0	0	0	0	0	0	0	0	0	0	0	0	0	0	0	0	0	0	0	0	0	0	0	0	0	0	0	0	0	0	0	0	0	0
LaDArT_SNP01265	TGCAGAAAGCCTTCGTGCTTTTTACTCTTATGTTTCTTGTCTTCGGTCTCTTGACAAATACGTAATCAT	10	T	C	NLL-02	526594	C	T	1	0	0	1	1	2	1	0	0	1	1	1	0	1	1	0	1	1	0	1	1	1	1	1	1	1	0	1	1	1	1	1	1	1	0	1	1	1	1	1	0
LaDArT_SNP01439	TGCAGTTTCTTCAAAAGAATTGATAAGAAATTTATGCATATGTTTTCACTACTGCATTCGAAAATGGTG	60	G	A	NLL-02	537441	A	G	1	0	0	1	1	0	1	0	0	1	1	1	0	1	1	0	1	1	0	1	1	1	1	1	1	1	0	1	1	1	1	1	1	1	0	1	1	1	1	1	0
LaDArT_SNP02736	TGCAGTTTGCTCAGAGGCTTCTTCCCCAAATACAAGTGTCATGACAGTGTCCTCTAGACTAAGCAATAA	48	G	A	NLL-02	538804	G	A	0	0	0	0	0	2	0	0	0	0	0	0	1	0	0	0	0	0	0	0	0	0	0	0	0	0	1	0	0	0	0	0	0	0	0	0	0	0	0	0	1
LaDArT_SNP02024	TGCAGCAGGTTTACGGTGCCACTTATGTGTTGGCTATGATTTTGTCTGAGATTTAGAGATGTGTTTATA	23	A	T	NLL-02	564110	T	A	0	0	0	0	0	1	0	0	0	0	0	NA	1	0	0	0	0	0	0	0	0	0	0	0	0	0	1	0	0	0	0	0	0	0	0	0	0	0	0	NA	1
LaDArT_SNP11310	TGCAGGCATTTCATGTAGGAGACAAGTCGCATCCAAGGGCTGAGGAAATTTTCAATGAGCTTCAGAGAT	63	A	G	NLL-02	576445	A	G	0	0	0	0	0	0	0	0	0	0	0	0	0	0	0	1	0	0	0	0	0	0	0	0	0	0	0	0	0	0	0	0	0	0	0	0	0	0	0	0	0
LaDArT_SNP17305	TGCAGATACTGATTCTTTTCATGAACCACAACAAGCAGATTTTTGACCACCTTGGCTTCCACTGGCTGA	11	A	T	NLL-02	582984	T	A	0	0	0	0	0	0	0	0	0	0	0	0	0	0	0	0	0	0	0	0	0	0	0	0	0	0	0	0	0	0	0	0	0	0	0	0	0	0	0	0	0
LaDArT_SNP01047	TGCAGTAGATGATTCCTCTGTTGTAGCAGAACATGCACTTTCCTCTTCAGCTGTACATTTCCTCCTCTT	43	G	T	NLL-02	587109	T	G	1	0	0	1	1	NA	1	0	0	1	1	1	NA	1	1	0	1	1	0	1	1	1	1	1	1	1	NA	1	2	1	1	1	1	1	0	1	1	1	1	1	NA
LaDArT_SNP14010	TGCAGACCACTGACGACTACGCTTTGGTTCAACTCTCGAAGAATTCTCATATCCCACATTTTCTTCAGC	8	A	G	NLL-02	599562	A	G	0	0	0	0	0	0	0	0	2	0	0	0	0	0	0	1	0	0	0	0	0	0	0	0	0	0	0	0	0	0	0	0	0	0	0	0	0	0	0	0	0
LaDArT_SNP01233	TGCAGCCTTTTGTTCATCCTGCCACTTCCTGCAAGCGCAGCGAGTTTTGCAGCAGACAGACCCGTCCTC	62	T	C	NLL-02	600882	G	A	0	0	0	0	0	1	0	0	0	0	0	0	1	0	0	0	0	0	0	0	0	0	0	0	0	0	1	0	0	0	0	0	0	0	0	NA	0	0	0	0	1
LaDArT_SNP01232	TGCAGCCTTTTGTTCATCCTGCCACTTCCTGCAAGCGCAGCGAGTTTTGCAGCAGACAGACCCGTCCTC	35	C	T	NLL-02	600909	G	A	0	0	0	0	0	NA	0	0	0	0	0	0	NA	0	0	0	0	0	0	0	0	0	0	0	0	0	NA	0	0	0	0	0	0	0	0	NA	0	0	0	0	NA
LaDArT_SNP02362	TGCAGAGAGAAGGCGATTTGACGGAATCGCTAAAAAAACAGGGGCAATGATAGGATTTTACAGATCGGA	14	A	G	NLL-02	600955	G	A	0	0	0	0	0	1	0	0	0	0	0	0	1	0	0	0	0	0	0	0	0	0	0	0	0	0	1	0	0	0	0	0	0	0	0	0	0	0	0	0	1
LaDArT_SNP13630	TGCAGTTTGAATCAAGTTTGAAATCAAGCATGACCTCACTCAAGTTACAGATCGGAAGAGCGGTTCAGC	42	A	G	NLL-02	603799	A	G	NA	0	0	1	1	1	1	0	0	1	1	1	1	1	1	1	1	1	2	1	1	1	1	1	1	1	1	1	1	1	1	1	1	1	0	1	1	1	1	1	NA
LaDArT_SNP06807	TGCAGCATTCCGAATTGAGAAAGATTCTTCAGAAAGTCATAGCATCAAAGAACCGTCTCCCCCTAAAAT	6	G	A	NLL-02	608105	T	C	1	0	0	1	1	1	1	0	0	1	1	1	1	1	1	0	1	1	0	1	1	1	1	1	1	1	1	1	1	1	1	1	1	1	0	1	1	1	1	1	1
LaDArT_SNP01933	TGCAGCATCTCCTTGAACTGCATTTTATGATGGTTTGATACATAAATTTCATATTGACAACTAATATTT	31	G	A	NLL-02	637451	G	A	1	0	0	1	1	1	1	NA	NA	0	0	0	1	0	1	0	1	1	0	1	0	0	0	1	1	0	1	0	1	0	0	0	1	1	0	1	1	1	1	1	1
LaDArT_SNP01398	TGCAGTGAGTCAGTGTCAAATAACCTAGCCAGAAACCTAAAGCTATGGTACCACAATAATGACTGATAA	59	T	C	NLL-02	638277	A	G	0	0	0	0	0	1	0	0	0	0	0	0	1	0	0	0	0	0	0	0	0	0	0	0	0	0	1	0	0	0	0	0	0	0	0	0	0	0	0	0	1
LaDArT_SNP01397	TGCAGTGAGTCAGTGTCAAATAACCTAGCCAGAAACCTAAAGCTATGGTACCACAATAATGACTGATAA	38	A	C	NLL-02	638298	T	G	0	0	0	0	0	NA	0	0	0	0	0	0	NA	0	0	0	0	0	0	0	0	0	0	0	0	0	NA	0	0	0	0	0	0	0	0	0	0	0	0	0	NA
LaDArT_SNP01396	TGCAGTGAGTCAGTGTCAAATAACCTAGCCAGAAACCTAAAGCTATGGTACCACAATAATGACTGATAA	14	G	A	NLL-02	638322	C	T	0	0	0	0	0	NA	0	0	0	0	0	0	NA	0	0	0	0	0	0	0	0	0	0	0	0	0	NA	0	0	0	0	0	0	0	0	0	0	0	0	0	NA
LaDArT_SNP00829	TGCAGCGAGAGAGTGAAAATTAGGCATTCACAAATCATATTACAGATCGGAAGAGCGGTTCAGCAGGAA	27	C	T	NLL-02	709191	T	C	1	0	0	1	1	2	1	0	0	1	2	1	0	1	1	0	1	1	0	1	1	1	1	1	1	1	NA	1	1	1	1	1	1	1	0	1	1	0	1	1	NA
LaDArT_SNP09610	TGCAGTTTGATAGAAGAGAACTAGGCGAGAAGTAAACCAAAAGTGGTGGGCCCCATCAGGAGGGTAAAA	25	C	T	NLL-02	710476	G	A	0	0	0	0	0	2	0	0	0	0	0	0	1	0	0	0	0	0	0	0	0	0	0	0	0	0	1	0	0	0	0	0	0	0	0	0	0	0	0	0	1
LaDArT_SNP02843	TGCAGAGGTTCAAAATTGCAAACAAATCTGTATCAAAATGACGAAGTGTATATATAAGGACTGAAAATC	26	T	C	NLL-02	711137	T	C	0	0	0	0	0	1	0	0	0	0	0	0	1	0	0	0	0	0	0	0	0	0	0	0	0	0	1	0	0	0	0	0	0	0	0	0	0	0	0	0	1
LaDArT_SNP04885	TGCAGTAACAGTGTGAATGGATAAAAAGGGTGACCTAGTGTCTTACCGAGTTCTTGAATTGAAGCAGTT	31	G	A	NLL-02	762990	G	A	0	0	0	0	0	0	0	0	0	0	0	0	0	0	0	0	0	0	0	0	0	0	0	0	0	0	0	0	0	0	0	0	0	0	0	0	0	0	0	0	0
LaDArT_SNP04886	TGCAGTAACAGTGTGAATGGATAAAAAGGGTGACCTAGTGTCTTACCGAGTTCTTGAATTGAAGCAGTT	32	A	G	NLL-02	762991	A	G	0	0	0	0	0	0	0	0	0	0	0	0	0	0	0	0	0	0	0	0	0	0	0	0	0	0	0	0	0	0	0	0	0	0	0	0	0	0	0	0	0
LaDArT_SNP10795	TGCAGTAACTAAACTGGACCACATAGCATGTCAAATATTGGCAAAATGATACAATGACTCTGGTGCTAT	11	A	T	NLL-02	764494	A	T	0	0	0	0	0	0	0	0	0	0	0	0	0	0	0	0	0	0	0	0	0	0	0	0	0	2	0	0	0	0	0	0	0	0	0	0	0	0	0	0	0
LaDArT_SNP11200	TGCAGCTTACCACAATTCTCAGCAAACGCTCTATAACACCGACAAAGAGAAACAACTTACAGATCGGAA	40	G	A	NLL-02	771269	C	T	0	0	0	0	0	0	0	0	0	0	0	0	0	0	0	0	0	0	0	0	0	0	0	0	0	0	0	0	0	0	0	0	0	0	0	0	0	0	0	0	0
LaDArT_SNP18947	TGCAGAGTGTGTTGCAGAGTTTGCATGCTGTTTCTGACAAGGATGATATTATTGTCCGCTTGTTATTTA	9	T	C	NLL-02	771315	T	C	0	0	0	0	0	0	0	NA	NA	0	0	0	0	0	0	0	0	0	NA	0	0	0	0	0	0	0	0	0	0	0	0	0	0	0	0	0	0	NA	0	0	0
LaDArT_SNP18946	TGCAGAGTGTGTTGCAGAGTTTGCATGCTGTTTCTGACAAGGATGATATTATTGTCCGCTTGTTATTTA	55	C	T	NLL-02	771361	C	T	0	0	0	0	0	0	0	1	1	0	0	0	0	0	0	0	0	0	1	0	0	0	0	0	0	0	0	0	0	0	0	0	0	0	0	2	0	1	0	0	0
LaDArT_SNP04462	TGCAGCTTATGTTCATATAATTGTGGTTTGTGCTGCGAATTGTGTGTCATAGTTGCTTGCTTATTTGTT	57	T	G	NLL-02	771472	T	G	0	0	0	0	0	0	0	0	0	0	0	0	0	0	0	0	0	0	0	0	0	0	0	0	0	0	0	0	0	0	0	0	0	0	0	0	0	0	0	0	0
LaDArT_SNP07494	TGCAGTGCTGAAGAAGTCGTAGAGTAGTAGTTGGTTGGATAAAAAGGGTGACCTAGTGCCTCACTGAAT	10	A	G	NLL-02	775563	A	G	0	0	0	0	0	0	0	0	0	0	0	0	0	0	0	0	0	0	0	0	0	0	0	0	0	0	0	0	0	0	0	0	0	0	0	0	0	0	0	0	0
LaDArT_SNP00583	TGCAGCACGTTTAGCATTCACTGGATGAGAAACCAGAATCTTGGTTATTTCCTTGGACAATTCGTTACA	62	C	A	NLL-02	805554	G	T	1	0	0	1	1	2	1	0	0	1	2	1	0	1	1	1	1	1	0	1	1	1	1	1	1	1	0	1	1	1	1	1	1	1	0	1	1	0	1	1	0
LaDArT_SNP00560	TGCAGAATTACAAGTCAAACAGGGCTCATAATTTTTCCAAGTCAAGATTGAACAACAGATGCAGCAATT	14	T	A	NLL-02	814752	A	T	0	0	0	0	0	1	0	0	0	0	0	0	1	0	0	0	0	0	0	0	0	0	0	0	0	0	1	0	0	0	0	0	0	0	0	0	0	0	0	0	1
LaDArT_SNP00561	TGCAGAATTACAAGTCAAACAGGGCTCATAATTTTTCCAAGTCAAGATTGAACAACAGATGCAGCAATT	6	A	C	NLL-02	814760	T	G	0	0	0	0	0	0	0	0	0	0	0	0	NA	0	0	0	0	0	0	0	0	0	0	0	0	0	NA	0	0	0	0	0	0	0	0	0	0	0	0	0	NA
LaDArT_SNP13054	TGCAGCATGCAGTAGCATCTGCTCAAGCTAGCCAGGAGAAGCAAAGCATGTTCTATTACACAATTACAG	22	T	A	NLL-02	858339	A	T	0	0	0	0	0	0	0	NA	NA	0	0	0	0	0	0	0	0	0	NA	0	0	0	0	0	0	0	0	0	0	0	0	0	0	0	0	0	0	NA	0	0	0
LaDArT_SNP13053	TGCAGCATGCAGTAGCATCTGCTCAAGCTAGCCAGGAGAAGCAAAGCATGTTCTATTACACAATTACAG	16	A	T	NLL-02	858345	T	A	0	0	0	0	0	0	0	1	1	0	0	0	0	0	0	0	0	0	1	0	0	0	0	0	0	0	0	0	0	0	0	0	0	0	0	0	0	1	0	0	0
LaDArT_SNP13054	TGCAGCATGCAGTAGCATCTGCTCAAGCTAGCCAGGAGAAGCAAAGCATGTTCTATTACACAATTACAG	22	T	A	NLL-02	861912	A	T	0	0	0	0	0	0	0	NA	NA	0	0	0	0	0	0	0	0	0	NA	0	0	0	0	0	0	0	0	0	0	0	0	0	0	0	0	0	0	NA	0	0	0
LaDArT_SNP13053	TGCAGCATGCAGTAGCATCTGCTCAAGCTAGCCAGGAGAAGCAAAGCATGTTCTATTACACAATTACAG	16	A	T	NLL-02	861918	T	A	0	0	0	0	0	0	0	1	1	0	0	0	0	0	0	0	0	0	1	0	0	0	0	0	0	0	0	0	0	0	0	0	0	0	0	0	0	1	0	0	0
LaDArT_SNP14160	TGCAGATGCCGAGGCAAATAAAGTAGCAGTGGAAGGTAACCCATTCCTTGCTGCACCTTTGAGAATTGG	12	A	G	NLL-02	927979	G	A	0	0	0	0	0	0	0	0	0	NA	0	0	0	0	0	0	0	0	0	0	0	0	0	0	0	0	0	0	0	0	0	0	0	0	0	0	0	0	0	0	0
LaDArT_SNP01835	TGCAGATCTAACCAATCTAAGCAAGTTAGGTCTTCTTGCATGAATGAAGTTGTGTTTTGATCAATCAAT	65	C	G	NLL-02	963022	G	C	0	0	0	0	0	NA	0	0	0	NA	0	0	NA	0	0	0	0	0	0	0	0	0	0	0	NA	0	NA	0	0	0	0	0	0	0	0	0	0	0	0	0	NA
LaDArT_SNP01834	TGCAGATCTAACCAATCTAAGCAAGTTAGGTCTTCTTGCATGAATGAAGTTGTGTTTTGATCAATCAAT	23	A	G	NLL-02	963064	T	C	0	0	0	0	0	1	0	0	0	1	0	0	1	0	0	0	0	0	0	0	0	0	0	0	1	0	1	0	0	0	0	0	0	0	0	0	0	0	0	0	1
LaDArT_SNP02641	TGCAGTGATCAACTTATGAACAAGACATATATTTGTGATGTTTGGAAGGTTGGGCTTGGATTTACAGAT	41	T	G	NLL-02	963442	T	G	0	0	0	0	0	1	0	1	0	1	0	0	1	0	0	0	0	0	1	0	0	0	0	0	1	0	1	0	0	0	0	0	0	0	0	0	0	1	0	0	1
LaDArT_SNP03274	TGCAGCAACTTCTAGAAATTTCCACTGAAGGATGATAGACCTGATCAGGAACCTGTAATTACAGATCGG	7	G	A	NLL-02	987499	T	C	1	0	0	1	1	NA	1	1	1	NA	1	1	NA	1	1	1	1	1	2	1	1	1	1	1	1	1	NA	1	1	1	1	1	1	1	0	1	1	1	1	1	NA
LaDArT_SNP06408	TGCAGATCGCAGTCAACCCCAAAAATGCTATAGATAGGTAGTAGGATGGCCGCTACAACAATTATAAAT	7	A	C	NLL-02	1062360	G	T	1	0	0	1	1	1	1	1	1	1	1	1	1	1	1	1	1	1	2	1	1	1	1	1	1	1	1	1	1	1	1	1	1	1	0	1	1	1	1	1	1
LaDArT_SNP01227	TGCAGTGATCCATTCAGGAGCCATATAACCAGGAGTACCCCTCCTTCTAGACATGGTTACCATGTCTTC	56	T	A	NLL-02	1071648	T	A	1	0	0	1	1	0	1	0	1	0	1	1	0	1	1	1	1	1	0	1	1	1	1	1	0	1	0	1	1	1	1	1	1	1	0	1	1	0	1	1	0
LaDArT_SNP02267	TGCAGATCGTGCTACTCAGAAAAGCAAATCGAAGGTAATCGGATCAACGTACATATGCATAGTCAGAGT	43	C	T	NLL-02	1161894	T	C	1	0	0	1	1	0	1	0	1	0	1	1	0	1	1	1	1	1	0	1	1	1	1	1	0	1	0	1	0	1	1	1	1	1	0	1	1	0	1	1	0
LaDArT_SNP02213	TGCAGATGATAATGTCGTCTCTAAAGTGAGTGGCAATGAAGTAGAGAGCGATGCTGAACCTTCTGCTGA	16	G	A	NLL-02	1175414	G	A	0	0	0	0	0	1	0	0	0	1	0	0	1	0	0	0	0	0	0	0	0	0	0	0	NA	0	1	0	0	0	0	0	0	0	0	0	0	0	0	0	1
LaDArT_SNP10179	TGCAGCAGTAGATCCTTCTTGTACAGGTCTTGTGTTTCCCTCTTCACGATTGCCAACTTCGCCTTCAAC	46	C	T	NLL-02	1175643	G	A	0	0	0	0	0	0	0	0	0	0	0	0	0	0	0	0	0	0	0	0	0	0	0	0	0	0	0	0	0	0	0	0	0	0	0	0	0	0	0	0	0
LaDArT_SNP10178	TGCAGCAGTAGATCCTTCTTGTACAGGTCTTGTGTTTCCCTCTTCACGATTGCCAACTTCGCCTTCAAC	39	C	T	NLL-02	1175650	G	A	0	0	0	0	0	0	0	0	0	0	0	0	0	0	0	0	0	0	0	0	0	0	0	0	0	0	0	0	0	0	0	0	0	0	0	0	0	0	0	0	0
LaDArT_SNP16000	TGCAGCCATCATCAGGAACTATTGCTTCTGATTTCCAGTTATACCCATCAAATGTGTTCCCTTCAACAA	26	G	T	NLL-02	1207301	T	G	0	0	0	0	0	0	0	0	0	0	0	0	0	0	0	0	0	0	0	0	0	0	0	0	0	0	0	0	0	0	0	0	0	0	0	0	0	0	0	0	0
LaDArT_SNP09037	TGCAGCTAAGGGTATTTCAAAGCTTATACTGTTTGTTGTTTGTGAAATGGTCATGCTCTGTTTGTAACT	39	T	C	NLL-02	1217292	A	G	0	0	0	0	0	0	0	0	2	0	0	0	0	0	0	0	0	0	0	0	0	0	0	0	0	0	0	0	0	0	0	0	0	0	0	0	0	0	0	0	0
LaDArT_SNP15809	TGCAGCAACAAACAAGGCTTAGTCACACTAGATTAGGTCGGCTATAAGGATCGAACGACGTCATATCAT	25	T	C	NLL-02	1229462	C	T	0	0	0	0	NA	0	0	0	0	0	0	0	NA	0	0	0	NA	0	0	0	NA	0	0	0	1	0	0	0	0	0	0	0	0	0	0	NA	0	0	0	0	0
LaDArT_SNP06433	TGCAGATCCAGCCATTCATTCTTTGTTTTCTGACACGTCAGAGGTCGCTCAGCCCAACATACTGTGTAA	23	T	A	NLL-02	1305037	T	A	0	0	0	0	0	0	0	NA	0	0	0	0	0	0	0	0	0	0	0	0	0	0	0	0	1	0	0	0	NA	0	0	0	0	0	0	0	0	NA	0	0	0
LaDArT_SNP06434	TGCAGATCCAGCCATTCATTCTTTGTTTTCTGACACGTCAGAGGTCGCTCAGCCCAACATACTGTGTAA	65	G	A	NLL-02	1305079	G	A	0	0	0	0	0	0	0	1	0	0	0	0	0	0	0	0	0	0	2	0	0	0	0	0	NA	0	0	0	1	0	0	0	0	0	0	0	0	1	0	0	0
LaDArT_SNP15469	TGCAGAACATAATGAGAATATAACTATTATGTTCACATTACGTACAGGCAAAGCTCCTCTTACAGATCG	31	C	T	NLL-02	1389482	T	C	0	0	0	0	0	0	0	0	0	0	0	0	0	0	0	0	0	0	0	0	0	0	0	0	0	0	0	0	0	0	0	0	0	0	0	0	0	0	0	0	0
LaDArT_SNP10020	TGCAGTATTGTGGTTTCAGGACGCAATGTAAGTGCAACCGGCGACCGCAATTTACAGATCGGAAGAGCG	41	C	G	NLL-02	1389817	C	G	0	0	0	0	0	0	0	0	0	0	0	0	0	0	0	0	0	0	0	0	0	0	0	0	1	0	0	0	0	0	0	0	0	0	0	0	0	0	0	0	0
LaDArT_SNP06950	TGCAGGAACTACATAGGTCTAGCCTCAACTATGAAAACTTATACGACACTCAGAAAACTGCTAAAACTA	27	A	C	NLL-02	1454399	T	G	0	0	0	0	0	0	0	1	1	0	0	0	0	0	0	0	0	0	2	0	0	0	0	0	0	0	0	0	1	0	0	0	0	0	0	0	0	1	0	0	0
LaDArT_SNP06958	TGCAGGAAGTATGAGCTATATTAGGATGTAGTGACCACCATATTGAAGAAACTATGCTGTGTTTATTAG	55	A	G	NLL-02	1483488	G	A	0	0	0	0	1	1	0	0	0	1	1	1	1	1	1	0	0	0	0	0	1	1	1	1	0	1	1	1	0	1	1	1	0	0	0	0	0	0	0	0	1
LaDArT_SNP08788	TGCAGATCAAAAGAGGGGAGGTGTGGCTAACACAGCATAAGTAAAAGAAAACTGAAAAACAGAAAAAGC	60	A	T	NLL-02	1513720	T	A	0	0	0	0	0	0	0	1	1	0	0	0	0	0	0	0	0	0	2	0	0	0	0	0	1	0	0	0	1	0	0	0	0	0	0	0	0	1	0	0	0
LaDArT_SNP02002	TGCAGAAATGCATCATATTCTTTGTAGTTTGTCATACTTCAAATTAGGGTATAGCTATACAAAATAGTT	15	T	C	NLL-02	1539884	A	G	0	0	0	0	1	1	0	0	0	1	0	0	0	0	0	0	0	0	0	0	0	0	0	0	0	1	1	0	0	0	0	0	0	0	0	0	0	0	0	0	1
LaDArT_SNP08548	TGCAGAAAAAAACAGTTTTCTTCAGAAAAAATGCTGAAGGGGAAGAGGTAGGTAGAGAAAATGGGTGGA	45	G	A	NLL-02	1539941	A	G	0	0	0	0	1	1	0	0	0	1	0	0	0	0	0	0	0	0	0	0	0	0	0	0	1	1	1	0	0	0	0	0	0	0	0	0	0	0	0	0	1
LaDArT_SNP07201	TGCAGGTTCATATAATTTCTTCCATGTGTGGCCAAAATAAAACTACTTGAAACATTTCGTTCATTTACA	22	C	T	NLL-02	1579150	G	A	0	0	0	0	0	0	0	0	0	0	0	0	0	0	0	0	0	0	0	0	0	0	0	0	0	0	0	0	0	0	0	0	0	0	0	0	0	0	0	0	0
LaDArT_SNP11947	TGCAGAGATTGGAAAGATTTTCCAGTTCCATTCTTTACAGATCGGAAGAGCGGTTCAGCAGGAATGCCG	30	C	T	NLL-02	1626926	T	C	0	0	0	0	1	1	0	1	1	1	1	1	1	1	1	0	1	0	2	0	1	1	1	1	1	1	1	1	1	1	1	1	0	0	0	0	0	1	0	0	0
LaDArT_SNP17218	TGCAGATCCCGGGCTTAGTTTGAGCACGGTGATCGCATGCTCTGACAAAGTATTCGTAAAGCAGTATGT	6	T	C	NLL-02	1627451	T	C	0	0	0	0	0	0	0	1	1	0	0	0	0	0	0	0	0	0	2	0	0	0	0	0	0	0	0	0	1	0	0	0	0	0	0	0	0	1	0	0	0
LaDArT_SNP18123	TGCAGGTTGGCTCATCAAATATTCTGTTGTTTCCTAAAGAAAATAATTCCAGCTTACAGATCGGAAGAG	25	G	C	NLL-02	1628782	G	C	0	0	0	0	0	0	0	0	0	0	0	0	0	0	0	0	0	0	0	0	0	0	0	0	0	0	0	0	0	0	0	0	0	0	0	0	0	0	0	0	0
LaDArT_SNP11271	TGCAGTGATGATGATAAGAATGTTATTGCTTTACAGATCGGAAGAGCGGTTCAGCAGGAATGCCGAGAC	6	G	A	NLL-02	1666151	G	A	0	0	0	0	0	0	0	0	0	0	0	0	0	0	0	0	0	0	0	0	0	0	0	0	0	0	0	0	0	0	0	0	0	0	0	0	0	0	0	0	0
LaDArT_SNP12564	TGCAGCTGTAAGAGCTACAGGGGAGTACCCAGAACGAGTAGGGGAACCTCCATGTCAGGTATAGTTCTA	37	G	T	NLL-02	1717555	C	A	0	0	0	0	1	1	0	0	0	1	1	1	1	1	1	1	1	0	0	0	1	1	1	1	0	1	1	1	0	1	1	1	0	0	0	0	0	0	0	0	0
LaDArT_SNP01690	TGCAGCTGTAAGAGCTACAGGGGAGTACCCAGAACGAGTAGGGGAACCTCCATGTCAGGTATAGTTCCT	24	T	G	NLL-02	1717568	C	A	0	0	0	0	0	0	0	0	0	0	0	0	0	0	0	0	0	0	0	0	0	0	1	0	0	0	0	0	0	0	0	0	0	0	0	0	0	0	0	0	0
LaDArT_SNP13022	TGCAGTTAGAGGTTCAAATTCAATTCAACAATCCACCAGAAAGTTACAGATCGGAAGAGCGGTTCAGCA	42	G	A	NLL-02	1777093	G	A	0	0	0	0	0	0	0	0	0	0	0	0	0	0	0	0	0	0	0	0	0	0	0	0	0	0	0	0	0	0	0	0	0	0	0	0	0	0	0	0	0
LaDArT_SNP01546	TGCAGCCACAATTGCTATTGTTATACCGATATAGAGTGCAATTTACAGATCGGAAGAGCGGTTCAGCAG	28	T	A	NLL-02	1834987	T	A	0	0	0	0	1	1	2	0	0	1	0	0	1	0	0	0	0	0	0	0	0	0	0	0	0	1	1	0	0	0	0	0	0	0	0	0	0	0	0	0	0
LaDArT_SNP00957	TGCAGTGGCCGCACTTTTTCGCAATTGTAGTAAGCAATTGTGACCATAACTTCAATTTACAGATCGGAA	39	A	G	NLL-02	1835051	G	A	0	0	0	0	NA	1	0	0	0	NA	1	1	NA	1	1	1	1	0	0	0	1	1	1	1	0	NA	NA	1	0	1	1	1	0	0	0	0	0	0	0	0	0
LaDArT_SNP15461	TGCAGAAATTTGTATATTGTAGGTTCACTATATCTGGTAGAGTTGTGGGAGCTGTAGGTGGAGGAAGCT	28	C	T	NLL-02	1876289	T	C	0	0	0	0	0	0	0	NA	NA	0	0	0	0	0	0	0	0	0	0	0	0	0	0	0	0	0	0	0	NA	0	0	0	2	0	0	0	0	NA	0	0	0
LaDArT_SNP06670	TGCAGCATGATCATACTTTATTGGCGTCAAATTACTCAAAGATCACTGCATAACCAGTAAAGTTAGCAA	31	T	C	NLL-02	1879916	T	C	0	0	0	0	0	0	0	0	0	0	0	0	0	0	0	0	0	0	0	0	0	0	0	0	0	0	0	0	0	0	0	0	1	0	0	0	0	0	0	0	0
LaDArT_SNP10072	TGCAGTTCCTTAGAGTATGAATTTTCTTTATTTGGCTTCTCTCTTTAGTTATGTTTTTACAGATCGGAA	14	G	A	NLL-02	1881994	G	A	NA	0	0	NA	0	0	NA	0	0	0	0	0	0	0	0	0	0	NA	0	NA	0	0	0	0	0	0	0	0	0	0	0	0	1	NA	0	NA	NA	0	NA	NA	NA
LaDArT_SNP06406	TGCAGATAGCACAAAAGAATAAAGATGAATTTTTTGAAGCTGTAGTTTCCTGGCATATCTATTTGACCT	52	G	C	NLL-02	1883242	C	G	0	0	0	0	0	0	0	0	0	0	0	0	0	0	0	0	0	0	0	0	0	0	0	0	0	0	0	0	0	0	0	0	0	0	0	0	0	0	0	0	0
LaDArT_SNP19436	TGCAGTATCCGGTATCTCAAATTTCATCTCTCACCAACCTCAACAAATCCCATTCCTTCATTTTGGCCG	21	A	T	NLL-02	1964998	T	A	0	0	0	0	1	1	0	NA	NA	1	1	1	1	1	1	1	1	0	0	0	1	1	1	1	1	1	1	1	NA	1	1	1	2	0	0	0	0	NA	0	0	0
LaDArT_SNP19436	TGCAGTATCCGGTATCTCAAATTTCATCTCTCACCAACCTCAACAAATCCCATTCCTTCATTTTGGCCG	21	A	T	NLL-02	1968039	T	A	0	0	0	0	1	1	0	NA	NA	1	1	1	1	1	1	1	1	0	0	0	1	1	1	1	1	1	1	1	NA	1	1	1	2	0	0	0	0	NA	0	0	0
LaDArT_SNP02713	TGCAGGGTGCTATGTAATACAAGCTGGTTATAGGGTTTAGTGTCAAGCCCTTCTTTTGAAGAAGAACTT	45	A	G	NLL-02	1984599	T	C	0	0	0	0	0	0	0	0	0	0	0	0	0	0	0	0	0	0	0	0	0	0	0	0	1	0	0	0	0	0	0	0	0	0	0	0	0	0	0	0	0
LaDArT_SNP09271	TGCAGGTAGTTCTGTTCTTGTTATATGAAAACCCAAATATGGTACTCATTATGCCCTTGGGGGGGGGGG	11	T	C	NLL-02	1984652	C	T	0	0	0	0	1	1	0	NA	NA	1	1	1	1	1	1	1	1	0	0	0	1	1	1	1	NA	1	1	1	NA	1	1	1	0	0	0	0	0	NA	0	0	0
LaDArT_SNP09629	TGCAGCCGTACCAACAGCTGTAAATTTCGGGCTAGTGACAATGTTTGGTCCAACACAAACTACAAACCT	7	A	G	NLL-02	2014292	C	T	0	0	0	0	1	1	0	0	0	1	1	1	1	1	1	1	1	0	0	0	1	1	1	1	0	1	1	1	0	1	1	1	0	0	0	0	0	0	0	0	0
LaDArT_SNP02494	TGCAGCATTTTGGGATGAAAAACGTTGTCCAAATACCAACATCAATTTGTGTTGTTTTTTTCTCCAAAC	37	C	A	NLL-02	2157169	T	G	0	0	0	0	1	1	0	0	0	0	0	0	1	0	0	0	0	0	0	0	0	0	0	0	NA	1	1	0	0	0	0	0	0	0	0	0	0	0	0	0	0
LaDArT_SNP05705	TGCAGGAGGCTTATGATGCTTATAATTACTCCTTATTATATACTTCATCAACATTACAGATCGGAAGAG	22	T	C	NLL-02	2233848	A	G	0	0	NA	0	0	0	0	NA	NA	0	0	0	0	0	0	0	0	0	0	0	0	0	0	0	0	0	0	0	NA	0	0	0	0	0	0	0	0	NA	0	0	0
LaDArT_SNP11138	TGCAGATTAGCATAATTGTAAAGATCTAAAACCAAAATCTCACAACTTGTCTAACTTTTACAGATCGGA	52	A	G	NLL-02	2255300	T	C	1	0	0	1	0	0	1	0	0	0	0	0	0	0	0	0	0	1	0	1	0	0	0	0	1	0	0	1	0	0	0	0	2	1	0	1	1	0	1	1	1
LaDArT_SNP01119	TGCAGTTGCGCCTGTAACTGCAACCATTAGCACAATCACGACCGTAACTGCAATTTACAGATCGGAAGA	48	C	T	NLL-02	2266757	A	G	1	0	0	1	1	1	1	0	0	1	1	1	1	1	1	1	1	1	0	1	1	1	1	1	1	1	1	1	0	1	1	1	1	1	0	1	1	0	1	1	1
LaDArT_SNP03807	TGCAGAGTTCTTCTAGGTTTGAATTTTCAGTACATCTACGCTTTGTGATTTGAGCTAGAACTTGAAAAT	32	C	T	NLL-02	2281246	G	A	0	0	0	0	0	0	0	0	0	0	0	0	0	0	0	0	0	0	0	0	0	0	0	0	0	0	0	0	0	0	0	0	0	0	0	0	0	0	0	0	0
LaDArT_SNP17171	TGCAGAAGAGTGATAGATGTACCATTTATCATTGTCTATATGACAAGCTTTAGCTTGTTTACAGATCGG	39	G	A	NLL-02	2284077	T	C	0	0	0	0	0	0	0	0	0	0	0	0	0	0	0	0	0	0	0	0	0	0	0	0	0	0	0	0	0	0	0	0	0	0	0	0	0	0	0	0	0
LaDArT_SNP12631	TGCAGCAGAACAATCAATATCTCTTGTCTTCAATTGCATCTATGAGGTTGTGGAAGTGTCTTTTACAGA	13	T	C	NLL-02	2284126	T	C	0	0	0	0	0	0	0	0	0	0	0	0	0	0	0	0	0	0	0	0	0	0	0	0	0	0	0	0	0	0	0	0	0	0	0	0	0	0	0	0	0
LaDArT_SNP02432	TGCAGAAAGCATTTAGAAACTGAATTTCAGATAAAATGGTAAGTAATATATTATTTACACATGCAAATG	59	A	C	NLL-02	2396346	C	A	0	0	0	0	NA	NA	0	0	0	1	1	1	NA	1	1	1	1	0	0	0	1	1	1	1	0	1	NA	0	0	1	1	1	0	0	0	0	0	0	0	0	0
LaDArT_SNP17582	TGCAGCTTCTCCGTGCTGAGTGTTGATTCCAACTCTTCTATCTCAGCCTTCATGGCCGATATAGGATCT	12	T	G	NLL-02	2422030	G	T	0	0	0	1	1	0	1	0	0	1	1	0	0	1	0	0	0	0	0	0	0	0	0	1	1	0	0	1	0	0	0	0	0	0	0	0	0	0	0	0	2
LaDArT_SNP06595	TGCAGCAATTCTTGTGTTTTCAGTCTTGGTGGCTAATAAGATCCATTCAAGAAGGCAGGATGGACACTC	61	G	C	NLL-02	2481286	C	G	0	0	0	0	0	0	0	NA	NA	0	0	0	0	0	0	0	0	0	NA	0	0	0	0	0	0	0	0	0	NA	0	0	0	0	0	0	0	0	NA	0	0	0
LaDArT_SNP06594	TGCAGCAATTCTTGTGTTTTCAGTCTTGGTGGCTAATAAGATCCATTCAAGAAGGCAGGATGGACACTC	42	C	T	NLL-02	2481305	G	A	0	0	0	0	0	0	0	1	1	0	0	0	0	0	0	0	0	0	1	0	0	0	0	0	0	0	0	0	1	0	0	0	0	0	0	0	0	1	0	0	0
LaDArT_SNP08338	TGCAGATAGTACTACTTATACAGTTATAATAGAAGGTTTATGTGAATCTGACCAAATAGAAGAGGCAAA	24	G	T	NLL-02	2500508	T	G	0	0	0	0	1	1	0	1	1	1	1	1	1	1	1	1	1	0	1	0	1	1	0	1	0	1	1	0	1	1	1	1	0	0	0	0	0	1	0	0	0
LaDArT_SNP14299	TGCAGCATGTGAGCACTTGCGTATTCCCCATGCTATTATGGCCACCACTAATACTGTAGTCTCTTCTCC	44	C	A	NLL-02	2566067	G	T	0	0	0	0	0	0	0	0	0	0	0	0	0	0	0	0	0	0	0	0	0	0	0	0	0	0	0	0	0	0	0	0	0	0	0	0	0	0	0	0	0
LaDArT_SNP19218	TGCAGTACCATTGTGCTTTGGGGTATAAGGAGCAATTACGTCATGAGTTTACAGATCGGAAGAGCGGTT	7	C	T	NLL-02	2636655	C	T	0	0	0	0	NA	0	0	0	0	0	0	0	0	0	0	0	0	0	0	0	0	0	0	0	0	0	0	0	0	0	0	0	0	0	0	NA	0	0	0	0	0
LaDArT_SNP00637	TGCAGTACCAATTGAAAATCTACAGCTTCTGTCATATAAAGAACGCTTCACACAGTCGCTCAAGACCCT	12	A	T	NLL-02	2641594	T	A	1	0	0	1	NA	1	1	0	0	1	1	1	NA	1	1	1	1	1	0	1	1	1	1	1	1	1	NA	1	0	1	1	1	1	1	0	1	1	0	1	1	1
LaDArT_SNP03262	TGCAGAAGAAACAAAGGCTAGCACATTAGTTGTTTTTCTACTAAAAGAAAAAGGGAAGTTTTGAGAGGT	42	A	G	NLL-02	2671932	A	G	0	0	0	0	NA	0	0	0	0	0	0	0	NA	0	0	0	0	0	0	0	0	0	0	0	0	0	NA	0	0	0	0	0	0	0	0	0	0	0	0	0	0
LaDArT_SNP01078	TGCAGTTACAGCTACTCTAAATGCGATAAATGCATATGCTGAATGGGCTCCATTGCCCGATCTGGCTAA	30	T	C	NLL-02	2686452	A	G	0	0	0	0	1	1	0	0	0	0	0	0	1	0	0	0	0	0	0	0	0	0	0	0	0	0	1	0	0	0	0	0	0	0	0	0	0	0	0	0	0
LaDArT_SNP01077	TGCAGTTACAGCTACTCTAAATGCGATAAATGCATATGCTGAATGGGCTCCATTGCCCGATCTGGCTAA	27	A	C	NLL-02	2686455	T	G	0	0	0	0	NA	NA	0	0	0	0	0	0	NA	0	0	0	0	0	0	0	0	0	0	0	0	0	NA	0	0	0	0	0	0	0	0	0	0	0	0	0	0
LaDArT_SNP03149	TGCAGAGCGCATGAACTTTGCAAATCTTTCCATTGATTTACAGATCGGAAGAGCGGTTCAGCAGGAATG	27	C	T	NLL-02	2687719	A	G	0	0	0	0	1	1	0	0	0	0	0	0	1	0	2	0	0	0	0	0	0	0	0	0	0	0	1	0	0	0	0	0	0	0	0	0	0	0	0	0	0
LaDArT_SNP01924	TGCAGCATTTTGAAAGCATGTAACCGGATTTCAGATGACCAATTCCTTTTTACCAAAAGAAAAGATGTA	37	G	A	NLL-02	2687924	A	G	0	0	0	0	1	1	0	0	0	0	0	0	1	0	0	0	0	0	0	0	0	0	0	0	0	0	1	0	0	0	0	0	0	0	0	0	0	0	0	0	0
LaDArT_SNP17860	TGCAGTTCCTGGTGCCGTTACTTGGGCTGCTGCTGCCCCAGAAGCTGGTAAGAGTTTTTTTTACAGATC	34	T	G	NLL-02	2870903	G	T	0	0	0	0	0	0	0	0	0	0	0	0	NA	0	0	0	0	0	0	0	0	0	0	0	0	0	0	0	0	0	0	0	0	0	0	0	0	0	0	0	0
LaDArT_SNP02460	TGCAGCAGACTCTGAAGGATGACTGTTATTGACTTCGGCAGATGAGTGCTTGCATATTGTAACTCCCAT	29	T	C	NLL-02	2875662	T	C	0	0	0	0	1	1	0	1	1	0	0	0	1	0	0	0	0	0	1	0	0	0	0	0	0	0	1	0	1	0	0	0	2	0	0	0	0	1	0	0	0
LaDArT_SNP07252	TGCAGTAACCTTGATTACCTCTACACAAGCATCATATCCAAATTTATAATGAAATAAATAATAGATCCT	22	A	G	NLL-02	2920892	A	G	0	0	0	0	1	1	2	0	0	1	1	1	1	1	1	1	1	0	0	0	1	1	0	1	0	1	1	0	0	1	1	1	0	0	0	0	0	0	0	0	0
LaDArT_SNP14962	TGCAGAAGCCGCCTATCCGCGGTAGAAATCCACTCCGGCCACTTACAGATCGGAAGAGCGGTTCAGCAG	22	T	C	NLL-02	2988222	T	C	1	0	0	1	1	1	1	1	1	1	1	1	1	1	1	1	1	1	1	1	1	1	1	1	1	1	1	1	1	1	1	1	1	1	0	1	1	1	1	1	1
LaDArT_SNP17569	TGCAGCTGCTTCTATAAGGATTTTGTTTCAAGGTCTGAACTCGGCACCCCAGTTAGGTTGGCCTTCTAA	42	G	A	NLL-02	3194727	G	A	0	0	0	0	0	0	0	1	1	0	0	0	0	0	0	0	0	0	1	0	0	0	0	0	0	0	0	0	1	0	0	0	0	0	0	0	0	1	0	0	0
LaDArT_SNP09770	TGCAGAGAAGAAGCAAAGTTATCTCGGGTCGAACAGTAATGTTTTATAAAACATTACAGATCGGAAGAG	30	G	C	NLL-02	3203232	G	C	0	0	0	0	0	0	0	1	1	0	0	0	0	0	0	0	0	0	2	0	0	0	0	0	0	0	0	0	1	0	0	0	0	0	0	0	0	1	0	0	0
LaDArT_SNP09771	TGCAGAGAAGAAGCAAAGTTATCTCGGGTCGAACAGTAATGTTTTATAAAACATTACAGATCGGAAGAG	47	A	C	NLL-02	3203249	A	C	0	0	0	0	0	0	0	NA	NA	0	0	0	0	0	0	0	0	0	0	0	0	0	0	0	0	0	0	0	NA	0	0	0	0	0	0	0	0	NA	0	0	0
LaDArT_SNP15476	TGCAGAACCAATAGGAGTGCATTGAAAATCAAATCAACAGAAACAAAAATAGTATAACAGCTACTTATC	8	T	C	NLL-02	3221477	G	A	0	0	0	0	0	0	0	0	0	0	0	0	0	0	0	0	0	0	0	0	0	0	0	0	0	0	0	0	0	0	0	0	0	0	0	0	0	0	0	0	0
LaDArT_SNP00877	TGCAGCTTGGTACTCCAATGATTTAGCCGTGCAGTGATTTTTTCAATCAGCGGGGCATGGTATTTACTA	28	T	G	NLL-02	3225650	G	T	0	0	0	0	1	1	0	0	0	0	0	0	1	0	0	0	0	0	0	0	0	0	0	0	0	0	1	0	0	0	0	0	0	0	0	0	0	0	0	0	0
LaDArT_SNP13035	TGCAGGATCATTTACAGAATAAGTTTACATCGCTCTGTAATTTCATGGAAAATCTTACAGATCGGAAGA	11	T	C	NLL-02	3242015	A	G	0	0	0	0	1	1	0	0	0	0	1	1	1	1	1	1	1	0	0	0	1	1	1	1	1	1	1	0	0	1	1	1	0	0	0	0	0	0	0	0	0
LaDArT_SNP09434	TGCAGTCTTTATGAATTGAAATCACAAGTTCTGAAGCATGTACTCTTACTAAGTCTGAAATTATAGTTA	53	T	C	NLL-02	3292340	A	G	0	0	0	0	0	0	0	0	0	0	0	0	0	0	0	0	0	0	0	0	0	0	0	0	0	0	0	0	0	0	0	0	0	0	0	0	0	0	0	0	0
LaDArT_SNP09433	TGCAGTCTTTATGAATTGAAATCACAAGTTCTGAAGCATGTACTCTTACTAAGTCTGAAATTATAGTTA	23	A	G	NLL-02	3292370	T	C	0	0	0	0	0	0	0	0	0	0	0	0	0	0	0	0	0	0	0	0	0	0	0	0	0	0	0	0	0	0	0	0	0	0	0	0	0	0	0	0	0
LaDArT_SNP00572	TGCAGTGCACCTATTTTTTACTCGGTGACATGCCTAGGATGAGTTTTCAAATATTTATTACAGATCGGA	22	A	C	NLL-02	3328758	G	T	0	0	0	0	NA	NA	0	0	0	0	1	1	NA	1	1	1	1	0	0	0	1	1	0	1	0	1	1	0	0	1	1	1	0	0	0	0	0	0	0	0	0
LaDArT_SNP16670	TGCAGAAAAACAATGTTGTTCCAATAATATTTGGCCAAAACTTACAGATCGGAAGAGCGGTTCAGCAGG	16	T	A	NLL-02	3539229	A	T	0	0	0	0	0	0	0	0	0	0	0	0	NA	0	0	0	0	0	0	0	0	0	0	0	0	0	NA	0	0	0	0	0	0	0	0	0	0	0	0	0	0
LaDArT_SNP00442	TGCAGCTTGGTATGAGATGGTAAGTTACACTGGCTTGATGTTTACGTTTATATCAGAGATAATGGCCAG	23	G	A	NLL-02	3539265	G	A	0	0	0	0	NA	0	0	0	0	0	0	0	NA	0	0	0	0	0	0	0	0	0	0	0	0	0	0	0	0	0	0	0	0	0	0	0	0	0	0	0	0
LaDArT_SNP14940	TGCAGAAAGTGCATAGTAATAGAAATATCTATAATATGCCAAGCAGAGTTACAGATCGGAAGAGCGGTT	44	A	G	NLL-02	3591815	T	C	0	0	0	0	1	1	0	0	0	1	1	1	1	1	1	1	1	0	0	0	1	1	0	1	0	1	1	0	0	1	1	1	0	0	0	0	0	0	0	0	0
LaDArT_SNP03501	TGCAGAACTTGAGGTATATTCGCAGAATATGTCACAGCTATTTCTGTCGTGGCCCTTCGTAATGTTTAT	32	C	A	NLL-02	3611815	C	A	0	NA	NA	0	0	0	0	NA	NA	0	0	0	0	0	0	0	0	0	NA	0	0	0	0	0	0	0	0	0	NA	0	0	0	NA	0	NA	0	0	NA	0	0	0
LaDArT_SNP03502	TGCAGAACTTGAGGTATATTCGCAGAATATGTCACAGCTATTTCTGTCGTGGCCCTTCGTAATGTTTAT	34	C	T	NLL-02	3611817	C	T	0	1	1	0	0	0	0	1	1	0	0	0	0	0	0	0	0	0	1	0	0	0	0	0	0	0	0	0	1	0	0	0	1	0	1	0	0	1	0	0	0
LaDArT_SNP02173	TGCAGTTTGATTACATGATTCAAACTTGATTGTAGATAAGTTTATCATGATTCATTTATTTCCCTTGGT	36	T	C	NLL-02	3612061	T	C	0	0	0	0	0	0	0	0	0	NA	NA	NA	0	NA	NA	NA	NA	0	0	0	NA	NA	0	NA	0	NA	0	0	0	NA	NA	NA	0	0	0	0	0	0	0	0	0
LaDArT_SNP09922	TGCAGCTCTTCCTGAAGGAAGCATATGTTGTGAAACAATTTTTCAGAGAAGAAACTTACAGATCGGAAG	20	G	T	NLL-02	3616886	C	A	0	0	0	0	0	0	0	0	0	0	0	0	0	0	0	0	0	0	0	0	0	0	0	0	0	0	0	0	0	0	0	0	0	0	0	0	0	0	0	0	0
LaDArT_SNP05998	TGCAGAAAAATCACAACCTGGCTACAACTGGAGGAAAATCCAAATGAAACCCGTTATTTTGGAAAACAG	26	A	T	NLL-02	3660494	A	T	0	0	0	0	0	0	0	0	0	0	0	0	0	0	0	0	0	0	0	0	0	0	0	0	0	0	0	0	0	0	0	0	0	0	NA	0	0	0	0	0	0
LaDArT_SNP06528	TGCAGCAAAGTCTTTGAGAAAATTGGTAAAGAAGAATGTATAGAATGTTTTGCTAAGATTGCCATTGAA	53	T	A	NLL-02	3728794	A	T	0	0	0	0	1	1	2	0	0	1	1	1	1	1	1	1	1	0	0	0	1	1	0	1	0	1	1	0	0	1	1	1	0	0	0	0	0	0	0	0	0
LaDArT_SNP15486	TGCAGAACTGGTCTCCTAATTGTAGACACGAAGCAAGGGGTTGGAAGAAGTGGTCAAGCTTCTTCTGTT	14	C	T	NLL-02	3733319	G	A	0	0	0	0	0	0	0	0	0	0	0	0	0	0	0	0	0	0	0	0	0	0	0	0	0	0	0	0	0	0	0	0	0	0	0	0	0	0	0	0	0
LaDArT_SNP09932	TGCAGCTGGAACCTCTAATCCTGATGATGCTGACTTCAATCCTTATCAGGTATATAATTACAGATCGGA	33	C	A	NLL-02	3830554	C	A	0	0	0	0	0	0	0	0	0	0	0	0	0	0	0	0	0	0	0	0	0	0	0	0	0	0	0	0	0	0	0	0	0	0	0	0	0	0	0	0	0
LaDArT_SNP17810	TGCAGTGAGAGGGTAGACCATAGTGTTTAGATGGTGTGTTCTACTCCGTAACGCGTGTCATTCCTTTAG	33	C	G	NLL-02	3837333	C	G	0	0	0	0	NA	NA	0	1	1	1	0	0	NA	0	0	0	0	0	1	0	0	0	0	0	1	0	NA	0	1	0	0	0	0	0	0	0	0	1	0	0	0
LaDArT_SNP00435	TGCAGGAACAGGCCTAATGTAAGGTTGCAATAGTGTGGACATGGATAAAACATTGGACCGACCAAAGTA	14	T	C	NLL-02	3837377	T	C	0	0	0	0	NA	0	0	0	0	0	0	0	NA	0	0	0	0	0	0	0	0	0	0	0	0	0	NA	0	0	0	0	0	0	0	0	0	0	0	0	0	0
LaDArT_SNP10954	TGCAGTTGTTGGATTAGTGGAGAGTCAAAAATGTCTTCATTCACTCAAAATGTCTACTTTGTTTACAGA	53	C	T	NLL-02	4036433	G	A	0	0	0	0	0	0	0	0	0	0	0	0	0	0	0	0	0	0	0	0	0	0	0	0	0	0	0	0	0	0	0	0	0	0	0	0	0	0	0	0	0
LaDArT_SNP10953	TGCAGTTGTTGGATTAGTGGAGAGTCAAAAATGTCTTCATTCACTCAAAATGTCTACTTTGTTTACAGA	34	C	G	NLL-02	4036452	G	C	0	0	0	0	0	0	0	0	0	0	0	0	0	0	0	0	0	0	0	0	0	0	0	0	0	0	0	0	0	0	0	0	0	0	0	0	0	0	0	0	0
LaDArT_SNP09242	TGCAGGGGCAAGGCCCATGTGCTAAACCAACCTAATTGCCACGAAATATAACCTTTCCTCTTTCCCCCC	63	C	T	NLL-02	4036546	C	T	0	0	0	0	1	1	0	0	0	1	1	1	1	1	1	1	1	0	0	0	1	1	0	1	0	1	1	0	0	1	1	1	0	0	1	0	0	0	0	0	0
LaDArT_SNP12097	TGCAGCCGTGTCAGGGTCAAAACAAGAGCAAAAGGATGCTTCTCAACAGTCTCCAAAGTAATTGTTTAC	38	C	T	NLL-02	4043062	G	A	0	0	0	0	0	0	0	0	0	0	0	0	0	0	0	0	0	0	0	0	0	0	0	0	0	0	0	0	0	0	0	0	0	0	0	0	0	0	0	0	0
LaDArT_SNP12751	TGCAGTAATCAAGAAAAAACATTGATTATTTCAAGCTACAAAGGGAGCATTTGTTTACAGATCGGAAGA	39	A	C	NLL-02	4158969	A	C	0	0	0	0	0	0	0	0	0	0	0	0	0	0	0	0	0	0	0	0	0	0	0	0	0	0	0	0	0	0	0	0	0	0	0	0	0	0	0	0	0
LaDArT_SNP00686	TGCAGTACTACTCGTCACTCACGGTCTTTATGTCACACTACTGCACACTATTTGATTTTGGATTGTTAT	42	A	G	NLL-02	4246905	C	T	0	0	0	0	NA	1	0	1	1	1	1	1	NA	1	1	1	1	0	1	0	1	1	0	1	0	1	NA	0	1	1	1	1	0	0	0	0	0	1	0	0	0
LaDArT_SNP06491	TGCAGATTGTCCACCATGACAAGCTTGATGTCCCAATGCACTAACTTCGGGTTTGTCAGATGAACAAGT	48	G	A	NLL-02	4267897	G	A	0	0	0	0	0	0	0	0	0	0	0	0	0	0	0	0	0	0	0	0	0	0	0	0	0	0	0	0	0	0	0	0	0	0	0	0	0	0	0	0	0
LaDArT_SNP03170	TGCAGGTTTTCTTTGCCCAGCTCATGCTTGCGGACATGAATAAAGAACTCAAAGGATTACAGATCGGAA	19	A	G	NLL-02	4298633	C	T	0	0	0	0	1	1	0	0	0	0	0	0	1	0	0	0	0	0	0	0	0	0	0	0	0	0	1	0	0	0	0	0	0	0	0	0	0	0	0	0	0
LaDArT_SNP19598	TGCAGGTTTTCTTTGCCCAGCTCATGCTTGCGGACATGAATAAAGAACTCAAAGGATTACAGATCGGAA	16	C	G	NLL-02	4298636	G	C	0	0	0	0	NA	0	0	0	0	0	0	0	NA	0	0	0	0	0	0	0	0	0	0	0	0	0	NA	0	0	0	0	0	0	0	0	0	0	0	0	0	0
LaDArT_SNP13205	TGCAGAAAAGAACCGCCGGGTGATTGAGGATTGAGAATTGAGAATATGCTTTACAGATCGGAAGAGCGG	29	A	G	NLL-02	4360010	T	C	0	0	0	0	1	NA	0	1	1	1	1	1	NA	1	1	1	1	0	1	0	1	1	1	1	0	1	NA	0	1	1	1	1	0	0	0	0	0	1	0	0	0
LaDArT_SNP03025	TGCAGTGAATGTATATGACAGTTCTTCGTTACAATATTTGTTCGTTGTTGTGGCCAACATATTCATGAT	43	G	A	NLL-02	4360079	G	A	0	0	0	0	0	0	0	1	1	1	1	1	0	1	1	1	1	0	1	0	1	1	1	1	0	1	0	0	1	1	1	1	0	0	0	0	0	1	0	0	0
LaDArT_SNP10572	TGCAGCATCTTTGTCAGGAAGCATTGACATGATATGATGAAGAATTGGTTCAGGTAAATTGGATATGAA	30	A	G	NLL-02	4368401	C	T	0	0	0	0	1	1	0	1	1	1	1	1	1	1	1	1	1	0	1	0	1	1	1	1	0	1	1	0	1	1	1	1	0	0	0	0	0	1	0	0	0
LaDArT_SNP18535	TGCAGGAAAATGAACTGCATGATTTCTCAATCCAACCACCACTACTGAAGCACTTACATCTATATTTTC	41	T	C	NLL-02	4369719	C	T	0	0	0	0	NA	0	0	0	0	0	0	0	NA	0	0	0	0	0	0	0	NA	0	0	0	NA	0	NA	0	0	0	0	NA	0	0	0	0	0	0	0	0	0
LaDArT_SNP18536	TGCAGGAAAATGAACTGCATGATTTCTCAATCCAACCACCACTACTGAAGCACTTACATCTATATTTTC	55	G	A	NLL-02	4369733	A	G	0	0	0	0	NA	0	0	0	0	0	0	0	NA	0	0	0	0	0	0	0	NA	0	0	0	1	0	NA	0	0	0	0	NA	0	0	0	0	0	0	0	0	0
LaDArT_SNP17834	TGCAGTGTACCCACAATTGCTGCAAACCCAGTATATTTTCTCTTTCCCCTTTTTCTTATTCTTCTTCCC	45	A	C	NLL-02	4406500	G	T	0	0	0	0	0	0	0	0	0	0	0	0	0	0	0	0	0	0	0	0	0	0	0	0	1	0	0	0	0	0	0	0	0	0	0	0	0	0	0	0	0
LaDArT_SNP09241	TGCAGGGGAACAAAAAGGTCAACAATATTGAAATGAGGCTTACCAGTAATTTTTTCAGATTACAGATCG	56	G	A	NLL-02	4408518	T	C	0	0	0	0	1	1	0	1	1	1	1	1	1	1	1	1	1	0	1	0	1	1	1	1	1	1	1	0	1	1	1	1	0	0	0	0	0	1	0	0	0
LaDArT_SNP12986	TGCAGGAGATCTTGCAGTAGCAGCTGCAATTTGCAGCAGGTTCATTTCTCAATTTCTTTTATTCTTTTA	59	C	T	NLL-02	4412658	T	C	0	0	0	0	1	2	0	0	0	0	1	1	1	1	1	1	1	0	0	0	1	1	1	1	0	1	1	0	0	1	1	1	0	0	0	0	0	0	0	0	0
LaDArT_SNP16882	TGCAGCTAATAATATTATTACTTAGGGAAATGTGCAAAATTTTACAGATCGGAAGAGCGGTTCAGCAGG	29	T	A	NLL-02	4487884	T	A	0	0	0	0	0	0	0	0	0	0	0	0	0	0	0	0	0	0	0	0	0	0	0	0	0	0	0	0	0	0	0	0	0	0	0	0	0	0	0	0	0
LaDArT_SNP19321	TGCAGGTAAAGGATCATGGCTGTCCGATTGCTATATGACAGTGCACCAGTCGGCAGTCCGCACTACTTA	57	C	T	NLL-02	4691140	G	A	0	0	0	0	1	1	0	0	0	0	1	1	1	1	1	1	1	0	0	0	1	1	1	1	0	1	1	0	0	1	1	1	0	0	0	0	0	0	0	0	0
LaDArT_SNP09246	TGCAGGGGCGGATCCAGGGGAGGGAAACCCCTGGCCCGGCCCCTCCCCTCCCCATTTTGATGACTTCCA	9	G	A	NLL-02	4691203	G	A	0	0	0	0	0	0	0	0	0	0	0	0	0	0	0	0	0	0	0	0	0	0	0	0	0	0	0	0	0	0	0	0	0	0	0	0	0	0	0	0	0
LaDArT_SNP09245	TGCAGGGGCGGATCCAGGGGAGGGAAACCCCTGGCCCGGCCCCTCCCCTCCCCATTTTGATGACTTCCA	24	A	C	NLL-02	4691218	A	C	0	0	0	0	0	0	0	0	0	0	0	0	0	0	0	0	0	0	0	0	0	0	0	0	0	0	0	0	0	0	0	0	0	0	0	0	0	0	0	0	0
LaDArT_SNP08793	TGCAGATCATGTACCTGTGTTTGAGAGAAAACAAGATTTTGAAACTGATAACACAGCGCAGAGTACAAC	44	C	T	NLL-02	4780145	G	A	0	0	0	0	0	0	0	0	0	0	0	0	0	0	0	0	0	0	0	0	0	0	0	0	0	0	0	0	0	0	0	0	0	0	0	0	0	0	0	0	0
LaDArT_SNP16601	TGCAGTTGTAACACTGGAGGTGTTATCAGTTTCAGAATCTCCTTTTCTCTCAGCCACAGGTATATGATC	17	A	C	NLL-02	4780203	A	C	0	0	0	0	1	1	0	0	0	0	1	1	1	1	1	1	1	0	0	0	1	1	1	1	0	1	1	0	0	1	1	1	0	0	1	0	0	0	0	0	0
LaDArT_SNP10472	TGCAGATCGAAAACATGAAGATAGAAGTCGAAAAGACATATTTCACCAACACTTCAGGTCAAATATGTC	23	G	A	NLL-02	4780892	G	A	0	0	0	0	1	1	0	0	0	0	1	1	1	1	1	1	1	0	0	0	1	1	1	1	0	1	1	0	0	1	1	1	0	0	1	0	0	0	0	0	0
LaDArT_SNP16573	TGCAGTTCTTGATATCTCTTCCCCACTGATCTGCTTGATAATATCCGCAGTGCAGCAACCAACTTTGAC	64	A	T	NLL-02	4784111	T	A	0	0	0	0	0	0	0	0	0	0	0	0	0	0	0	0	0	0	0	0	0	0	0	0	0	0	0	0	0	0	0	0	0	0	0	0	NA	0	0	0	0
LaDArT_SNP06325	TGCAGAGCAGGTAAGTAGGCACTAGATATCCATATACTTTATTTTATTCATGTGTATCTGTTATCATCT	9	G	C	NLL-02	4786361	C	G	0	0	0	0	0	0	0	0	0	0	0	0	0	0	0	0	0	0	0	0	0	0	0	0	0	0	0	0	0	0	0	0	0	0	0	0	0	0	0	0	0
LaDArT_SNP12541	TGCAGATTTCTTCCTGGGTGCAGCTTCGGTACCTGATTCAAAATCCCCAAAATGATCATTATAACATTA	27	G	A	NLL-02	4797941	G	A	0	0	0	0	0	0	0	0	0	0	0	0	0	0	2	0	0	0	0	0	0	0	0	0	1	0	0	0	0	0	0	0	0	0	1	0	0	0	0	0	0
LaDArT_SNP05434	TGCAGTTTCTACTACAATCTGTGGCACTCTCAAATGGCATCATAAAGACATGTTTACTTCAATCAAACT	13	A	T	NLL-02	4900213	A	T	0	0	0	0	0	0	0	1	1	1	0	0	0	0	0	0	0	0	1	0	0	0	0	0	0	0	0	0	1	0	0	0	0	0	0	0	0	1	0	0	0
LaDArT_SNP16413	TGCAGTATACTTTGACTCTAACACTTCATAACCATGCTACACATTATGGTCTTCAAGATTACAGATCGG	9	C	A	NLL-02	4946122	G	T	0	0	0	0	0	0	0	1	1	1	0	0	0	0	0	0	0	0	1	0	0	0	0	0	1	0	0	0	1	0	0	0	0	0	1	0	0	1	0	0	0
LaDArT_SNP12451	TGCAGTTGCCTGGTGTATCAAAAGCCAACCAAATGCATAGAGATTATATACATTACAGATCGGAAGAGC	19	A	C	NLL-02	4952694	A	C	0	0	0	0	0	0	0	0	0	0	0	0	0	0	0	0	0	0	0	0	0	0	0	0	1	0	0	0	0	0	0	0	0	0	0	0	0	0	0	0	0
LaDArT_SNP02988	TGCAGCAGAAGCAGCAGCTTCAGCCTTGCAGATGAATAAAATTTTCTCCTTTGGACCAAAAACATCAAC	40	T	A	NLL-02	4979789	A	T	0	0	0	0	1	1	0	0	0	0	NA	NA	1	NA	NA	NA	NA	0	0	0	NA	NA	NA	NA	1	NA	1	0	0	NA	NA	NA	0	0	0	0	0	0	0	0	0
LaDArT_SNP06616	TGCAGCAGAAGACCTTCAAATTTTCAGTCTCAAGTAATATTTTTCAGAAGAATACGGAGGGAAATAAAG	55	G	C	NLL-02	5019619	G	C	0	0	0	NA	0	0	NA	0	NA	0	0	0	0	0	0	0	0	0	0	NA	0	0	NA	0	0	0	0	NA	0	0	0	0	NA	NA	0	NA	NA	0	NA	NA	0
LaDArT_SNP06617	TGCAGCAGAAGACCTTCAAATTTTCAGTCTCAAGTAATATTTTTCAGAAGAATACGGAGGGAAATAAAG	62	G	A	NLL-02	5019626	A	G	0	0	0	1	0	0	1	0	1	0	0	0	0	0	0	0	0	0	0	1	0	0	1	0	0	0	0	1	0	0	0	0	1	1	0	1	1	0	1	1	2
LaDArT_SNP14222	TGCAGCAACCAATAGCCACAACTTCACAGCCAGTTGTCAACTACAACATATCCTTCTGTTTCTCATAAA	40	C	G	NLL-02	5045241	G	C	0	0	0	0	0	0	0	0	0	0	0	0	0	0	0	0	0	0	0	0	0	0	0	0	0	0	0	0	0	0	0	0	0	0	0	0	0	0	0	0	0
LaDArT_SNP13144	TGCAGTGCCTAATCATGAAACACAGCATATCAGTTGAGACAATGTGAAAAGAGACAGTAGTAAATTACA	46	A	C	NLL-02	5248841	T	G	0	0	0	0	0	0	0	0	0	0	0	0	0	0	0	0	0	0	0	0	0	0	0	0	0	0	0	0	0	0	0	0	0	0	0	0	0	0	0	0	0
LaDArT_SNP05869	TGCAGAGGCAGATTTGGGGAAACTCAATTCAAAACTACAGGTATTAGGCTCTCCTTTTGTTTTCCTCTC	34	C	T	NLL-02	5248918	C	T	0	0	0	0	0	0	0	0	0	0	0	0	0	0	0	0	0	0	0	0	0	0	0	0	0	0	0	0	0	0	0	0	0	0	0	0	0	0	0	0	0
LaDArT_SNP08589	TGCAGAAATTTGCCATCTCACATTTATATGGAAGTGAATGAAGATAACCTGCATGAATTGTGAGTTGGT	44	T	C	NLL-02	5394946	A	G	0	0	0	0	0	0	0	0	0	0	0	0	0	0	0	0	0	0	0	0	0	0	0	0	0	0	0	0	0	0	0	0	0	0	0	0	0	0	0	0	0
LaDArT_SNP14635	TGCAGGTTAGAGGAATAGCAAGTCAGAATCTGATTATTATAAGATATTGACTTTCTAAGTTTGGGGAAG	56	A	T	NLL-02	5421447	T	A	0	0	0	0	0	0	0	0	0	0	0	0	0	0	0	0	0	0	0	0	0	0	0	0	0	0	0	0	0	0	0	0	0	0	0	0	0	0	0	0	0
LaDArT_SNP06465	TGCAGATGGTAATATTATGTGTTTGTCCGAGGTTATGACAAAGTGCATTTTTGAATTGGGATTGTTTTT	8	G	A	NLL-02	5580806	G	A	0	0	0	0	0	0	0	1	0	0	0	0	0	0	0	0	0	0	1	0	0	0	0	0	0	0	0	0	1	0	0	0	0	0	0	0	0	1	0	0	0
LaDArT_SNP07586	TGCAGTTCAGAAGGTTCGACTTTCTCTCCTCAGAAATTTGGTTATGTGATGAATTTCTCTTCAGTTTGA	9	G	C	NLL-02	5589203	C	G	0	0	0	0	0	0	0	0	0	0	0	0	0	0	0	0	0	0	0	0	0	0	0	0	0	0	0	0	0	0	0	0	0	0	0	0	0	0	0	0	0
LaDArT_SNP08881	TGCAGCAACCCCGAATCAAGATCCACACTTTTCGACACCGAATCCAAAGTGTCCCCAGGCCTAAGCGGA	21	T	C	NLL-02	5590503	T	C	0	0	0	0	0	0	0	0	0	0	0	0	0	0	0	0	0	0	0	0	0	0	0	0	0	0	0	0	0	0	0	0	0	0	0	0	0	0	0	0	0
LaDArT_SNP15432	TGCAGAAAGACCAAGGCCATTTAGACCTGGGAATTGAGCAACAAATGCAGGTGTTACAGCAGCATTGAT	17	T	C	NLL-02	5633771	G	A	0	0	0	0	0	0	0	0	0	0	0	0	0	0	0	0	0	0	0	0	0	0	0	0	0	0	0	0	0	0	0	0	0	0	0	0	0	0	0	0	0
LaDArT_SNP15432	TGCAGAAAGACCAAGGCCATTTAGACCTGGGAATTGAGCAACAAATGCAGGTGTTACAGCAGCATTGAT	17	T	C	NLL-02	5636263	G	A	0	0	0	0	0	0	0	0	0	0	0	0	0	0	0	0	0	0	0	0	0	0	0	0	0	0	0	0	0	0	0	0	0	0	0	0	0	0	0	0	0
LaDArT_SNP14148	TGCAGATCTTATCCGCAGGTAAATAACTCGATAAAGTTTTAGTTTTTACATGTTTGCGTATATTTGGAA	56	C	T	NLL-02	5732634	G	A	0	0	0	0	0	0	0	0	0	0	0	0	0	0	0	0	0	0	0	0	0	0	0	0	0	0	0	0	0	0	0	0	0	0	0	0	0	0	0	0	0
LaDArT_SNP04555	TGCAGGAAGGCTATCCATGTCGAAGCGCCAAAAGTTTTTGTAAGCATAAGAACTAATCTCCATGCCATA	64	C	T	NLL-02	5732751	C	T	0	0	0	0	0	0	0	0	0	0	0	0	0	0	0	0	0	0	0	0	0	0	0	0	0	0	0	0	0	0	0	0	0	0	0	0	0	0	0	0	0
LaDArT_SNP18602	TGCAGGTCGCAAAGTAGGCAACCTTAGTGTTGCAGTGAGACTCACCCTCTAATATTATGTATACCTTGG	65	A	T	NLL-02	5733621	A	T	0	0	0	0	1	1	2	1	0	1	1	1	1	1	1	1	1	0	1	0	1	1	0	1	1	1	1	0	1	1	1	1	0	0	1	0	0	1	0	0	0
LaDArT_SNP05464	TGCAGTTTTCTCAATGATGTTCATCACAAGGGAATGGTGTCTGAGAAGGAAACCTCTTTGAATGACTCA	32	A	G	NLL-02	5894656	T	C	0	0	0	0	0	0	0	0	0	0	0	0	0	0	0	0	0	0	0	0	0	0	0	0	0	0	0	0	0	0	0	0	0	0	0	0	0	0	0	0	0
LaDArT_SNP17145	TGCAGAACAAGTAGCAAATATGAGACTATAGACAAAGTCCACGAAGTGAACATAAAATAGAAGTAATGT	14	C	A	NLL-02	5894699	C	A	0	0	0	0	0	0	0	0	0	0	0	0	0	0	0	0	0	0	0	0	0	0	0	0	0	0	0	0	0	0	0	0	0	0	0	0	0	0	0	0	0
LaDArT_SNP17146	TGCAGAACAAGTAGCAAATATGAGACTATAGACAAAGTCCACGAAGTGAACATAAAATAGAAGTAATGT	15	A	T	NLL-02	5894700	A	T	0	0	0	0	0	0	0	0	0	0	0	0	0	0	0	0	0	0	0	0	0	0	0	0	0	0	0	0	0	0	0	0	0	0	0	0	0	0	0	0	0
LaDArT_SNP03589	TGCAGAATCATGTAACTATGCTTTAGAAGCTGTTAGAGAATGAAAATCCAAACTTGATTCATTGCAATG	57	T	C	NLL-02	6271523	A	G	0	0	0	0	0	0	0	0	0	0	0	0	0	0	0	0	0	0	0	0	0	0	0	0	0	0	0	0	0	0	0	0	0	0	0	0	0	0	0	0	0
LaDArT_SNP03588	TGCAGAATCATGTAACTATGCTTTAGAAGCTGTTAGAGAATGAAAATCCAAACTTGATTCATTGCAATG	20	C	A	NLL-02	6271560	G	T	0	0	0	0	0	0	0	0	0	0	0	0	0	0	0	0	0	0	0	0	0	0	0	0	0	0	0	0	0	0	0	0	0	0	0	0	0	0	0	0	0
LaDArT_SNP08882	TGCAGCAACTCAAAAGCACCTAAAGTATATGTGCTCAACAAAACCAGACATCAAGTTCAGAACAACATA	34	G	T	NLL-02	6471810	A	C	0	0	0	0	1	1	0	1	0	1	1	1	1	1	1	1	1	0	1	0	1	1	0	1	1	1	1	0	1	1	1	1	0	0	1	0	0	1	0	0	0
LaDArT_SNP14977	TGCAGAATCAGTGGCAGAAATAATATGTACATATTTATGTGGTCAAGTATCCATGGCTTACAGATCGGA	42	C	T	NLL-02	6473054	A	G	0	0	0	0	1	1	0	1	0	1	1	1	1	1	1	1	1	0	1	0	1	1	0	1	1	1	1	0	1	1	1	1	0	0	1	0	0	1	0	0	0
LaDArT_SNP09051	TGCAGCTATCTACTATTATTGGTCCAGTGATACGGCAGATACAAGGGGGCTAAATTCCACTCAGATTGT	29	G	A	NLL-02	6474590	T	C	0	0	0	0	1	1	0	1	0	1	1	1	1	1	1	1	1	0	1	0	1	1	0	1	1	1	1	0	1	1	2	1	0	0	1	0	0	1	0	0	0
LaDArT_SNP03456	TGCAGAAATTATCAACTCTACAGCATAATTTGAATAAATAAAGTATTTCCTTATATAATGAAATAAGTT	56	C	A	NLL-02	6633976	T	G	1	0	0	1	1	1	1	1	1	1	1	1	1	1	1	1	1	0	1	1	1	1	1	1	1	1	1	1	1	1	1	1	1	1	1	1	1	1	1	1	2
LaDArT_SNP06260	TGCAGACTCCATCATGCATACCTTTTCCTCTTTTATAAGTTACCTAATGTTCGGCCCTTCCTTAGTAAA	58	C	T	NLL-02	6837765	A	G	1	0	0	1	1	1	1	1	1	1	1	1	1	1	1	1	1	0	1	1	1	1	1	1	1	1	1	1	1	1	1	1	1	1	1	1	1	1	1	1	2
LaDArT_SNP14371	TGCAGCGCTGAACGACACTCCCGAATCTCTCTCTCTCTTCGAAATTTCTCATTTTCTCTCAAAAATCGC	24	T	A	NLL-02	7168497	T	A	1	0	0	1	1	1	1	1	1	NA	1	1	1	1	1	1	1	0	1	1	1	1	1	1	1	1	1	1	1	1	1	1	1	1	1	1	1	1	1	1	2
LaDArT_SNP04962	TGCAGTTGAGATTCCTAAGAGCTTCCAGAGACTTCTTTTGTGGAGCTCACAAGTTTTTTAGTTTCTTTT	6	A	T	NLL-02	7168524	T	A	1	0	0	1	1	1	1	1	1	1	1	1	1	1	1	1	1	0	1	1	1	1	1	1	1	1	1	1	1	1	1	1	1	1	1	1	1	1	1	1	2
LaDArT_SNP13207	TGCAGCTGCTAACCTCAGGATTTCAACATCAGACCAAGTAGTTTCTTCAGTTTGACTGCATTACAGATC	31	G	A	NLL-02	7306144	G	A	0	0	0	0	0	0	0	0	0	0	0	0	0	0	0	0	0	0	0	0	0	0	0	0	1	0	0	0	0	0	0	0	0	0	0	0	0	0	0	0	0
LaDArT_SNP11207	TGCAGGAAAAAGTGGTACTTCTGTAGTGGCTCATAAAGGTAACTTTTACATGCCTTACAGATCGGAAGA	20	G	C	NLL-02	7382293	C	G	1	0	0	1	1	1	1	1	1	1	1	1	1	1	1	1	1	0	1	1	1	1	1	1	1	1	1	1	1	1	1	1	1	1	1	1	1	1	1	1	2
LaDArT_SNP18118	TGCAGGGTACTGGAGCACTAGTATCGACTTATAATATATGTGATGGGTTACAGATCGGAAGAGCGGTTC	12	T	G	NLL-02	7663694	C	A	1	0	0	1	1	1	1	1	1	1	1	1	1	1	1	1	1	0	1	1	1	1	1	1	1	1	1	1	1	1	1	1	1	1	1	1	1	1	1	1	2
LaDArT_SNP08945	TGCAGCATGCTTCGGATGTCATTGCTGTAGGTGTCTATTTACTGCATGAGATTTTTTTTATATCTTTAT	51	T	C	NLL-02	7792432	T	C	1	0	0	1	0	0	2	0	1	0	0	0	1	0	0	0	0	0	0	1	0	0	1	0	0	0	0	1	0	0	0	0	1	1	1	1	1	0	1	1	2
LaDArT_SNP03919	TGCAGATGTTATTATCAAATAGTTCACCTATTTAGCAAAGTGGAATGCTTGTAGTGGTAAGCAAGCTAC	65	C	G	NLL-02	8188573	C	G	0	0	0	0	0	0	0	0	0	0	0	0	0	0	0	0	0	0	0	0	0	0	0	0	0	0	0	0	0	0	0	0	0	0	0	0	0	0	0	0	0
LaDArT_SNP11775	TGCAGTGAGTACCATGTACAGGAATGTGATTGTTGGCGTCTTTGAACCAAAGAACTAGGAGTTACAGAT	37	G	A	NLL-02	8273478	C	T	0	0	0	0	0	0	0	0	0	0	0	0	0	0	0	0	0	0	0	0	0	0	0	0	0	0	0	0	0	0	0	0	0	0	0	0	0	0	0	0	0
LaDArT_SNP11775	TGCAGTGAGTACCATGTACAGGAATGTGATTGTTGGCGTCTTTGAACCAAAGAACTAGGAGTTACAGAT	37	G	A	NLL-02	8276351	C	T	0	0	0	0	0	0	0	0	0	0	0	0	0	0	0	0	0	0	0	0	0	0	0	0	0	0	0	0	0	0	0	0	0	0	0	0	0	0	0	0	0
LaDArT_SNP14206	TGCAGCAAAGAAGTGTATGGTGCAGGATGCTTTGTCTAGGGAAGTTTATCGATGCAATAAATGTTGGTT	60	A	T	NLL-02	8409608	T	A	0	0	0	0	0	0	0	0	0	0	0	0	0	0	0	0	0	0	0	0	0	0	0	0	0	0	0	0	0	0	0	0	0	0	0	0	0	0	0	0	0
LaDArT_SNP01099	TGCAGTACAGAGTGCAACACGGGGAAAAGAGAGTTAGAACAGTCCGAAAGGCTTAGATGGTGTTGCATC	50	A	G	NLL-02	8479743	G	A	1	0	0	1	NA	NA	1	1	1	1	1	1	1	1	1	1	1	0	1	1	1	1	1	1	NA	1	NA	1	1	1	1	1	1	1	NA	1	1	1	1	1	2
LaDArT_SNP07269	TGCAGTAATGTATGTAGCTGCTGCTTCATGTTTACTACCTTTTATCCAAGCTAGTTAGTTAGTTACAGA	42	G	T	NLL-02	8569185	A	C	1	0	0	1	1	1	1	1	1	1	1	1	1	1	1	1	1	0	1	1	1	1	1	1	1	1	1	1	1	1	1	1	1	1	1	1	1	1	1	1	2
LaDArT_SNP15733	TGCAGATCCTGATTCCAGATCATGTAATCCAAAAAGACTAGCACGCTCTTCATTTCTTTTATCAAAGCC	9	T	A	NLL-02	9098297	A	T	0	0	0	0	0	0	0	0	0	0	0	0	0	0	0	0	0	0	0	0	0	0	0	0	0	0	0	0	0	0	0	0	0	0	0	0	0	0	0	0	0
LaDArT_SNP17155	TGCAGAACCAGTGGAGAAGATACTCTTTGCAGCGGAGAAGGAGAGACGATGGTGAAGACAGCGGCAAGG	48	G	A	NLL-02	9100782	T	C	0	0	0	0	1	1	0	0	0	1	1	NA	0	1	1	1	1	0	0	0	1	1	0	1	0	1	1	0	0	0	1	1	0	0	0	0	0	0	0	0	0
LaDArT_SNP15982	TGCAGCCAATCGTTTTGTTCTTGGCATGGATATTCCTCATTACTTTCTCTCTGATGATGATCCCTTGAT	55	G	C	NLL-02	9100882	G	C	0	0	0	0	0	0	0	0	0	0	0	0	0	0	0	0	0	0	0	0	0	0	0	0	0	0	0	0	0	0	0	0	0	0	0	0	0	0	0	0	0
LaDArT_SNP15733	TGCAGATCCTGATTCCAGATCATGTAATCCAAAAAGACTAGCACGCTCTTCATTTCTTTTATCAAAGCC	9	T	A	NLL-02	9102148	A	T	0	0	0	0	0	0	0	0	0	0	0	0	0	0	0	0	0	0	0	0	0	0	0	0	0	0	0	0	0	0	0	0	0	0	0	0	0	0	0	0	0
LaDArT_SNP17155	TGCAGAACCAGTGGAGAAGATACTCTTTGCAGCGGAGAAGGAGAGACGATGGTGAAGACAGCGGCAAGG	48	G	A	NLL-02	9104633	T	C	0	0	0	0	1	1	0	0	0	1	1	NA	0	1	1	1	1	0	0	0	1	1	0	1	0	1	1	0	0	0	1	1	0	0	0	0	0	0	0	0	0
LaDArT_SNP15982	TGCAGCCAATCGTTTTGTTCTTGGCATGGATATTCCTCATTACTTTCTCTCTGATGATGATCCCTTGAT	55	G	C	NLL-02	9104733	G	C	0	0	0	0	0	0	0	0	0	0	0	0	0	0	0	0	0	0	0	0	0	0	0	0	0	0	0	0	0	0	0	0	0	0	0	0	0	0	0	0	0
LaDArT_SNP05478	TGCAGTTTTTGCGCTAATCATGATAAGTTATCAAATCTTATTCAGATTGAACTAGTATCTCTCCAATAC	35	C	T	NLL-02	9260558	T	C	1	0	0	1	1	1	1	1	1	1	1	1	1	1	1	1	1	0	1	1	1	1	1	1	1	1	1	1	1	1	1	1	1	1	0	1	1	1	1	1	2
LaDArT_SNP16052	TGCAGCGTTTCTTTATGCGATCTTCGCGGACCGAGTTCTACTTGTAAGATTTCGTGATGACATGCAGGG	6	G	A	NLL-02	9292754	C	T	0	0	0	0	1	1	0	0	0	1	1	1	0	1	1	1	1	0	0	0	1	1	0	1	0	1	1	0	0	0	1	1	0	0	0	0	0	0	0	0	0
LaDArT_SNP06461	TGCAGATGGAGAATTCAGCGTCCAGCCGTGGAACCGATTGGAGAAAATAGTTTCACAAGGCAGAGAATC	57	A	T	NLL-02	9492712	T	A	0	0	0	0	0	0	0	0	0	0	0	0	0	0	0	0	0	0	0	0	0	0	0	0	0	0	0	0	0	0	0	0	0	0	0	0	0	0	0	0	0
LaDArT_SNP06460	TGCAGATGGAGAATTCAGCGTCCAGCCGTGGAACCGATTGGAGAAAATAGTTTCACAAGGCAGAGAATC	19	G	A	NLL-02	9492750	C	T	0	0	0	0	0	0	0	0	0	0	0	0	0	0	0	0	0	0	0	0	0	0	0	0	0	0	0	0	0	0	0	0	0	0	0	0	0	0	0	0	0
LaDArT_SNP02844	TGCAGCTTTATTTACTGTCATTCTTTCCCTCCCTAGTCCTTACAGATCGGAAGAGCGGTTCAGCAGGAA	27	C	A	NLL-02	9757169	G	T	1	0	0	1	0	0	1	1	1	1	1	1	1	1	1	1	1	0	1	1	1	1	1	1	1	1	0	1	1	1	1	1	1	1	0	1	1	1	1	1	2
LaDArT_SNP15771	TGCAGATTCCTTTCATCTACTCCTCAAGATTTGAAAATGTCATTGGCAAATGCTATTTACTAGGCAGTT	59	C	T	NLL-02	9834080	G	A	1	0	0	1	1	1	1	1	1	1	1	1	1	1	1	1	1	0	1	1	1	1	1	1	1	1	1	1	1	1	1	1	1	1	1	1	1	1	1	1	2
LaDArT_SNP17405	TGCAGCAGAGCTCCTTACTCCTATTATTAGAAGTATCCAAGAATTTCATTGTTATTATTGTTACTGTAG	30	A	T	NLL-02	9911047	T	A	1	0	0	1	1	1	1	1	1	1	1	1	1	1	1	1	1	0	1	1	1	1	1	1	1	1	1	1	1	1	1	1	1	1	1	1	1	1	1	1	2
LaDArT_SNP14547	TGCAGGCTAAGAGAGGCCGGCCGAAGGGTTCCAAGAATAAGAGTAAGGGGTTGAAAGGTAACAATGTAC	62	A	T	NLL-02	9973423	T	A	0	0	0	0	0	0	0	0	0	0	0	0	0	0	0	0	0	0	0	0	0	0	0	0	0	0	0	0	0	0	0	0	0	0	0	0	0	0	0	0	0
LaDArT_SNP03477	TGCAGAACACGCTCACGTGTCAGAAAAATGACAATAACAACAAATACTTCAAAACGATAACTGAAGAGA	15	C	T	NLL-02	10035554	G	A	0	0	0	0	0	0	0	0	0	0	0	0	0	0	0	0	0	0	0	0	0	0	0	0	0	0	0	0	0	0	0	0	0	0	0	0	0	0	0	0	0
LaDArT_SNP03476	TGCAGAACACGCTCACGTGTCAGAAAAATGACAATAACAACAAATACTTCAAAACGATAACTGAAGAGA	10	G	A	NLL-02	10035559	C	T	0	0	0	0	0	0	0	0	0	0	0	0	0	0	0	0	0	0	0	0	0	0	0	0	0	0	0	0	0	0	0	0	0	0	0	0	0	0	0	0	0
LaDArT_SNP19344	TGCAGTGGAAAGTGATTGCTGAGGTACTTGGCCCCAATCCTCGGCATCTATTTGAACTTTATGCTCTTA	31	C	G	NLL-02	10138767	C	G	0	0	0	1	1	1	1	0	1	1	1	1	1	1	1	1	1	0	0	1	1	1	1	1	1	1	1	1	0	1	1	1	1	1	1	1	1	0	1	1	2
LaDArT_SNP10128	TGCAGGCAGGGGAAAATCTTCTGTAGCTTCATTCCGATTCTAGATTGCATAGTGATATGGAGGCCCAAA	32	T	C	NLL-02	10201964	T	C	0	0	0	0	0	0	0	0	0	0	0	0	0	0	0	0	0	0	0	0	0	0	0	0	0	0	0	0	0	0	0	0	0	0	0	0	0	0	0	0	0
LaDArT_SNP11301	TGCAGTTTCCTATCTTGGATTTTAGGGTTGATGAATTTTGGATAAACATTGGTTTTTTTACAGATCGGA	51	G	C	NLL-02	10357992	C	G	0	0	0	0	0	0	0	0	0	0	0	0	0	0	0	0	0	0	0	0	0	0	0	0	0	0	0	0	0	0	0	0	0	0	0	0	0	0	0	0	0
LaDArT_SNP07964	TGCAGCAATCGATCCGAAATCTCACCGGAACAAAATGGTATACAAAAAGAGAATTACAGATCGGAAGAG	39	A	T	NLL-02	10358079	A	T	0	0	0	0	0	0	0	0	0	0	0	0	0	0	0	0	0	0	0	0	0	0	0	0	0	0	0	0	0	0	0	0	0	0	0	0	0	0	0	0	0
LaDArT_SNP04043	TGCAGCAATGGCAGCTCCACTGCGCTGGTCTCGTCCTCTCCTCATACCTATGAAGCAAGGATACGTTGA	31	C	T	NLL-02	10725505	C	T	0	0	0	0	0	0	0	0	0	0	0	0	0	0	0	0	0	0	0	0	0	0	0	0	0	0	0	0	0	0	0	0	0	0	0	0	0	0	0	0	0
LaDArT_SNP04043	TGCAGCAATGGCAGCTCCACTGCGCTGGTCTCGTCCTCTCCTCATACCTATGAAGCAAGGATACGTTGA	31	C	T	NLL-02	10726817	C	T	0	0	0	0	0	0	0	0	0	0	0	0	0	0	0	0	0	0	0	0	0	0	0	0	0	0	0	0	0	0	0	0	0	0	0	0	0	0	0	0	0
LaDArT_SNP03352	TGCAGAAAACGTGACCGCATTGTAGAAGAAGCGGAACTCGCTCTTCTTCGTTATACCGCGTTTGGCACA	38	C	G	NLL-02	10804880	G	C	0	0	0	0	0	0	0	0	0	0	0	0	0	0	0	0	0	0	0	0	0	0	0	0	0	0	0	0	0	0	0	0	0	0	0	0	0	0	0	0	0
LaDArT_SNP11936	TGCAGAATCAGGGCAGCAAATCCCAATATATACAAAGTTGATACGTCAAAACCATTTTACAGATCGGAA	34	A	G	NLL-02	10922781	T	C	0	0	0	0	0	0	0	0	0	0	0	0	0	0	0	0	0	0	0	0	0	0	0	0	0	0	0	0	0	0	0	0	0	0	0	0	0	0	0	0	0
LaDArT_SNP08798	TGCAGATCCGTAGCAGTGATACAAGATTAGCATACCATCATCAGATTTTACCAATCATGCCATATTTTT	59	C	A	NLL-02	10922871	C	A	0	0	0	0	0	0	0	0	0	0	0	0	0	0	0	0	0	0	0	0	0	0	0	0	0	0	0	0	0	0	0	0	0	0	0	0	0	0	0	0	0
LaDArT_SNP11662	TGCAGCTAGGCATAAGGTACTGATCTTTGTTTTTTGTTTTCATGCAATGTAGCTTCATTATAATGTCTA	53	T	G	NLL-02	10984016	T	G	0	0	0	0	1	1	0	0	0	1	1	1	0	1	1	1	1	0	0	0	1	1	0	1	0	1	1	0	0	1	1	1	0	0	0	0	0	0	0	0	0
LaDArT_SNP09548	TGCAGTTGACCCATCCAACATATGACAATGTTATTCCAAACAGTTGACAGAATTGATGTTTGAATTTTT	43	T	C	NLL-02	11075742	T	C	0	0	0	0	0	0	0	0	0	0	0	0	0	0	0	0	0	0	0	0	0	0	0	0	0	0	0	0	0	0	0	0	0	0	0	0	0	0	0	0	0
LaDArT_SNP14721	TGCAGTCACAATATAAGATTCTATGCAACGGCATGGAGACTGCATCGATTGCAATTTTATGTGATTGCG	28	C	T	NLL-02	11665530	G	A	0	0	0	0	0	0	0	0	0	0	0	0	0	0	0	0	0	2	0	0	0	0	0	0	0	0	0	0	0	0	0	0	0	0	0	0	0	0	0	0	0
LaDArT_SNP04635	TGCAGGATGCACCAATCTAAAATCAATTCCATTTGCCTTCAAATTGCCATCTCTTAGATTTCTTTCTTT	56	G	C	NLL-02	11677748	C	G	0	0	0	0	0	0	0	0	0	0	0	0	0	0	0	0	0	0	0	0	0	0	0	0	0	0	0	0	0	0	0	0	0	0	0	0	0	0	0	0	0
LaDArT_SNP06114	TGCAGAAGAGAAACACACACAAATGCCATTGCACACACTAAACATGCAGATAATGTAGTACTACTAATC	7	G	T	NLL-02	11678428	G	T	0	0	0	0	0	0	0	0	0	0	0	0	0	0	0	0	0	0	0	0	0	0	0	0	0	0	0	0	0	0	0	0	0	0	0	0	0	0	0	0	0
LaDArT_SNP04635	TGCAGGATGCACCAATCTAAAATCAATTCCATTTGCCTTCAAATTGCCATCTCTTAGATTTCTTTCTTT	56	G	C	NLL-02	11681967	C	G	0	0	0	0	0	0	0	0	0	0	0	0	0	0	0	0	0	0	0	0	0	0	0	0	0	0	0	0	0	0	0	0	0	0	0	0	0	0	0	0	0
LaDArT_SNP06114	TGCAGAAGAGAAACACACACAAATGCCATTGCACACACTAAACATGCAGATAATGTAGTACTACTAATC	7	G	T	NLL-02	11682647	G	T	0	0	0	0	0	0	0	0	0	0	0	0	0	0	0	0	0	0	0	0	0	0	0	0	0	0	0	0	0	0	0	0	0	0	0	0	0	0	0	0	0
LaDArT_SNP07212	TGCAGGTTGATAATGATGGTGATTTTGTTTACAATTACTTGGTTTCTATAATTGGCACGCACGTAATGC	25	T	G	NLL-02	11865174	T	G	0	0	0	0	0	0	0	0	0	0	0	0	0	0	0	0	0	0	0	0	0	0	0	0	0	0	0	0	0	0	0	0	0	0	0	0	0	0	0	0	0
LaDArT_SNP12216	TGCAGAATGGTTTACCTTTTTGTGTAGATTTCATCATTTGTTACATGATTGCATAGAATGTGGGATACA	62	G	A	NLL-02	11983764	C	T	0	0	0	0	0	0	0	0	0	0	0	0	0	0	0	0	0	0	0	0	0	0	0	0	0	0	0	0	0	0	0	0	0	0	0	0	0	0	0	0	0
LaDArT_SNP08837	TGCAGATTGCAATTGTAAACATTTATTTGAAGTAATAGGAGGGTTTAGGGAGGTAGGAAATCCCTTGAT	29	A	G	NLL-02	11985156	T	C	0	0	0	0	0	0	0	0	0	0	0	0	0	0	0	0	0	0	0	0	0	0	0	0	0	0	0	0	0	0	0	0	0	0	0	0	0	0	0	0	0
LaDArT_SNP09497	TGCAGTGTTGAGTCAGGCTTGCATGTTATGGGCCGAGTAACTTTTCGACTATCTCTGTTTACAGATCGG	55	T	G	NLL-02	12172766	T	G	0	0	0	0	0	0	0	0	0	0	0	0	0	0	0	0	0	0	0	0	0	0	0	0	0	0	0	0	0	0	0	0	0	0	0	0	0	0	0	0	0
LaDArT_SNP04803	TGCAGGTGCCAATTTTACATCCCATAAGAGAAATTGGTTCTGATTTTTTTTGTTTTGTGAATAGTTATA	25	A	G	NLL-02	12213598	T	C	0	0	0	0	0	0	0	0	0	0	0	0	0	0	0	0	0	0	0	0	0	0	0	0	0	0	0	0	0	0	0	0	0	0	0	0	0	0	0	0	0
LaDArT_SNP08177	TGCAGTAGCTAATAAGAAGACTAGGTATAATACACTAAGGCTCTGTTTGCGAGTTACAGATCGGAAGAG	43	C	T	NLL-02	12264006	A	G	1	0	0	1	1	1	1	1	1	1	1	1	1	1	1	1	1	0	1	1	1	1	1	1	1	1	1	1	1	1	1	1	1	1	1	1	1	1	1	1	2
LaDArT_SNP16669	TGCAGAAAAAACACATACAGGACATCTTGGTTGGTTATGGTTATAAACTTACAGATCGGAAGAGCGGTT	20	A	G	NLL-02	12264461	G	A	1	0	0	1	1	1	1	1	1	1	1	1	1	1	1	1	1	0	1	1	1	1	1	1	1	1	1	1	1	1	1	1	1	1	2	1	1	1	1	1	2
LaDArT_SNP03466	TGCAGAACAAACACCTAATACATTGGTAGTTATCTCACCCTTCCTTGTTCTATATCTTGTCTTGACAGC	19	T	A	NLL-02	12753327	A	T	1	0	0	1	1	1	1	1	1	1	1	1	1	1	1	1	1	0	1	1	1	1	1	1	1	1	1	1	1	1	1	1	1	1	1	1	1	1	1	1	2
LaDArT_SNP04250	TGCAGCCCTTTGAGCGAAAGCGCGGATACAGTTGGTGCCGGTGCAGCTGTTCCTGCTGCACAGGCTGGA	5	C	T	NLL-02	12764095	G	A	0	0	0	0	0	0	0	0	0	0	0	0	0	0	0	0	0	0	0	0	0	0	0	0	0	0	0	0	0	0	0	0	0	0	0	0	0	0	0	0	0
LaDArT_SNP09031	TGCAGCTAAAAAATTTATAAACTTTGTCTACCTTCGGTACCAATTTCTCTATTGAGTTTTCTAATTTGA	36	G	C	NLL-02	12775284	C	G	0	0	0	0	0	0	0	1	0	0	0	0	0	0	0	0	0	0	1	0	0	0	0	0	0	0	0	0	0	1	0	0	0	0	0	0	0	1	0	0	0
LaDArT_SNP05553	TGCAGACAGATTTCATTACAAAACATAATGTTGTCATTAGGCCAACTATTTACAGATCGGAAGAGCGGT	15	C	T	NLL-02	12775332	T	C	1	0	0	1	1	1	1	1	1	1	1	1	1	1	1	1	1	2	1	1	1	1	1	1	1	1	1	1	1	1	1	1	1	1	1	1	1	1	1	1	2
LaDArT_SNP18438	TGCAGCATTGTATTCATTCATCTCACCATAGTTGACAGAAACTACAGGTACTGCATCAACAATTGAAAA	50	T	C	NLL-02	12779468	C	T	1	0	0	1	1	1	1	1	1	1	1	1	1	1	1	1	1	0	1	1	1	1	1	1	1	1	1	1	1	1	1	1	1	1	1	1	1	2	1	1	2
LaDArT_SNP09031	TGCAGCTAAAAAATTTATAAACTTTGTCTACCTTCGGTACCAATTTCTCTATTGAGTTTTCTAATTTGA	36	G	C	NLL-02	12786081	C	G	0	0	0	0	0	0	0	1	0	0	0	0	0	0	0	0	0	0	1	0	0	0	0	0	0	0	0	0	0	1	0	0	0	0	0	0	0	1	0	0	0
LaDArT_SNP05553	TGCAGACAGATTTCATTACAAAACATAATGTTGTCATTAGGCCAACTATTTACAGATCGGAAGAGCGGT	15	C	T	NLL-02	12786129	T	C	1	0	0	1	1	1	1	1	1	1	1	1	1	1	1	1	1	2	1	1	1	1	1	1	1	1	1	1	1	1	1	1	1	1	1	1	1	1	1	1	2
LaDArT_SNP18438	TGCAGCATTGTATTCATTCATCTCACCATAGTTGACAGAAACTACAGGTACTGCATCAACAATTGAAAA	50	T	C	NLL-02	12790265	C	T	1	0	0	1	1	1	1	1	1	1	1	1	1	1	1	1	1	0	1	1	1	1	1	1	1	1	1	1	1	1	1	1	1	1	1	1	1	2	1	1	2
LaDArT_SNP08853	TGCAGATTTTACAACCAGCTGATATGCGACACGCAGGTGGCTAAATCTACTCTCGTCCACACAGGACCA	18	C	T	NLL-02	13488609	C	T	0	0	0	NA	0	0	0	0	0	0	0	0	0	0	0	0	0	0	0	0	0	0	0	0	NA	0	0	0	0	0	0	0	0	0	0	0	0	0	0	0	0
LaDArT_SNP08854	TGCAGATTTTACAACCAGCTGATATGCGACACGCAGGTGGCTAAATCTACTCTCGTCCACACAGGACCA	35	G	T	NLL-02	13488626	G	T	0	0	0	NA	0	0	0	0	0	0	0	0	0	0	0	0	0	0	0	0	0	0	0	0	NA	0	0	0	0	0	0	0	0	0	0	0	0	0	0	0	0
LaDArT_SNP15378	TGCAGAGAAGGACAATACTTGCAATCTCCTTACAGATCGGAAGAGCGGTTCAGCAGGAATGCCGAGACC	5	A	T	NLL-02	13497213	A	T	1	NA	NA	1	1	1	1	1	1	1	1	1	1	1	1	1	1	1	1	1	1	1	1	1	1	1	1	1	1	1	1	1	1	1	NA	1	1	NA	1	1	1
LaDArT_SNP05929	TGCAGGTTCCAGCAGCAGGATAGAAAATATTCAAGACCCGTTTGCGATTCCCTCCGACTATACTTGGGT	39	G	A	NLL-02	13510227	C	T	0	0	0	0	0	0	0	0	0	0	0	0	0	0	0	0	0	0	0	0	0	0	0	0	0	0	0	0	0	0	0	0	0	0	0	0	0	0	0	0	0
LaDArT_SNP07606	TGCAGTTCTGCACCATGAGCTATTGAACATATATATGAGACCACGTCTATTTACTTCTTCACAAAGCAA	53	C	T	NLL-02	13760931	C	T	0	0	0	0	0	0	0	0	0	0	0	0	0	0	0	0	0	0	0	0	0	0	0	0	0	0	0	0	0	0	0	0	0	0	0	0	0	0	0	0	0
LaDArT_SNP14359	TGCAGCCTGGCTATGATACTTATGATTTATGAAGAGAGATATTTGTTGTACTAAATCATGTTCCAAATT	6	T	C	NLL-02	13962211	C	T	0	0	0	0	0	0	0	0	0	0	0	0	0	0	0	0	0	0	0	0	0	0	0	0	0	0	0	0	0	0	0	0	0	0	0	0	0	0	0	0	0
LaDArT_SNP10794	TGCAGTAACCTCTATGTCAGTTACCCATTTGTCATGATCCATGCATTTGCTAACAGGTTGAAATTATAA	47	T	A	NLL-02	13988406	A	T	0	0	0	0	0	0	0	0	0	0	0	0	0	0	0	0	0	0	0	0	0	0	0	0	0	0	0	0	0	0	0	0	0	0	0	0	0	0	0	0	0
LaDArT_SNP09042	TGCAGCTACTAGTAATTCCATGGGGTTTGTGTTATCTCCTTCTTGGAGTTTCCCCTCACTCCTTCAAAC	16	G	T	NLL-02	14347015	T	G	1	0	0	1	1	1	1	1	1	1	1	1	1	1	1	1	1	0	1	1	1	1	1	1	1	1	1	1	1	1	1	1	1	1	1	1	1	1	1	1	2
LaDArT_SNP10887	TGCAGTGCTCTCTGTATAAACCCGTTGGGCGAGTAGTCATATTTGATCAATGATTATTATTGATTACAG	37	T	C	NLL-02	14910491	G	A	1	0	0	1	1	1	1	1	1	1	1	1	1	1	1	1	1	0	1	2	1	1	1	1	1	1	1	1	1	1	1	1	1	1	1	1	1	1	1	1	2
LaDArT_SNP03654	TGCAGACAATTTATCAGGGGAAAAAATGTGAAGTGTAAAATTAGTGAGAACAATCTGGAACGGGAACAT	18	A	G	NLL-02	14910743	C	T	1	0	0	1	1	1	1	1	1	1	1	1	1	1	1	1	1	0	1	1	1	1	1	1	1	1	1	1	1	1	1	1	1	1	1	1	1	1	1	1	2
LaDArT_SNP15006	TGCAGAGAAGCGCTAAAGGTATAGTTTATTGACTGATTATATCCTATTTGTTACAGATCGGAAGAGCGG	42	G	C	NLL-02	14922351	G	C	0	0	0	0	0	0	0	0	0	0	0	0	0	0	0	0	0	0	0	0	0	0	0	0	0	0	0	0	0	0	0	0	0	0	0	0	0	0	0	0	0
LaDArT_SNP15722	TGCAGATATATGCTATTTGACCCTCATCCAGTGCTTCATCAGTCACATTCATCAGATCAGCAACACTAC	30	G	A	NLL-02	14922420	G	A	0	0	0	0	0	0	0	0	0	0	0	0	0	0	0	0	0	0	0	0	0	0	0	0	0	0	0	0	0	0	0	0	0	0	0	0	0	0	0	0	0
LaDArT_SNP08713	TGCAGAGATAGGGGTAGTGGAGAAGAAGATGGGGTGGCACCAGAACAATAGCTATAGACTTCATGATAG	27	A	G	NLL-02	15458480	C	T	NA	NA	NA	NA	1	1	NA	0	NA	0	0	0	NA	0	0	0	0	NA	0	NA	0	0	0	0	0	0	1	NA	0	0	0	0	NA	NA	0	NA	NA	0	NA	NA	NA
LaDArT_SNP02957	TGCAGAATCATTCATATGGCACATATATTGATATATATTTCAAGTTCAAATTATGAATTAGTAAATGGG	12	G	C	NLL-02	15526611	G	C	1	0	0	1	0	0	1	1	1	1	1	1	1	1	1	1	1	0	1	1	1	1	1	1	1	1	0	1	1	1	1	1	1	1	1	1	1	1	1	1	2
LaDArT_SNP06263	TGCAGACTGAAGCAGCTACATATGTGTTTGGAAAATAATACTCTGGAATCAAACAGATCTGGTTTGTGT	18	C	T	NLL-02	15526638	C	T	0	0	0	0	0	0	0	0	0	0	0	0	0	0	0	0	0	0	0	0	0	0	0	0	0	0	0	0	0	0	0	0	0	0	0	0	0	0	0	0	0
LaDArT_SNP02998	TGCAGCAAAAGGGAAATTGCAACCTTAGTTGGTCTGAAGAACTAAAAGTTTACAACCAGCTAGATAAAG	13	A	G	NLL-02	15541341	T	C	1	0	0	1	0	0	1	1	1	1	1	1	1	1	1	1	1	0	1	1	1	1	1	1	1	1	0	1	1	1	1	1	1	1	1	1	1	1	1	1	2
LaDArT_SNP02451	TGCAGAGTGCAGAGTATACAATTTTACGTGCTAACTGACCACCATGCCCATGGTATTTGATAAACCAAT	37	G	A	NLL-02	15541388	A	G	1	0	0	1	0	0	1	1	1	1	1	1	1	1	1	1	1	0	1	1	1	1	1	1	1	1	0	1	1	1	1	1	1	1	1	1	1	1	1	1	2
LaDArT_SNP02359	TGCAGCGAATTACTTGATTCCGGTGGATAACAGCGGTAGCTTCTGCTTCGCGTTCGCTGGAACGATGAG	48	G	C	NLL-02	15705508	C	G	0	0	0	0	1	1	0	0	0	NA	NA	NA	0	NA	NA	NA	NA	0	0	0	NA	NA	NA	NA	1	NA	1	0	NA	0	NA	NA	0	0	0	0	0	0	0	0	0
LaDArT_SNP17698	TGCAGGTACTTTGTTTATGATGTTCACCAACCCTGATTCCCCCCTTTTTTATATTTCACCAAGGCACCA	41	T	C	NLL-02	15979940	G	A	1	0	0	1	NA	1	1	1	1	1	1	1	1	1	1	1	1	0	1	1	1	1	1	1	1	1	NA	1	1	1	1	1	1	1	1	1	1	1	1	1	2
LaDArT_SNP02618	TGCAGTCTCTAAAGCTCTGTATAATTTCTAATAAGATTGCTAATAAAATTTATATTCCCATCTGAGTAA	38	G	A	NLL-02	16236917	C	T	1	0	0	1	0	0	1	1	1	1	1	1	1	1	1	1	1	0	1	1	1	1	1	1	1	1	0	1	1	1	1	1	1	1	1	1	1	1	1	1	0
LaDArT_SNP00301	TGCAGGAGGTGAAAAAAGGACCAGAGAAAGAGAATAGAGTGGTTTTACAGATCGGAAGAGCGGTTCAGC	15	T	A	NLL-02	16323269	A	T	1	0	0	1	0	0	1	1	1	1	1	1	1	1	1	1	1	0	1	1	1	1	1	1	1	1	0	1	1	1	1	1	1	1	1	1	1	1	1	1	2
LaDArT_SNP06299	TGCAGAGAGCAGCTGGTAAGGACTATGTCACTAACTCACATGTATTTCTTTTCTTTTCTCAATTTGTTT	57	C	A	NLL-02	16491481	C	A	0	0	0	0	0	0	0	0	0	0	0	0	0	0	0	0	0	0	0	0	0	0	0	0	0	0	0	0	0	0	0	0	0	0	0	0	0	0	0	0	0
LaDArT_SNP05388	TGCAGTTGGACTGTAAAAAAAGATATCATATAGATCATCTATGGCTACTTAGCATGGGCTAAATTGGGG	24	A	G	NLL-02	16885253	A	G	0	0	0	0	0	0	0	0	0	0	0	0	0	0	0	0	0	0	0	0	0	0	0	0	0	0	0	0	0	0	0	0	0	0	2	0	0	0	0	0	0
LaDArT_SNP11446	TGCAGTAATTCCAATCATAATACGAGTGAATACAACCTCCTACTAGCAAAAAGAAAAACAGACATGATG	22	C	G	NLL-02	17102609	G	C	0	0	0	1	0	0	1	0	0	1	0	0	0	1	1	0	0	0	0	1	0	0	0	1	0	0	0	0	0	0	0	0	0	1	0	1	0	0	0	1	0
LaDArT_SNP09443	TGCAGTGAGGCATTTTCCATGGAGACAGGTATTGTGTGTGGAGTATTACTTTTTTGTTATAATAAAGGG	47	A	T	NLL-02	17128018	A	T	0	0	0	0	NA	0	0	0	0	0	0	0	0	0	0	0	0	0	0	0	0	0	0	0	0	0	0	0	0	0	0	0	0	0	0	0	0	0	0	0	0
LaDArT_SNP10657	TGCAGCTTCATGATTATAAGTTGAGTTACAAATAACCCATTCTGCAACCTTCAATGCTTCATTGTTCTT	53	A	G	NLL-02	17185610	A	G	0	0	0	NA	1	0	NA	0	0	NA	0	0	0	NA	0	0	0	0	0	1	0	0	0	NA	0	0	0	0	0	0	0	0	0	NA	0	NA	0	0	0	NA	0
LaDArT_SNP10642	TGCAGCTGCAAGTCTATGTTATGAACGAAAACAAATCTTACATTATACCTATAACTCAAATACATTTTT	41	A	G	NLL-02	17550647	T	C	0	0	0	0	NA	0	0	0	0	0	0	0	0	0	0	0	0	0	0	0	0	0	0	0	0	0	0	0	0	0	0	0	0	0	0	0	0	0	0	0	0
LaDArT_SNP11917	TGCAGAAAATGATGCCTCAACGGGTATATGGTTCCGGTGTAACTCTTTCCTTTTACAGATCGGAAGAGC	15	T	C	NLL-02	17703219	G	A	1	0	0	1	1	1	1	1	1	1	1	1	1	1	1	1	1	0	1	1	1	1	1	1	1	1	1	1	1	1	1	1	1	1	1	1	1	1	1	1	2
LaDArT_SNP15716	TGCAGATATAAGCACAAGGACAGCAAAACAATTGGAAACAGGATGAAGATAGTGATGCACTTTTCTTCT	61	T	C	NLL-02	17782013	A	G	1	0	0	1	1	1	1	1	1	1	1	1	1	1	1	1	1	0	1	1	1	1	1	1	1	1	1	1	1	1	1	1	NA	1	1	1	1	1	1	1	2
LaDArT_SNP08756	TGCAGAATTTTCGATTTTTTTCTTGCTTCTGAAGCAGCCTTGGAAACCTCTTCTGTATTCAATCATGTC	6	G	A	NLL-02	17787832	T	C	1	0	0	1	1	1	1	1	1	1	1	1	1	1	1	1	1	0	1	1	1	1	1	1	1	1	1	1	1	1	1	1	1	1	1	1	1	1	1	1	2
LaDArT_SNP01906	TGCAGAAAAAATTGTAACAAATGTCTAAGAATACCTTATTCATATAACATGTACATCTATCATTGACAT	13	G	A	NLL-02	18011056	C	T	1	0	0	1	0	0	1	1	1	1	1	1	1	1	1	1	1	0	1	1	1	1	1	1	1	1	0	1	1	1	1	1	1	1	1	1	1	1	1	1	2
LaDArT_SNP17299	TGCAGATAATCTCGCAGACACTGTGGTTTGGATGATATTATTAGACCCTCCACTCCACAACCCAAGAAA	12	C	T	NLL-02	18194869	G	A	1	0	0	1	1	1	1	NA	1	1	2	1	1	1	1	1	1	0	NA	1	1	1	1	1	1	1	1	1	1	NA	1	1	1	1	1	1	1	NA	1	1	2
LaDArT_SNP14468	TGCAGCTTTTGCTGAATATGTGATAGGAACAAACAAAACAACCCATCAATGTATGAAATTTGAGCCACA	51	T	A	NLL-02	18253319	T	A	0	0	0	0	0	0	0	0	0	0	0	0	0	0	0	0	0	0	0	0	0	0	0	0	0	0	0	0	0	0	0	0	0	0	0	0	0	0	0	0	0
LaDArT_SNP01343	TGCAGTGTGAAAGAGGATTTGAGGTAGAGTACAATTAGGATTTTTTGGTACTACTAAGAATATCATTTT	46	G	A	NLL-02	18499071	G	A	1	0	0	1	0	0	1	1	1	1	NA	NA	1	NA	NA	NA	NA	0	1	1	NA	NA	NA	0	0	NA	0	1	NA	1	NA	NA	1	1	1	1	1	1	1	1	2
LaDArT_SNP06381	TGCAGAGTTTATAATTTTATTCTTTGTCCTTTCTGTTCCACTTCTGAGATGAGTATCTAGTACAAGTCA	56	C	A	NLL-02	18754946	G	T	0	0	0	0	0	0	0	0	0	0	0	0	0	0	0	0	0	0	0	0	0	0	0	0	0	0	0	0	0	0	0	0	0	0	0	0	0	0	0	0	0
LaDArT_SNP00544	TGCAGTTCCCCATTTTCCACTTGATCATCCCATACTTTCTGTTTATTCACAAAACAAAAACAAACATGA	32	T	A	NLL-02	18800752	A	T	0	0	0	0	NA	NA	0	0	0	0	0	0	0	0	0	0	0	0	0	0	0	0	0	0	0	0	NA	0	0	0	0	0	0	0	1	0	0	0	0	0	0
LaDArT_SNP07119	TGCAGGGGAGAGATTTTTTTAGGTATTGAAAAACATATATTCAGATAAAACTATTTTCAAGAAACAAAC	6	G	C	NLL-02	18833664	G	C	0	0	0	0	0	0	0	0	0	0	0	0	0	0	0	0	0	0	0	0	0	0	0	0	0	0	0	0	0	0	0	0	0	0	1	0	0	0	0	0	0
LaDArT_SNP07042	TGCAGGCAAACGTGACGGCGCCGGATGCTGTGGTAGCAAAGGATGGGAGCGGGCAATTCACGACGATAG	48	G	C	NLL-02	19035519	C	G	0	0	0	0	0	0	0	0	0	0	0	0	0	0	0	0	0	0	0	0	0	0	0	0	0	0	0	0	0	0	0	0	0	0	0	0	0	0	0	0	0
LaDArT_SNP05026	TGCAGTCAAAAATTGGAAAATCAGTATAAAGCTATAAAGTAAAAATCTGCATCTACTGTTTCTCTCAGG	14	G	T	NLL-02	19096547	C	A	0	0	0	0	0	0	0	0	0	0	0	0	0	0	0	0	0	0	0	0	0	0	0	0	0	0	0	0	0	0	0	0	0	0	0	0	0	0	0	0	0
LaDArT_SNP03850	TGCAGATATTGCAAATGCACAGTTCTTCCAGTATCATTTGTGTTCACTCAGGGTGCGAACACTGTATAA	56	G	A	NLL-02	19100548	G	A	0	0	0	0	0	0	0	0	0	0	0	0	0	0	0	0	0	0	0	0	0	0	0	0	0	0	0	0	0	0	0	0	0	0	0	0	0	0	0	0	0
LaDArT_SNP00905	TGCAGAACAAAATACATATAAAACACCAAAAAGAGAAGACTACAGTAGAATGAGAGAATCCTAAAGGGA	10	A	G	NLL-02	19164474	T	C	0	0	0	0	NA	1	0	NA	0	0	0	0	0	0	0	0	0	0	NA	0	0	0	0	0	0	0	1	0	0	NA	0	0	0	0	0	0	0	NA	0	0	0
LaDArT_SNP11869	TGCAGCCAATACTTTGAATTTTGAAGAGAACTTACAGATCGGAAGAGCGGTTCAGCAGGAATGCCGAGA	6	C	T	NLL-02	19202613	G	A	0	0	0	0	0	0	0	1	0	0	0	0	0	0	0	0	0	0	1	0	0	0	0	0	1	0	0	0	0	1	0	0	0	0	0	0	0	1	0	0	0
LaDArT_SNP14443	TGCAGCTTCATGACCTAGTATGCGGGGAAATAATGGATTCTGGCCCTGAAATTGAAAAGGATAAAGCAG	43	C	T	NLL-02	19216599	C	T	0	0	0	0	0	0	0	0	0	0	0	0	0	0	0	0	0	0	0	0	0	0	0	0	0	0	0	0	0	0	0	0	0	0	0	0	0	0	0	0	0
LaDArT_SNP14443	TGCAGCTTCATGACCTAGTATGCGGGGAAATAATGGATTCTGGCCCTGAAATTGAAAAGGATAAAGCAG	43	C	T	NLL-02	19227126	C	T	0	0	0	0	0	0	0	0	0	0	0	0	0	0	0	0	0	0	0	0	0	0	0	0	0	0	0	0	0	0	0	0	0	0	0	0	0	0	0	0	0
LaDArT_SNP06823	TGCAGCTATAAGTGCCATGTAAGTTCAAATCCTAAATTGATGTTGAAAAATATACTTACTTTTTATTGT	35	A	T	NLL-02	19295720	T	A	0	0	0	0	0	0	0	0	0	0	0	0	0	0	0	0	0	0	0	0	0	0	0	0	0	0	0	0	0	0	0	0	0	0	0	0	0	0	0	0	0
LaDArT_SNP16266	TGCAGGCTTCTATAAAGTCTATTGGTACGAGTTTGGAGATGGATTTTTCATCCCACCATCCTCAAACCT	37	A	G	NLL-02	19373178	C	T	0	0	0	0	0	0	0	0	0	0	0	0	0	0	0	0	0	0	0	0	0	0	0	0	0	0	0	0	0	0	0	0	0	0	0	0	0	0	0	NA	NA
LaDArT_SNP08342	TGCAGACATTACCCAACAAAATGTTCAGAAACTCAGCCAAAACAAACCACAAAACCTTATTCAAGATTA	51	A	C	NLL-02	19383656	A	C	0	0	0	0	0	0	0	1	0	0	0	0	0	0	0	0	0	0	2	0	0	0	0	0	1	0	0	0	0	1	0	0	0	0	0	0	0	1	0	0	0
LaDArT_SNP03961	TGCAGATTTGCCACTCTGCAATATGACAGACTCATGCTTTAGCCACCAATATGAAAAAAAGTGTTTACA	65	T	C	NLL-02	19469044	T	C	0	0	0	0	0	0	0	0	0	0	0	0	0	0	0	0	0	0	0	0	0	0	0	0	0	0	0	0	0	0	0	0	0	0	0	0	0	0	0	0	0
LaDArT_SNP14947	TGCAGAAATTTTATATGTCCATCATATAACAGTTACAGATCGGAAGAGCGGTTCAGCAGGAATGCCGAG	25	G	A	NLL-02	19474252	A	G	1	0	0	1	1	1	1	0	1	1	1	1	1	1	1	1	1	0	0	1	1	1	1	1	0	1	1	1	1	0	1	1	2	1	0	1	1	0	1	1	2
LaDArT_SNP17333	TGCAGATGCCCACTGCATAGGCGTGGCGGAAGCAAAAGTGAGATATGAATGCGCCTGTCTTATCCCCCA	27	G	C	NLL-02	19544124	G	C	0	0	0	0	1	1	0	0	0	1	1	1	0	1	1	0	1	0	0	0	1	1	1	1	0	1	1	0	1	0	1	1	0	0	0	0	0	0	0	0	0
LaDArT_SNP10866	TGCAGTCTTGCCACGGATATCATCAGCCCGGACCCCAGGAACAACCCGCCCTCATACCCTCCGAAACTG	14	G	A	NLL-02	19686183	G	A	0	0	0	0	0	0	0	0	0	1	1	1	0	1	1	0	1	0	0	0	1	1	1	1	0	1	0	0	1	0	1	1	0	0	0	0	0	0	0	0	0
LaDArT_SNP05088	TGCAGTCTCTTTTGTTTTCTTATACAATATGTGTAAGCCTACTGTATAGTATATTCTGTGCAGTGAGGG	32	G	A	NLL-02	19998353	G	A	0	0	0	0	0	0	0	1	0	0	0	0	0	0	0	0	0	0	1	0	0	0	0	0	0	0	0	0	0	1	0	0	0	0	1	0	0	1	0	0	0
LaDArT_SNP03322	TGCAGCTACCATGTGTCAGTGGTAGGAAAGTCTGACGTCTCACCAAACTTTGGAAGAGCAATAAAGTTG	43	C	T	NLL-02	20057279	G	A	0	0	0	0	0	0	0	0	0	0	0	0	0	0	0	0	0	0	0	0	0	0	0	0	0	0	0	0	0	0	0	0	0	0	1	0	0	0	0	0	0
LaDArT_SNP09362	TGCAGTGGTAGGTGGAAAAGGGGTTGGTTGTAGAAGTAGGTGAATTTGTGAAGTATTCAAATCATGAAA	6	A	G	NLL-02	20106144	G	A	0	0	0	0	1	1	0	0	0	1	1	1	0	1	1	0	1	0	0	0	1	1	1	1	0	1	1	0	1	0	1	1	0	0	0	0	0	0	0	0	0
LaDArT_SNP06484	TGCAGATTGATGAGCATGTCCAGAGGGAAATCATGAACCATAGATCATTGAAGCATCCCAATATTGTTA	13	A	G	NLL-02	20120150	C	T	0	0	0	0	1	1	0	NA	0	1	1	1	0	1	1	0	1	0	NA	0	1	1	1	1	0	1	1	0	1	NA	1	1	0	0	0	0	0	NA	0	0	0
LaDArT_SNP06588	TGCAGCAATCTTGATACAGTCATGAATGGTAGTGGCAGGAAGTGGTTGTGTTGATGGAAAACAATCGGT	41	G	A	NLL-02	20192877	C	T	0	0	0	0	0	0	0	0	0	0	0	0	0	0	0	0	0	0	0	0	0	0	0	0	0	0	0	0	0	0	0	0	0	0	0	0	0	0	0	0	0
LaDArT_SNP11046	TGCAGTTCATATTCCTATGATTCTATCTCTTGCAGGTTATTACAGATCGGAAGAGCGGTTCAGCAGGAA	16	G	A	NLL-02	20400156	A	G	1	0	0	1	1	1	1	1	1	1	1	1	1	1	1	1	1	0	1	1	1	1	1	1	1	1	1	1	1	1	1	1	1	1	0	1	1	1	1	1	2
LaDArT_SNP14781	TGCAGTGGGGATATAGATTATTTTCTTCCATATACATTTTGGACATTGAGCCAAATGCTCAACGTCTTA	8	G	A	NLL-02	20422875	C	T	0	0	0	0	1	1	0	0	0	1	1	1	0	1	1	0	1	0	0	0	1	1	1	1	0	1	1	0	1	0	1	1	0	0	0	0	0	0	0	0	0
LaDArT_SNP10388	TGCAGAATGCAGAGGTCCATCATCTTTAGAAGCCATGGGAAAGAGGTTAGTGATCTCTAGTTTAGGTAC	63	A	C	NLL-02	20474579	A	C	0	0	0	0	1	1	0	0	0	1	1	1	0	1	1	0	1	0	0	0	1	1	1	1	0	1	1	0	1	0	1	1	0	0	0	0	0	0	0	0	0
LaDArT_SNP02904	TGCAGAACTGAGTCTCTAATGAGTAATAGTGCTTTTGCACCCTTTGAAAAATGATTATTGCATCCCTCA	65	A	C	NLL-02	20499377	G	T	0	0	0	0	1	1	0	0	0	0	0	0	0	0	0	0	0	0	0	0	0	0	0	0	0	0	1	0	0	0	0	0	0	0	0	0	0	0	0	0	0
LaDArT_SNP02574	TGCAGACTCTTTATATTACCTTGATTGACTGTTCATATTTGTACTCCCAGTGGCACGTGCCAATGAACC	29	G	T	NLL-02	20516745	A	C	0	0	0	0	1	1	0	0	0	0	0	0	0	0	0	0	0	0	0	0	0	0	0	0	0	0	1	0	0	0	0	0	0	0	0	0	0	0	0	0	0
LaDArT_SNP00857	TGCAGTAAACACATAGATAGTGGGATAACTAGAATCCAAATAAGGCTACATAAGCTAGAGAATTGAACA	33	A	T	NLL-02	20520720	T	A	0	0	0	0	1	1	0	0	0	0	0	0	0	0	0	0	0	0	0	0	0	0	0	0	0	0	1	0	0	0	0	0	0	0	0	0	0	0	0	0	0
LaDArT_SNP08136	TGCAGGTTAGGAGATTTACTGTGTCATCAGCTCTTTCCCTTATTTTATGATCTTGTTACAGATCGGAAG	8	A	G	NLL-02	20520852	A	G	1	0	0	1	0	0	1	0	1	0	0	0	1	0	0	1	0	0	0	1	0	0	0	0	0	0	0	1	0	0	0	0	1	1	0	1	0	0	1	1	2
LaDArT_SNP05684	TGCAGCTGATAGTAACTCCTTTTCTTACCTTACTTTTTTCATTTACAGATCGGAAGAGCGGTTCAGCAG	39	C	T	NLL-02	20643485	G	A	0	0	0	0	0	0	0	0	0	0	0	0	0	0	0	0	0	0	0	0	0	0	0	0	0	0	0	0	0	0	0	0	0	0	0	0	0	0	0	0	0
LaDArT_SNP15240	TGCAGGTACATATTATTCTCCATAAAGACTTGTTACAGATCGGAAGAGCGGTTCAGCAGGAATGCCGAG	25	A	G	NLL-02	20655803	A	G	1	0	0	1	0	0	1	0	1	0	0	0	1	0	0	1	0	0	0	1	0	0	0	0	0	0	0	1	0	0	0	0	1	1	0	1	0	0	1	1	2
LaDArT_SNP19586	TGCAGCAACTAATGCCTTTCTATCCTTCCTTTCGAGCATTATCGACATATCCCCGGACACCTTACAGAT	8	T	C	NLL-02	20656305	C	T	0	0	0	0	0	0	0	0	0	0	0	0	0	0	0	0	0	1	0	0	0	0	0	0	0	0	0	0	0	0	0	0	2	0	0	0	0	0	0	0	2
LaDArT_SNP08360	TGCAGCAATATTGATCAGACCCAAATGCCTCACAAGCACTCTTACATCCAACCACACCAGTATCACCTT	59	G	C	NLL-02	20798447	G	C	0	0	0	0	0	0	0	0	0	0	0	0	0	0	0	0	0	0	0	0	0	0	0	0	0	0	0	0	0	0	0	0	0	0	0	0	0	0	0	0	0
LaDArT_SNP12676	TGCAGTGAAGACTTTATACTAACTCGACACGTGTGAGATTCAGCTTTCTTCTCGCCATAAATACAGTAT	19	C	T	NLL-02	20803871	T	C	0	0	0	0	1	1	0	0	0	1	1	1	0	1	1	0	1	1	0	0	1	1	1	1	2	1	1	0	1	0	1	1	2	0	2	0	0	0	0	0	2
LaDArT_SNP00308	TGCAGAGCTGAAAAAACATATATTTTAGATAGTTAGTTCTGGTTCTGTTGCTGTAAGACAATAGGTCGT	15	A	G	NLL-02	20897379	T	C	0	0	0	0	NA	0	0	0	0	0	0	0	0	0	0	0	0	0	0	0	0	0	0	0	0	0	0	0	0	0	0	0	0	0	0	0	NA	0	0	0	0
LaDArT_SNP18288	TGCAGAGAAATCTATTTACTTGAGGATATTTGCTTTGGGAAGAAGTCAAATATGCAAATGTCTCATGGG	10	A	T	NLL-02	20973403	T	A	0	0	0	0	0	0	0	0	0	0	0	0	0	0	0	0	0	0	0	0	0	0	0	0	0	0	0	0	0	0	0	0	0	0	0	0	0	0	0	0	0
LaDArT_SNP05512	TGCAGAAAAACTGAAGATAAAAGCTGATAACAAATTCATGCTGATTTACAGATCGGAAGAGCGGTTCAG	19	A	T	NLL-02	21030080	A	T	0	0	0	0	0	0	0	0	0	0	0	0	0	0	0	0	0	0	0	0	0	0	0	0	1	0	0	0	0	0	0	0	0	0	0	0	0	0	0	0	0
LaDArT_SNP03799	TGCAGAGTGCAGTCATGGCCAACAAATTTATCTGTTTTACAACTTTTTCCAGCCATTACTTCCCTGACT	11	G	A	NLL-02	21141393	G	A	0	0	0	0	0	0	0	NA	0	0	0	0	0	0	0	0	0	0	NA	0	0	0	0	0	0	0	0	0	0	NA	0	0	0	0	0	0	0	NA	0	0	0
LaDArT_SNP03800	TGCAGAGTGCAGTCATGGCCAACAAATTTATCTGTTTTACAACTTTTTCCAGCCATTACTTCCCTGACT	51	G	A	NLL-02	21141433	G	A	0	0	0	0	0	0	0	NA	0	0	0	0	0	0	0	0	0	0	NA	0	0	0	0	0	0	0	0	0	0	NA	0	0	0	0	0	0	0	NA	0	0	0
LaDArT_SNP09319	TGCAGGTTTGTTTCTCTTTGTTGCCTTTCGCCTGTGAAGTTCTTTTTGTTACTTGTTATCATTTCTCAA	35	G	A	NLL-02	21159304	C	T	0	0	0	0	1	0	0	0	0	0	0	0	0	0	0	0	0	0	0	0	0	0	0	0	0	0	0	0	0	0	0	0	0	0	0	0	1	0	0	0	0
LaDArT_SNP07074	TGCAGGCGTTCCATTTAGATGCATTCTGTTTTCCATGTTGCCATCCTTTCTTGTAAGAGAACGATACAA	7	A	G	NLL-02	21177350	C	T	0	0	0	0	0	0	0	0	0	0	0	0	0	0	0	0	0	0	0	0	0	0	0	0	0	0	0	0	0	0	0	0	0	0	0	0	1	0	0	0	0
LaDArT_SNP08473	TGCAGTAGCATTTACAAGAAACATGATTGAGGAAATCGAAAATCGCTCAACTTATCTCTCAGCTGTAAG	27	T	C	NLL-02	21177381	T	C	0	0	0	0	0	0	0	0	0	0	0	0	0	0	0	0	0	0	NA	0	0	0	0	0	0	0	0	0	0	0	0	0	0	0	0	0	0	0	0	0	0
LaDArT_SNP02700	TGCAGGAGCAATATTAGGCTTGGTTTTATTGCTGCTTGTCTCTGCAACACAAAGGCCATTACAGATCGG	26	T	C	NLL-02	21208783	A	G	0	0	0	0	1	1	0	0	0	1	1	1	0	1	1	0	1	0	0	0	1	1	1	1	1	1	0	0	1	0	1	1	0	0	0	0	0	0	0	0	0
LaDArT_SNP15408	TGCAGAAAATGAAAATAACCAGATCATGGAGAACTCAACTTCTAATTCTGAGGAGAAGCTCAACATTGG	16	G	A	NLL-02	21208822	A	G	0	0	0	0	0	0	0	0	0	0	0	0	0	0	0	0	0	0	0	0	0	0	0	0	0	0	0	0	0	0	0	0	0	0	0	0	0	0	0	0	0
LaDArT_SNP15409	TGCAGAAAATGAAAATAACCAGATCATGGAGAACTCAACTTCTAATTCTGAGGAGAAGCTCAACATTGG	47	A	C	NLL-02	21208853	C	A	0	0	0	0	0	0	0	0	0	0	0	0	0	0	0	0	0	0	0	0	0	0	0	0	0	0	0	0	0	0	0	0	0	0	0	0	0	0	0	0	0
LaDArT_SNP01310	TGCAGTTTTGGCGATTTCTAACTTTAGTTGAAATAAAATAAAATACAGATGGAAGACTTGATGTAATGT	48	A	G	NLL-02	21220122	A	G	0	0	0	0	1	1	2	0	0	1	1	1	0	1	1	0	1	0	0	0	1	1	1	1	1	1	0	0	1	0	1	1	0	0	0	0	1	0	0	0	0
LaDArT_SNP05022	TGCAGTATTTCTACTTCGACTCCGTGGAATCACTACCTACAGAACCACTGGATGCTAATGATTTTAGGC	17	G	A	NLL-02	21221692	C	T	0	0	0	0	0	0	0	0	0	0	0	0	0	0	0	0	0	0	0	0	0	0	0	0	0	0	0	0	0	0	0	0	0	0	0	0	0	0	0	0	0
LaDArT_SNP12539	TGCAGATTTCCAACTTCTGATGATTTACATCATTCTGGTAAAACAATACCTATAGTTACTGGAAAGCCT	15	G	T	NLL-02	21247904	T	G	1	0	0	1	NA	1	1	0	1	1	1	1	1	1	1	1	1	1	0	1	1	1	1	1	1	1	1	1	1	0	1	1	1	1	0	1	1	0	1	1	1
LaDArT_SNP08315	TGCAGAAGATAGTGAGACTATCGAAGACCTAAGACGACTATGTGTTGTTTTCGAACACATTGAGAAACT	51	C	T	NLL-02	21250635	C	T	0	0	0	0	0	0	0	0	0	0	0	0	0	0	0	0	0	0	0	0	0	0	0	0	0	0	0	0	0	0	0	0	0	0	0	0	0	0	0	0	0
LaDArT_SNP15233	TGCAGGGTCCTCCATAATGCACATGACATAGAAAAACACATTTACAGATCGGAAGAGCGGTTCAGCAGG	35	A	C	NLL-02	21309127	A	C	0	0	0	0	1	0	0	0	0	0	0	0	0	0	0	0	0	0	0	0	0	0	0	0	0	0	0	0	0	0	0	0	0	0	0	0	0	0	0	0	0
LaDArT_SNP06074	TGCAGAACAATTTGCACATTGGAACCATACTTCAACTTGATGAGCTTAGTTCCCCGTGATGGTGTCCAT	24	C	T	NLL-02	21321007	C	T	0	0	0	0	0	0	0	1	0	0	0	0	0	0	0	0	0	0	1	0	0	0	0	0	0	0	0	0	0	1	0	0	0	0	2	0	0	1	0	0	0
LaDArT_SNP01308	TGCAGGTTGAGTAGGATTTTGTGTTTTTGTTTTTTTTCCTTTTCAAGTTGTCTAACGACTCATCATATA	8	T	G	NLL-02	21325339	G	T	1	0	0	1	1	0	1	1	1	0	0	0	1	0	1	1	0	2	1	1	0	0	0	1	1	0	1	1	0	1	0	0	1	1	0	1	0	1	1	1	1
LaDArT_SNP09027	TGCAGCGGGAGGTCGACGACAGCAGTGGGTTCATGACAAGGAGCGGGTGAAGATCTGGGGTTTCACGTT	37	A	G	NLL-02	21370328	A	G	0	0	0	0	1	1	0	0	0	1	1	1	0	1	0	0	1	0	0	0	1	1	1	0	NA	1	0	0	1	0	1	1	0	0	0	0	1	0	0	0	0
LaDArT_SNP03067	TGCAGAGACAAAACTTGTCTGATAAATGAGCATGATAGTATAGAGAACTATATCCCAAGTAGTTGAGGC	19	T	C	NLL-02	21386508	T	C	0	0	0	0	1	2	0	0	0	1	1	1	0	1	0	0	1	0	0	0	1	1	1	0	1	1	0	0	NA	0	1	1	0	0	0	0	1	0	0	0	0
LaDArT_SNP03111	TGCAGAAGAGAGTACTAGAGAAAAGAGAACTGATAATGAGTTGAAAGAGGGTGAAGATAACATAGAAAT	6	G	A	NLL-02	21531326	A	G	0	0	0	0	1	2	0	0	0	1	1	1	0	1	0	0	1	0	0	0	1	1	1	0	NA	1	0	0	1	0	1	1	0	0	0	0	1	0	0	0	0
LaDArT_SNP19561	TGCAGTTTGTGCAAAGTCCTCCTCCTTCACAGGGTCTTCAGTTGAAACATCAGTTGACTCCCCTTTACA	60	T	C	NLL-02	21544470	G	A	0	0	0	0	0	0	0	0	0	0	0	0	0	0	0	0	0	0	0	0	0	0	0	0	NA	0	0	0	0	0	0	0	0	0	0	0	0	0	0	0	0
LaDArT_SNP19560	TGCAGTTTGTGCAAAGTCCTCCTCCTTCACAGGGTCTTCAGTTGAAACATCAGTTGACTCCCCTTTACA	56	A	C	NLL-02	21544474	T	G	0	0	0	0	0	0	0	0	0	0	0	0	0	0	0	0	0	0	0	0	0	0	0	0	NA	0	0	0	0	0	0	0	0	0	0	0	0	0	0	0	0
LaDArT_SNP19559	TGCAGTTTGTGCAAAGTCCTCCTCCTTCACAGGGTCTTCAGTTGAAACATCAGTTGACTCCCCTTTACA	14	A	C	NLL-02	21544516	T	G	0	0	0	0	0	0	0	0	0	0	0	0	0	0	0	0	0	0	0	0	0	0	0	0	1	0	0	0	0	0	0	0	0	0	0	0	0	0	0	0	0
LaDArT_SNP01737	TGCAGTAATCTTCGCATATTTGATGAGAGATCAGTTGACATCGATCTAAAGCTTTTTGGCATATATGAA	61	T	C	NLL-02	21560961	A	G	0	0	0	0	1	1	0	0	0	1	1	1	0	1	0	0	1	0	0	0	1	1	1	0	0	1	0	0	1	0	1	1	0	0	0	0	1	0	0	0	0
LaDArT_SNP03080	TGCAGAAGTAATATACTTATTTACAAACTACGTAGATAATGCGGCGTTACAGATCGGAAGAGCGGTTCA	12	G	A	NLL-02	21561031	A	G	0	0	0	0	1	1	0	0	0	1	1	1	0	1	0	0	1	0	0	0	1	1	1	0	0	1	0	0	1	0	1	1	0	0	NA	0	1	0	0	0	0
LaDArT_SNP01564	TGCAGCTCTTCTATTTATTTTCAGCTTCAGCCGCTTAGCAATTTCTTCCAGCTTGGAGACGATGGCTGA	31	T	C	NLL-02	21628756	G	A	0	0	0	0	1	1	0	0	0	1	1	1	0	1	0	0	1	0	0	0	1	1	1	0	0	1	0	0	1	0	1	1	0	0	0	0	1	0	0	0	0
LaDArT_SNP13875	TGCAGAAAGAATTCAACAATTGCAGGATGAACTTGACATGACTCAGAAGGATAATGTTGCATGGAAAAC	24	G	T	NLL-02	21785828	C	A	0	0	0	0	0	0	0	0	0	0	0	0	0	0	0	0	0	0	0	0	0	0	0	0	0	0	0	0	0	0	0	0	0	0	0	0	0	0	0	0	0
LaDArT_SNP01420	TGCAGCTCGGTTGCCAGATTTATGATGACCTCCCTTACAGATCGGAAGAGCGGTTCAGCAGGAATGCCG	26	G	A	NLL-02	21786472	G	A	0	0	0	0	NA	1	NA	0	0	1	1	1	0	1	0	0	1	0	0	0	1	1	1	0	0	1	0	0	1	0	1	1	0	0	0	0	1	0	0	0	0
LaDArT_SNP01598	TGCAGAAATATTAGTTCAACTTACCAATATTAGTCTTACAGATCGGAAGAGCGGTTCAGCAGGAATGCC	27	C	T	NLL-02	21818582	A	G	0	0	0	0	1	1	0	0	0	1	1	1	0	1	0	0	1	0	0	0	1	1	1	0	0	1	0	0	1	0	1	1	0	0	0	0	1	0	0	0	0
LaDArT_SNP01917	TGCAGTTTATTCTCAGAAATAGATAGTTTTCTAGCCAACCACTAACCATGGTAACATTTCCTCCTGACT	48	T	C	NLL-02	21818654	T	C	0	0	0	0	1	2	2	0	0	1	1	1	0	1	0	0	1	0	2	0	1	1	1	0	0	1	0	0	1	0	1	1	0	0	0	0	1	0	0	0	0
LaDArT_SNP18929	TGCAGACGTCTGTGGATAAATGAGGCTTCTTATCATCCAGTCCCTTGTTGGTTTCATTTTTGCCACAGT	37	C	T	NLL-02	21841140	C	T	1	0	0	1	1	1	1	0	1	1	1	1	1	1	1	1	1	0	0	1	1	1	1	1	1	1	1	1	1	0	1	1	0	1	0	1	1	0	1	1	2
LaDArT_SNP16193	TGCAGGACCATGATATTTCGGATCCATTGGCCCTTACAGAAGAATGCTAGGATATTACGGAGAAGAGCT	57	C	T	NLL-02	21869891	G	A	0	0	0	0	NA	0	0	0	0	0	0	0	0	0	0	0	0	1	0	0	0	0	0	0	0	0	0	0	0	0	0	0	1	0	0	0	0	0	0	0	2
LaDArT_SNP15643	TGCAGAGCTTCTTCTGATCTATGTAGCCCTTGGATTGGAACATATTGCGCATGAGCCAGATCCTGAATT	49	C	A	NLL-02	21870262	G	T	0	0	0	0	0	0	0	0	0	0	0	0	0	0	0	0	0	1	0	0	0	0	0	0	0	0	0	0	0	0	0	0	1	0	0	0	0	0	0	0	2
LaDArT_SNP15642	TGCAGAGCTTCTTCTGATCTATGTAGCCCTTGGATTGGAACATATTGCGCATGAGCCAGATCCTGAATT	18	G	C	NLL-02	21870293	G	C	0	0	0	0	0	0	0	0	0	0	0	0	0	0	0	0	0	NA	0	0	0	0	0	0	0	0	0	0	0	0	0	0	NA	0	0	0	0	0	0	0	0
LaDArT_SNP08027	TGCAGCCTTTTGGTGACCAGACGAAAGGAAAGTAGCCATGGTTTACAGATCGGAAGAGCGGTTCAGCAG	37	A	T	NLL-02	21903929	T	A	0	0	0	0	0	0	0	0	0	0	0	0	0	0	0	0	0	0	0	0	0	0	0	0	0	0	0	0	0	0	0	0	0	0	0	0	0	0	0	0	0
LaDArT_SNP08026	TGCAGCCTTTTGGTGACCAGACGAAAGGAAAGTAGCCATGGTTTACAGATCGGAAGAGCGGTTCAGCAG	32	T	C	NLL-02	21903934	A	G	0	0	0	0	0	0	0	0	0	0	0	0	0	0	0	0	0	0	0	0	0	0	0	0	0	0	0	0	0	0	0	0	0	0	0	0	0	0	0	0	0
LaDArT_SNP00755	TGCAGGCATGTGCCACCACCTTTCGGGGTCGTTGTCATAATAAGGAAAAAATCTTACAATAAATAATAG	40	T	C	NLL-02	21915162	T	C	NA	0	0	NA	0	0	NA	1	0	0	0	0	0	0	NA	NA	0	1	1	NA	0	0	0	NA	0	0	NA	NA	0	1	0	0	1	NA	2	NA	0	1	NA	NA	1
LaDArT_SNP12322	TGCAGGGAAGTAGGTCAGGCAAATATATCTCATTCAGTGTCATCTCGAATAATGACTCAGGATACTTTA	23	T	C	NLL-02	21989412	A	G	0	0	0	0	0	1	0	0	1	1	1	1	0	1	0	0	1	0	0	0	1	1	1	0	0	1	0	0	1	0	1	1	0	0	0	0	1	0	0	0	0
LaDArT_SNP01425	TGCAGCTTTAGCATCGCTTGCACTTGAAATATTGTTGCCTAGATTCTTATTTACAAATACTATCCAAGT	60	C	T	NLL-02	22001487	T	C	0	0	0	0	0	2	0	0	1	1	1	1	0	1	0	0	1	0	0	0	1	1	1	0	1	1	0	0	1	0	1	1	0	0	0	0	1	0	0	0	0
LaDArT_SNP03290	TGCAGAATATTCAGGCATCAAGCATATACGAAAAAGAAAAAAAACAGCCACGTACTATCTAATTCTGGC	13	T	G	NLL-02	22064375	C	A	0	0	0	0	0	1	0	NA	1	1	1	1	0	1	0	0	1	0	NA	0	1	1	1	0	NA	1	0	0	1	NA	1	1	0	0	0	0	1	NA	0	0	2
LaDArT_SNP02099	TGCAGAAATAAAGAAATGAAATTAGCTCCATTAGACCATTATAAACAATACAATATACCCCATGTCCTA	31	C	T	NLL-02	22088820	T	C	0	0	0	0	0	1	0	1	1	1	1	1	0	1	0	0	1	0	1	0	1	1	1	0	0	1	0	0	1	1	1	1	0	0	0	0	1	1	0	0	2
LaDArT_SNP11246	TGCAGTAATTCAATGGAAAATAGTAAACTTTATGGGATGTGGCAACTGGAACCATTACAGATCGGAAGA	19	A	G	NLL-02	22095564	A	G	0	0	0	0	0	0	0	0	0	0	0	0	0	0	0	0	0	0	0	0	0	0	0	0	0	0	0	0	0	0	0	0	0	0	0	0	0	0	0	0	0
LaDArT_SNP12132	TGCAGGACTTGATCAACCCTTGAACACCAAAGGCATGGTGGTTTGAGGCCAACCGATTCGGCGAATTTT	42	T	C	NLL-02	22102707	T	C	0	0	0	0	0	0	0	0	0	0	0	0	0	0	0	0	0	0	0	0	0	0	0	0	0	0	0	0	0	0	0	0	0	0	0	0	0	0	0	0	0
LaDArT_SNP08766	TGCAGATAGCAAATTGCATATGGTGAGAAATCAACATGAGCAGGATTTACGAATATACAAAAAAATCCG	43	G	A	NLL-02	22113471	C	T	0	0	0	0	0	0	0	0	0	0	0	0	0	0	0	0	0	0	0	0	0	0	0	0	0	0	0	0	0	0	0	0	0	0	0	0	0	0	0	0	0
LaDArT_SNP03071	TGCAGAGAGCAAACGTGACATTGGGCTGTGGATACCCCAGACCATATGCATGCCGCAGGAGCACTTCCT	25	C	T	NLL-02	22182721	G	A	0	0	0	0	0	1	0	0	1	1	1	1	0	1	0	0	1	0	0	0	1	1	1	0	0	1	0	0	1	0	1	1	0	0	0	0	1	0	0	0	0
LaDArT_SNP01920	TGCAGTTATGGCAATTGTTTTCGATTGGTTTATGCTTTGACGTTTGAACTATATTCTAATCCCTTACAG	58	A	G	NLL-02	22221073	A	G	0	0	0	0	0	1	0	0	1	1	1	1	0	1	0	0	1	0	0	0	1	1	1	0	0	1	0	0	1	0	1	1	0	0	0	0	0	0	0	0	0
LaDArT_SNP03136	TGCAGTTATCATTCAACTTCTCATGTTTTTCATTAGGCGTATGCTATTTTGCCTATTACAGATCGGAAG	50	G	C	NLL-02	22282295	C	G	0	0	0	0	0	1	0	0	1	1	1	1	0	1	0	0	1	0	0	0	1	1	1	0	0	1	0	0	1	0	1	1	0	0	0	0	1	0	0	0	2
LaDArT_SNP03213	TGCAGCAATAATTTTGAAGCTTCCACATGAAACCTTGGTGTTTGGTAGCCTTGAGGTAATCTTCTTCAA	8	C	T	NLL-02	22328467	T	C	0	1	1	0	0	1	0	0	1	1	1	1	0	1	0	0	1	0	0	0	1	1	1	0	0	1	0	0	1	0	1	1	0	0	0	0	1	0	0	0	2
LaDArT_SNP03113	TGCAGTAGAAAATATCAACAGACTCAAAACAAAGAAGAGACTTCATCCATATAAACTTTTTTACAGATC	52	A	C	NLL-02	22387804	T	G	0	0	0	0	0	2	0	0	1	1	1	1	0	1	0	0	1	0	0	0	1	1	1	0	0	1	0	0	1	0	1	1	0	0	0	0	1	0	0	0	0
LaDArT_SNP02568	TGCAGCAGAATCATAGGTCAAATTGCGGGTCACAACCCGCTACATGTTTTGACCCTCTTTTTACAGATC	38	A	G	NLL-02	22408814	C	T	0	0	0	0	0	2	0	0	1	1	1	1	0	1	0	0	1	0	0	0	1	1	1	0	2	1	0	0	1	0	1	1	0	0	0	0	1	0	0	0	0
LaDArT_SNP01755	TGCAGAAACTCGAAGTTTCTGGAAGGGCCATCGATTTCTGAATTTCCTTCTAGCTTGTATGGTCTTTGC	33	T	A	NLL-02	22465891	T	A	0	0	0	0	0	1	0	1	1	1	1	1	0	1	0	0	1	0	1	0	1	1	1	0	0	1	0	0	1	1	1	1	0	0	0	0	1	1	0	0	0
LaDArT_SNP16294	TGCAGGGGATGCAGGTCCAGTTTGTACCATGGAAGCATCATTTACTTCATTCCATTGTTCTGTAATTTG	63	C	A	NLL-02	22465984	A	C	0	0	0	0	0	0	0	0	0	0	0	0	0	0	0	0	0	0	0	0	0	0	0	0	0	0	0	0	0	0	0	0	0	0	0	0	0	0	0	0	0
LaDArT_SNP01808	TGCAGCAAATCCTTCATCTGATTTGTCCGAAGCAAGAGTTTGATGGGAAAACAATATTACAGATCGGAA	31	G	A	NLL-02	22529240	G	A	0	0	0	0	0	1	0	1	1	1	1	1	0	1	0	0	1	0	1	0	1	1	1	0	0	1	0	0	1	1	1	1	0	0	0	0	1	1	0	0	0
LaDArT_SNP01739	TGCAGAAAGTGTTGTTTGTTCAGTGGCGTCTGACAACTTCTGACCAGAGAGCGCTTTGCTTGAATCTTT	27	G	A	NLL-02	22543987	G	A	0	0	0	0	2	1	2	0	1	2	1	1	0	1	0	0	1	0	0	0	1	1	1	0	0	1	0	0	1	0	1	1	0	0	0	0	1	0	0	0	0
LaDArT_SNP02409	TGCAGTGAAATACTCTGGGACTATTTATTTGGAATTACTTATAATTACAGATCGGAAGAGCGGTTCAGC	14	C	A	NLL-02	22574375	G	T	0	0	0	0	0	1	0	0	1	1	1	1	0	1	0	0	1	0	0	0	1	1	1	0	0	1	0	0	1	0	1	1	0	0	0	0	1	0	0	0	0
LaDArT_SNP02443	TGCAGATTTGATCAAGTATTCAATTTCCAACTTCTAGAACAAGGAAGAGTTGAAGAAATCTTTGATGAA	23	T	G	NLL-02	22705924	T	G	1	0	0	0	0	1	2	0	1	0	1	0	0	0	0	0	0	1	0	0	0	0	1	0	0	0	0	0	0	0	0	0	0	0	0	0	1	0	0	0	1
LaDArT_SNP14294	TGCAGCATGAAGTGCTGTCAAACCATATTGATCGCGGTAGTTGATACTCACACCTCTTTGCAATAGTGA	33	A	G	NLL-02	22809922	C	T	0	0	0	0	0	0	0	0	0	0	0	0	0	0	0	0	0	0	0	0	0	0	0	0	0	0	0	0	0	0	0	0	0	0	0	0	0	0	0	0	0
LaDArT_SNP02770	TGCAGTGAACAGATCAAAGAAAGATGTGTGGTGGTCCAAACGAGGAAACAATCTTGGAGTTTCTGTTTT	21	T	A	NLL-02	22861854	A	T	1	1	1	1	1	0	1	1	0	1	0	1	1	1	1	1	1	1	1	1	1	1	0	1	1	1	1	1	1	1	1	1	1	1	0	1	0	1	1	1	1
LaDArT_SNP01391	TGCAGAATGAGGGCAATACACCGCGTAATATCTTGGAAGAGATTGTGTGGAACAAGGATGTAGAAGTTG	46	G	A	NLL-02	22888520	C	T	0	0	0	0	0	2	0	0	1	0	1	0	0	0	0	0	0	0	0	0	0	0	1	0	0	0	0	0	0	0	0	0	0	0	0	0	0	0	0	0	0
LaDArT_SNP07123	TGCAGGGTAAGGGCAACTATAATCTCGCCCAAGAAATTCTAGTCGTGAAGCAAAATGAGGCTGACAGTT	64	C	G	NLL-02	22891596	G	C	0	0	0	0	0	0	0	0	0	0	0	0	0	0	0	0	0	0	0	0	0	0	0	0	0	0	0	0	0	0	0	0	0	0	0	0	1	0	0	0	0
LaDArT_SNP09440	TGCAGTGACAGCATAGAGATTATTACTAAATACGAAATTGCATATACTTACCAAGCATGTAATGTGATG	47	C	T	NLL-02	22903031	A	G	NA	1	1	1	1	1	1	1	1	1	1	1	1	1	1	1	1	1	1	1	1	1	1	1	1	1	1	NA	1	1	1	1	1	1	0	1	1	1	1	1	NA
LaDArT_SNP16026	TGCAGCCTCTCAAGGTATATGTCATGTTCAATTTGCATTACTTTTGTAACTTTCAACACCAATTCTATG	64	C	T	NLL-02	22903206	C	T	1	1	1	1	1	1	1	0	1	1	1	1	1	1	1	1	1	1	0	1	1	1	1	1	1	1	1	1	1	0	1	1	1	1	0	1	1	0	1	1	1
LaDArT_SNP12200	TGCAGAAACCAGAATTAGTGTTTTGATTTCAGCTCTATTTTTTCACTGTAAGAAATAGGTTTTACAGAT	51	G	A	NLL-02	22907554	C	T	0	0	0	0	0	0	0	0	0	0	0	0	0	0	0	0	0	0	0	0	0	0	0	0	0	0	0	0	0	0	0	0	0	0	0	0	0	0	0	0	0
LaDArT_SNP15711	TGCAGATAGTATGAAACCCTGAATACATTTCTTATACAAATGACACATTAGATATAAATAAACTATGAA	52	C	T	NLL-02	23002850	T	C	1	1	1	1	1	1	1	1	1	1	1	1	1	1	1	1	1	1	1	1	1	1	1	1	1	1	1	1	1	1	1	1	1	1	0	1	1	1	1	1	1
LaDArT_SNP11940	TGCAGACAACCGAAGAAAACCACAAACAGCAAATGTCGTCATAAAAGTTACAGATCGGAAGAGCGGTTC	33	T	C	NLL-02	23024547	T	C	0	0	0	0	0	0	0	NA	0	NA	0	0	0	0	0	0	0	0	NA	0	0	0	0	0	0	0	0	0	0	NA	0	0	0	0	0	0	0	NA	0	0	0
LaDArT_SNP09520	TGCAGTTATTGTCTCTATGGTCGAGGTATCTTATTCTTGACTTATTTATTTTTTAGTTGCTCCCACCAT	57	T	C	NLL-02	23025357	A	G	0	0	0	0	0	0	0	1	0	1	0	0	0	0	0	0	0	0	1	0	0	0	0	0	0	0	0	0	0	1	0	0	0	0	0	0	0	1	0	0	0
LaDArT_SNP10321	TGCAGCAATGTCGTCTGCCCCTTCTTTCCCACCATGACTTGCAGCTAGAACCTACAAAATTGGTTTAGG	18	C	G	NLL-02	23055230	G	C	0	0	0	0	0	0	0	0	0	0	0	0	0	0	0	0	0	0	0	0	0	0	0	0	0	0	0	0	0	0	0	0	0	0	0	0	0	0	0	0	0
LaDArT_SNP18888	TGCAGTTGTATTTGGTGGTGCTGCATTAGTATTTGGTATGGTGGCTTCCAAGTTACAGATCGGAAGAGC	42	G	T	NLL-02	23080171	C	A	0	0	0	0	0	0	0	0	0	0	0	0	0	0	0	0	0	0	0	0	0	0	0	0	0	0	0	0	0	0	0	0	0	0	0	0	0	0	0	0	0
LaDArT_SNP14779	TGCAGTGGCTACAATAAATGCCTTGCCAACTGTAAAATTCAAATATAAAAAATTGCATTAGTTACAGAT	56	A	T	NLL-02	23080266	A	T	0	0	0	0	0	0	0	0	0	0	0	0	0	0	0	0	0	0	0	0	0	0	0	0	0	0	0	0	0	0	0	0	0	0	0	0	0	0	0	0	0
LaDArT_SNP01781	TGCAGCCAAAAGTTGTCAGCACTGATAGCACAATGGAAAAAAATATATCTAGCAATCAGTAACTACCTT	43	T	A	NLL-02	23149447	A	T	0	0	0	0	0	1	0	0	1	0	1	0	0	0	0	0	0	0	0	0	0	0	0	0	0	0	0	0	0	0	0	0	0	0	0	0	1	0	0	0	0
LaDArT_SNP19098	TGCAGGTATATTACTACATTCTTATATTTGTATCTGTAACTATTCTAATTTCTAAACTCCTCTGTTTCT	30	C	T	NLL-02	23157283	A	G	0	0	0	0	0	0	0	1	0	1	0	0	0	0	0	0	0	0	1	0	0	0	0	0	0	0	0	0	1	1	0	0	0	0	0	0	0	1	0	0	0
LaDArT_SNP08157	TGCAGTAAGCGAGGTAAGTTATTTTTTTCTTCTTCTTCTTCTTATGCCTATCTTACAGATCGGAAGAGC	43	A	T	NLL-02	23159970	T	A	0	1	1	0	0	0	0	0	0	0	0	0	0	0	0	0	0	0	0	0	0	0	0	0	0	0	0	0	0	0	0	0	0	0	0	0	0	0	0	0	0
LaDArT_SNP11367	TGCAGCACGGGTGACGCCATGGGGATGAACATGGTTTCCAAAGGGGTGCAGAATGTTCTTGATTTTCTT	14	C	T	NLL-02	23181814	C	T	0	0	0	0	0	1	0	0	1	0	1	0	0	0	0	0	0	0	0	0	0	0	0	0	0	0	NA	0	0	0	0	0	0	0	0	0	1	0	0	0	0
LaDArT_SNP02593	TGCAGGTCCTATTGGAAGTATTACCTCTGTAACTCTGAGGAAGCTTACAGATCGGAAGAGCGGTTCAGC	39	A	G	NLL-02	23237899	C	T	0	1	1	0	0	1	0	0	1	0	1	1	0	1	1	0	1	0	0	0	1	0	0	1	0	1	0	1	0	0	1	1	0	0	0	1	1	0	0	0	1
LaDArT_SNP16234	TGCAGGATGTTTGATCATAGGTCTATGAAAGAGTTTTTTGTTTGAATTATTGTTCAAATATGTTCTGTT	19	G	T	NLL-02	23250266	C	A	0	0	0	0	0	0	0	0	0	0	0	0	0	0	0	0	0	0	0	0	0	0	0	0	0	0	0	0	0	0	0	0	0	0	0	0	0	0	0	0	0
LaDArT_SNP02295	TGCAGCTGAAAGAGACATAGGTATGTTTCAGAATAAAATTTTTCCAAGGAATATCATATCAGCAAAACT	37	T	A	NLL-02	23250319	A	T	0	1	1	0	0	1	0	1	1	1	1	1	0	1	1	0	1	0	1	0	1	0	0	1	0	1	0	1	1	1	1	1	0	0	0	1	1	1	0	0	1
LaDArT_SNP16234	TGCAGGATGTTTGATCATAGGTCTATGAAAGAGTTTTTTGTTTGAATTATTGTTCAAATATGTTCTGTT	19	G	T	NLL-02	23251837	C	A	0	0	0	0	0	0	0	0	0	0	0	0	0	0	0	0	0	0	0	0	0	0	0	0	0	0	0	0	0	0	0	0	0	0	0	0	0	0	0	0	0
LaDArT_SNP02295	TGCAGCTGAAAGAGACATAGGTATGTTTCAGAATAAAATTTTTCCAAGGAATATCATATCAGCAAAACT	37	T	A	NLL-02	23251890	A	T	0	1	1	0	0	1	0	1	1	1	1	1	0	1	1	0	1	0	1	0	1	0	0	1	0	1	0	1	1	1	1	1	0	0	0	1	1	1	0	0	1
LaDArT_SNP13703	TGCAGAAAACAAAATCAATCAATTCTTGTAATATGAGTAAAAAAACACACACTGTCAAAGGAAAAATAC	44	A	G	NLL-02	23282490	T	C	1	0	0	1	1	1	1	0	1	0	1	1	1	1	1	1	1	1	0	1	1	1	1	1	1	1	1	1	0	0	1	1	1	1	1	1	1	0	1	1	1
LaDArT_SNP17192	TGCAGAATGGTTATTTTTTTTGCTTTTGAAGCATTATATCATGTGCAAGTTTCCCCCCATAATTATCCC	51	T	C	NLL-02	23283273	T	C	1	0	0	1	1	1	1	0	1	0	1	1	1	1	1	1	1	1	0	1	1	1	1	1	1	1	NA	1	0	0	1	1	1	1	1	1	1	0	1	1	1
LaDArT_SNP15077	TGCAGCAAAGTTACAATCTTTTTTGTTTTATTTACATCTTACAGATCGGAAGAGCGGTTCAGCAGGAAT	14	A	C	NLL-02	23294423	T	G	0	0	0	0	0	0	0	0	NA	0	NA	0	0	0	0	0	0	0	0	0	0	0	0	0	0	0	0	0	0	0	0	0	0	0	0	0	NA	0	0	0	0
LaDArT_SNP12196	TGCAGAAAACAAGAATATTCAACTAAGAACATTCGAACCACTATATGGAAAACAGATCAATTCATTACA	33	C	T	NLL-02	23313566	G	A	0	0	0	0	0	0	0	0	0	0	0	0	0	0	0	0	0	0	0	0	0	0	0	0	0	0	0	0	0	0	0	0	0	0	0	0	0	0	0	0	0
LaDArT_SNP13078	TGCAGATTTGAGTCTTGGTTTAGAATTATGACCAAACATGCATGTATGTGTAGGATGGGCGAATTACAG	32	C	A	NLL-02	23425169	G	T	0	0	0	0	0	1	0	0	1	0	1	0	0	0	0	0	0	0	0	0	0	0	0	0	0	0	0	0	0	0	0	0	0	0	0	0	0	0	0	0	0
LaDArT_SNP15535	TGCAGAATAATATCATGGTGGCATTTGGACACACATATTAGGAGTGTAATGATTTTTTTTGGTGATGTT	62	G	T	NLL-02	23446389	A	C	0	0	0	0	0	0	0	0	0	0	0	0	0	0	0	0	0	0	0	0	0	0	0	0	0	0	0	0	0	0	0	0	0	0	0	0	0	0	0	0	0
LaDArT_SNP15534	TGCAGAATAATATCATGGTGGCATTTGGACACACATATTAGGAGTGTAATGATTTTTTTTGGTGATGTT	26	T	G	NLL-02	23446425	C	A	0	0	0	0	0	0	0	0	0	0	0	0	0	0	0	0	0	0	0	0	0	0	0	0	0	0	0	0	0	0	0	0	0	0	0	0	0	0	0	0	0
LaDArT_SNP04214	TGCAGCCACAGAAACAGGCCACAGCTGGAAATCAGCATTTTACTACACTGCCTAAGCAATTTCAAGGAC	18	C	T	NLL-02	23458471	C	T	0	0	0	0	0	1	0	0	1	0	1	0	0	0	0	0	0	0	0	0	0	0	0	0	0	0	0	0	0	0	0	0	0	0	0	0	0	0	0	0	0
LaDArT_SNP13704	TGCAGAATTTTTTTGGTACCCTTCATTTTGTTACGTATTTTGATTTGGACCTATTCAGCATTTCATTGG	40	T	G	NLL-02	23475388	A	C	1	0	0	1	1	0	1	1	NA	1	NA	0	1	1	1	1	1	1	1	1	1	1	1	0	1	1	1	1	1	1	1	1	1	1	1	0	1	1	1	1	0
LaDArT_SNP12588	TGCAGTAAATGTAGCCTGGTCTGGTTCAATCTCAGGTGAGATTTGCATTGCCTCAAAACAGGACACAGC	45	C	T	NLL-02	23529808	G	A	0	0	0	0	0	0	0	0	0	0	0	0	0	0	0	0	0	0	0	0	0	0	0	0	0	0	0	0	0	0	0	0	0	0	0	0	0	0	0	0	0
LaDArT_SNP08500	TGCAGTTCTTTCAGCATGCAGCCATGCAGGTTTAGTTGATGACGGTACCCATATTTTCGATACGATGGT	42	T	C	NLL-02	23529892	C	T	1	0	0	1	1	1	1	1	1	1	1	1	1	1	1	1	1	1	1	1	1	1	1	1	1	1	1	1	1	1	1	1	1	1	1	1	1	1	1	1	1
LaDArT_SNP06814	TGCAGCTAATTCAACAGCCTTGGAATCTTCTAAAGAAATTGAAGAAGCAATGAAGATTTCTTTACGAAA	23	A	T	NLL-02	23642226	T	A	0	0	0	0	0	0	0	0	0	0	0	0	0	0	0	0	0	0	0	0	0	0	0	0	0	0	0	0	0	0	0	0	0	0	0	0	0	0	0	0	0
LaDArT_SNP04873	TGCAGTAAAATTCACTGTACTTGCTCAAAAACTGTAACATGTGAAGTTGGCCAATGCATGAATTAGAGA	27	A	T	NLL-02	23656849	T	A	0	0	0	0	0	0	0	0	0	0	0	0	0	0	0	0	0	0	0	0	0	0	0	0	0	0	0	0	0	0	0	0	0	0	0	0	0	0	0	0	0
LaDArT_SNP04872	TGCAGTAAAATTCACTGTACTTGCTCAAAAACTGTAACATGTGAAGTTGGCCAATGCATGAATTAGAGA	10	T	G	NLL-02	23656866	A	C	0	0	0	0	0	0	0	0	0	0	0	0	0	0	0	0	0	0	0	0	0	0	0	0	0	0	0	0	0	0	0	0	0	0	0	0	0	0	0	0	0
LaDArT_SNP05336	TGCAGTTCCTCCCCTTCCAACTACACAGAGCAAACAAATTTCGCCTATTAGTATTGCATATACTAACAC	30	C	G	NLL-02	23678679	G	C	0	0	0	0	0	0	0	0	0	0	0	0	0	0	0	0	0	0	0	0	0	0	0	0	0	0	0	0	0	0	0	0	0	0	0	0	0	0	0	0	0
LaDArT_SNP15661	TGCAGAGGGTCTTCTAGAATGCATGTTATTCCACTTCTTGCATCTAGAGCTCAAGCACTTAGGTAACAA	59	C	T	NLL-02	23682745	T	C	1	1	1	1	1	1	1	1	1	1	1	0	1	1	0	1	1	1	1	1	1	1	1	0	1	1	1	1	1	1	1	1	1	1	1	0	1	1	1	1	0
LaDArT_SNP19148	TGCAGTTGTTTAGTTCTTTTGGTGGAAAGTATTTTCATTAGTACCTTCAGTAATGTGCTAGTATTTACA	62	G	A	NLL-02	23713845	T	C	0	0	0	0	0	0	0	1	1	1	0	0	0	0	0	0	0	0	1	0	0	0	0	0	0	0	0	0	1	1	0	0	0	0	0	0	0	1	0	0	0
LaDArT_SNP05151	TGCAGTGATGTTCCTATTTGTTCTGTAGATGTTCTGTTGAAAGAGAAAGAAGTTTCACATCGAGAAGAA	42	G	A	NLL-02	23747349	G	A	0	0	0	0	0	2	0	0	0	0	0	0	0	0	0	0	0	0	0	0	0	0	0	0	0	0	0	0	0	0	0	0	0	0	0	0	0	0	0	0	0
LaDArT_SNP05152	TGCAGTGATGTTCCTATTTGTTCTGTAGATGTTCTGTTGAAAGAGAAAGAAGTTTCACATCGAGAAGAA	60	C	T	NLL-02	23747367	C	T	0	0	0	0	0	0	0	0	0	0	0	0	0	0	0	0	0	0	0	0	0	0	0	0	0	0	0	0	0	0	0	0	0	0	0	0	0	0	0	0	0
LaDArT_SNP05153	TGCAGTGATGTTCCTATTTGTTCTGTAGATGTTCTGTTGAAAGAGAAAGAAGTTTCACATCGAGAAGAA	61	G	C	NLL-02	23747368	G	C	0	0	0	0	0	0	0	0	0	0	0	0	0	0	0	0	0	0	0	0	0	0	0	0	0	0	0	0	0	0	0	0	0	0	0	0	0	0	0	0	0
LaDArT_SNP06130	TGCAGAAGATTGAGAATAAAGTTAGGAATCGTACCCAGAAGAAGAAGGTCACGGAAAATGCAGAAATTG	34	C	T	NLL-02	23853464	C	T	0	0	0	0	0	0	0	0	NA	0	0	0	0	0	0	0	0	0	0	0	0	0	0	0	0	0	0	0	0	0	0	0	0	0	0	0	0	0	0	0	0
LaDArT_SNP06131	TGCAGAAGATTGAGAATAAAGTTAGGAATCGTACCCAGAAGAAGAAGGTCACGGAAAATGCAGAAATTG	61	A	T	NLL-02	23853491	A	T	0	0	0	0	0	0	0	0	NA	0	0	0	0	0	0	0	0	0	0	0	0	0	0	0	0	0	0	0	0	0	0	0	0	0	0	0	0	0	0	0	0
LaDArT_SNP10730	TGCAGGGATTGATTGTGCAAAGATGTGAGATCATGACGATTACAAAGCAGCCTTCTGAAGTGCATGCAA	34	T	G	NLL-02	23912770	C	A	1	0	0	1	1	1	1	1	1	1	2	0	1	1	0	1	1	1	1	0	1	1	1	0	1	1	1	1	1	1	1	1	1	1	1	0	1	1	1	0	0
LaDArT_SNP13533	TGCAGACTTTCAACCTGGACTGCAACAGGAACATCTGCATGTTGAAAGACCAAATAAAAAATCAAGCCA	33	T	C	NLL-02	23913256	A	G	1	0	0	1	1	1	1	1	1	1	1	0	1	1	0	1	1	1	1	0	1	1	1	0	1	1	1	1	1	1	1	1	1	1	1	0	1	1	1	0	0
LaDArT_SNP13726	TGCAGGCTCTTGGATTGTTATGTGAGACTGCAAGAAGTCATAAAAATGCCAGTTTACAGATCGGAAGAG	13	A	G	NLL-02	23920194	A	G	1	0	0	1	1	1	1	1	1	1	1	0	1	1	0	1	1	1	1	0	1	1	1	0	1	1	1	1	1	1	1	1	1	1	1	0	1	1	1	0	0
LaDArT_SNP11365	TGCAGCACATGGACGAAACTCCCAATTTTGATTGTTCTCAGATGCAGGTCGATATAATCCTCCCCCATT	13	C	T	NLL-02	23928053	G	A	0	0	0	0	0	0	0	0	0	0	0	0	0	0	0	0	0	0	1	0	0	0	0	0	0	0	0	0	0	0	0	0	0	0	0	0	0	0	0	0	0
LaDArT_SNP18764	TGCAGAAGGCGACCGGGCGTGCAGATCAATATGTTACAGATCGGAAGAGCGGTTCAGCAGGAATGCCGA	8	A	G	NLL-02	23928071	G	A	0	0	0	0	0	0	0	0	0	0	0	0	0	0	0	0	0	0	NA	0	0	0	0	0	0	0	0	0	0	0	0	0	0	0	0	0	0	0	0	0	0
LaDArT_SNP11365	TGCAGCACATGGACGAAACTCCCAATTTTGATTGTTCTCAGATGCAGGTCGATATAATCCTCCCCCATT	13	C	T	NLL-02	23933695	G	A	0	0	0	0	0	0	0	0	0	0	0	0	0	0	0	0	0	0	1	0	0	0	0	0	0	0	0	0	0	0	0	0	0	0	0	0	0	0	0	0	0
LaDArT_SNP18764	TGCAGAAGGCGACCGGGCGTGCAGATCAATATGTTACAGATCGGAAGAGCGGTTCAGCAGGAATGCCGA	8	A	G	NLL-02	23933713	G	A	0	0	0	0	0	0	0	0	0	0	0	0	0	0	0	0	0	0	NA	0	0	0	0	0	0	0	0	0	0	0	0	0	0	0	0	0	0	0	0	0	0
LaDArT_SNP19214	TGCAGGGCTGCACTGTGCACTGCTTGCAGGTAATTTACGACACTAGTTTACAGATCGGAAGAGCGGTTC	37	G	C	NLL-02	24002425	G	C	0	0	0	0	0	0	0	NA	NA	NA	0	0	0	0	0	0	0	0	0	0	0	0	0	0	0	0	0	0	NA	NA	0	0	0	0	0	0	0	NA	0	0	0
LaDArT_SNP09583	TGCAGTTGTAACAGGGATGTAAAAGGTGGAAATACATAGACAATTGTTGGAATGTTGCACTAATAATTG	13	G	A	NLL-02	24010982	G	A	0	0	0	0	0	0	0	0	0	0	0	0	0	0	0	0	0	0	0	0	0	0	0	0	0	0	0	0	0	0	0	0	0	0	0	0	1	0	0	0	0
LaDArT_SNP15975	TGCAGCCAAAGAGTAATTGAGAGAGGAAAATTTTGAACCGAGGTTCGAGAAAGATGAACCTGAGGAACG	10	G	A	NLL-02	24014121	G	A	0	0	0	0	0	0	0	0	0	0	0	0	0	0	0	0	0	0	0	0	0	0	0	0	0	0	0	0	0	0	0	0	0	0	0	0	0	0	0	0	0
LaDArT_SNP17741	TGCAGTAATGGCTTTAGTGTTGCGTGAAAAGGAGGACAAACTAACCTCTGACTTTAGTAGCAATGAGAG	49	G	A	NLL-02	24020222	G	A	0	0	0	0	0	0	0	0	0	0	0	0	0	0	0	0	0	0	0	0	0	0	0	0	0	0	0	0	0	0	0	0	0	0	0	0	1	0	0	0	0
LaDArT_SNP17742	TGCAGTAATGGCTTTAGTGTTGCGTGAAAAGGAGGACAAACTAACCTCTGACTTTAGTAGCAATGAGAG	64	G	C	NLL-02	24020237	G	C	0	0	0	0	0	0	0	0	0	0	0	0	0	0	0	0	0	0	0	0	0	0	0	0	0	0	0	0	0	0	0	0	0	0	0	0	NA	0	0	0	0
LaDArT_SNP07759	TGCAGCATCCTTGATGATTCGAGCCTTACAAGAATCTAATTATTTGTGATTTTACAGATCGGAAGAGCG	49	T	A	NLL-02	24046430	A	T	0	0	0	0	0	0	0	NA	NA	NA	0	0	0	0	0	0	0	0	0	0	0	0	0	0	0	0	0	0	NA	NA	0	0	0	0	0	0	1	NA	0	0	0
LaDArT_SNP13908	TGCAGAACATCGTAAAGTAATGAAGAGATAAAAGTAAGGGAATACCTGGAAGTGATGTGATGCAAAGAG	7	C	T	NLL-02	24069445	G	A	0	0	0	0	0	1	0	0	0	0	0	0	0	0	0	0	0	0	0	0	0	0	0	0	0	0	0	0	0	0	0	0	0	0	0	0	1	0	0	0	0
LaDArT_SNP05758	TGCAGTATATAACAGAGGAATTGAGTTGTGAAAATCGTTTTGTTACAGATCGGAAGAGCGGTTCAGCAG	34	T	A	NLL-02	24084795	T	A	0	0	0	0	0	1	0	0	0	0	0	0	0	0	0	0	0	0	0	0	0	0	0	0	0	0	0	0	0	0	0	0	0	0	0	2	1	0	0	0	0
LaDArT_SNP04096	TGCAGCAGCAAGAATATATGGAGACAAAACTTACTTGTACAAGTGTGGGTTTTGGGGTTTTCAAGATAC	48	A	G	NLL-02	24101513	G	A	1	1	1	1	1	0	1	0	0	0	1	1	1	1	1	1	1	1	0	1	1	1	1	1	1	1	1	1	0	0	1	1	1	1	1	1	1	1	1	1	1
LaDArT_SNP08652	TGCAGAATTGAAAGTTACACAAATAGAGCAACCCAATTCCACTGTATGTTCTTTCTTTCTTTCTTTCTT	23	C	T	NLL-02	24104032	T	C	1	1	1	1	1	0	1	0	0	0	1	0	1	1	1	1	1	1	0	0	1	1	1	1	1	1	1	1	0	0	1	1	1	1	1	0	0	1	1	0	1
LaDArT_SNP18162	TGCAGTGACTAGATAAAGCAAACAAGAGGAATGATAAATTTTAGTAAACATTCATATTACAGATCGGAA	11	G	T	NLL-02	24105686	C	A	1	1	1	1	1	NA	1	1	1	1	1	0	1	1	1	1	1	1	0	0	1	1	1	1	1	1	1	1	1	1	1	1	1	1	1	0	NA	1	1	0	1
LaDArT_SNP11209	TGCAGGAACAAACACAGTTGAAAGTCAATTGTTTATATTTGTTTATTTGGTAATCTATTACAGATCGGA	56	G	A	NLL-02	24119679	T	C	1	1	1	1	1	0	1	0	0	0	1	0	1	1	1	1	1	1	0	0	1	1	1	1	1	1	1	1	0	0	1	1	1	1	1	0	1	1	1	0	1
LaDArT_SNP07233	TGCAGTAAAAGGTCTTCTTCTGCAAATTTTTGTCACAAACAAATAAATTTCTACATGATTACAGATCGG	25	A	T	NLL-02	24139216	A	T	0	0	0	0	0	1	0	1	1	1	0	1	0	0	0	0	0	0	0	1	0	0	0	0	0	0	0	0	1	1	0	0	0	0	0	1	0	0	0	1	0
LaDArT_SNP15537	TGCAGCATAGAAAGGGCAAATCGTTCACAAAGGTGAAAATAATAATGTATACAACGTTATGCAGACATC	5	C	A	NLL-02	24170250	C	A	1	1	1	1	1	1	1	0	0	0	1	1	1	1	1	1	1	1	0	1	1	1	1	1	1	1	1	1	0	0	1	1	1	1	1	1	0	1	1	1	1
LaDArT_SNP05133	TGCAGTGAGATTCCTGATTTTAGCGAATAAAATTGCAATAACTGAATTTAGAAGAATCCATTTTGCAAA	65	C	A	NLL-02	24253206	C	A	0	0	0	0	0	0	0	0	0	0	0	0	0	0	0	0	0	0	0	0	0	0	0	0	0	0	0	0	0	0	0	0	0	0	0	0	0	0	0	0	0
LaDArT_SNP12343	TGCAGTAACAATTACAAGATTAGGTAGACAAGAACTAGTGCAGAAAACAAGCACACATTTACAGATCGG	55	C	T	NLL-02	24278795	G	A	0	0	0	0	0	0	0	0	0	0	0	0	0	0	0	0	0	0	0	0	0	0	0	0	0	0	0	0	0	0	0	0	0	0	0	0	0	0	0	0	0
LaDArT_SNP12342	TGCAGTAACAATTACAAGATTAGGTAGACAAGAACTAGTGCAGAAAACAAGCACACATTTACAGATCGG	26	G	T	NLL-02	24278824	C	A	0	0	0	0	0	0	0	0	0	0	0	0	0	0	0	0	0	0	0	0	0	0	0	0	0	0	0	0	0	0	0	0	0	0	0	0	0	0	0	0	0
LaDArT_SNP05637	TGCAGCAGGGCTTTGTACGCAGCAAAACCATTTTTTCTGAAAGTTACAGATCGGAAGAGCGGTTCAGCA	17	T	C	NLL-02	24292248	G	A	1	1	1	1	1	0	1	NA	NA	NA	1	0	1	1	1	1	1	1	2	0	1	1	1	1	1	1	1	1	NA	NA	1	1	1	1	1	0	1	1	1	0	1
LaDArT_SNP07902	TGCAGAGTATAGAGACAGGCACACTTCAAAATCAAAGAAAATACTAAATTTTACATTACAGATCGGAAG	42	A	G	NLL-02	24369219	A	G	0	0	0	0	0	0	0	0	0	0	0	0	0	0	0	0	0	0	0	0	0	0	0	0	0	0	0	0	0	0	0	0	0	0	0	0	0	0	0	0	0
LaDArT_SNP09076	TGCAGCTCTTCGAAACCATGTGTCAACACAGTTGAATACACAATGAATATCAAAATTACAACTAGCACA	11	A	G	NLL-02	24399009	C	T	1	1	1	1	1	0	1	0	0	0	1	0	1	1	1	1	1	1	1	0	1	NA	1	1	1	1	1	1	0	0	1	1	1	1	1	0	0	1	1	0	NA
LaDArT_SNP10009	TGCAGTACTCGTGAATGTTATGATGATTTGTGTCACACATTGTGCAGTGTTACAGATCGGAAGAGCGGT	35	C	T	NLL-02	24399052	C	T	0	0	0	0	0	0	0	0	0	0	0	0	0	0	0	0	0	0	0	0	0	0	0	0	0	0	0	0	0	0	0	0	0	0	0	0	0	0	0	0	0
LaDArT_SNP16232	TGCAGGATGTATGTCCAGCTTTCTTGTTGACCACCATAAAGCACATACTGAAACTAGAGTTGCGGTTGC	15	G	C	NLL-02	24400035	G	C	0	0	0	0	0	0	0	0	0	0	0	0	0	0	0	0	0	0	0	0	0	0	0	0	0	0	0	0	0	0	0	0	0	0	0	0	0	0	0	0	0
LaDArT_SNP08437	TGCAGGATGTATGTCCAGCTTTCTTGTTGACCACCATAAAGCACATACTGAAACTAGAGTTGCGGTTGC	12	G	A	NLL-02	24400038	C	T	0	0	0	0	0	0	0	0	0	0	0	0	0	0	0	0	0	0	0	0	0	0	0	0	0	0	0	0	0	0	0	0	0	0	0	0	0	0	0	0	0
LaDArT_SNP11312	TGCAGTTTCTATGATCGCTCATCTCCAATCTACACCCAACCACGATACTTGCCTCCATCTAAAATGCTT	26	A	G	NLL-02	24436455	A	G	0	0	0	0	0	0	0	0	0	0	0	0	0	0	0	0	0	0	0	0	0	1	0	0	0	0	0	0	0	0	0	0	0	0	0	0	0	0	0	0	1
LaDArT_SNP08928	TGCAGCAGTTGATTCATATCGCTTGCCTAAAAACAAATCCCTTCTCAAGTCTACCTTATTTGTAGATTT	48	C	G	NLL-02	24469478	C	G	1	1	1	1	1	1	1	1	1	1	1	1	1	1	1	1	1	1	1	1	1	1	1	1	1	1	1	1	1	1	1	1	1	1	1	1	1	1	1	1	1
LaDArT_SNP06187	TGCAGAATCCTCTGCCTCCAATTCCCCACCGGCTGAGAGATACGAGTACCAAGCCGAGGTACATGCCCA	33	C	T	NLL-02	24469556	T	C	1	1	1	1	1	1	1	0	0	0	1	1	1	1	1	1	1	1	1	1	1	1	1	1	1	1	1	1	0	0	1	1	1	1	1	1	1	1	1	1	1
LaDArT_SNP03465	TGCAGAACAAAAATAAAAACAATAAAATCATAAGGCGTTACCTTTAGAGCCTTCAAAAACTTCGCAGTT	14	G	A	NLL-02	24470300	T	C	1	1	1	1	1	1	1	0	0	0	1	1	1	1	1	1	1	1	1	1	1	1	1	1	1	1	1	1	0	0	1	1	1	1	1	1	1	1	1	1	1
LaDArT_SNP07110	TGCAGGGCAATATTGATGGTTTTTCAAGGTACTAGTTATCTAGCTTTCGTACAAATTGTAGTCTTGCAA	10	T	C	NLL-02	24477586	T	C	0	0	0	0	0	0	0	0	0	0	0	0	0	0	0	0	0	0	0	0	0	0	0	0	0	0	0	0	0	0	0	0	0	0	0	0	0	0	0	0	0
LaDArT_SNP19514	TGCAGTGAAATAGGACCTCCAATGTCATTTTTACTTACTCATCCTTTTTGTATTGTTTCCTCTTACAGA	15	C	G	NLL-02	24485516	G	C	0	0	0	0	0	0	0	0	0	0	0	0	0	0	0	0	0	0	0	0	0	NA	0	0	0	0	0	0	0	0	0	0	0	0	0	0	0	0	0	0	NA
LaDArT_SNP12880	TGCAGTTTTGTCTGAAGAAACCATGTGATGTGAGCTTCTGTTGAATGTATAACAAGAGAACAGATAAAG	65	C	A	NLL-02	24507253	A	C	1	1	1	1	1	1	1	0	0	0	1	1	1	1	1	1	1	1	1	1	1	0	1	1	1	1	1	1	0	0	1	1	1	1	1	1	1	1	1	1	0
LaDArT_SNP08424	TGCAGCTTTGCAAGCTCATCAACAAATTCCTGTGGAAATAGATCCGACCTTGTTGAAGATAACTGTCCA	14	C	T	NLL-02	24569055	C	T	0	0	0	0	0	0	0	1	1	1	0	0	0	0	0	0	0	0	1	0	0	0	0	0	0	0	0	0	1	1	0	0	0	0	0	0	0	0	0	0	0
LaDArT_SNP13973	TGCAGAATCAACAAGATTTGAATGTTGTATATGCAACTTGATCCAAACACCTTTCTTTCCCTGAAAAAG	30	G	A	NLL-02	24572849	T	C	0	0	0	0	0	0	0	0	0	0	0	0	0	0	0	0	0	0	0	0	0	0	0	0	0	0	0	0	0	0	0	0	2	0	0	0	0	0	0	0	0
LaDArT_SNP08311	TGCAGAACGTATACTCACTAGGCGTGAAGGTAAACTCTGTAGCTTCCCTTTGCATTCTTGAAAAGAGAT	23	C	G	NLL-02	24580113	C	G	0	0	0	0	0	0	0	1	1	1	0	0	0	0	0	0	0	0	1	0	0	0	0	0	0	0	0	0	1	1	0	0	0	0	0	0	0	0	0	0	0
LaDArT_SNP11087	TGCAGAAGTAACGAAGCAAGAGGCAAAATCATATCAGTTTACAGATCGGAAGAGCGGTTCAGCAGGAAT	11	C	T	NLL-02	24584421	C	T	0	0	0	0	0	0	0	0	0	0	0	0	0	0	0	0	0	0	0	0	0	0	0	0	0	0	0	0	0	0	0	0	0	0	0	0	0	0	0	0	0
LaDArT_SNP11088	TGCAGAAGTAACGAAGCAAGAGGCAAAATCATATCAGTTTACAGATCGGAAGAGCGGTTCAGCAGGAAT	12	G	A	NLL-02	24584422	G	A	0	0	0	0	0	0	0	0	0	0	0	0	0	0	0	0	0	0	0	0	0	0	0	0	0	0	0	0	0	0	0	0	0	0	0	0	0	0	0	0	0
LaDArT_SNP09087	TGCAGCTGAAGTTGTAATTGGAGTAACTGGTACTGAGTGTGCAGCTTTTGTTGAGGAAGAGAAGAAAAC	57	A	G	NLL-02	24609435	T	C	0	0	0	0	0	0	0	0	0	0	0	0	0	0	0	0	0	0	0	0	0	0	0	0	0	0	0	0	0	0	0	0	0	0	0	0	0	0	0	0	0
LaDArT_SNP04983	TGCAGTAGTAATTATTACTATATAGTTTATTTATATTGGTGGTGGAGTGGAGATGCCTTGCGTCAATGA	55	T	C	NLL-02	24643233	C	T	1	1	1	1	1	1	1	1	1	1	1	1	1	1	1	1	1	1	1	1	1	0	1	1	1	1	1	1	1	1	1	1	1	1	1	1	1	1	1	1	0
LaDArT_SNP07782	TGCAGAAGAGGACAAGAAACCACTTCAAGAAATCAGATAATAAATTTACAGATCGGAAGAGCGGTTCAG	10	G	A	NLL-02	24654017	G	A	0	0	0	0	0	0	0	0	0	0	0	0	0	0	0	0	0	0	0	0	0	0	0	0	0	0	0	0	0	0	0	0	0	0	0	0	0	0	0	0	0
LaDArT_SNP06439	TGCAGATGAAGACAGCTCACCCCATGATCAAGATAGCGTTCACGAAACTCAAAGGTAGGATTTTCATGA	35	G	C	NLL-02	24678585	G	C	0	0	0	0	0	0	0	0	0	0	0	0	0	0	0	0	0	0	0	0	0	0	0	0	0	0	0	0	0	0	0	0	0	0	0	0	0	0	0	0	0
LaDArT_SNP14715	TGCAGTCAAAAGAATCTAAAATGTGAATGTTACAAATAGTTTGTCTGCACCAAATGAAATTACTGCAAA	50	A	C	NLL-03	50895	G	T	0	0	0	0	0	0	0	0	0	0	0	0	0	0	0	0	0	0	0	0	0	0	0	0	0	0	0	0	0	0	0	0	0	0	0	0	0	0	0	0	0
LaDArT_SNP06680	TGCAGCATTATTTGCCAAAGGAATCATTGAAAGTAAGGATAAGGGCCATCCGGACACGTAGGGATATGT	65	A	C	NLL-03	63332	A	C	0	0	0	1	1	0	0	0	0	0	0	0	0	0	0	0	0	0	0	0	0	0	0	0	1	0	0	0	0	0	0	0	0	0	0	0	0	0	0	0	0
LaDArT_SNP06857	TGCAGCTGATGCTTCAACCAGATATTCAACTCCTTTGCTAGTACGGCTGTTCAAAAAGTTCTTCAGACA	53	C	A	NLL-03	166399	A	C	0	0	0	0	0	0	0	0	0	0	0	0	0	0	0	0	0	0	0	0	0	0	0	0	1	0	0	0	0	0	1	0	0	0	0	0	0	0	0	0	0
LaDArT_SNP18817	TGCAGCCTCAGGTGGCATGGTGTTGAAAATGGAGACTGTCTCTATGTGTTTACAGATCGGAAGAGCGGT	23	G	T	NLL-03	219848	A	C	0	0	0	0	0	0	0	0	0	0	0	0	0	0	0	0	0	0	0	0	0	0	0	0	0	0	0	0	0	0	0	0	0	0	0	0	0	0	0	0	0
LaDArT_SNP18816	TGCAGCCTCAGGTGGCATGGTGTTGAAAATGGAGACTGTCTCTATGTGTTTACAGATCGGAAGAGCGGT	6	G	C	NLL-03	219865	G	C	0	0	0	0	0	0	0	0	0	0	0	0	0	0	0	0	0	0	0	0	0	0	0	0	0	0	0	0	0	0	0	0	0	0	0	0	0	0	0	0	0
LaDArT_SNP10965	TGCAGTTTCTGAAGAAGGGTTTGATTCAAAAGAAAGGGTTCCACAGAGGAGGCTTTGGGTGAAGGATCG	34	G	A	NLL-03	229606	T	C	1	0	0	1	1	1	1	0	1	1	1	1	1	1	1	1	1	1	0	1	1	1	1	1	NA	1	1	1	1	1	NA	1	1	1	0	1	1	1	1	1	1
LaDArT_SNP07980	TGCAGCAGCAGCAGCAACAGCAACAGTACTAGCCATGTTCCTAGTTTTCTTTCTCTTACAGATCGGAAG	16	G	A	NLL-03	229650	A	G	1	NA	NA	NA	1	1	1	NA	1	1	1	1	1	1	1	1	1	1	NA	1	1	1	1	1	0	1	1	1	1	1	0	1	1	1	NA	1	1	1	1	1	1
LaDArT_SNP10599	TGCAGCCCTAATTTCCATTCTTTGTGAAAATGGAGACTTGGAGAAAGAAGGTGATACTCAAATCAAAGA	35	A	T	NLL-03	250726	A	T	0	0	0	NA	0	0	NA	0	0	0	0	0	0	0	0	0	0	0	0	0	0	0	0	0	NA	0	0	0	0	0	NA	0	0	0	0	0	0	0	0	0	0
LaDArT_SNP10600	TGCAGCCCTAATTTCCATTCTTTGTGAAAATGGAGACTTGGAGAAAGAAGGTGATACTCAAATCAAAGA	42	G	C	NLL-03	250733	G	C	0	0	0	1	0	0	1	0	0	0	0	0	0	0	0	0	0	0	0	0	0	0	0	0	1	0	0	0	0	0	1	0	0	0	0	0	0	0	0	0	0
LaDArT_SNP03806	TGCAGAGTTATAAGCATCTTTAGCAGAATTGAAGTAACCCAAGGTAGCAACGTAATCTCCGCTACATGT	46	G	C	NLL-03	251670	G	C	0	0	0	0	0	0	0	0	0	0	0	0	0	0	0	0	0	0	0	0	0	0	0	0	0	0	0	0	0	0	0	0	0	0	0	0	0	0	0	0	0
LaDArT_SNP00548	TGCAGAGTAAAATGGTGCAGTATTTGGAAATTTTGTGGAACTGAATGGAATTTGAATCACTTTTGGGCA	16	A	G	NLL-03	262430	C	T	0	0	0	NA	0	1	NA	0	0	0	1	1	1	1	1	1	1	0	0	0	1	0	0	1	0	1	NA	NA	0	0	1	1	0	1	0	0	0	0	0	0	0
LaDArT_SNP06440	TGCAGATGAGAAAACTAGGAGTTGTATTTGAGAGTCCATTATGTGTAATTGTGCATGTCATACACACTT	55	T	C	NLL-03	272878	T	C	0	0	0	0	0	0	0	0	0	0	0	0	0	0	0	0	0	0	0	0	0	0	0	0	0	0	0	0	0	0	0	0	0	0	0	0	0	0	0	0	0
LaDArT_SNP18527	TGCAGCTTCGTCGTCCCTCGATGGAACTCTCAGGTATGATTTCATAGTATCATAAACGGTAAACCCGAT	11	C	T	NLL-03	277089	C	T	0	0	0	0	0	0	0	0	0	0	0	0	0	0	0	0	0	0	0	0	0	0	0	0	0	0	0	0	0	0	0	0	0	0	0	0	0	0	0	0	0
LaDArT_SNP18528	TGCAGCTTCGTCGTCCCTCGATGGAACTCTCAGGTATGATTTCATAGTATCATAAACGGTAAACCCGAT	18	C	G	NLL-03	277096	C	G	0	0	0	0	0	0	0	0	0	0	0	0	0	0	0	0	0	0	0	0	0	0	0	0	0	0	0	0	0	0	0	0	0	0	0	0	0	0	0	0	0
LaDArT_SNP06494	TGCAGATTGTTAGTCCAACAAAGTTCAATGCTCCAGGGATGCTTCACAATGAACAAGTTTATAAAGGGA	61	T	C	NLL-03	277789	A	G	0	0	0	0	0	0	0	0	0	0	0	0	0	0	0	0	0	0	0	0	0	0	0	0	NA	0	0	0	0	0	NA	0	0	0	0	0	0	0	0	0	0
LaDArT_SNP17315	TGCAGATATCTACAATCACACAATTCAGATGCTGTGAATAAAAAGGTATGCATCTAGGAATGAAAAATG	50	G	C	NLL-03	308977	C	G	0	0	0	0	0	0	0	0	0	0	0	0	0	0	0	0	0	0	0	0	0	0	0	0	NA	0	0	0	0	0	NA	0	0	0	0	0	0	0	0	0	0
LaDArT_SNP10185	TGCAGCATCGATCGCTATCTGAAGTCTCTTTTCCCAACTCAAGCAATCTGGATTTATATCTGAAACAAT	12	C	T	NLL-03	323175	G	A	0	0	0	0	0	0	0	0	0	0	0	0	0	0	0	0	0	0	0	0	0	0	0	0	0	0	0	0	0	0	0	0	0	0	0	0	0	0	0	0	0
LaDArT_SNP13361	TGCAGATAAGAGAAAAACAGATTTGGATAACCACACCGGAAATCAACAAAATGGAGATGCAGAAGCAAA	34	A	G	NLL-03	374342	T	C	1	0	0	1	1	1	1	0	1	1	1	1	1	1	1	1	1	1	0	1	1	1	1	1	NA	1	1	1	1	1	NA	1	1	1	0	1	1	1	1	1	1
LaDArT_SNP11212	TGCAGGAAGCAACCGTTGCAATAGACAATTAGCAATATGCAGTCTTTTACAGATCGGAAGAGCGGTTCA	41	G	C	NLL-03	375183	C	G	0	0	0	NA	0	0	NA	0	0	0	0	0	0	0	0	0	0	0	0	0	0	0	0	0	0	0	0	0	0	0	0	0	0	0	0	0	0	0	0	0	0
LaDArT_SNP11211	TGCAGGAAGCAACCGTTGCAATAGACAATTAGCAATATGCAGTCTTTTACAGATCGGAAGAGCGGTTCA	24	A	T	NLL-03	375200	T	A	0	0	0	1	0	2	1	0	0	0	0	0	0	0	0	0	0	0	0	0	0	0	0	0	0	0	0	0	0	0	0	0	0	0	0	0	0	0	0	0	0
LaDArT_SNP15551	TGCAGAATGCAAAGGGTTATCATCCTTTTTTCCAGTCAATTGTTTCGTCATTTTTTTCCTTGGGGTGCT	45	C	T	NLL-03	439556	G	A	0	0	0	0	0	0	0	0	0	0	0	0	0	0	0	0	0	0	0	0	0	0	0	0	1	0	0	0	0	0	1	0	0	0	0	0	0	0	0	0	0
LaDArT_SNP15551	TGCAGAATGCAAAGGGTTATCATCCTTTTTTCCAGTCAATTGTTTCGTCATTTTTTTCCTTGGGGTGCT	45	C	T	NLL-03	444228	G	A	0	0	0	0	0	0	0	0	0	0	0	0	0	0	0	0	0	0	0	0	0	0	0	0	1	0	0	0	0	0	1	0	0	0	0	0	0	0	0	0	0
LaDArT_SNP12686	TGCAGTGTCATATTGATCAAATTGACGTTTTTATACTTGCAAGATCAAATTGACCAATAATGTTACAGA	41	A	G	NLL-03	458934	T	C	0	0	0	NA	0	0	0	0	0	0	0	0	0	0	0	0	0	0	0	0	0	0	0	0	1	0	0	0	0	0	1	0	0	0	0	0	0	0	0	0	0
LaDArT_SNP10378	TGCAGAATAATCAAGAAACCATTTAGCAAATCAAATTTTAGGACAATAGGTAACAAGTTCTTATCAAGT	47	A	T	NLL-03	501276	T	A	0	0	0	1	0	0	1	0	0	0	0	0	0	0	0	0	0	0	0	0	0	0	0	0	1	0	0	0	0	0	1	0	0	0	0	0	0	0	0	0	0
LaDArT_SNP10428	TGCAGAACAATGTCAAGTGTGCATCTAGAACTTCCCCTTGATAACACACCTATGATTCTACAATAGTGC	6	G	A	NLL-03	552528	T	C	1	0	0	0	1	1	0	0	1	1	1	0	1	1	1	1	0	1	0	0	1	1	0	1	0	1	1	0	0	1	0	1	1	0	0	1	0	1	1	0	2
LaDArT_SNP06510	TGCAGATTTTTTCCTTTGAATTATTAGAATACAGATTATATTTGTGGGATACAATCTTTTACAGATCGG	48	A	T	NLL-03	552579	A	T	0	0	0	0	0	0	0	0	0	0	0	0	0	0	0	0	0	0	0	0	0	0	0	0	0	0	0	0	0	0	0	0	0	0	0	0	NA	0	0	0	0
LaDArT_SNP06511	TGCAGATTTTTTCCTTTGAATTATTAGAATACAGATTATATTTGTGGGATACAATCTTTTACAGATCGG	55	C	A	NLL-03	552586	C	A	0	0	0	0	0	0	0	0	0	0	0	0	0	0	0	0	0	0	0	0	0	0	0	0	0	0	0	0	0	0	0	0	0	0	0	0	1	0	0	0	0
LaDArT_SNP10447	TGCAGAGTTCTAAGTATATATCTAAATGTTTGAAGAAATTACCAAGATTTCTCTTTCTCTTATTACAGA	43	A	G	NLL-03	581634	T	C	0	0	0	0	0	0	0	0	0	0	0	0	0	0	0	0	0	0	0	0	0	0	0	0	1	0	0	0	0	0	1	0	0	0	0	0	0	0	0	0	0
LaDArT_SNP10488	TGCAGATGTTACCACCAACATTATGCAGTTACTTTTTGTTATTTGGTTTGTTCCATTGGTGTAGCCACT	20	T	A	NLL-03	588135	A	T	0	0	0	1	0	0	1	0	0	0	0	1	0	0	0	0	1	0	0	1	0	0	1	0	1	0	0	1	1	0	1	0	0	1	0	0	0	0	0	1	2
LaDArT_SNP19100	TGCAGGTGATGTAATCTCCAGTTCCCTCCATCTTATGCATGCCCAACATTGCAATACAATCTCTGTGTC	45	A	T	NLL-03	609768	A	T	1	0	0	0	1	1	0	0	1	1	1	1	1	1	1	1	1	1	0	1	1	1	1	1	0	1	1	1	1	1	0	1	1	1	0	1	0	1	1	1	1
LaDArT_SNP04781	TGCAGGTATGGATGGCACTACTATATATATCTTTATAGGGACTACATTTTGATTTACATTACAGATCGG	54	T	C	NLL-03	623845	T	C	0	0	0	0	0	0	0	0	0	0	0	0	0	0	0	0	0	0	0	0	0	0	0	0	0	0	0	0	0	0	0	0	0	0	0	0	0	0	0	0	0
LaDArT_SNP12327	TGCAGGTACCTACTGATCAGCCATGCGTCGCGCTAGACATGTTGGGTGCAATTACACATTCACCAGCAG	26	G	A	NLL-03	686622	C	T	0	0	0	1	0	0	1	0	0	0	0	0	0	0	0	0	0	0	0	0	0	0	0	0	0	0	0	0	0	0	0	0	0	0	0	0	0	0	0	0	0
LaDArT_SNP08701	TGCAGAGAAATCATATGGATTCCTAATCATATAATCATGACGACATACAAAGGCAAGAGATCATATCCA	22	C	A	NLL-03	754632	G	T	0	0	0	0	0	0	0	0	0	0	0	0	0	0	0	0	0	0	0	0	0	1	0	0	1	0	0	0	0	0	1	0	0	0	0	0	0	0	0	0	0
LaDArT_SNP13980	TGCAGAATCTCCTCCGCGGGGAGCCTCTCAAGCTCGTGGATGGTGGCCAATCCCAGAGGACATTTGTCT	58	A	G	NLL-03	758189	G	A	0	0	0	2	0	0	1	0	0	0	0	0	0	0	1	0	0	0	0	0	0	0	0	1	0	0	0	0	0	1	0	0	0	0	0	0	0	0	0	0	0
LaDArT_SNP01252	TGCAGTTATTCATGGCAATGTTAGAATTCCACCTTTACCGTCTAAACATTTTCTCGGTAAACAAGTAAA	38	T	C	NLL-03	775850	G	A	0	0	0	1	0	0	1	0	0	0	0	0	0	0	1	0	0	0	0	0	0	1	0	1	1	0	0	0	0	1	1	0	0	0	0	0	1	0	0	0	0
LaDArT_SNP07677	TGCAGTTTCAGTAATTTCTGCCACTGGTTCCGTATCAAGTGTGCTCTTTCGCAATACTAATCATTCTTC	42	G	C	NLL-03	794113	G	C	0	0	0	0	0	0	0	0	0	0	0	0	0	0	0	0	0	0	0	0	0	1	0	0	1	0	0	0	0	0	1	0	0	0	0	0	0	0	0	0	0
LaDArT_SNP12022	TGCAGTGTAGAGCTGTGAAGGGTGGGTTTTTACAGATCGGAAGAGCGGTTCAGCAGGAATGCCGAGACC	25	G	A	NLL-03	832764	G	A	0	0	0	0	0	0	0	0	0	0	0	0	0	0	0	0	0	0	0	0	0	1	0	0	1	0	0	0	0	0	1	0	0	0	0	0	0	0	0	0	0
LaDArT_SNP09653	TGCAGATTGCTTGTAGTTGGATGGATAGTGAGATAAAATCTCCTTACAGATCGGAAGAGCGGTTCAGCA	24	G	A	NLL-03	903893	A	G	0	0	0	0	0	0	0	0	0	0	0	0	0	0	0	0	0	0	0	0	0	0	0	0	0	0	0	0	0	0	0	0	0	0	0	0	0	0	0	0	0
LaDArT_SNP01977	TGCAGCGTATATAAATGTGGCCATGATGGAAGAGAGCATGGGAAATGTAAACGTGGCACTTCGATACTT	6	A	G	NLL-03	908779	C	T	0	0	0	1	0	0	1	0	0	0	0	0	0	0	1	0	0	0	0	0	0	1	0	1	1	0	0	0	0	1	1	0	0	0	0	0	0	0	0	0	0
LaDArT_SNP02179	TGCAGATGAAAGTGTCATTATTCATGTATGTCATAACTCAGAATCACTTGTCTTTGAAGGTTCTATATG	40	T	G	NLL-03	912076	C	A	0	0	0	1	0	0	1	0	0	0	2	0	0	0	1	0	0	0	0	0	0	1	0	1	1	0	0	0	0	1	1	0	0	0	0	0	0	0	0	0	0
LaDArT_SNP02479	TGCAGCTTGCATGTGAACCAAGGTTATCAAAATCGATATCCTACATAGCTATTGCACTATATTTCATGG	6	C	T	NLL-03	932743	T	C	0	0	0	1	0	0	1	0	0	0	0	0	0	0	1	0	0	0	0	0	0	1	0	1	1	0	0	0	0	1	1	0	0	0	0	0	0	0	0	0	0
LaDArT_SNP18704	TGCAGTTACAAGTAGAATCTACTCTCTACATGGCTTCAAAGTTGCAATCACTGTGGCTTTCTTCAGTAC	22	T	C	NLL-03	943039	A	G	0	0	0	0	0	0	0	0	0	0	0	0	0	0	0	0	0	0	0	0	0	0	0	0	0	0	0	0	0	0	0	0	0	0	0	0	0	0	0	0	0
LaDArT_SNP13812	TGCAGGAGACACAACACTGGGTGAGCTTCTCAAGAAAAAGGCAAATGAAGGTGTCAGGGTGTTACAGAT	6	G	A	NLL-03	948089	T	C	1	1	1	NA	1	1	NA	1	1	1	1	1	1	1	NA	1	1	1	1	1	1	0	1	NA	0	1	1	1	1	NA	0	1	1	1	1	1	0	1	1	1	1
LaDArT_SNP07224	TGCAGGTTTGTCAGGGATTTTGTTTATGACAACGTTGCAAACAACCGTTATACGATTTTTGGTCGTTCA	52	C	T	NLL-03	966880	G	A	0	0	0	0	0	0	0	0	0	0	0	0	0	0	0	0	0	0	0	0	0	NA	0	0	NA	0	0	0	0	0	NA	0	0	0	0	0	0	0	0	0	0
LaDArT_SNP07223	TGCAGGTTTGTCAGGGATTTTGTTTATGACAACGTTGCAAACAACCGTTATACGATTTTTGGTCGTTCA	32	C	T	NLL-03	966900	G	A	0	0	0	0	0	0	0	0	0	0	0	0	0	0	0	0	0	0	0	0	0	1	0	0	1	0	0	0	0	0	1	0	0	0	0	0	0	0	0	0	0
LaDArT_SNP02045	TGCAGTCATCCAATGCATATATCATCAAGCTTGTTCCCTACAAAGTAACAAGACAAAACTGACAAAGAA	5	T	C	NLL-03	966934	T	C	1	1	1	0	1	1	0	1	1	1	1	1	1	1	0	1	1	1	1	1	1	0	1	0	0	1	1	1	1	0	0	1	1	1	1	1	0	1	1	1	2
LaDArT_SNP13036	TGCAGGGAGTGCAAAACAGTCCATAAGGACGAGGGTCTGGTTTTCGAAACATTTTTACAGATCGGAAGA	43	T	C	NLL-03	995140	A	G	0	0	0	0	0	0	0	0	0	0	0	0	0	0	0	0	0	0	0	0	0	0	0	0	0	0	0	0	0	0	0	0	0	0	0	0	0	0	0	0	0
LaDArT_SNP08984	TGCAGCCCATACTTTCTACAGCACTATGGTTACACTTTCTAGATCATGGAAAAATAATTTGAACTCACA	11	T	C	NLL-03	995191	C	T	0	0	0	0	0	0	0	0	0	0	0	0	0	0	0	0	0	0	0	0	0	1	0	0	1	0	0	0	0	0	1	0	0	0	0	0	0	0	0	0	2
LaDArT_SNP08004	TGCAGCCAAAGAACATGAGAGGTAACACATCACAAAAATATATCGATTTTACAGATCGGAAGAGCGGTT	44	G	A	NLL-03	1011716	C	T	0	0	0	0	0	0	0	0	0	0	0	0	0	0	0	0	0	0	0	0	0	0	0	0	0	0	0	0	0	0	0	0	0	0	0	0	0	0	0	0	0
LaDArT_SNP17226	TGCAGACTAACTAGAACAATGTCCAATGCAATCCATGTTCTCTAATTTCATGAAATTCCAAAACAACGC	26	A	T	NLL-03	1014170	A	T	0	0	0	0	0	0	0	0	0	0	0	0	0	0	0	0	0	0	0	0	0	0	0	0	0	0	0	0	0	0	0	0	0	0	0	0	0	0	0	0	0
LaDArT_SNP01975	TGCAGAGCAAGGAGAAAGCTCCTGTTTCACCGAATTGACCCTGAAGCTGTAAGTTTGTATAGTTTACCT	33	G	A	NLL-03	1042445	T	C	0	0	0	1	0	0	1	0	0	0	2	0	0	0	1	0	0	0	0	0	0	1	0	1	1	0	0	0	0	1	1	0	0	0	0	0	0	0	0	0	0
LaDArT_SNP08760	TGCAGATAAATCTGGTAGCCATTTAGAGGCATAGTAGGTAATGATGGAACCAATCAAATCTGCATGGAC	39	G	A	NLL-03	1047396	T	C	1	0	0	1	1	1	1	0	1	1	1	1	1	1	1	1	1	1	0	1	1	1	1	1	1	1	1	1	1	1	1	1	1	1	0	1	1	1	1	1	2
LaDArT_SNP14834	TGCAGTTGATATATCACAAAAGGGTATCAACCAATTCCAAGGATCTTCACCTGAGAGTGTCACAATATC	20	T	A	NLL-03	1047452	A	T	0	0	0	0	0	0	0	0	0	0	0	0	0	0	0	0	0	0	0	0	0	0	0	0	0	0	0	0	0	0	0	0	0	0	0	0	0	0	0	0	0
LaDArT_SNP16678	TGCAGAAAATCAAATGTGTCCATTTTCTCTCCTCTTACAGATCGGAAGAGCGGTTCAGCAGGAATGCCG	7	T	A	NLL-03	1050378	T	A	0	0	0	0	0	0	0	0	0	0	0	0	0	0	0	0	0	0	0	0	0	NA	0	0	NA	0	0	0	0	0	NA	0	0	0	0	0	0	0	0	0	0
LaDArT_SNP08757	TGCAGAGTTTTGCGTATGCTTTTGGGTACCCAAGGTTTTCATTGACAGCCATTTCCTCTGGAGTGAAGA	19	T	C	NLL-03	1053895	T	C	0	0	0	0	0	0	0	0	0	0	0	0	0	0	0	0	0	0	0	0	0	NA	0	0	NA	0	0	0	0	0	NA	0	0	0	0	0	0	0	0	0	2
LaDArT_SNP08758	TGCAGAGTTTTGCGTATGCTTTTGGGTACCCAAGGTTTTCATTGACAGCCATTTCCTCTGGAGTGAAGA	28	C	G	NLL-03	1053904	C	G	0	0	0	0	0	0	0	0	0	0	0	0	0	0	0	0	0	0	0	0	0	1	0	0	1	0	0	0	0	0	1	0	0	0	0	0	0	0	0	0	0
LaDArT_SNP16614	TGCAGTTTCAGTGGACAAGTCTTTATCTAGATAATAAATTTTACAAGATGCTAGTCATTGTTATTGGAG	13	A	G	NLL-03	1070042	G	A	0	0	0	0	0	0	0	0	0	0	0	0	0	0	0	0	0	0	0	0	0	0	0	0	0	0	0	0	0	0	0	0	0	0	0	0	0	0	0	0	2
LaDArT_SNP16615	TGCAGTTTCAGTGGACAAGTCTTTATCTAGATAATAAATTTTACAAGATGCTAGTCATTGTTATTGGAG	23	G	T	NLL-03	1070052	T	G	0	0	0	0	0	0	0	0	0	0	0	0	0	0	0	0	0	0	0	0	0	0	0	0	0	0	0	0	0	0	0	0	0	0	0	0	0	0	0	0	0
LaDArT_SNP07030	TGCAGGATGCTATGTTCCGAAGACAAAGCTGATTGACAAATGCGAAAAAATTACTCTAAAGTGTCGAGC	42	C	T	NLL-03	1071129	C	T	1	0	0	1	1	1	1	0	1	1	1	1	1	1	1	1	1	1	0	1	1	0	1	1	0	1	1	1	1	1	0	1	1	1	0	1	0	1	1	1	2
LaDArT_SNP11527	TGCAGAATCAAGGTCGGTATGGAGAATTCAGATTTTCTTGCCTGTGTCTTGCAGCTTTGCTAGTTTGTG	36	C	A	NLL-03	1113164	G	T	0	0	0	0	0	0	0	0	0	0	0	0	0	0	0	0	0	0	0	0	0	0	0	0	0	0	0	0	0	0	0	0	0	0	0	0	0	0	0	0	0
LaDArT_SNP19573	TGCAGCCATGATTATATTTGAAACTGTTGTCTGTGCTCCAGCATTATAGTTACAGATCGGAAGAGCGGT	39	G	A	NLL-03	1140621	T	C	0	1	1	NA	0	0	NA	1	0	0	0	0	0	0	NA	0	0	0	1	0	0	0	0	NA	0	0	0	0	0	NA	0	0	0	0	1	0	1	0	0	0	0
LaDArT_SNP16613	TGCAGTTTCAATTACAAATATAGATATTAGAGAAGAAAACTTTGATGGGTTTTTACTTTATGGCCTTCT	24	G	T	NLL-03	1141607	A	C	0	0	0	0	0	0	0	0	0	0	0	0	0	0	0	0	0	0	0	0	0	0	0	0	0	0	0	0	0	0	0	0	0	0	0	0	0	0	0	0	0
LaDArT_SNP00095	TGCAGTGACTGTAACTATGTAACTGTAACTGTCCTTTTTTAGAAGTTGGTGCATGTGCACCATCATGCA	16	C	A	NLL-03	1142378	A	C	0	0	0	1	0	0	1	0	0	0	0	0	0	0	1	0	0	0	0	NA	0	0	0	1	0	0	0	0	0	1	0	0	0	0	0	0	0	0	0	0	0
LaDArT_SNP01018	TGCAGTGAATTATACATGCATACTTAGGTTTGGATTTGATCTGACGTTGCTTCTATTTTTTACAGATCG	44	T	C	NLL-03	1161167	G	A	1	0	0	NA	1	1	NA	0	1	1	1	1	1	1	NA	1	1	1	0	1	1	NA	1	NA	NA	1	1	1	1	NA	NA	1	1	1	0	1	0	1	1	1	1
LaDArT_SNP04708	TGCAGGGAAATATCAATTCAAAAGCATGAAATACACAAAATTTGTGATCCCTGATGAACTTTAGACTAA	36	G	A	NLL-03	1161244	A	G	1	0	0	1	1	1	1	0	1	1	1	1	1	1	1	1	1	1	0	1	1	1	1	1	1	1	1	1	1	1	1	1	1	1	0	1	0	1	1	1	1
LaDArT_SNP12534	TGCAGATGGTGCCAGTAGATTTTTGCTGATTGTGTTCCTCAAGAAGGGTTGAAGCTTGTGCAATTGTAT	33	G	A	NLL-03	1168922	C	T	0	0	0	0	0	0	0	0	0	0	0	0	0	0	0	0	0	0	0	0	0	0	0	0	0	0	0	0	0	0	0	0	0	0	0	0	0	0	0	0	0
LaDArT_SNP16962	TGCAGGTAAGGTGGTGTCAAGGACACTCAGCTGGTGGTGCTTTACAGATCGGAAGAGCGGTTCAGCAGG	30	T	C	NLL-03	1170276	C	T	0	0	0	0	0	0	0	0	0	0	0	0	0	0	0	0	0	0	2	0	0	0	0	0	0	0	0	0	0	0	0	0	0	0	0	0	0	0	0	0	0
LaDArT_SNP02740	TGCAGGTCTAGGCAATGGGTTACCTTTGACCCAATACAAAATGGCATCTTTTGACCCATGACAATTGGA	29	C	T	NLL-03	1172670	C	T	1	0	0	0	1	1	0	0	1	1	1	1	1	1	0	1	1	1	0	1	1	0	1	0	0	1	1	1	1	0	0	1	1	1	0	1	1	1	1	1	1
LaDArT_SNP09657	TGCAGCACTGAGCTTCTCTCGAACCTGTAGGGCATGATTACAGATCGGAAGAGCGGTTCAGCAGGAATG	31	G	A	NLL-03	1177492	C	T	0	0	0	1	0	2	1	0	0	0	0	0	0	0	1	0	0	0	0	0	0	1	0	1	1	0	0	0	0	1	1	0	0	0	0	0	0	0	0	0	0
LaDArT_SNP00437	TGCAGTAGTAATTGTAAGCCTCACCATGAGAGAAATGGGTTTTCAATATCTAAACATATATATGGTTAC	38	A	G	NLL-03	1197982	C	T	1	NA	NA	NA	1	1	NA	NA	1	1	1	1	1	1	NA	1	1	1	NA	1	1	0	1	NA	0	1	1	1	1	NA	0	1	1	1	NA	1	0	1	1	1	1
LaDArT_SNP11374	TGCAGCAGGAATGGCAGATACCCAGAAACAAATCCGCCACCTGACAAAAATTTACACAGAACATACAAC	34	C	T	NLL-03	1211414	G	A	0	0	0	0	0	0	0	0	0	0	0	0	0	0	0	0	0	0	0	0	0	1	0	0	1	0	0	0	0	0	1	0	0	0	0	0	0	0	0	0	0
LaDArT_SNP02637	TGCAGAAACACAGGGCAACAAGTCTAATGTGGTGCTGATTGTGGAATGGATAATGCAGGTTTGTCCTTA	18	C	T	NLL-03	1213724	C	T	1	0	0	0	1	1	0	2	1	1	1	1	1	1	0	1	1	1	0	1	1	1	1	0	1	1	1	1	1	0	1	1	1	1	0	1	0	1	1	1	1
LaDArT_SNP03264	TGCAGTGAATGCTTGTTGAGAAGAAAAACTTCACCAAACAAGACTTCTTTCATCTACTAGAGTTGCATG	63	A	T	NLL-03	1268038	A	T	1	0	0	1	1	1	1	0	1	1	1	1	1	1	1	1	1	1	0	1	1	0	1	1	0	1	1	1	1	1	0	1	1	1	0	1	0	1	1	1	1
LaDArT_SNP19031	TGCAGCCTCCGCGTAAGTTCAACTATCTTCTTTTTCGTATTCGTAGATATGATTTATGATAGAATATTA	9	T	C	NLL-03	1297923	C	T	0	0	0	NA	0	0	NA	0	0	0	0	NA	0	0	NA	0	0	0	0	0	0	0	0	NA	0	0	0	0	NA	NA	0	0	0	0	0	0	0	0	0	0	NA
LaDArT_SNP02822	TGCAGCCTCCGCGTAAGTTCAACTATCTTCTTTTTCGTATTCGTAGATATGATTTATGATAGAATATTA	36	G	A	NLL-03	1297950	G	A	0	0	0	NA	0	0	NA	0	0	0	0	NA	0	0	NA	0	0	0	0	0	0	0	0	NA	0	0	0	0	NA	NA	0	0	0	0	0	0	0	0	0	0	NA
LaDArT_SNP02823	TGCAGCCTCCGCGTAAGTTCAACTATCTTCTTTTTCGTATTCGTAGATATGATTTATGATAGAATATTA	43	C	T	NLL-03	1297957	T	C	0	0	0	1	0	0	1	0	0	0	0	1	0	0	1	0	0	0	0	0	0	0	0	1	0	0	0	0	1	1	0	0	0	0	0	0	0	0	0	0	1
LaDArT_SNP07298	TGCAGTAGATGTTGGGAATAATGACTATCTCCTCACTCTTTTCAAGGCTAACTACCCTCCTTATGGAAG	33	C	A	NLL-03	1360429	G	T	0	0	0	0	0	0	0	0	0	0	0	0	0	0	0	0	0	0	0	0	0	0	0	0	0	0	0	0	0	0	0	0	0	0	0	0	0	0	0	0	0
LaDArT_SNP10627	TGCAGCTATGTACATTTTACTGGTTTCTCATCTGTTTCTAGACCTGGTCTGTAATATTAGACATATTGT	64	T	A	NLL-03	1362484	T	A	1	0	0	1	1	1	1	0	1	1	1	1	1	1	2	1	1	1	1	1	1	0	1	1	1	1	1	1	1	1	0	1	1	1	0	1	1	1	1	1	1
LaDArT_SNP05045	TGCAGTCAGATAAAATCATGGAAATCCCATCACCATTTTCTACAGACTTGTCATCTGTGCTGATCATAC	51	C	T	NLL-03	1372009	C	T	0	0	0	0	0	0	0	0	0	0	0	0	0	0	0	0	0	0	0	0	0	1	0	0	0	0	0	0	0	0	1	0	0	0	0	0	0	0	0	0	0
LaDArT_SNP01569	TGCAGGATCACTTCTCTTTGATACATTGGAATCTAATTTTAGAGCCTTGTTATTAGTCACTCCACACAT	18	C	T	NLL-03	1404214	T	C	0	0	0	1	0	0	1	0	0	0	0	0	0	0	1	0	0	0	1	0	0	1	0	1	1	0	0	0	0	1	1	0	0	0	0	0	1	0	0	0	0
LaDArT_SNP02395	TGCAGAACGTCAAAAATGATCATCAAAGTCTGAAAAAGAAACTTAGGAACTTTCCCATTTTTTTCACTC	16	T	C	NLL-03	1423448	T	C	0	0	0	0	0	0	0	0	0	0	0	0	0	0	0	0	0	0	0	0	0	1	0	0	0	1	1	0	0	0	1	0	0	0	0	0	0	0	0	0	0
LaDArT_SNP02395	TGCAGAACGTCAAAAATGATCATCAAAGTCTGAAAAAGAAACTTAGGAACTTTCCCATTTTTTTCACTC	16	T	C	NLL-03	1427602	T	C	0	0	0	0	0	0	0	0	0	0	0	0	0	0	0	0	0	0	0	0	0	1	0	0	0	1	1	0	0	0	1	0	0	0	0	0	0	0	0	0	0
LaDArT_SNP02025	TGCAGAATGGAACACAATATCTGAAACAGAAATGCAAGGCATTCATATTTCCACCTCTACAAAGTGAAA	54	C	T	NLL-03	1496957	C	T	0	0	0	0	0	0	0	0	0	0	0	0	0	0	0	0	0	0	0	0	0	0	0	0	0	0	1	0	0	0	0	0	0	0	0	0	0	0	0	0	0
LaDArT_SNP01514	TGCAGCAGCCATGTCTTTTGGGAGCAGAGTATGGTTTACTGATCTTGGAACATCAATCACTTCCAATAA	9	A	C	NLL-03	1499613	G	T	0	0	0	1	0	0	1	0	0	0	0	0	0	0	2	0	0	0	0	0	0	0	0	1	1	0	0	0	0	1	0	0	0	0	0	0	0	0	0	0	0
LaDArT_SNP17577	TGCAGCTTATGGGAAGATTCCATGAAGGCTTTATTTACATATTCCATGCAAGCTTGATGTTTTGGGATA	64	T	G	NLL-03	1573809	C	A	0	0	0	0	0	0	0	0	0	0	0	0	0	0	0	0	0	0	1	0	0	0	0	0	0	0	0	0	0	0	0	0	0	2	0	0	1	0	0	0	0
LaDArT_SNP07896	TGCAGAGGTATGCACAAGAGTGGAACACAAAACAATCACAAGAGTAACATATTACAGATCGGAAGAGCG	42	A	T	NLL-03	1602271	T	A	0	0	0	0	0	0	0	0	0	0	0	0	0	0	0	0	0	0	0	0	0	NA	0	0	0	0	0	0	0	0	NA	0	0	0	0	0	0	0	0	0	0
LaDArT_SNP03246	TGCAGCTATTCTCCTTATCAGAAGGAGCATATGATTTGAGTACCAATTCAGGCAGAAAGTTACAGATCG	10	C	A	NLL-03	1605148	G	T	0	0	0	0	0	0	0	0	0	0	0	0	0	0	0	0	0	0	0	0	0	0	0	0	0	0	1	0	0	0	0	0	0	0	0	0	0	0	0	0	0
LaDArT_SNP01888	TGCAGTCAATATATCACAAGACTTACTAGAATAGAATTCAAATCGGAATCAGAATATCATATTCAAAGA	32	A	C	NLL-03	1606692	T	G	0	0	0	0	0	0	0	0	0	0	0	0	0	0	0	0	0	0	0	0	0	NA	0	0	0	0	1	0	0	0	NA	0	0	0	0	0	0	0	0	0	0
LaDArT_SNP18828	TGCAGCTGCTGCACTCGGCGCTGGATCACAACCATCACCTCAGATTACAGATCGGAAGAGCGGTTCAGC	9	T	G	NLL-03	1615082	T	G	0	0	0	0	0	0	0	0	0	0	0	0	0	0	0	0	0	0	1	0	0	NA	0	0	0	0	NA	0	0	0	NA	0	0	0	0	0	1	0	0	0	0
LaDArT_SNP16171	TGCAGGAACTGTTGTGCATTCTCAGACTAGCCCTCCATCATGGGCACCAGCCATAGATTCTTGGAATCT	13	G	A	NLL-03	1620801	G	A	0	0	0	1	0	2	1	0	0	0	NA	NA	0	0	0	0	0	0	1	0	0	1	0	1	1	0	1	0	0	1	1	0	0	0	0	0	1	0	0	0	0
LaDArT_SNP17138	TGCAGAAATGAAATCAGATCTTCATGAATATAAACATATCGACAATGTGACATTATTTGGTATTACAGA	12	T	A	NLL-03	1665768	T	A	0	0	0	0	0	0	0	0	0	0	0	0	0	0	0	0	0	0	0	0	0	0	0	0	0	0	0	0	0	0	0	0	0	0	0	0	0	0	0	0	0
LaDArT_SNP10395	TGCAGAATTGGATGACAAACAGTTGAAGGAGACTGTAATATCATTCTTTATGGCTAAATTTTCAAAGTT	55	A	C	NLL-03	1666577	A	C	0	0	0	0	0	0	0	0	0	0	0	0	0	0	0	0	0	0	0	0	0	0	0	0	0	0	0	0	0	0	0	0	0	0	0	0	0	0	0	0	0
LaDArT_SNP12362	TGCAGTCAGAAGAAGGAAAGCAGTAAACTCAGTCATTTAGTTGAGTCGATAAGTTTAGAACCTTACAGA	34	A	C	NLL-03	1673107	A	C	0	0	0	0	0	0	0	0	0	0	0	0	0	0	0	0	0	0	0	0	0	0	0	0	0	0	0	0	0	0	0	0	0	0	0	0	0	0	0	0	0
LaDArT_SNP03378	TGCAGAAAATTCCAATCTCCAGCTCTAAAAACAATGTACCACCTTCCAATTGCAGTCGGAAAAGTTCAA	56	C	T	NLL-03	1843742	C	T	0	0	0	0	0	0	0	0	0	0	0	0	0	0	0	0	0	0	NA	0	0	0	0	0	0	0	0	0	0	0	0	0	0	0	0	0	NA	0	0	0	0
LaDArT_SNP09188	TGCAGGATCATTAGGGTGCAGCTTCAAAAGCATTTGAGCAGATTGTAGAGCAATTTCTTTATTTCCGTG	20	G	A	NLL-03	1853058	G	A	0	0	0	0	0	0	0	0	0	0	0	0	0	0	0	0	0	0	0	0	0	0	0	0	0	0	0	0	0	0	0	0	0	0	0	0	0	0	0	0	0
LaDArT_SNP09189	TGCAGGATCATTAGGGTGCAGCTTCAAAAGCATTTGAGCAGATTGTAGAGCAATTTCTTTATTTCCGTG	31	A	C	NLL-03	1853069	A	C	0	0	0	0	0	0	0	0	0	0	0	0	0	0	0	0	0	0	0	0	0	0	0	0	0	0	0	0	0	0	0	0	0	0	0	0	0	0	0	0	0
LaDArT_SNP12620	TGCAGAGTTTGAAACAAATAGTTGTTCAGTGATGAAACTAGTGTACAACAATACTTTACTAACAAGTTA	22	G	T	NLL-03	1868677	T	G	0	0	0	1	0	0	1	0	0	0	1	1	0	0	1	0	0	0	1	0	0	1	0	0	1	0	1	0	0	1	1	0	0	0	0	0	1	0	0	0	2
LaDArT_SNP14350	TGCAGCCTCAAGCCTGACATTGAAAATGAGGATGATAATGCACGGAACAGAAGAGAACTATCAATAGAG	20	T	C	NLL-03	1968966	T	C	0	0	0	1	0	0	1	0	0	0	1	1	0	0	1	0	0	0	1	0	0	1	0	0	1	0	1	0	0	1	1	0	0	0	0	0	1	0	0	0	2
LaDArT_SNP08287	TGCAGTTTGTATGTTGAAAATTAGTGGATGCATTTTTTTTACAGATCGGAAGAGCGGTTCAGCAGGAAT	8	G	C	NLL-03	2001664	G	C	0	0	0	0	0	0	0	0	0	0	0	0	0	0	0	0	0	0	0	0	0	0	0	0	0	0	0	0	0	0	0	0	0	0	0	0	0	0	0	0	0
LaDArT_SNP14681	TGCAGTACTTTTACTAGCACAGGTTATGGGAAGCAGTGATCAGGAAATTGTATCTTCCGTTGCCAAGGC	42	G	T	NLL-03	2043386	G	T	0	0	0	0	0	0	0	0	0	0	0	0	0	0	0	0	0	0	0	0	0	0	0	0	0	0	0	0	0	0	0	0	0	0	0	0	0	0	0	0	0
LaDArT_SNP10007	TGCAGTAATAATGGCTATATGATAGGCTTTCAAACTCTTTACAGATCGGAAGAGCGGTTCAGCAGGAAT	33	A	C	NLL-03	2057566	T	G	0	0	0	0	0	0	0	0	0	0	0	0	0	0	0	0	0	0	0	0	0	0	0	0	0	0	0	0	0	0	0	0	0	0	0	0	0	0	0	0	0
LaDArT_SNP19459	TGCAGCATGGTGAAGCTGAGACCTCATTTCTCTTACAGATCGGAAGAGCGGTTCAGCAGGAATGCCGAG	27	A	T	NLL-03	2066971	A	T	0	0	0	1	0	0	1	0	0	0	0	0	0	0	1	0	0	0	0	0	0	0	0	0	1	0	0	0	0	1	0	0	0	0	0	0	0	0	0	0	0
LaDArT_SNP19050	TGCAGCTTGCATACGTCGTTCAGCAAAACGTCGTCCAAGGATGAGCCAGGTAAAGTAATGTAGTTGTCT	10	A	T	NLL-03	2093899	T	A	0	0	0	0	0	0	0	0	0	0	0	0	0	0	0	0	0	0	0	0	0	0	0	0	0	0	0	0	0	0	0	0	0	0	0	0	0	0	0	0	0
LaDArT_SNP05039	TGCAGTCACCTTTGACCGCCACCGTGCGTTTACATCAACCAAATCTCAATTTCCTAACGCTAAAAACAA	22	C	A	NLL-03	2181943	C	A	0	0	0	0	0	0	0	0	0	0	0	0	0	0	NA	0	0	0	NA	0	0	0	0	0	0	0	0	0	0	0	0	0	0	0	0	0	0	0	0	0	0
LaDArT_SNP17464	TGCAGCCATGAGTAATCTGAAACCTGTCTCGCTCGAATTAGGAGGCAAGTCACCAGTCTTACAGATCGG	51	A	G	NLL-03	2187088	T	C	1	0	0	0	0	0	0	0	0	0	1	1	0	0	0	0	1	0	0	0	0	0	0	0	0	0	0	0	0	0	0	0	0	0	0	0	0	0	0	0	0
LaDArT_SNP05020	TGCAGTATTGAATTCATTAGTCAAGGTAGATAGAACATATGCAACATTTCAGTTTATAGGAATTTGGAC	5	T	C	NLL-03	2288527	A	G	0	0	0	0	0	0	0	0	0	0	0	0	0	0	0	0	0	0	0	0	0	0	0	0	0	0	0	0	0	0	0	0	0	0	0	0	2	0	0	0	0
LaDArT_SNP01990	TGCAGATAGAAACTCAAGTAGAACCAGGCCCATAAACAACCAGCTAACTACCAGAATTTCATTAGTGAT	29	C	T	NLL-03	2290788	G	A	0	0	0	0	0	0	0	0	0	0	0	0	0	1	0	0	0	0	0	0	0	1	0	0	0	0	1	0	0	0	1	0	0	0	0	0	0	0	0	0	2
LaDArT_SNP00136	TGCAGGTCAGTGAAGACAATTACGTACGAGTCCTTGAACAATATTGTGAGGTTAATTACAGATCGGAAG	20	T	C	NLL-03	2298095	A	G	0	0	0	0	0	0	0	0	0	0	0	0	0	1	0	0	0	0	0	0	0	1	0	0	0	0	NA	0	0	0	1	0	0	0	0	0	0	0	0	0	2
LaDArT_SNP10160	TGCAGCAAAAACCGAATGCAAAGACTCATCCTCTGTCATATAGGAAACTCATGAAGACATTGAAATAGG	25	T	C	NLL-03	2298137	T	C	0	0	0	0	0	0	0	0	0	0	0	0	0	0	0	0	0	0	0	0	0	0	0	0	0	0	0	0	0	0	0	0	0	0	0	0	0	0	0	0	0
LaDArT_SNP17338	TGCAGATGTTGTTATACTTACTATAAACGAGAAGAAGCTATTACAATAGTATTGACGAGACGGTGAAGG	60	C	G	NLL-03	2344859	G	C	0	0	0	0	0	0	0	0	0	0	0	0	0	0	0	0	0	0	0	0	0	0	0	0	0	0	0	0	0	0	0	0	0	0	0	0	0	0	0	0	0
LaDArT_SNP08025	TGCAGCCTTTTGGAATTTTCTGATGGCCTTTTCAAATGGAAAGTGATTTACTTACAGATCGGAAGAGCG	8	G	T	NLL-03	2425065	A	C	NA	0	0	1	0	0	1	0	0	0	NA	0	0	0	1	0	0	0	0	0	0	0	0	0	1	0	1	0	0	1	0	0	0	0	0	0	0	0	0	0	0
LaDArT_SNP01291	TGCAGAGTCTATCCTTGATAAATTCTTGAGGCATTCCTCATCTTCCTTCAAGTTATCTCCATGAGTGCT	47	C	T	NLL-03	2480977	T	C	0	0	0	1	0	0	1	0	0	0	0	0	0	1	1	0	0	0	1	0	0	1	0	0	1	0	1	0	0	1	1	0	0	0	0	0	1	0	0	0	1
LaDArT_SNP07622	TGCAGTTGATAGCTTTGTGAACCTTGATGGTCTTAGTCCTAGTGCTTCAAGCAATAACTTGGAGCCTAA	32	C	T	NLL-03	2489880	A	G	0	0	0	1	0	0	1	0	0	0	0	0	0	1	1	0	0	0	1	0	0	1	0	0	1	0	1	0	0	1	1	0	0	0	0	0	1	0	0	0	1
LaDArT_SNP02753	TGCAGTGGATCTGGAAGAAAGGAATGTACTATGCTTTATTCGTGATAAGCCAAAATCACATACCTATTC	5	C	T	NLL-03	2618594	T	C	0	0	0	1	0	0	1	0	0	0	0	0	0	0	1	0	0	0	0	0	0	0	0	0	1	0	0	0	0	1	0	0	0	0	0	0	0	0	0	0	0
LaDArT_SNP09660	TGCAGCAGTTACATTTATGGCTTTCAAGAGGCTAAGACAGAAAATTACAGATCGGAAGAGCGGTTCAGC	33	A	C	NLL-03	2766300	A	C	0	0	0	0	0	0	0	0	0	0	0	0	0	0	0	0	0	0	0	0	0	0	0	0	0	0	0	0	0	0	0	0	0	0	0	0	0	0	0	0	0
LaDArT_SNP10207	TGCAGCTCCAGCATACTTCACTGAAAATTTTTCTGTATAGCTGAAATTTCCTACAATATCAGTAAAATG	26	A	T	NLL-03	2797812	A	T	0	0	0	0	0	0	0	0	0	0	0	0	0	0	0	0	0	0	0	0	0	0	0	0	0	0	0	0	0	0	0	0	0	0	0	0	0	0	0	0	0
LaDArT_SNP18042	TGCAGCATAATGCCACTATTCAAGAAGAATTGGAAATAGGATTATTACAGATCGGAAGAGCGGTTCAGC	23	A	G	NLL-03	2853124	G	A	0	1	1	1	0	0	1	0	0	0	2	0	0	1	0	0	0	0	1	0	0	1	0	0	1	0	0	0	0	0	1	0	0	0	0	0	1	0	0	0	1
LaDArT_SNP07768	TGCAGGGATTACTTGAAAATATGGCATTCGGAATATGCTTTTGGAGCTCCTCAGTTACAGATCGGAAGA	22	G	C	NLL-03	2893153	G	C	0	0	0	0	0	0	0	0	0	0	0	0	0	0	0	0	0	0	0	0	0	0	0	0	0	0	0	0	0	0	0	0	0	0	0	0	0	0	0	0	0
LaDArT_SNP14200	TGCAGATTTTCTTGCTGGTGGACCAAATTCTACCACCCCTGCTTGAATTATTGGAAAGTTTTTTCATGA	23	C	A	NLL-03	2974514	G	T	1	0	0	0	0	0	0	0	0	0	1	0	0	0	0	0	0	0	0	0	0	0	0	0	0	0	0	0	0	0	0	0	0	0	0	0	0	0	0	0	0
LaDArT_SNP04421	TGCAGCTGCATCATCTGTATTATTATTTTTGGTGTCTGCATGTTTCTGTAGTCAGATGAGTGCATAAGT	33	G	A	NLL-03	2974567	G	A	1	0	0	1	0	0	1	0	0	0	1	0	0	0	0	0	0	0	0	0	0	0	0	0	1	0	0	0	0	0	0	0	0	0	0	0	0	0	0	0	0
LaDArT_SNP17417	TGCAGCAGGACGTTGTTGAGACTCGGAGCTTTCACCCCCAGAAGGTGCTTCAGTTCTCCTCTTCCTCAC	25	G	T	NLL-03	3017753	C	A	0	0	0	0	0	0	0	0	0	0	0	0	0	0	0	0	0	0	0	0	0	0	0	0	0	0	0	0	0	0	0	0	0	0	0	0	0	0	0	0	0
LaDArT_SNP08591	TGCAGAACAAAAAACAATTATGGTCTAATTTTTGGGTGGGTGAAGGACCTTTGCAAGATTCTTTTTACA	33	G	T	NLL-03	3211243	G	T	0	0	0	0	0	0	0	0	0	0	0	0	0	0	0	0	0	0	0	0	0	0	0	0	0	0	0	0	0	0	0	0	0	0	0	0	0	0	0	0	0
LaDArT_SNP00049	TGCAGCTCTAAGCCATTGTGCTCTATTGGCATAGTCAAAAACCTTGACCTCTTGTTCATGTTCAGTCTT	46	A	G	NLL-03	3488619	T	C	0	0	0	0	0	0	0	0	0	0	NA	NA	NA	0	0	0	NA	0	0	0	NA	NA	NA	0	0	NA	0	NA	NA	0	NA	NA	0	0	0	0	0	0	0	0	0
LaDArT_SNP00048	TGCAGCTCTAAGCCATTGTGCTCTATTGGCATAGTCAAAAACCTTGACCTCTTGTTCATGTTCAGTCTT	17	G	A	NLL-03	3488648	C	T	0	0	0	0	0	0	0	0	0	0	NA	NA	NA	0	0	0	NA	0	0	0	NA	NA	NA	0	0	NA	0	NA	NA	0	NA	NA	0	0	0	0	0	0	0	0	0
LaDArT_SNP01798	TGCAGCTCTAAGCCACTGTGCCCTGGTGGCATAGTCAAAAACCTTGGGCTCTTGCTTCTCTCCACTCTT	25	T	G	NLL-03	3527481	G	T	1	0	0	0	1	NA	1	2	1	1	NA	NA	NA	1	0	1	NA	1	1	1	NA	NA	NA	0	0	NA	1	NA	NA	1	NA	NA	1	1	0	1	1	0	1	1	1
LaDArT_SNP09995	TGCAGGTTGCATTTTCTGTTTATCACCTCATTGAATTGTTTTTTTACAGATCGGAAGAGCGGTTCAGCA	26	C	G	NLL-03	3551571	G	C	0	1	1	0	0	0	0	0	0	0	0	0	0	NA	0	0	0	0	0	0	0	NA	0	0	0	0	0	0	0	0	0	0	0	0	0	0	0	0	0	0	NA
LaDArT_SNP05019	TGCAGTATGTTCAGAATAGGTTACTTTGGGGAATACTTAGTATTTTCTCAAAAGATATCTCAATAAATG	35	C	A	NLL-03	3551984	C	A	0	0	0	0	0	0	0	0	0	0	0	0	0	1	0	0	0	0	0	0	0	1	0	0	0	0	0	0	0	0	0	0	0	0	0	0	0	0	0	0	1
LaDArT_SNP04745	TGCAGGGGTTGAAAAATAATGTAACAATTGTGTTATATGTTAGTACTGGATGGTTATAGTTATGGGAAT	24	C	T	NLL-03	3554565	G	A	0	1	1	0	0	0	0	0	0	0	0	0	0	1	0	0	0	0	0	0	0	1	0	0	0	0	0	0	0	0	0	0	0	0	0	0	0	0	0	0	1
LaDArT_SNP06029	TGCAGAAACATCAATTTGAACTTGTTCCAAATTCACTGCAAAAAAATACATGTTTACAAAAGAACTGGA	48	C	T	NLL-03	3554634	C	T	NA	NA	NA	0	0	0	0	0	0	0	0	0	0	1	0	0	0	0	0	0	0	1	0	0	0	0	0	0	0	0	0	0	0	0	0	0	0	0	0	0	1
LaDArT_SNP16959	TGCAGGGTTTGAATTTTATGTTTTTACCAATATTTATGGTTATTCTTACAGATCGGAAGAGCGGTTCAG	35	G	A	NLL-03	3555023	T	C	0	0	0	0	0	0	0	0	0	0	0	0	0	0	0	0	0	0	0	0	0	0	0	0	0	0	0	0	0	0	0	0	0	0	0	0	0	0	0	0	0
LaDArT_SNP11803	TGCAGTTCTCTAGAGGTGGAAAGAGTGTGATGTGCGAGGATTATTTTGATAACATGGTTGGCTTTTTGT	16	T	C	NLL-03	3575826	T	C	NA	0	0	0	0	0	0	0	0	0	0	0	0	1	0	0	0	0	0	0	0	1	0	0	0	0	0	0	0	0	0	0	0	0	0	0	0	0	0	0	1
LaDArT_SNP10987	TGCAGAAGAAGATAAGATCCCCAGGGAAAATAAAGAGTGTGCTTCTGTGTTACAGATCGGAAGAGCGGT	23	G	C	NLL-03	3577650	G	C	0	0	0	0	0	0	0	0	0	0	0	0	0	0	0	0	0	0	0	0	0	0	0	0	0	0	0	0	0	0	0	0	0	0	0	0	0	0	0	0	0
LaDArT_SNP17334	TGCAGATGGAAATTCTTTCTCTGTTTGAACAAGCTCATCATCTAAATGATTAGAAGACACCGAATGTTG	36	G	A	NLL-03	3583811	A	G	0	0	0	0	0	0	0	0	0	0	0	0	0	1	0	0	0	0	0	0	0	1	0	0	0	0	0	0	0	0	0	0	0	0	0	0	0	0	0	0	1
LaDArT_SNP17335	TGCAGATGGAAATTCTTTCTCTGTTTGAACAAGCTCATCATCTAAATGATTAGAAGACACCGAATGTTG	65	G	T	NLL-03	3583840	G	T	0	0	0	0	0	0	0	0	0	0	0	0	0	NA	0	0	0	0	0	0	0	NA	0	0	0	0	0	0	0	0	0	0	0	0	0	0	0	0	0	0	0
LaDArT_SNP11631	TGCAGCAGTAATGACGTGGATAAGGAGGTTGGACTGATGTCGTATACAACTGAACCAGAATCTTCATCT	17	G	A	NLL-03	3585062	C	T	NA	0	0	0	0	0	0	0	0	0	0	0	0	0	0	0	0	0	0	0	0	0	0	0	0	0	0	0	0	0	0	0	0	0	0	0	0	0	0	0	0
LaDArT_SNP11632	TGCAGCAGTAATGACGTGGATAAGGAGGTTGGACTGATGTCGTATACAACTGAACCAGAATCTTCATCT	8	T	C	NLL-03	3585071	A	G	1	0	0	0	0	0	0	0	0	0	0	0	0	0	0	0	0	0	0	0	0	0	0	0	0	0	0	0	0	0	0	0	0	0	0	0	0	0	0	0	0
LaDArT_SNP03641	TGCAGACAAAGTGCATAGGTATTCTAAGGTTGTTTTCATGGAGGTATATGATCCTTGGTCTAAAAGTTG	26	A	C	NLL-03	3625591	A	C	0	NA	NA	0	0	0	0	0	0	0	0	0	0	NA	0	0	0	0	0	0	0	NA	0	0	0	0	0	0	0	0	0	0	0	0	0	0	0	0	0	0	NA
LaDArT_SNP03642	TGCAGACAAAGTGCATAGGTATTCTAAGGTTGTTTTCATGGAGGTATATGATCCTTGGTCTAAAAGTTG	48	T	C	NLL-03	3625613	T	C	0	1	1	0	0	0	0	0	0	0	0	0	0	1	0	0	0	0	0	0	0	1	0	0	0	0	0	0	0	0	0	0	0	0	0	0	0	0	0	0	1
LaDArT_SNP07762	TGCAGCTGTTCCATCAACAACATCAATGGATATGAGATATTACAGATCGGAAGAGCGGTTCAGCAGGAA	28	G	A	NLL-03	3641566	G	A	0	0	0	0	0	0	0	0	0	0	0	0	2	0	0	0	0	0	0	0	0	0	0	0	0	0	0	0	0	0	0	0	0	0	0	0	0	0	0	0	0
LaDArT_SNP12102	TGCAGCTAAGTGTTACTTGTTTAGAGAAATATATTGCAGAATGGTGAGGCTGTTGAGAAAGGGTGAGAC	30	A	T	NLL-03	3659638	A	T	0	0	0	0	0	0	0	0	0	0	0	0	0	1	0	0	0	0	0	0	0	1	0	0	0	0	0	0	0	0	0	0	0	0	0	0	0	0	0	0	1
LaDArT_SNP15546	TGCAGAATCATGGTTGAAACAGCTCAATGTCTACCATCATGACATCAACTTCTTCACATTCCATCCCTC	29	T	C	NLL-03	3668505	A	G	0	0	0	0	0	0	0	0	0	0	0	0	0	1	0	0	0	0	0	0	0	1	0	0	0	0	0	0	0	0	0	0	0	0	0	0	0	0	0	0	1
LaDArT_SNP14994	TGCAGACACGTATCCAACTATTCAGAAGATTAGTCTTACAGATCGGAAGAGCGGTTCAGCAGGAATGCC	8	C	A	NLL-03	3723408	G	T	0	0	0	0	0	0	0	0	0	0	0	0	0	0	0	0	0	0	0	0	0	0	0	0	0	0	0	0	0	0	0	0	0	0	0	0	0	0	0	0	0
LaDArT_SNP18984	TGCAGCAACGACGTACAGAATTTTTTTACTGCACCTAATTCTATCAGGATATAATGGAACTATGGAAGA	12	A	G	NLL-03	3723425	G	A	NA	0	0	1	0	0	1	0	0	0	0	0	0	0	0	0	0	0	0	0	0	0	0	0	1	0	0	0	0	0	1	0	0	0	0	0	0	0	0	0	0
LaDArT_SNP02571	TGCAGGTCACAGGTAATTTGACTGCTGTAACCTGTACGCTGATTATGCCGTTGCCTTATAAGAAATGTT	36	T	C	NLL-03	3800829	C	T	0	0	0	0	0	0	0	0	0	0	0	0	0	1	0	0	0	0	0	0	0	1	0	0	0	0	0	0	0	0	0	0	0	0	0	0	0	0	0	0	1
LaDArT_SNP13142	TGCAGCTTATAACAAAGCCCTTGAGGATGCTATTGCCGTTCTTGACAAAATTGCAATGGCCATTGATCC	55	A	G	NLL-03	3813406	A	G	0	0	0	0	0	0	0	0	0	0	0	0	0	0	0	0	0	0	0	0	0	0	0	0	0	0	0	0	0	0	0	0	0	0	0	0	0	0	0	0	0
LaDArT_SNP02459	TGCAGTTGGTGAACGTCTGAGAAAGATTGTGATAACAGAGTCAATTTTCTATTACAGATCGGAAGAGCG	16	C	A	NLL-03	3824765	G	T	1	0	0	NA	0	0	0	0	0	0	0	0	0	1	0	0	0	0	0	0	0	1	0	0	NA	0	1	0	0	0	NA	0	0	0	0	0	0	0	0	0	1
LaDArT_SNP01857	TGCAGTTGCAGCAGTGACACAGCTGCATTACCAATGATTGCAGCGCATACAGTGACGCAGCTGCTTCAG	45	T	C	NLL-03	3899145	G	A	0	0	0	1	0	0	1	0	0	0	0	0	0	0	0	0	0	0	0	0	0	0	0	0	0	0	0	0	0	0	1	0	0	0	0	0	1	1	0	0	2
LaDArT_SNP01857	TGCAGTTGCAGCAGTGACACAGCTGCATTACCAATGATTGCAGCGCATACAGTGACGCAGCTGCTTCAG	45	T	C	NLL-03	3907021	G	A	0	0	0	1	0	0	1	0	0	0	0	0	0	0	0	0	0	0	0	0	0	0	0	0	0	0	0	0	0	0	1	0	0	0	0	0	1	1	0	0	2
LaDArT_SNP12831	TGCAGTTCACATGCACTTCCTGAGCCATATAGGAAACTTATGACAGATCCAACCTCACCAATTATTGAT	49	C	G	NLL-03	3979479	G	C	0	0	0	0	0	0	0	0	0	0	0	0	0	0	0	0	0	0	0	0	0	0	0	0	0	0	0	0	0	0	0	0	0	0	0	0	0	0	0	0	0
LaDArT_SNP03000	TGCAGAGAAGTCAATATTTCCAAGTTACATAAGCCTGAGCTAGTAAGTATAAGGATAGAAAAAGGTTAG	32	G	C	NLL-03	3979557	G	C	0	0	0	0	0	0	0	0	0	0	1	0	0	1	0	0	0	0	0	0	NA	1	0	0	0	0	0	0	0	0	0	0	0	0	0	0	0	0	0	0	1
LaDArT_SNP11064	TGCAGAAACATGAATTATATGTCAACTTTTCCTGCTTGTTACGGATTCTAAACATATTACAGATCGGAA	39	T	A	NLL-03	4072762	A	T	0	0	0	0	0	0	0	0	0	0	0	0	0	0	0	0	0	0	0	0	0	0	0	0	0	0	0	0	0	0	0	0	0	0	0	0	0	0	0	0	0
LaDArT_SNP02774	TGCAGAAAGCTGCTGTGATCAAAATCAATGTGGCTCAACGATGTACCACCAGAGTTACAGATCGGAAGA	38	C	T	NLL-03	4074349	G	A	0	0	0	1	0	0	1	0	0	0	1	0	0	1	0	0	0	0	0	0	0	1	0	0	1	0	0	0	0	0	1	0	0	0	0	0	0	0	0	0	1
LaDArT_SNP00601	TGCAGCAGTAGTTATGAGCAATTTAGCTTGTGACTATCAGAAGCACTAAATAAACAGATTTATGAAATT	30	T	G	NLL-03	4103121	A	C	0	0	0	0	0	0	0	0	0	0	1	0	0	1	0	0	0	0	0	0	0	1	0	0	0	0	0	0	0	0	0	0	0	0	0	0	0	0	0	0	1
LaDArT_SNP00953	TGCAGTATCATACAGTAGTTATGACTAATGACTAATGACTTCTAAGCCTCTACCGGATGAAAATTATTT	24	G	C	NLL-03	4103172	C	G	0	0	0	0	0	0	0	0	0	0	1	0	0	1	0	0	0	0	0	0	0	1	0	0	0	0	0	0	0	0	0	0	0	0	0	0	0	0	0	0	1
LaDArT_SNP18462	TGCAGCCGATTCTTATTTTTCTAATCCAAGCATAAGTTTGAAGGATGAGGAGGATTCAAATGGATGTTC	31	C	A	NLL-03	4104479	A	C	0	0	0	0	0	0	0	0	0	0	NA	0	0	NA	0	0	0	0	0	0	0	NA	0	0	0	0	0	0	0	0	0	0	0	0	0	0	0	0	0	0	NA
LaDArT_SNP02441	TGCAGCAGAAACAAGAGAACTAGAATCACAATAGGGACATCAACCTTACAGATCGGAAGAGCGGTTCAG	41	A	G	NLL-03	4106499	T	C	0	0	0	0	0	0	0	0	0	0	1	0	0	1	0	0	0	0	0	0	0	1	0	0	0	0	0	0	0	0	0	0	0	0	0	0	0	0	0	0	1
LaDArT_SNP01815	TGCAGTAAATTCAAAACTATCATTTTACTTATCATTGCTTCATCACTCACGGTATGCTTCTCATGTAAA	49	C	T	NLL-03	4119939	G	A	0	0	0	0	0	0	0	0	0	0	1	0	0	1	0	0	0	0	0	0	0	1	0	0	0	0	0	0	0	0	0	0	0	0	0	0	0	0	0	0	1
LaDArT_SNP15707	TGCAGATACAGCTCAGAGCAGAACAAGAGGGTCTAATCATGTAAGGCTTTCTGTTGGAGTTACAGATCG	32	G	C	NLL-03	4231706	C	G	0	0	0	0	0	0	0	0	0	0	1	0	0	1	0	0	0	0	0	0	0	1	0	0	0	0	0	0	0	0	0	0	0	0	0	0	0	0	0	0	1
LaDArT_SNP09428	TGCAGTCTCCGTAGACGCCTGCTATACAGGAAGTGCCTTTGTCATCATATTTGCATTTGAAAGCATTAG	38	T	C	NLL-03	4240332	A	G	0	0	0	0	0	0	0	0	0	0	1	0	0	1	0	0	0	0	0	0	0	1	0	0	0	0	0	0	0	0	0	0	0	0	0	0	0	0	0	0	1
LaDArT_SNP16350	TGCAGGTTAGACTTGTCCGAGTTTCTACAAGAGTTCACGAAGCGTATTTTGCACAATTGTATCTTACCA	43	G	C	NLL-03	4306030	G	C	0	0	0	0	0	0	0	0	0	0	2	NA	0	1	0	0	0	0	0	0	0	1	0	0	0	NA	0	0	0	0	0	0	0	0	0	0	0	0	0	0	1
LaDArT_SNP03109	TGCAGAGCAGATGGTGCATTTCCAATTTACATTTTGTATTTATTTATTTTCTTACAGATCGGAAGAGCG	14	C	T	NLL-03	4319986	A	G	0	0	0	1	0	1	1	0	0	0	0	0	0	0	0	0	0	0	0	0	0	1	0	0	0	0	1	0	0	0	1	0	0	0	0	0	0	0	0	0	2
LaDArT_SNP15257	TGCAGGTTATATTTTTGCTATTTTGTTTTTACAGATCGGAAGAGCGGTTCAGCAGGAATGCCGAGACCG	25	C	T	NLL-03	4383699	A	G	0	0	0	0	NA	0	NA	0	0	0	1	0	0	1	0	0	0	0	0	0	0	1	0	0	0	0	0	0	0	0	0	0	0	0	0	0	0	0	0	0	1
LaDArT_SNP04129	TGCAGCAGTTAGCTGAAGTTTGTGAAGATAAATTTCACATTCTCAAACGTTTCTTGTACCTCATCAACG	7	G	A	NLL-03	4452512	G	A	0	0	0	0	0	0	0	0	0	0	NA	0	0	NA	0	0	0	0	0	0	0	NA	0	0	0	0	0	0	0	0	0	0	0	0	0	0	0	0	0	0	NA
LaDArT_SNP03933	TGCAGATTCCTGAACTTCTTCAGCAGCGATAAAAAAAGGATCTTTTTCCCATCGATCAAAACTAGACGC	29	T	C	NLL-03	4462946	A	G	0	0	0	0	0	0	0	0	0	0	1	0	0	1	0	0	0	0	0	0	0	1	0	0	0	0	0	0	0	0	0	0	0	0	0	0	0	0	0	0	1
LaDArT_SNP19492	TGCAGCAGGAGCATCGACTACCATTGCTTCGAGCAGTACTGGTCGATCGGCTTCGTTCAAATCAAGATT	15	T	G	NLL-03	4581340	C	A	1	0	0	NA	0	0	NA	0	1	1	0	1	0	0	1	0	0	0	0	0	0	0	0	0	NA	0	0	0	1	0	0	0	0	0	0	0	0	0	1	0	0
LaDArT_SNP06827	TGCAGCTATTGCTGAGAATGCCCAACAGCTCCCTACATAGAAAAGAACAATAGTTCTTACACTGTTTAT	30	C	A	NLL-03	4599445	C	A	0	0	0	0	0	0	0	0	0	0	0	0	0	0	0	0	0	0	0	0	0	0	0	0	0	0	0	0	0	0	0	0	0	0	0	0	0	0	0	0	0
LaDArT_SNP07787	TGCAGAAAAAAATTCTTGTTTTTTGTTGTTGCTATGAATATTACAGATCGGAAGAGCGGTTCAGCAGGA	17	G	A	NLL-03	4600711	C	T	1	0	0	0	0	0	0	0	0	0	1	1	0	1	0	0	0	0	0	0	0	1	0	0	0	0	0	0	0	0	0	0	0	0	0	0	0	0	1	0	1
LaDArT_SNP13987	TGCAGAATTATCAAACATAACAGGCTTCACAATTGCAAGTAACCCAGAATCACCAATTGTTTATTTGAG	46	C	G	NLL-03	4657934	G	C	0	0	0	0	0	0	0	0	0	0	0	0	0	0	0	0	0	0	0	0	0	0	0	0	0	0	0	0	0	0	0	0	0	0	0	0	0	0	0	0	0
LaDArT_SNP03384	TGCAGAAACAAACAATCTGATTCCGAAAGGTAAGCGGCATTTGTCCAATGTTGATCTTTTGGAAGGCAC	18	G	A	NLL-03	4658171	C	T	0	0	0	0	0	0	0	0	0	0	1	0	0	1	0	0	0	0	0	0	0	1	0	0	0	0	0	0	0	0	0	0	0	0	0	0	0	0	0	0	1
LaDArT_SNP07331	TGCAGTATTCACTATATCAATAAAACCAAGATGAAGAAAGTCTATAGCTGTTATAAATTGGGGAAGTAG	6	A	C	NLL-03	4669902	T	G	NA	0	0	0	0	0	0	0	0	0	1	NA	0	1	0	0	0	0	0	0	0	1	0	0	0	0	0	0	0	0	0	0	0	0	0	0	0	0	NA	0	1
LaDArT_SNP11916	TGCAGAAAATCGCATACCTGAATATTTACTTTCCCCCGCTCCCAGTGAGATTACAGATCGGAAGAGCGG	39	T	C	NLL-03	4722698	T	C	1	0	0	0	0	0	0	0	0	0	1	1	0	1	0	0	0	0	0	2	0	1	0	0	0	0	0	0	0	0	0	0	0	0	0	0	0	0	1	0	1
LaDArT_SNP07000	TGCAGGAGATACATTGGTGTCCGCATCTTTGAAATCATCAAACTTCTCATCTGTAAGTTAGAACCATCA	40	A	C	NLL-03	4741237	A	C	0	0	0	0	0	0	0	0	0	0	0	0	0	0	0	0	0	0	0	0	0	0	0	0	0	0	0	0	0	0	0	0	0	0	0	0	0	0	0	0	0
LaDArT_SNP05990	TGCAGAAAAACATTCATATCATGCTTCACTGTTATTTGGTCAGTCAACTCACCAATTGCTAGTTCTTTC	6	A	T	NLL-03	4751909	A	T	0	0	0	0	0	0	0	0	0	0	1	0	0	1	0	0	0	0	0	0	0	1	0	0	0	0	0	0	0	0	0	0	0	0	0	0	0	0	0	0	1
LaDArT_SNP05989	TGCAGAAAAACATTCATATCATGCTTCACTGTTATTTGGTCAGTCAACTCACCAATTGCTAGTTCTTTC	28	C	T	NLL-03	4751931	C	T	0	0	0	0	0	0	0	0	0	0	NA	0	0	NA	0	0	0	0	0	0	0	NA	0	0	0	0	0	0	0	0	0	0	0	0	0	0	0	0	0	0	NA
LaDArT_SNP04067	TGCAGCACCTGATTTTTCTACTTTTTGTCTCGTTCTTATGTTTTAGCGTTAGAATTGTAAACTGGAATT	44	A	G	NLL-03	4944915	T	C	0	0	0	0	0	0	0	0	0	0	0	0	0	0	0	0	0	0	0	0	0	0	0	0	0	0	0	0	0	0	0	0	0	0	0	0	0	0	0	0	0
LaDArT_SNP04066	TGCAGCACCTGATTTTTCTACTTTTTGTCTCGTTCTTATGTTTTAGCGTTAGAATTGTAAACTGGAATT	17	C	G	NLL-03	4944942	G	C	0	0	0	0	0	0	0	0	0	0	0	0	0	0	0	0	0	0	0	0	0	0	0	0	0	0	0	0	0	0	0	0	0	0	0	0	0	0	0	0	0
LaDArT_SNP16728	TGCAGACATGGCAGTGCTGTCTACGGCCAAGGCTACCCAAACCCTTACAGATCGGAAGAGCGGTTCAGC	9	C	G	NLL-03	4944965	G	C	0	0	0	0	0	0	0	0	0	0	0	0	0	0	0	0	0	0	0	0	0	0	0	0	0	0	0	0	0	0	0	0	0	0	0	0	0	0	0	0	0
LaDArT_SNP17934	TGCAGAAACTAACAAATTCAGCTCAGTCCTAATAAAATATACAATAGTTGATAGTTACAGATCGGAAGA	32	C	T	NLL-03	5005427	A	G	0	0	0	0	0	0	0	0	0	0	0	0	0	0	0	0	0	0	0	0	0	0	0	0	0	0	0	0	0	0	0	0	0	0	0	0	0	0	0	0	0
LaDArT_SNP14039	TGCAGAGAAAGCCTAAATTCCAGAAGAATTTCAGAGGAACACAAGCTTCAGAGGAACCAGGTCATCCAT	40	T	A	NLL-03	5005496	A	T	0	0	0	0	0	0	0	0	0	0	1	0	0	1	0	0	0	0	0	0	0	1	0	0	0	0	0	1	0	0	0	0	0	0	0	0	0	0	0	0	1
LaDArT_SNP11463	TGCAGTGAATTATCATGTGGCACTAGTTGATGGCAATGTTGTTGCAGAAACACCAGAAGGAGGAGTTCA	15	T	G	NLL-03	5023709	A	C	0	0	0	0	0	0	0	0	0	0	1	0	0	1	0	0	0	0	0	0	0	1	0	0	0	0	0	1	0	0	0	0	0	0	0	0	0	0	0	0	1
LaDArT_SNP06373	TGCAGAGTGCAGACAAACTCCAAAGGTAAAACTTGCCTTGAGCAAATCATTGCGGAGTTTACAGATCGG	53	G	A	NLL-03	5181013	C	T	0	0	0	0	0	0	0	0	0	0	1	0	0	1	0	0	0	0	0	0	0	1	0	0	0	0	0	1	0	0	0	0	0	0	0	0	0	0	0	0	1
LaDArT_SNP00693	TGCAGACTTAGCCATTATGTTCATGATAAAGTATTACAGATCGGAAGAGCGGTTCAGCAGGAATGCCGA	6	C	T	NLL-03	5181069	C	T	0	0	0	1	0	0	1	0	1	1	0	0	0	0	1	0	0	0	0	0	0	0	0	0	1	0	0	0	1	1	0	0	0	0	0	0	0	0	0	0	0
LaDArT_SNP06550	TGCAGCAACAGGTTGAGGTATGGAAGCAATGCCATATTTATGTATTGAAACTGAAATTCTCAAAGAAAA	46	G	C	NLL-03	5435803	C	G	0	0	0	0	0	0	0	0	0	0	1	0	0	1	0	0	0	0	0	0	0	1	0	0	0	0	0	1	0	0	0	0	0	0	0	0	0	0	0	0	1
LaDArT_SNP08346	TGCAGATCCGCAAGCGTGATGTTATCCTGAAATTCCCTGGGCTGGACTCTAGCAGCTACCCCAAAACCT	50	A	G	NLL-03	5589729	T	C	0	0	0	0	0	0	0	0	0	0	0	0	0	0	0	0	0	0	0	0	0	0	0	0	0	0	0	0	0	0	0	0	0	0	0	0	0	0	0	0	0
LaDArT_SNP00849	TGCAGGCCTTGCTTCTTATGCACCTTCTATCATTTTTTTAGTATAATAAATGATATTTATTCACATTTT	9	T	C	NLL-03	5775890	T	C	NA	0	0	NA	0	0	NA	0	0	0	1	NA	0	1	NA	0	0	0	0	0	0	1	0	0	NA	0	0	1	0	0	0	0	0	0	0	0	0	0	0	0	1
LaDArT_SNP18586	TGCAGGGTGTAACATGGTTATAAATACCGAACCGGCCAATTCATCCAGTAAACCGGTTCTTATACCAGA	58	G	C	NLL-03	5784613	G	C	0	0	0	0	0	0	0	0	0	0	0	0	0	0	0	0	0	0	0	0	0	0	0	0	0	0	0	0	0	0	0	0	0	0	0	0	0	0	0	0	0
LaDArT_SNP14146	TGCAGATCTATGAAAGACACCCCTCTAAAAAGGTCATGAGCAAATCACCACAAAGAAGCTAGAGAAACT	40	C	A	NLL-03	5803111	G	T	0	0	0	0	0	0	0	0	0	0	0	0	0	0	0	0	0	0	0	0	0	0	0	0	0	0	0	0	0	0	0	0	0	0	0	0	0	0	0	0	0
LaDArT_SNP05656	TGCAGCCATGATTGCGCACCAATATTTGTCTGCGATCTCTATCTTACAGATCGGAAGAGCGGTTCAGCA	26	T	G	NLL-03	5886743	T	G	0	0	0	0	0	0	0	0	0	0	1	0	0	1	0	0	0	0	0	0	0	1	0	0	0	0	0	1	0	0	0	0	0	0	0	0	0	0	0	0	1
LaDArT_SNP12163	TGCAGTACCCATATTTTTGGAGAATAAGTTTAGAACTGCCCTGCAAAGAAGCCATCCCATATATTATAA	6	A	G	NLL-03	5978541	A	G	0	0	0	0	0	0	0	0	0	0	0	0	0	0	0	0	0	0	0	0	0	0	0	0	0	0	0	0	0	0	0	0	0	0	0	0	0	0	0	0	0
LaDArT_SNP10118	TGCAGAACAAATTTTGGAAAAGAGGAAAATGAACCAAACAATGCTAGCCAACCATAGCACTTTGCTTGA	46	G	T	NLL-03	5980120	C	A	0	0	0	0	0	0	0	0	0	0	0	0	0	0	0	0	0	0	0	0	0	0	0	0	0	0	0	0	0	0	0	0	0	0	0	0	0	0	0	0	0
LaDArT_SNP08678	TGCAGACCCATGGTCCACGTAATGAGCATGTTCTGAATCATTATCCACTGTTGAAAAATCAGAAAACAA	34	G	A	NLL-03	6183091	C	T	0	0	0	0	0	0	0	0	0	0	0	0	0	0	0	0	0	0	0	0	0	0	0	0	0	0	0	0	0	0	0	0	0	0	0	0	0	0	0	0	0
LaDArT_SNP10543	TGCAGCACCAGCTCAACGCAGAAGGCTGGAGTCACCCCATTGCAACTAGATAACTAATAATCCCCATAT	16	C	T	NLL-03	6186185	G	A	0	0	0	0	0	0	0	0	0	0	0	0	0	0	0	0	0	0	0	0	0	0	0	0	0	0	0	0	0	0	0	0	0	0	0	0	0	0	0	0	0
LaDArT_SNP07215	TGCAGGTTGTGCTTATATTCACATGCAAATACTGTTTAGTTATTTACTTATACAATAAAATGATTTACC	28	A	G	NLL-03	6216321	T	C	0	0	0	0	0	0	0	0	0	0	1	0	0	1	0	0	0	0	0	0	0	1	0	0	0	0	0	1	0	0	0	0	0	0	0	0	0	0	0	0	1
LaDArT_SNP09438	TGCAGTGAACAAAACATTATGTCACATAATCATGTTGTAATAAAATGCATAATAAAAGAATGAAAGTAG	20	G	C	NLL-03	6802384	G	C	1	0	0	0	0	0	0	0	0	0	1	1	0	1	0	0	0	0	0	0	0	1	0	0	0	0	0	1	0	0	0	0	0	0	0	0	0	0	0	0	1
LaDArT_SNP14247	TGCAGCACTATCCAGATTTGCCGAGTCTGATGCCTTTGGATTTCCATATGGACGAATCTCATTTTCACG	51	A	T	NLL-03	6813944	A	T	1	0	0	0	0	0	2	0	0	0	0	1	0	0	0	0	0	0	0	0	0	0	0	0	0	0	0	0	0	0	0	0	0	0	0	0	0	0	0	0	0
LaDArT_SNP08047	TGCAGCTCAGGCTCTCAGTATGTCTTCCGTTTCCTATTAGTGGTGTTTACGATGTTACAGATCGGAAGA	50	G	C	NLL-03	7081393	C	G	0	0	0	0	0	0	0	0	0	0	0	0	0	0	0	0	0	0	0	0	0	0	0	0	0	0	0	0	0	0	0	0	0	0	0	0	0	0	0	0	0
LaDArT_SNP12678	TGCAGTGAGGACATGGTACAAGTCTAAAAGGGTTATCATTTTATGGTTGAAGAGATAAACACAAACACT	20	A	G	NLL-03	7220900	A	G	0	0	0	0	0	0	0	0	0	0	0	0	0	0	0	0	0	0	0	0	0	0	0	0	0	0	0	0	0	0	0	0	0	0	0	0	0	0	0	0	0
LaDArT_SNP05518	TGCAGAAAATTATTGTTGGGAACTAAATAACCCAATTTCCTTACAGATCGGAAGAGCGGTTCAGCAGGA	13	T	G	NLL-03	7336278	A	C	0	0	0	0	0	0	0	0	0	0	1	0	0	1	0	0	0	0	0	0	0	1	0	0	0	0	0	1	0	0	0	0	0	0	0	0	0	0	0	0	1
LaDArT_SNP11762	TGCAGTCCACGTATGTATTTGTTACCTTCGCTACTAATTTTTACCTTTTTCAGTATTGTATTACAGATC	58	T	C	NLL-03	7336346	T	C	1	0	0	0	0	0	0	0	0	0	1	1	0	1	0	0	0	0	0	0	0	1	0	0	0	0	0	1	0	0	0	0	0	0	0	0	0	0	0	0	1
LaDArT_SNP16912	TGCAGGACCATTCTATCTCCACCGGTAAAAGTACTCCCTTATATTTACAGATCGGAAGAGCGGTTCAGC	22	C	T	NLL-03	7389095	G	A	0	0	0	0	0	0	0	0	0	0	0	0	0	0	0	0	0	0	0	0	0	0	0	0	0	0	0	0	0	0	0	0	0	0	0	0	0	0	0	0	0
LaDArT_SNP16057	TGCAGCTAAGGATCACCCTTACCAAAATGACTACAATTAGGACCCCTTCAAACAAGAAGAAAGAAGTGC	12	T	C	NLL-03	7429343	A	G	0	0	0	0	0	0	0	0	0	0	0	0	0	0	0	0	0	0	0	0	0	0	0	0	0	0	0	0	0	0	0	0	0	0	0	0	0	0	0	0	0
LaDArT_SNP12566	TGCAGCTGTTGCAGATCAGATGCTTGGTCCCAAGGAGGATAGACATTTGGCGATTATCCTAGTATTATT	12	A	C	NLL-03	7963024	T	G	0	0	0	0	0	0	0	0	0	0	0	0	0	0	0	0	0	0	0	0	0	0	0	0	0	0	0	0	0	0	0	0	0	0	0	0	0	0	0	0	0
LaDArT_SNP03991	TGCAGCAAACAATGATGTTTTGATAGTTAGAACTATTTGCTGCACCTTTCTCAATTTATAAGAGTTTCA	37	T	C	NLL-03	8110596	A	G	0	0	0	0	0	0	0	0	0	0	0	0	0	0	0	0	0	0	0	0	0	0	0	0	0	0	0	0	0	0	0	0	0	0	0	0	0	0	0	0	0
LaDArT_SNP04786	TGCAGGTCACAAAAAACAAAAGAATTAGGCATGCCGCAATATGTCGACCATGAACTCACGATATCATTC	24	T	A	NLL-03	9109678	A	T	0	NA	NA	0	0	0	0	0	NA	0	0	0	0	0	0	0	0	0	0	0	0	0	0	0	0	0	0	0	NA	0	0	0	0	0	0	0	0	0	0	0	0
LaDArT_SNP05461	TGCAGTTTTCAAAATAAATATATGATCAATTCAAATATTCTAGGACACAAAATATACAAATTTCAATAA	56	C	A	NLL-03	9966662	G	T	0	0	0	0	0	0	0	0	0	0	0	0	0	0	0	0	0	0	0	0	0	0	0	0	0	0	0	0	0	0	0	0	0	0	0	0	0	0	0	0	0
LaDArT_SNP12551	TGCAGCAGCTGCAACTGGTAAAAAGAGTTCCCTTTCTGGTGCTATCGCTTCATCTTTTCTTACAGATCG	37	G	T	NLL-03	10213532	G	T	0	0	0	0	0	0	0	0	0	0	0	0	0	0	0	0	0	0	0	0	0	0	0	0	0	0	0	0	0	0	0	0	0	0	0	0	0	0	0	0	0
LaDArT_SNP02694	TGCAGACACCCAAACTAGCATGTCCAGTGGGAAACACACGGCAAAGAAGAACAGCTGAATTTCTCTGCA	26	A	G	NLL-03	10391380	G	A	1	0	0	1	0	0	1	0	0	0	2	1	0	1	0	0	0	0	0	0	0	1	0	0	1	0	0	1	0	0	0	0	0	0	0	0	0	0	0	0	1
LaDArT_SNP04071	TGCAGCACTAGGGAAATTGGAAATGGGGATGGAACTTCATGGTTTGGCTTTGAAACTTGGCCTTTGCGA	57	T	C	NLL-03	10441701	A	G	NA	0	0	0	0	0	0	0	0	0	1	NA	0	1	0	0	0	0	0	0	0	1	0	0	0	0	0	1	0	0	0	0	0	0	0	0	0	0	0	0	1
LaDArT_SNP04611	TGCAGGAGTTATTTTGTTACCGGATATAGGAAGAATAGAAAGCTACAAGTGAGACACCAAATCTTACAG	41	G	A	NLL-03	10926823	G	A	0	0	0	0	0	0	0	0	0	0	1	0	0	1	0	0	0	0	0	0	0	1	0	0	0	0	0	1	0	0	0	0	0	0	0	0	0	0	0	0	1
LaDArT_SNP05463	TGCAGTTTTCATTTTCTGTATTACCACGGTCAGGACTTGTGGCAGGACACGGCCGTTTTCTGCATTTCA	32	G	A	NLL-03	10938733	C	T	0	0	0	0	0	0	0	0	0	0	0	0	0	0	0	0	0	0	0	0	0	0	0	0	0	0	0	0	0	0	0	0	0	0	0	0	0	0	0	0	0
LaDArT_SNP09580	TGCAGTTGGGCTCGAATGCAATACGAGTTGCTCGACTCCTGTTATTGAACAGTGACTCATGATTTCACT	12	C	T	NLL-03	11024183	G	A	0	0	0	0	0	0	0	0	0	0	1	0	0	1	0	0	0	0	0	0	0	1	0	0	0	0	0	1	0	0	0	0	0	0	0	0	0	0	0	0	1
LaDArT_SNP06101	TGCAGAACTGGAGAATGATCATGTAAGATAAGAATTCTAATAAATGCTTCTGTCTAAGTTTAGTTATTT	41	A	G	NLL-03	11116099	T	C	0	0	0	1	0	0	1	0	0	0	1	0	0	1	0	0	0	0	0	0	0	1	0	0	1	0	0	1	0	0	0	0	0	0	0	0	0	0	0	0	1
LaDArT_SNP17874	TGCAGTTGCATTCCATGTTTTAGAAACCGCAACACAAAATGTAGAATGTGTTGATAGAAGTATGCGACT	42	G	A	NLL-03	11223959	T	C	1	0	0	0	0	0	0	0	0	0	0	0	0	0	0	0	0	0	0	0	0	0	0	0	0	0	0	0	0	0	0	0	0	0	0	0	0	0	0	0	0
LaDArT_SNP03512	TGCAGAAGAGATCACCATCACTGGAAGTTGGCCAAGATGCAATAACATTAGAGGACCATGCTTTTGTGA	17	T	A	NLL-03	11268691	T	A	0	0	0	0	0	0	0	0	0	0	1	0	0	1	0	0	0	0	0	0	0	1	0	0	0	0	0	1	0	0	0	0	0	0	0	0	0	0	0	0	1
LaDArT_SNP14770	TGCAGTGGAAGATGCGACCATGGAGAAAAGCATTATTGATTTTAGTACAATTGCGTGAGCACTCCAAAA	54	A	G	NLL-03	11358682	C	T	1	0	0	0	0	0	0	0	0	0	0	0	0	0	0	0	0	0	0	0	NA	0	0	0	0	0	0	0	0	0	0	0	0	0	0	0	0	0	0	0	0
LaDArT_SNP01948	TGCAGATACAATATGTTCCAATTGGAGAGAGGAAGAAAGGATACAGATATTTTTTTACTAAACTGACCT	31	G	A	NLL-03	11358764	G	A	0	0	0	NA	0	0	NA	0	0	0	1	0	0	1	0	0	0	0	0	0	0	1	0	0	NA	0	0	1	0	0	0	0	0	0	0	0	0	0	0	0	1
LaDArT_SNP01949	TGCAGATACAATATGTTCCAATTGGAGAGAGGAAGAAAGGATACAGATATTTTTTTACTAAACTGACCT	63	A	T	NLL-03	11358796	T	A	0	0	0	1	0	0	1	0	0	0	NA	0	0	NA	0	0	0	0	0	0	0	NA	0	0	1	0	0	NA	0	0	0	0	0	0	0	0	0	0	0	0	NA
LaDArT_SNP14765	TGCAGTGCTAAATCTTCCAATATTTCCCCACTTTCCAGAGTTTCTCACTGTATCTAGAGAAAAAAGTCA	60	A	T	NLL-03	11417184	T	A	0	0	0	0	0	0	0	0	0	0	1	0	0	1	0	0	0	0	0	0	0	1	0	0	0	0	0	1	0	0	0	0	0	0	0	0	0	0	0	0	1
LaDArT_SNP13834	TGCAGAAATAAAGAGAGCCTTGTTCTTGCAGCCATGGCCTTGTTCTTGCTTCTGCTCATTTGGCCAAGC	31	T	C	NLL-03	11650434	G	A	0	0	0	0	0	0	0	0	0	0	1	0	0	1	0	0	0	0	0	2	0	1	0	0	0	0	0	1	0	0	0	0	0	0	0	0	0	0	0	0	1
LaDArT_SNP13733	TGCAGTAGACTACATTTCTCTTTGATCTCTGTATTACAGATCGGAAGAGCGGTTCAGCAGGAATGCCGA	28	C	T	NLL-03	11685737	G	A	0	0	0	1	0	0	1	0	0	0	1	0	0	1	0	0	0	2	0	0	0	1	0	0	1	0	0	1	0	0	0	0	0	0	0	0	0	0	0	0	1
LaDArT_SNP12760	TGCAGTTCAATTTGCTGTTGGGTCTGTTCTTGTGGCATTTATGTGGGGTTTTACAGATCGGAAGAGCGG	33	G	A	NLL-03	11771248	C	T	0	0	0	0	0	0	0	0	0	0	0	0	0	0	0	0	0	0	0	0	0	0	0	0	0	0	0	0	0	0	0	0	0	0	0	0	0	0	0	0	0
LaDArT_SNP07480	TGCAGTGCACGGCAAGACTGCAACGATCCAGTTTCTCTCATTTTCCCATTTCAGGTGTGTATCTGTCCG	17	C	T	NLL-03	11802913	G	A	0	0	0	0	0	0	0	0	0	0	0	0	0	0	0	0	0	0	0	0	0	0	0	0	0	0	0	0	0	0	0	0	0	0	0	0	0	0	0	0	0
LaDArT_SNP04260	TGCAGCCTAACATACAAACCGATTTTTAGTTCAATCTTCAATGTCTTGTATAACCAGGGAAAGTTCTCA	16	A	C	NLL-03	11928148	A	C	0	0	0	0	0	0	0	0	0	0	0	0	0	0	0	0	0	0	0	0	0	0	0	0	0	0	0	0	0	0	0	0	0	0	0	0	0	0	0	0	0
LaDArT_SNP15184	TGCAGCTTCAAGTAGTTTCTTGCAGAGTAGCACAGGCTCATGTGAATCCGGTGCATTTACAGATCGGAA	35	G	A	NLL-03	12034161	C	T	0	0	0	0	0	0	0	0	0	0	1	0	0	1	0	0	0	0	0	0	0	1	0	0	0	0	0	1	0	0	0	0	0	0	0	0	0	0	0	0	1
LaDArT_SNP03285	TGCAGCGCCACCGTTGCAATTCGGTGGCTTCAGAATTTGCAGTGGTTGCATTGCTTACTATTAGTTTTT	16	G	C	NLL-03	12117235	G	C	0	0	0	1	0	0	1	0	0	0	0	0	0	0	0	0	0	0	0	0	0	0	0	0	1	0	0	0	0	0	0	0	0	0	0	0	0	0	0	0	0
LaDArT_SNP01272	TGCAGTCCGGTTGTGTCTCCAATGCCATAAATTACAACAAAATGTGGTGGATGTGATGCAAATTGTGGT	18	G	C	NLL-03	12235646	G	C	0	0	0	1	0	0	1	0	0	0	0	0	0	0	0	0	0	0	0	0	0	0	0	0	1	0	0	0	0	0	0	0	0	0	0	0	0	0	0	0	0
LaDArT_SNP01273	TGCAGTCCGGTTGTGTCTCCAATGCCATAAATTACAACAAAATGTGGTGGATGTGATGCAAATTGTGGT	8	A	G	NLL-03	12235656	C	T	0	0	0	NA	0	0	NA	0	0	0	0	0	0	0	0	0	0	0	0	0	0	0	0	0	NA	0	0	0	0	0	0	0	0	0	0	0	0	0	0	0	0
LaDArT_SNP01432	TGCAGTTTACTAATATGGAATTTGGAATAGTTTTGTTGGGACAGCCCATGTCATAGGTGCAAAAGAGGT	20	T	G	NLL-03	12235681	T	G	0	0	0	1	0	0	1	0	0	0	0	0	0	0	0	0	0	0	0	0	0	0	0	0	1	0	0	0	0	0	0	0	0	0	0	0	0	0	0	0	0
LaDArT_SNP07002	TGCAGGAGCATGTTCTAGAATGTTCCGACCTAACTAATAAAAACATAAAAGTCTTATAAGTTCAAGAAG	26	G	C	NLL-03	12400192	C	G	0	0	0	0	0	0	0	0	0	0	0	0	0	0	0	0	0	0	0	0	0	0	0	0	0	0	0	0	0	0	0	0	0	0	0	0	0	0	0	0	0
LaDArT_SNP04136	TGCAGCATAAAGCACAAAGTGCTCCCCATTCAGGCATTGGAGTTCAATCTCTACAGTTTTGGAGATGAC	41	G	A	NLL-03	12421501	G	A	0	0	0	0	0	0	0	0	0	0	0	0	0	0	0	0	0	0	0	0	0	0	0	0	0	0	0	0	0	0	0	0	0	0	0	0	0	0	0	0	0
LaDArT_SNP02854	TGCAGATTCTTAGTATTTTTTCATAAAAATCAGGTGGAAGTTATTTGAATATATTGGGTCTTCTCATTG	29	T	A	NLL-03	12533527	A	T	0	0	0	1	0	0	2	0	0	0	0	0	0	0	0	0	0	0	0	0	0	0	0	0	1	0	0	0	0	0	0	0	0	0	0	0	0	0	0	0	0
LaDArT_SNP01912	TGCAGCATAACATAGAAACTGTAAAACCCATTGCATCGACAGGTAAAGCGTTCAACATTTCACTTACAG	39	T	C	NLL-03	12720188	C	T	0	0	0	1	0	0	1	0	0	0	1	0	0	1	0	0	0	0	0	0	0	1	0	0	1	0	0	1	0	0	0	0	0	0	0	0	0	0	0	0	1
LaDArT_SNP07272	TGCAGTACAAGAGAGTCCTGAAATATAAGGTTGTGGTAATTTTGGACATTATTTTATTGAAAACTAACA	10	G	A	NLL-03	12783325	G	A	0	0	0	0	0	0	0	0	0	0	0	0	0	0	0	0	0	0	0	0	0	0	0	0	0	0	0	0	0	0	0	0	0	0	0	0	0	0	0	0	0
LaDArT_SNP01983	TGCAGTCTTAGGTAGCACCTTCAAAATTTCTAAATTTGGTTGAGACTTCATTCTTGCATAAATGTGTTT	61	A	G	NLL-03	12869923	A	G	0	0	0	0	0	1	0	0	0	0	1	0	0	1	0	0	0	0	0	0	0	1	0	0	0	0	1	1	0	0	0	0	0	0	0	0	0	0	0	0	1
LaDArT_SNP09890	TGCAGCCACACCATCGATTATATTTCGAATAAAAATCAGCTTACAGATCGGAAGAGCGGTTCAGCAGGA	21	A	T	NLL-03	12872758	T	A	0	0	0	1	0	1	1	0	0	0	1	0	0	1	0	0	0	0	0	0	0	1	0	0	1	0	1	1	0	0	0	0	0	0	0	0	0	0	0	0	1
LaDArT_SNP07522	TGCAGTGTCCGAGCTAGAGATGCTTTTTGGGAGGTTGTGGACACAGTGTCAGGAGTGTCAAGGTTCTCT	6	G	T	NLL-03	12872782	G	T	0	0	0	0	0	0	0	0	0	0	0	0	0	0	0	0	0	0	0	0	0	0	0	0	0	0	0	0	0	0	0	0	0	0	0	0	0	0	0	0	0
LaDArT_SNP14238	TGCAGCAATTCCCCATCCAAAGTAGAGCCCGCAAAATGAGTCAGCTTAGAAAGGTTTATAGTGTTCAAT	31	T	C	NLL-03	12933618	G	A	0	0	0	0	0	0	0	0	0	0	0	0	0	0	0	0	0	0	0	0	0	0	0	0	0	0	0	0	0	0	0	0	0	0	0	0	0	0	0	0	0
LaDArT_SNP09941	TGCAGCTTGATGACCGCGCTGTTGACGCAGTTATGAATAGTCTCTTTACAGATCGGAAGAGCGGTTCAG	43	C	T	NLL-03	13128508	C	T	0	0	0	0	0	0	0	0	0	0	0	0	0	0	0	0	0	0	0	0	0	0	0	0	0	0	0	0	0	0	0	0	0	0	0	0	0	0	0	0	0
LaDArT_SNP02728	TGCAGCACACTGGATTTCTGGGGAGGATTTGTGAGGTTATTCTTGCCTTCCGTTTCTTTATCTATCAGT	19	G	T	NLL-03	13143643	G	T	0	0	0	0	0	2	0	0	0	0	1	0	0	1	0	0	0	0	0	0	0	1	0	0	0	0	1	1	0	0	0	0	0	0	0	0	0	0	0	0	1
LaDArT_SNP03418	TGCAGAAAGGTACTCTGGGAAATCAAAAAATATCTTACCCCTTTGCCTCCAGGATATGTTACTATGTTA	5	A	G	NLL-03	13272400	T	C	0	0	0	0	0	0	0	0	0	0	0	0	0	0	0	0	0	0	0	0	0	0	0	0	0	0	0	0	0	0	0	0	0	0	0	0	0	0	0	0	0
LaDArT_SNP16926	TGCAGGATCAGATAGAGACTAATCTTCCAGGATAGGAAAGGCGCTTACAGATCGGAAGAGCGGTTCAGC	9	G	A	NLL-03	13272411	A	G	0	0	0	1	0	1	1	0	0	0	1	0	0	1	0	0	0	0	0	0	0	1	0	0	1	0	1	1	0	0	0	0	0	0	0	0	0	0	0	0	1
LaDArT_SNP04945	TGCAGTACTATTTCATCATGTTGTGCACAGCCGTGGGTGTTATTTTTTTTGCTTCAGGGGACATTCGAG	47	T	G	NLL-03	13449433	A	C	0	0	0	0	0	0	0	0	0	0	0	NA	0	0	0	0	0	0	0	0	0	0	0	0	0	0	0	0	0	0	0	0	0	0	0	0	0	0	0	0	0
LaDArT_SNP04944	TGCAGTACTATTTCATCATGTTGTGCACAGCCGTGGGTGTTATTTTTTTTGCTTCAGGGGACATTCGAG	30	C	A	NLL-03	13449450	G	T	0	0	0	0	0	0	0	0	0	0	0	NA	0	0	0	0	0	0	0	0	0	0	0	0	0	0	0	0	0	0	0	0	0	0	0	0	0	0	0	0	0
LaDArT_SNP18807	TGCAGCCTGCCCTTTTTATTGCTCATACTCTGGTTTTACAGATCGGAAGAGCGGTTCAGCAGGAATGCC	28	A	T	NLL-03	13514024	A	T	0	0	0	0	0	0	0	0	0	0	0	0	0	0	0	0	0	0	0	0	0	0	0	0	0	0	0	0	0	0	0	0	0	0	0	0	0	0	0	0	0
LaDArT_SNP00080	TGCAGCACAAGAATCTCAGGTTTGTTTTTATCCAACTAAGAGCATGTTTGATGCACATAAACAGCTTTT	52	A	G	NLL-03	13856605	G	A	0	0	0	1	0	0	1	0	0	0	NA	0	0	NA	0	0	0	0	0	0	0	NA	0	0	1	0	NA	NA	0	0	0	0	0	0	0	0	0	0	0	0	NA
LaDArT_SNP01947	TGCAGCTTCACATACAGCTTAGGAAGTGCGTATTCTACAAATAATAAAGAACCAAATCAAGTAAGTAAC	29	A	G	NLL-03	13865480	C	T	0	0	0	0	0	1	0	0	0	0	1	0	0	1	0	0	0	0	0	0	0	1	0	0	0	0	1	1	0	0	0	0	0	0	0	0	0	0	0	0	1
LaDArT_SNP03070	TGCAGCTTTACCCACTTAGCTGACTCTTCGGGACATCTTCGATTACAGATCGGAAGAGCGGTTCAGCAG	39	T	C	NLL-03	13885992	G	A	0	0	0	0	0	2	0	0	0	0	1	0	0	1	0	0	0	0	0	0	0	1	0	0	0	0	1	1	0	0	0	0	0	0	0	0	0	0	0	0	1
LaDArT_SNP11833	TGCAGCAGAAAAAGGTCACTAACTTTGGGTTATCATACTTTTACACCTTAGTGTAATATTTATTTACTT	59	C	T	NLL-03	13939608	T	C	0	0	0	1	0	1	1	0	0	0	1	0	0	1	0	0	0	0	0	0	0	1	0	0	1	0	1	1	0	0	0	0	0	0	0	0	0	0	0	0	1
LaDArT_SNP18766	TGCAGAAGGTTTGAGGACCTTCTTAGTATGCACTTCCTGTCAAATGGTTGCTTTACAGATCGGAAGAGC	37	C	T	NLL-03	13989939	T	C	0	0	0	1	0	1	1	0	0	0	1	0	0	1	0	0	0	0	0	0	0	1	0	0	1	0	1	1	0	0	0	0	0	0	0	0	0	0	0	0	1
LaDArT_SNP02059	TGCAGTGAGTCCGTCTCTGAATGACGATGTTTTGGGTTTACAGATCGGAAGAGCGGTTCAGCAGGAATG	9	C	T	NLL-03	14128726	A	G	0	0	0	0	0	2	0	0	0	0	2	0	0	2	0	0	0	0	0	0	0	2	0	0	0	0	1	1	0	0	0	0	0	0	0	0	0	0	0	0	1
LaDArT_SNP02686	TGCAGTGCTGGTCCATGAATGAGATGTTCTTACAATACATAAATATAAATTCTATTATGTACTCTATCC	65	A	G	NLL-03	14130354	A	G	0	0	0	1	0	0	1	0	0	0	0	0	0	0	0	0	0	0	0	0	0	0	0	0	1	0	0	0	0	0	0	0	0	0	0	0	0	0	0	0	0
LaDArT_SNP15480	TGCAGAACGAAAAATAAGGGTTTACTCTGTATCTGATTGAAATTTTAGCAAGAAAGGAAGAAGTGCTAG	19	G	A	NLL-03	14178818	C	T	0	0	0	0	0	0	0	0	0	0	0	0	0	0	0	0	0	0	0	0	0	0	0	0	0	0	0	0	0	0	0	0	0	0	0	0	0	0	0	0	0
LaDArT_SNP02756	TGCAGCATGTGAAGACCCCAAATCACAGTAAGAACCACATTTCAAGCAGTATCCAGGTTGGATAGGAAT	15	C	A	NLL-03	14318300	C	A	0	0	0	NA	0	0	NA	0	0	0	0	0	0	0	0	0	0	0	0	0	0	0	0	0	NA	0	0	0	0	0	0	0	0	0	0	0	0	0	0	0	0
LaDArT_SNP02757	TGCAGCATGTGAAGACCCCAAATCACAGTAAGAACCACATTTCAAGCAGTATCCAGGTTGGATAGGAAT	16	C	T	NLL-03	14318301	C	T	0	0	0	1	0	0	1	0	0	0	0	0	0	0	0	0	0	0	0	0	0	0	0	2	1	0	0	0	0	0	0	0	0	0	0	0	0	0	0	0	0
LaDArT_SNP00294	TGCAGAAGATGAACATAAGGCTCTTGCATTTATAGCCTTTTACAACGTGCAGTAGCAAAAACGCACATT	65	C	A	NLL-03	14370739	C	A	0	0	0	NA	0	0	NA	0	0	0	0	0	0	0	0	0	0	2	0	0	0	0	0	0	NA	0	0	0	0	0	0	0	0	0	0	0	0	0	0	0	0
LaDArT_SNP09012	TGCAGCCTTGTACTTTTCATTGCCTCTGTTCTCTTCCTCATAACCCTTATGCTGTACTTCCGAACATTT	50	G	A	NLL-03	14432577	G	A	0	0	0	0	0	0	0	0	0	0	0	0	0	0	0	0	0	0	0	0	0	0	NA	0	0	0	0	0	0	0	0	0	NA	0	0	0	0	0	0	0	0
LaDArT_SNP01661	TGCAGGAACATCATAGCCAAGACCTCGAGCCTGCAAAGAATAACTAGAATAAGAGCCATTTTCTCTTGA	34	T	A	NLL-03	14454434	T	A	0	0	0	0	0	1	0	0	0	0	1	0	0	0	0	0	0	0	0	0	0	0	NA	0	0	0	1	1	0	0	0	0	NA	0	0	0	0	0	0	0	1
LaDArT_SNP01006	TGCAGATGTGGTGTGTGCCAATGAACAAGGTATATTGTTTATCTCAAATCATGCCTCGCATCAACAGAA	56	T	C	NLL-03	14463703	G	A	0	0	0	NA	0	1	NA	0	0	0	1	0	0	0	0	0	0	0	0	0	0	0	NA	NA	NA	0	1	1	0	0	0	0	NA	0	0	0	0	0	0	0	1
LaDArT_SNP01703	TGCAGCAACACTAGACAGAACAGAAGAGAACTAGAAACCTCGAAAAATGCTTACAGATCGGAAGAGCGG	41	A	G	NLL-03	14761118	G	A	0	0	0	NA	0	1	NA	0	0	0	0	0	0	0	NA	0	0	0	0	0	0	2	0	NA	1	0	1	0	0	0	0	0	0	0	0	0	0	0	0	0	0
LaDArT_SNP14731	TGCAGTCGCCATTTCTCACTCCTATCATCCTACAAGCAGCAGTAAGAGTAATTTATAATAGAGGAGGAA	62	G	A	NLL-03	14763700	C	T	0	0	0	1	0	1	1	0	0	0	0	0	0	0	1	0	NA	0	0	0	0	0	0	1	1	0	1	1	0	0	0	0	0	0	0	0	0	0	0	0	1
LaDArT_SNP17652	TGCAGGCTATGTCAATCTATGAAATAGAACTTATGGTTGTGGATTCAAAAGTGGGGAACTTATTTGGCC	6	C	A	NLL-03	15191933	C	A	0	0	0	0	0	0	0	0	0	0	0	0	0	0	0	0	0	0	0	0	0	0	0	0	0	0	0	0	0	0	0	0	0	0	0	0	0	0	0	0	0
LaDArT_SNP09986	TGCAGGTGATCTTTCTGTAATCAAAGCATGAAGTTATAAGTAACCCTATTTACAGATCGGAAGAGCGGT	15	T	C	NLL-03	15278510	T	C	0	0	0	0	0	0	0	0	0	0	0	0	0	0	0	0	0	0	0	0	0	0	0	0	0	0	0	0	0	0	0	0	0	0	0	0	0	0	0	0	0
LaDArT_SNP16909	TGCAGGAATATATTTTTTTGAAAAGTATTAGAACATTCCATATCTAGTTACCGGTTACAGATCGGAAGA	52	G	A	NLL-03	15292089	C	T	0	0	0	0	0	0	0	0	0	0	0	0	0	0	0	0	0	0	0	0	2	0	0	0	0	0	0	0	0	0	0	0	0	0	0	0	0	0	0	0	0
LaDArT_SNP00145	TGCAGAACAATAAGACATTGCACCCATGCAAACTGAGTTTGTTGTTACAGATCGGAAGAGCGGTTCAGC	27	T	G	NLL-03	15563637	C	A	0	0	0	NA	0	1	NA	0	0	0	1	0	1	1	NA	0	1	0	0	0	1	0	0	NA	NA	1	1	0	0	0	1	1	0	0	0	0	0	0	0	0	0
LaDArT_SNP19014	TGCAGCATCTGAGAAGTCAAATATATTGTATTAGTCGCATGTAACCATATATCAACAACAACCTTACAG	50	G	A	NLL-03	15570747	T	C	0	0	0	0	0	0	0	0	0	0	0	0	0	0	0	0	0	0	0	0	0	0	0	0	0	0	0	0	0	0	0	0	0	0	0	0	0	0	0	0	0
LaDArT_SNP06947	TGCAGGAAATTCATGAATTAGGAAAGAAGGATTTGATTATACAAATGATAGACCAACTATTGTTTCTTC	65	C	A	NLL-03	15575491	C	A	0	0	0	0	0	0	0	0	0	0	0	0	0	0	0	0	0	0	0	0	0	0	0	0	0	0	0	0	0	0	0	0	0	0	0	0	0	0	0	0	0
LaDArT_SNP00053	TGCAGATTCTGTGTGAGATATTCAAAAGTATTTATGAGAAAAGCAGAATGACTCATGGTCTTCTCTTTC	54	G	A	NLL-03	15704551	A	G	0	0	0	NA	0	1	NA	0	0	0	1	0	1	1	NA	0	1	0	0	0	1	1	0	NA	NA	1	1	0	0	0	1	1	0	0	0	0	0	0	0	0	1
LaDArT_SNP00054	TGCAGATTCTGTGTGAGATATTCAAAAGTATTTATGAGAAAAGCAGAATGACTCATGGTCTTCTCTTTC	60	T	C	NLL-03	15704557	T	C	0	2	0	1	0	NA	1	0	0	0	NA	0	NA	NA	1	0	NA	0	0	0	NA	NA	0	1	1	NA	NA	0	0	0	NA	NA	0	0	0	0	0	0	2	0	NA
LaDArT_SNP02300	TGCAGTGATGGACGAATTATATGAGGAAGAAAAGAGAGGTGAGATTCTTGATGTGGCCCTATATCAACA	61	T	C	NLL-03	15711200	A	G	0	0	0	1	0	0	1	0	0	0	0	0	0	0	1	0	0	0	0	0	0	0	0	1	1	0	0	0	0	0	0	0	0	0	0	0	0	0	0	0	0
LaDArT_SNP00797	TGCAGGTTATTCAGGCCAAAAAGGCTTATGAATTTATGGAAGAAACAAGTGATACAACAAATGATATCT	34	T	C	NLL-03	15806340	T	C	0	0	0	NA	0	0	NA	0	0	0	1	0	1	1	NA	0	1	0	0	0	1	0	0	NA	NA	1	0	0	0	0	1	1	0	0	0	0	0	0	0	0	0
LaDArT_SNP03017	TGCAGTTTCATTGCTGGGGAGAAGTGCAGCTCTTGGATTTTTGGTTGGAATGATTGTCTATGTGCTTCT	61	T	G	NLL-03	15824396	G	T	0	0	0	1	0	0	2	0	0	0	0	0	0	0	1	0	0	0	0	0	0	0	0	1	1	0	0	0	0	0	0	0	0	0	0	0	0	0	0	0	0
LaDArT_SNP01415	TGCAGAAAATGTTGAAACTGTGGCTGCTGTTTTAGATTGCTCGCAACAATTTTCCGATGCAAACCCCTC	16	A	C	NLL-03	16010685	A	C	0	0	0	1	0	0	1	0	0	0	0	0	0	0	1	0	0	0	0	0	0	0	0	1	1	0	0	0	0	0	0	0	0	0	0	0	0	0	0	0	0
LaDArT_SNP01416	TGCAGAAAATGTTGAAACTGTGGCTGCTGTTTTAGATTGCTCGCAACAATTTTCCGATGCAAACCCCTC	54	C	G	NLL-03	16010723	C	G	0	0	0	NA	0	0	NA	0	0	0	0	0	0	0	NA	0	0	0	0	0	0	0	0	NA	NA	0	0	0	0	0	0	0	0	0	0	0	0	0	0	0	0
LaDArT_SNP04645	TGCAGGATTCTCTCCCAGAACATTGACTGAGCTTTCTTTAGTGTATTGAATGTTGAATTATTAGCTTCT	41	T	G	NLL-03	16451689	T	G	0	0	0	0	1	0	0	0	0	1	1	0	1	1	0	1	0	0	0	0	0	0	0	0	0	0	0	1	0	0	0	0	0	0	0	0	0	0	0	0	0
LaDArT_SNP04645	TGCAGGATTCTCTCCCAGAACATTGACTGAGCTTTCTTTAGTGTATTGAATGTTGAATTATTAGCTTCT	41	T	G	NLL-03	16455981	T	G	0	0	0	0	1	0	0	0	0	1	1	0	1	1	0	1	0	0	0	0	0	0	0	0	0	0	0	1	0	0	0	0	0	0	0	0	0	0	0	0	0
LaDArT_SNP14776	TGCAGTGGCACATTTTTTTATAGACAACTCCATTTTTCATCCAACAATAGCCTGGCTGGCCCCTTTCAT	16	G	T	NLL-03	16470265	A	C	0	0	0	0	0	0	0	0	0	0	0	0	0	0	0	0	0	NA	0	0	0	0	0	0	0	0	0	0	0	0	0	0	0	0	0	0	0	0	0	0	0
LaDArT_SNP02903	TGCAGAGGTCAGAACTCTTGTTTTCTTTCTTCTTCTTTGGGTGTGTGGAATGCAATAACTATGGTTTTT	55	C	T	NLL-03	16641411	A	G	0	0	0	1	0	0	1	0	0	0	0	0	0	0	1	0	0	0	0	0	0	0	0	1	1	0	0	0	0	0	1	0	0	0	0	0	0	0	0	0	0
LaDArT_SNP01434	TGCAGAAAGGATCATTGGAACACATGGCCTGTAGGTAGTGCACTGAATGTCTACCTTCTATATACCGAT	34	G	T	NLL-03	16642071	C	A	0	0	0	0	0	1	0	0	0	0	0	0	0	0	0	0	0	0	0	0	0	0	0	0	0	1	1	0	0	0	0	0	0	0	0	0	0	0	0	0	0
LaDArT_SNP09527	TGCAGTTCAAGCACATTGAAATTGAAATCCTATTTCAGGTGTAAGACAGTTTTGTTTGGTGTGGCAATT	9	G	A	NLL-03	16674151	T	C	0	0	0	1	0	1	1	0	0	0	2	0	0	0	1	0	0	0	0	0	0	0	0	1	1	1	1	0	0	0	1	0	0	0	0	0	0	0	0	0	0
LaDArT_SNP14772	TGCAGTGGAGAATGATTATTATCCTTTAGTTGATAACAATGTGTCTCAAAATACAAGTGTGGACCATGT	54	A	C	NLL-03	17079503	T	G	0	0	0	0	0	0	0	0	0	0	0	0	0	0	0	0	0	0	0	0	0	0	0	0	0	0	0	0	0	0	0	0	0	0	0	0	0	0	0	0	0
LaDArT_SNP12259	TGCAGCATATACTGTAAAGGGGGAAACATCCATTGTGTACCACACAATAATTTTATCTTTCATGTGTTA	34	G	C	NLL-03	17231105	C	G	0	0	0	0	0	0	0	0	0	0	0	0	0	0	0	0	0	0	0	0	0	0	0	0	0	0	0	0	0	0	0	0	0	0	0	0	0	0	0	0	0
LaDArT_SNP12258	TGCAGCATATACTGTAAAGGGGGAAACATCCATTGTGTACCACACAATAATTTTATCTTTCATGTGTTA	15	A	G	NLL-03	17231124	T	C	0	0	0	0	0	0	0	0	0	0	0	0	0	0	0	0	0	0	0	0	0	0	0	0	0	0	0	0	0	0	0	0	0	0	0	0	0	0	0	0	0
LaDArT_SNP01646	TGCAGACATAGCACAACACAGAGGGCGGCCCATTGTACAAGGCTCCAGCCTAGTGAGGTCTGGGTAGGA	61	A	G	NLL-03	17233224	C	T	0	0	0	1	0	0	1	0	0	0	0	0	0	0	1	0	0	0	0	0	0	0	0	1	1	0	0	0	0	0	1	0	0	0	0	0	0	0	0	0	0
LaDArT_SNP03272	TGCAGAGTATAAAAAGTAGTGTTATACTCAAAGAACTTTTGGATATTGTAAGTTTGTAACTACAATAGT	26	T	C	NLL-03	17237576	C	T	0	0	0	NA	0	1	NA	0	0	0	0	0	0	0	NA	0	0	0	0	0	0	0	0	NA	NA	1	1	0	0	0	NA	0	0	0	0	0	0	0	0	0	0
LaDArT_SNP08531	TGCAGTCTTTTGTATATAAATAAATCTAAACAAGTGGAAATTTGACTTGGGAAATGGCTTACAAATGGT	26	C	T	NLL-03	17267468	A	G	0	0	0	NA	0	1	NA	0	0	0	0	0	0	0	NA	0	0	0	0	0	0	0	0	NA	NA	1	1	0	0	0	NA	0	0	0	0	0	0	0	0	0	0
LaDArT_SNP15259	TGCAGGTTCTGTGATTCTGTTAGCTTTTTTTCTTCCTGATTTGACCCGTTATTGTTACAGATCGGAAGA	46	C	T	NLL-03	17274474	G	A	0	0	0	0	0	0	0	0	0	0	0	0	0	0	0	0	0	0	0	0	0	0	0	0	0	0	0	0	0	0	0	0	0	0	0	0	0	0	0	0	0
LaDArT_SNP06041	TGCAGAAAGCCAACAGGACAACCACTACCCTGTTGAAATTTTGGCAAGGGTCATTTTTTTGTACTCAGT	52	A	G	NLL-03	17561553	A	G	0	0	0	0	0	0	0	0	0	0	0	0	0	0	0	0	0	0	0	0	0	0	0	0	0	0	0	0	0	0	0	0	0	0	0	0	0	0	0	0	0
LaDArT_SNP14846	TGCAGTTGCTTCAATTTCATGGTAGAAACTCAGAACATGGTAATTCAAATTATGGCATTCAACCTCAGG	16	T	G	NLL-03	17635675	A	C	0	0	0	0	0	0	0	0	0	0	0	0	0	0	0	0	0	0	0	0	0	0	0	0	0	0	0	0	0	0	0	0	0	0	0	0	0	0	0	0	0
LaDArT_SNP10883	TGCAGTGATTTACTAATTTATGTCAATGGTTATGCGCAGTACTATAAAGTGGGATGGGATCATAACTTC	42	T	C	NLL-03	17639031	A	G	0	0	0	0	0	0	0	0	0	0	0	0	0	0	0	0	0	0	0	0	0	0	0	0	0	0	0	0	0	0	0	0	0	0	0	0	0	0	0	0	0
LaDArT_SNP17621	TGCAGGACTACAATTGTCGGAAACATGAAGGTTTTGAAAGTTTCTGAAACTGCTAACGGAAACATAAAT	43	A	C	NLL-03	17746558	G	T	0	0	0	NA	0	NA	NA	0	0	0	0	0	0	0	NA	0	0	0	0	0	0	NA	0	NA	NA	0	NA	0	0	0	0	0	0	0	0	0	0	0	0	0	NA
LaDArT_SNP00552	TGCAGATATTTGTAGTCGGTGCAACCACAATTGTAGTTAGGACATGGTTTCAGCGACTCTCAAAATGTT	32	G	A	NLL-03	17746630	G	A	0	0	0	NA	0	0	NA	0	0	0	0	0	0	0	NA	0	0	0	0	0	0	NA	0	NA	NA	0	0	0	0	0	0	0	0	0	0	0	0	0	0	0	NA
LaDArT_SNP15456	TGCAGAAATGTTATAAAAACTGTCTTTCACTCTTGTGATGAACACCATTTAGAAGCCATAAGCTCAAAT	54	G	T	NLL-03	17829723	G	T	0	0	0	0	0	0	0	0	0	0	1	0	1	1	0	0	1	0	0	0	1	NA	0	0	0	1	0	0	0	0	1	1	0	0	0	0	0	0	0	0	NA
LaDArT_SNP12750	TGCAGGTTTGAAAACCGTACATGACTCTTGTTCAGGATATTACAGATCGGAAGAGCGGTTCAGCAGGAA	30	T	C	NLL-03	18487321	T	C	0	0	0	0	0	0	0	0	2	0	1	0	1	1	0	0	1	0	0	0	1	1	0	0	0	1	0	0	0	0	1	1	2	1	0	0	0	0	0	0	1
LaDArT_SNP12399	TGCAGTTGGTATGTTACACATCAACATAGCATGGATCATTTATCAGATTCAAATGGCAATCACGATGAT	7	G	T	NLL-03	18562910	G	T	0	0	0	0	0	0	0	0	0	0	1	0	1	1	0	0	1	0	0	0	1	1	0	0	0	1	0	0	0	0	1	1	0	1	0	0	0	0	0	0	1
LaDArT_SNP01089	TGCAGTCTTCAGATCAATATGTGCAATATCATCTTATGGATCATATAATTCCTTATTAGTCTTTACAGA	9	C	G	NLL-03	19422692	G	C	NA	0	0	0	0	NA	0	0	0	0	1	0	1	1	0	0	1	0	0	0	1	1	0	0	0	NA	NA	0	0	0	1	1	0	1	0	0	0	0	0	0	1
LaDArT_SNP13809	TGCAGGTCACATTCACAGTATTGAGTACCGTACGGACGAATTTACAGATCGGAAGAGCGGTTCAGCAGG	11	G	T	NLL-03	20039970	T	G	0	0	0	0	0	0	0	0	0	0	1	0	1	1	0	0	1	0	0	0	1	1	0	0	0	1	0	0	0	0	1	1	0	1	0	0	0	0	0	0	1
LaDArT_SNP07309	TGCAGTAGTGGCATGCGTAGGTGGGGAAAGTTTGGTTGAAATCCTCTTTCAATTGTAAATTGAATTGAC	24	G	C	NLL-03	20192341	C	G	0	0	0	0	0	0	0	0	0	0	0	0	0	0	0	0	0	0	0	0	0	0	0	0	0	0	0	0	0	0	0	0	0	0	0	0	0	0	0	0	0
LaDArT_SNP07310	TGCAGTAGTGGCATGCGTAGGTGGGGAAAGTTTGGTTGAAATCCTCTTTCAATTGTAAATTGAATTGAC	5	T	A	NLL-03	20192360	A	T	0	0	0	0	0	0	0	0	0	0	0	0	0	0	0	0	0	0	0	0	0	0	0	0	0	0	0	0	0	0	0	0	0	0	0	0	0	0	0	0	0
LaDArT_SNP13300	TGCAGGTATGCATTTTTCTCTTTGCTTTATAAAGTAATAATGTTACAGATCGGAAGAGCGGTTCAGCAG	18	T	G	NLL-03	20336442	T	G	0	0	0	0	0	0	0	0	0	0	0	0	0	0	0	0	0	0	0	0	0	0	0	0	0	0	0	0	0	0	0	0	0	0	0	0	0	0	0	0	0
LaDArT_SNP13300	TGCAGGTATGCATTTTTCTCTTTGCTTTATAAAGTAATAATGTTACAGATCGGAAGAGCGGTTCAGCAG	18	T	G	NLL-03	20343445	T	G	0	0	0	0	0	0	0	0	0	0	0	0	0	0	0	0	0	0	0	0	0	0	0	0	0	0	0	0	0	0	0	0	0	0	0	0	0	0	0	0	0
LaDArT_SNP12928	TGCAGAAATACTTGTTCCAATTCCTTTACCACTCAATTCATTGCCTGCCATTGAAAAGATCTTACAGAT	20	T	A	NLL-03	20434865	A	T	0	0	0	0	0	0	0	0	0	0	0	0	0	0	0	0	0	0	0	0	0	0	0	0	0	0	0	0	0	0	0	0	0	0	0	0	0	0	0	0	0
LaDArT_SNP15961	TGCAGCATTCTCAATTTATGAGATTATATCTTTTGCTGAACATTTAGATGTGAATCTTGTTTACTGTTT	15	T	G	NLL-03	20467610	A	C	0	0	0	0	0	0	0	0	0	0	0	0	0	0	0	0	0	0	0	0	0	0	0	0	0	0	0	0	0	0	0	0	0	0	0	0	0	0	0	0	0
LaDArT_SNP17833	TGCAGTGTAAGATTATCACAGGATTATTGCTTTCAGCAATTGCAAAATTCCTTCGTTAGTCTTTTTAGC	59	T	C	NLL-03	20521926	A	G	0	0	0	0	0	0	0	0	0	0	0	0	0	0	0	0	0	0	0	0	0	NA	0	0	0	0	0	0	0	0	0	0	0	0	0	0	0	0	0	0	NA
LaDArT_SNP17832	TGCAGTGTAAGATTATCACAGGATTATTGCTTTCAGCAATTGCAAAATTCCTTCGTTAGTCTTTTTAGC	53	C	T	NLL-03	20521932	G	A	0	0	0	0	0	0	0	0	0	0	0	0	0	0	0	0	0	0	0	0	0	1	0	0	0	0	0	0	0	0	0	0	0	0	0	0	0	0	0	0	1
LaDArT_SNP13932	TGCAGAAGAAGAAGATTTTCAGGTTTCCGAAGGATCTGGTGATGAAGCTGAAGAACCTTCTCCACCTCC	13	G	A	NLL-03	20558453	G	A	0	0	0	0	0	0	0	0	0	0	0	0	0	0	0	0	0	0	0	0	0	0	0	0	0	0	0	0	0	0	0	0	0	0	0	0	0	0	0	0	0
LaDArT_SNP01462	TGCAGCCTGTGAAGGAATTCCTGCATGGTAAAAAAACTTCCAAATCGAAGAAATAACTTCCTTTCGTAA	60	T	C	NLL-03	20680775	C	T	0	0	0	1	0	0	1	0	0	0	0	0	0	0	1	0	0	0	0	0	0	1	0	1	1	0	0	0	0	0	0	0	0	0	0	0	0	0	0	0	1
LaDArT_SNP13890	TGCAGAAATGTCATGCAAAATAATAGAAAGATTTTTTGGTTGGAATAACCATGTAAACATATTTTTAGA	59	A	T	NLL-03	21245424	A	T	0	0	0	0	0	0	0	0	0	0	0	0	0	0	0	0	0	0	0	0	0	0	0	0	0	0	0	0	0	0	0	0	0	0	0	0	0	0	0	0	0
LaDArT_SNP01544	TGCAGCTTCTTTCTCAGTACTTAGAGACAACAAAGGGTTTGGTTCTGAGTTTGGGTTTCATTCTTCATC	19	G	C	NLL-03	21269264	G	C	0	0	0	1	0	2	1	0	0	0	0	0	0	0	1	0	0	0	0	0	0	0	0	1	1	0	0	0	0	0	0	0	0	1	0	0	0	0	0	0	0
LaDArT_SNP02634	TGCAGATGCATGCTGAAAGTGATTGTATATATGTAGTTTCTACCGTTCTGATCCTTTTTTTCCATCAAG	50	G	A	NLL-03	21435717	T	C	0	0	0	1	0	0	2	0	0	0	0	0	0	0	1	0	0	0	0	0	0	0	0	1	1	0	0	0	0	0	0	0	0	0	0	0	0	0	0	0	NA
LaDArT_SNP02635	TGCAGATGCATGCTGAAAGTGATTGTATATATGTAGTTTCTACCGTTCTGATCCTTTTTTTCCATCAAG	8	C	G	NLL-03	21435759	G	C	0	0	0	NA	0	0	0	0	0	0	0	0	0	0	NA	0	0	0	0	0	0	0	0	NA	NA	0	0	0	0	0	0	0	0	0	0	0	0	0	0	0	NA
LaDArT_SNP13912	TGCAGAACCAATCTCTAGTTCTGCCCACCAAAGTGGAGATAGCTTTGGAACAGCTGCTTCAGGTGTTAT	39	T	A	NLL-03	21435803	T	A	0	0	0	0	0	0	0	0	0	0	0	0	0	0	0	0	0	0	0	0	0	0	0	0	0	0	0	0	0	0	0	0	0	0	0	0	0	0	0	0	1
LaDArT_SNP11708	TGCAGGGATGAATCCATAAAAGGAATTGTTCCGCAAAATACTGCGAAATTTTCATCACGACATTATTAG	57	C	T	NLL-03	21438283	C	T	0	0	0	0	0	0	0	0	0	0	0	0	0	0	0	0	0	0	0	0	0	0	0	0	0	0	0	0	0	0	0	0	0	0	0	0	0	0	0	0	1
LaDArT_SNP16013	TGCAGCCGCAATTGCGGTTTTGGAGTCTCTGCAACGACATTGCGGCTGCTTCAACTCCATTTTCCATAA	41	A	G	NLL-03	21453277	G	A	0	0	0	0	0	0	0	0	0	0	0	0	0	0	0	0	0	0	0	0	0	0	0	0	0	0	0	0	0	0	0	0	0	0	0	0	0	0	0	0	1
LaDArT_SNP00770	TGCAGGTCCCTTCCTTTTCCTAAAGTCCTGCACCCATAGCTCAAAGAACTCTTTATACAGACCCAAAAA	48	C	G	NLL-03	21461696	C	G	0	0	0	NA	0	0	NA	0	0	0	0	0	0	0	NA	0	0	0	0	0	0	0	0	NA	NA	0	0	0	0	0	0	0	0	1	0	0	0	0	0	0	NA
LaDArT_SNP08774	TGCAGATATGGTGCTGTCAAACACATTGCTCATAATCATTTTATTCCTTCCAATATTCCTCAAGGATGT	63	G	A	NLL-03	21463541	C	T	0	0	0	1	0	0	1	0	0	0	0	0	0	0	1	0	0	0	0	0	0	0	0	1	1	0	0	0	0	0	0	0	0	0	0	0	0	0	0	0	1
LaDArT_SNP08773	TGCAGATATGGTGCTGTCAAACACATTGCTCATAATCATTTTATTCCTTCCAATATTCCTCAAGGATGT	57	C	T	NLL-03	21463547	G	A	0	0	0	NA	0	0	NA	0	0	0	0	0	0	0	NA	0	0	0	0	0	0	0	0	2	NA	0	0	0	0	0	0	0	0	0	0	0	0	0	0	0	NA
LaDArT_SNP02718	TGCAGATACCCATTATTCTTGCTCTATATCTCCCTCCATGAAAGAGGTATATCACATTTTTTTATCCAA	43	T	G	NLL-03	21480555	G	T	0	0	0	1	0	0	1	0	0	0	0	0	0	0	1	0	0	0	0	0	0	NA	0	1	1	0	0	0	0	0	0	0	0	0	0	0	0	0	0	0	0
LaDArT_SNP17586	TGCAGCTTTTGTGTCTTTGGGTGGAATATGGAGAGACTCGGCTTCGGAAACATGTATGTTCATATTGCA	8	C	T	NLL-03	21561645	A	G	0	0	0	0	0	0	0	0	0	0	0	0	0	0	0	0	0	0	0	0	0	0	0	0	0	0	0	0	0	0	0	0	NA	0	0	0	0	0	0	0	0
LaDArT_SNP17585	TGCAGCTTTTGTGTCTTTGGGTGGAATATGGAGAGACTCGGCTTCGGAAACATGTATGTTCATATTGCA	5	C	T	NLL-03	21561648	G	A	0	0	0	0	0	0	0	0	0	0	0	0	0	0	0	0	0	0	0	0	0	0	0	0	0	0	0	0	0	0	0	0	NA	0	0	0	0	0	0	0	0
LaDArT_SNP00324	TGCAGAAGCAGATAATAGAGAAAACTCCTCCAAAAAGGAAACTTACAATAGACACTATTTTCTAATATC	7	A	G	NLL-03	21606646	C	T	0	0	0	1	0	2	1	0	0	0	0	0	0	0	1	0	0	0	0	0	0	0	0	1	1	0	0	0	0	0	0	0	0	0	0	0	0	0	0	0	0
LaDArT_SNP19594	TGCAGTTTCAGCCTTTGCGGGCGTCTTCTCTTTTCGGTCGGTAACAAATTCTACCCCCACCATTACAGA	18	T	G	NLL-03	21623897	C	A	0	0	0	0	0	0	0	0	0	0	0	0	0	0	0	0	0	0	0	0	0	0	0	0	0	0	0	0	0	0	0	0	0	0	0	0	0	0	0	0	0
LaDArT_SNP15662	TGCAGAGGTAGATATACTTAGTCATACTGGCTGTTTTTAGGATTTGAACTTGTGACGACATGATTACTA	27	C	T	NLL-03	21626013	A	G	0	0	0	0	0	0	0	0	0	0	0	0	0	0	0	0	0	0	0	0	0	0	0	0	0	0	0	0	0	0	0	0	0	0	0	0	0	0	0	0	0
LaDArT_SNP09060	TGCAGCTCCACTGAAGTATGAGGAGAAGAGCTCTGCATCAAGGGTGGCACTCATCAAAACTAGTTTCAA	43	G	C	NLL-03	21935494	G	C	0	0	0	0	0	0	0	0	0	0	0	0	0	0	0	0	0	0	0	0	0	0	0	0	0	0	0	0	0	0	0	0	0	0	0	0	0	0	0	0	0
LaDArT_SNP01318	TGCAGTGATCTCGTGAACCTGTATGGTACAGTTCTCCATAAGGATAAGAGGGAGTATATTGAAAGGAAT	28	A	C	NLL-03	22694344	C	A	0	0	0	1	0	0	1	0	0	0	0	0	0	0	1	0	0	0	0	0	0	0	0	0	1	0	0	0	0	0	0	0	0	0	0	0	0	0	0	0	0
LaDArT_SNP14707	TGCAGTATCTCCAATCTTCACAGATTGATGGCGAGCCTTACTGGTATTGTGAATACCTTGTTCGGAAAT	6	A	T	NLL-03	22721624	A	T	0	0	0	0	0	0	0	0	0	0	0	0	0	0	0	0	0	0	0	0	0	0	0	0	0	0	0	0	0	0	0	0	0	1	0	0	0	0	0	0	1
LaDArT_SNP08867	TGCAGCAAAGAAAAAAGAAAAAAGCCATTATAATCAGCAACCTGTGCGGTAAAGGAACCCTGCTTCTTA	58	C	A	NLL-03	22724461	G	T	0	0	0	0	0	0	0	0	0	0	0	0	0	0	0	0	0	0	0	0	0	0	0	0	0	0	0	0	0	0	0	0	0	0	0	0	0	0	0	0	0
LaDArT_SNP12401	TGCAGTTTCACTTGTGGGATCAAGTGCTGCTCTTGGTTTTTTGTGTGGAATTATTATATATGTGATTCT	31	C	T	NLL-03	22745678	G	A	0	0	0	0	0	0	0	0	0	0	0	0	0	0	0	0	0	0	0	0	0	0	0	0	0	2	0	0	0	0	0	0	0	0	0	0	0	0	0	0	0
LaDArT_SNP01167	TGCAGTGTTCAAGGGGATCAAAATTATATTTTTCTATCATGCATATTTGTTATGCCAATCTAAGAAATA	60	A	T	NLL-03	22748501	T	A	0	0	NA	1	0	0	1	0	0	0	0	0	0	0	1	0	0	0	0	0	0	0	0	0	1	0	0	0	0	0	0	0	0	0	0	0	0	0	0	0	0
LaDArT_SNP10331	TGCAGAAAAATGATGAATCCAGTATAAAGATATGGGTCCAGCGCCATCAAAAGCATGTTTTTTATTTCC	24	T	A	NLL-03	22753958	T	A	0	0	0	0	0	0	0	0	0	0	0	0	0	0	0	0	0	0	0	0	0	0	0	0	0	0	0	0	0	0	0	0	0	0	0	0	0	0	0	0	0
LaDArT_SNP03547	TGCAGAAGGCTGAGAGGGGATATGATGCAGATCACATATTGACACTTACTTTCTTTCCTTTTTGTTGTT	57	C	T	NLL-03	22873301	G	A	0	0	0	0	0	0	0	0	0	0	0	0	0	0	0	0	0	0	0	0	0	0	0	0	0	0	0	0	0	0	0	0	0	0	0	0	0	0	0	0	0
LaDArT_SNP19041	TGCAGCTGCTAGTCAGCCTCTTCCTGATGACGATGATGACGCATTTGAGTAAAAAGACTTTTGTGCACC	60	C	T	NLL-03	22915749	T	C	0	0	0	0	0	0	0	0	0	0	0	0	0	0	0	0	0	0	0	0	0	0	0	0	0	0	0	0	0	0	0	0	NA	0	0	0	0	0	0	0	0
LaDArT_SNP17618	TGCAGGACCCTCTTCTCGAATAATTTTCACGAATGCATCGAGTAGACCATCGTAAACACCTCTCTGAAA	17	G	T	NLL-03	22960946	G	T	0	0	0	0	0	0	0	0	0	0	0	0	0	0	0	0	0	0	0	0	0	0	0	0	0	0	0	0	0	0	0	0	0	0	0	0	0	0	0	0	0
LaDArT_SNP01680	TGCAGAAACAGGTGAAAATATATTGAGATACACTAAAACTATCAAGTAGATTAGTTGGCTATCTAATAT	47	G	A	NLL-03	22961311	A	G	0	0	0	NA	0	0	0	0	0	0	0	0	0	0	NA	0	0	0	0	0	0	0	0	0	NA	0	0	0	0	0	0	0	0	0	0	0	0	0	0	0	0
LaDArT_SNP01681	TGCAGAAACAGGTGAAAATATATTGAGATACACTAAAACTATCAAGTAGATTAGTTGGCTATCTAATAT	60	G	A	NLL-03	22961324	A	G	0	0	0	1	0	0	2	0	0	0	0	0	0	0	1	0	0	0	0	0	0	0	0	0	1	0	0	0	0	0	0	0	0	0	0	0	0	0	0	0	0
LaDArT_SNP00727	TGCAGTGTTCGGTGATACAATCATTTTGCAGACTTCTTTCGCTGTCTCTGAAATGTGTTATTGACTTCA	9	C	T	NLL-03	23026954	G	A	0	0	0	1	0	0	1	0	0	0	0	0	0	0	1	0	0	0	0	0	0	0	0	0	1	0	0	0	0	0	0	0	0	0	0	0	0	0	0	0	0
LaDArT_SNP01635	TGCAGTGTATAACACAAAAACAACTTTGAATTGCTGACTCATTTTTGTAAGACAAATAGTCAACAAGAA	45	C	T	NLL-03	23043927	A	G	0	0	0	1	0	0	1	0	0	0	0	0	0	0	1	0	0	0	0	0	0	0	0	0	1	0	0	0	0	0	0	0	0	0	0	0	0	0	0	0	2
LaDArT_SNP00724	TGCAGTTTTGAACAGCAAAAATTTTCCTGAAGATGGTTATGAGATTATTATCCTTGCACTGAAAAGCCC	21	T	A	NLL-03	23053218	A	T	0	0	0	1	0	0	1	0	0	0	0	0	0	0	1	0	0	0	0	0	0	0	0	0	1	0	0	0	0	0	0	0	0	0	0	0	0	0	0	0	2
LaDArT_SNP00723	TGCAGTTTTGAACAGCAAAAATTTTCCTGAAGATGGTTATGAGATTATTATCCTTGCACTGAAAAGCCC	20	A	T	NLL-03	23053219	T	A	0	0	0	NA	0	0	NA	0	0	0	0	0	0	0	0	0	0	0	0	0	0	0	0	0	NA	0	0	0	0	0	0	0	0	0	0	0	0	0	0	0	0
LaDArT_SNP09623	TGCAGTTTTTCACTAATTTTACCCAGAGTCAAATCCAGGTATAGCAGAATTCAATTTATTGTAACATGC	21	C	T	NLL-03	23079614	G	A	0	0	0	0	0	0	0	0	0	0	0	0	0	0	0	0	0	0	0	0	0	0	0	0	0	0	0	0	0	0	0	0	NA	0	0	0	0	0	0	0	0
LaDArT_SNP02632	TGCAGCTATTCTACCAAAGAAATTGAAGGGAAAAAACACTGTAGTTCTGCCATGGAGCACATGTACTAT	30	G	A	NLL-03	23079662	A	G	0	0	0	1	0	0	1	0	0	0	0	0	0	0	1	0	0	0	0	0	0	0	0	0	1	0	0	0	0	0	0	0	NA	0	0	0	0	0	0	0	0
LaDArT_SNP02233	TGCAGCTTTTGCCTTTGACAAAACCTTCCTCAACTCTTGTTTGATGAGAACATATTCTTTTCTATCTAA	57	T	C	NLL-03	23090442	T	C	0	0	0	1	0	0	1	0	0	0	0	0	0	0	1	0	0	0	0	0	0	0	0	0	1	0	0	0	0	0	0	0	0	0	0	0	0	0	0	0	0
LaDArT_SNP00202	TGCAGGGGTAAGGCTACGTATATCTATACCCTCCACAAACTCTATTACAGATCGGAAGAGCGGTTCAGC	28	C	T	NLL-03	23128933	G	A	0	0	0	NA	0	0	NA	0	0	0	0	0	0	0	0	0	0	0	0	0	0	NA	NA	0	0	0	NA	NA	0	0	0	0	0	0	0	0	0	0	0	0	0
LaDArT_SNP07151	TGCAGGTACTCTTCCGTAAGTGTCCCACTCTGAAAGTTCAGGAATAGAAAAGATAAAAAAACACTTCTT	15	G	A	NLL-03	23170826	C	T	0	0	0	0	0	0	0	0	0	0	0	0	0	0	0	0	0	0	0	0	0	0	0	0	0	0	0	0	0	0	0	0	0	0	0	0	0	0	0	0	0
LaDArT_SNP00311	TGCAGTTGCCGGTGAAGATAAAGATTTGAAGCATTCCCTTTGTTCTCCTCTTTCTCTAGTTGCCCAAGT	58	G	A	NLL-03	23231081	C	T	0	0	0	1	0	0	2	0	0	0	0	0	0	0	1	0	0	0	0	0	0	0	0	0	1	0	0	0	0	0	0	0	0	0	0	0	0	0	0	0	2
LaDArT_SNP01734	TGCAGCAAACATTTTCTTTTGTTTCTTCTGATTCTGTTACTGGCTTTGCTTATAACCTTTCTCTCTGTG	15	C	T	NLL-03	23251761	G	A	0	0	0	1	0	0	1	0	0	0	0	0	0	0	1	0	0	0	0	0	0	0	0	0	1	0	0	0	0	0	0	0	0	0	0	0	0	0	0	0	0
LaDArT_SNP02797	TGCAGAAGTTACTCAGGTAACAACCCTTTTTCCATTTTTTATTTATTTTCAATTCTGATGCATCAAAAT	56	A	G	NLL-03	23278072	G	A	0	0	0	1	0	0	2	0	0	0	0	0	0	0	1	0	0	0	0	0	0	0	0	0	1	0	0	0	0	0	0	0	0	0	0	0	0	0	0	0	2
LaDArT_SNP14665	TGCAGTAAGCATGGATGAGTTTTCCGTCAGTATCAGTTCTCTCAGCGGTAATGGAGTGCAGAAAAATCT	36	T	G	NLL-03	23278769	T	G	0	0	0	0	0	0	0	0	0	0	0	0	0	0	0	0	0	0	0	0	0	0	0	0	0	0	0	0	0	0	0	0	0	0	0	0	0	0	0	0	0
LaDArT_SNP01023	TGCAGAATACATGATTTTATTTGATTTATATTCAGTTATTCACCAATTCGCAATATATAAATTTACAGA	48	C	T	NLL-03	23289997	G	A	0	0	0	NA	0	0	NA	0	0	0	0	0	0	0	NA	0	0	0	0	0	0	0	0	0	NA	0	0	0	0	0	0	0	2	0	0	0	0	0	0	0	2
LaDArT_SNP01022	TGCAGAATACATGATTTTATTTGATTTATATTCAGTTATTCACCAATTCGCAATATATAAATTTACAGA	22	G	T	NLL-03	23290023	C	A	0	0	0	1	0	0	1	0	0	0	0	0	0	0	1	0	0	0	0	0	0	0	0	0	1	0	0	0	0	0	0	0	0	0	0	0	0	0	0	0	0
LaDArT_SNP19641	TGCAGATAGTGTGAGATAAGGAGGAGTCCAAGGTCATTGCTTGATGAATCCATTGATGGTCTTACAGAT	36	G	T	NLL-03	23294615	A	C	0	0	0	NA	0	0	NA	0	0	0	0	0	0	0	NA	0	0	0	0	0	0	0	0	0	NA	0	0	0	0	0	0	0	0	0	0	0	0	0	0	0	0
LaDArT_SNP19640	TGCAGATAGTGTGAGATAAGGAGGAGTCCAAGGTCATTGCTTGATGAATCCATTGATGGTCTTACAGAT	29	G	A	NLL-03	23294622	T	C	0	0	0	NA	0	0	NA	0	0	0	0	0	0	0	NA	0	0	0	0	0	0	0	0	0	NA	0	0	0	0	0	0	0	0	0	0	0	0	0	0	0	0
LaDArT_SNP01198	TGCAGATAGTGTGAGATAAGGAGGAGTCCAAGGTCATTGCTTGATGAATCCATTGATGGTCTTACAGAT	26	C	T	NLL-03	23294625	A	G	0	0	0	1	0	0	1	0	0	0	0	0	0	0	1	0	0	0	0	0	0	0	0	0	1	0	0	0	0	0	0	0	0	0	0	0	0	0	0	0	2
LaDArT_SNP17217	TGCAGACCAGGACAATGATCCCTTGTTATGTCACTGAATGTTTCGCGAACAAAGGTGCAGTCTAGAAGA	24	A	G	NLL-03	23308443	G	A	0	0	0	0	0	0	0	0	0	0	0	0	0	0	0	0	0	0	0	0	0	0	0	0	0	0	0	0	0	0	0	0	0	0	0	0	0	0	0	0	0
LaDArT_SNP01140	TGCAGCAATTTCATCCAAAAGTAACCTTCCAGGCCTAAAATCTAGAGCATTTCCCTCATTTTGAGATGG	57	G	A	NLL-03	23311712	A	G	0	0	0	1	0	0	1	0	0	0	0	0	0	0	1	0	0	0	0	0	0	0	0	0	1	0	0	0	0	0	0	0	0	0	0	0	0	0	0	0	2
LaDArT_SNP03289	TGCAGGTATACGTCCATTTACTCAAGACACCCCTCTAACTTCAGAAACAATATTCATTTATGAAATGAA	59	A	G	NLL-03	23347004	T	C	0	0	0	NA	0	0	NA	0	0	0	0	0	0	0	NA	0	0	0	0	0	0	0	0	0	NA	0	0	0	0	0	0	0	0	0	0	0	0	0	0	0	0
LaDArT_SNP03288	TGCAGGTATACGTCCATTTACTCAAGACACCCCTCTAACTTCAGAAACAATATTCATTTATGAAATGAA	28	A	G	NLL-03	23347035	T	C	0	0	0	NA	0	0	NA	0	0	0	0	0	0	0	NA	0	0	0	0	0	0	0	0	0	NA	0	0	0	0	0	0	0	0	0	0	0	0	0	0	0	2
LaDArT_SNP03737	TGCAGAGACCTCGATGAAACATCCGGGTAATATTGTGAACCAGCAGAAGTCTGAACAAAGTCATTTGTC	22	C	T	NLL-03	23382693	C	T	0	0	0	0	0	0	0	0	0	0	0	0	0	0	0	0	0	0	0	0	0	0	0	0	0	0	0	0	0	0	0	0	0	0	0	0	0	0	0	0	0
LaDArT_SNP00280	TGCAGCCCATATATGGTGTAGTGTGAAAAAGATACATATTGTATTGGGATCTTCCTTTCGATTTACAGA	37	G	A	NLL-03	23418686	A	G	0	0	0	1	0	0	1	0	0	0	0	0	0	0	1	0	0	0	0	0	0	0	0	0	1	0	0	0	0	0	0	0	0	0	0	0	0	0	0	0	0
LaDArT_SNP03301	TGCAGAAGGGACAAATCTATTAGTTGTTCACACATGAAATTGTAGTTTTTTACAGATCGGAAGAGCGGT	18	A	G	NLL-03	23427958	T	C	0	0	0	NA	0	0	NA	0	0	0	0	0	0	0	NA	0	0	0	0	0	0	0	0	0	NA	0	0	0	0	0	0	0	0	0	0	0	0	0	0	0	2
LaDArT_SNP00853	TGCAGTCACAAATGTTGAAAAGTAATAAGAAGAAGCAGAAGAAAAACAAGGTAAAAGTGACAATATGAG	28	G	T	NLL-03	23428001	G	T	0	0	0	NA	0	0	NA	0	0	0	0	0	0	0	NA	0	0	0	0	0	0	0	0	0	NA	0	0	0	0	0	0	0	0	0	0	0	0	0	0	0	0
LaDArT_SNP10621	TGCAGCTACATGGTTTCTAAGCTGAACATTTATAGCAGGTTCAAATCTGTTGGTTTTCTTTTTACAGAT	30	T	C	NLL-03	23441488	T	C	0	0	0	0	0	0	0	0	0	0	0	0	0	0	0	0	0	0	0	0	0	0	0	0	0	0	0	0	0	0	0	0	0	0	0	0	0	0	0	0	0
LaDArT_SNP15870	TGCAGCACTCATCTATTTATACAGCAGAAATTATTAGATATAAGACCTACAGAAATAAGCAAGTTACTC	51	G	A	NLL-03	23469699	C	T	0	0	0	0	0	0	0	0	0	0	0	0	0	0	0	0	0	0	0	0	0	0	0	0	0	0	0	0	0	0	0	0	0	0	0	0	0	0	0	0	0
LaDArT_SNP15869	TGCAGCACTCATCTATTTATACAGCAGAAATTATTAGATATAAGACCTACAGAAATAAGCAAGTTACTC	15	A	T	NLL-03	23469735	A	T	0	0	0	0	0	0	0	0	0	0	0	0	0	0	0	0	0	0	0	0	0	0	0	0	0	0	0	0	0	0	0	0	0	0	0	0	0	0	0	0	0
LaDArT_SNP07670	TGCAGTTTATAACTCTCTAGATGATGCTGCTCACCGCAATGTTTCTATCAGGTTTGTCATTCATGTCAA	15	T	C	NLL-03	23476140	A	G	0	0	0	0	0	0	0	0	0	0	0	0	0	0	0	0	0	0	0	0	0	0	0	0	0	0	0	0	0	0	0	0	0	0	0	0	0	0	0	0	2
LaDArT_SNP14761	TGCAGTGCCGTGGATGGATGACCAGTTATTTTCTTGTAGATATATCATATAGTGTGCTGAATAAGATAT	17	T	A	NLL-03	23483821	A	T	0	0	0	0	0	0	0	0	0	0	0	0	0	0	0	0	0	0	0	0	0	0	0	0	0	0	0	0	0	0	0	0	0	0	0	0	0	0	0	0	0
LaDArT_SNP17382	TGCAGCACAAAGAGCATCAATCAGAACCGTATAAGTGACAACATCAGGCCCGCATCCTTCATCATCCAT	23	G	A	NLL-03	23488798	C	T	0	0	0	0	0	0	0	0	0	0	0	0	0	0	0	0	0	0	0	0	0	0	0	0	0	0	0	0	0	0	0	0	0	0	0	0	0	0	0	0	0
LaDArT_SNP06154	TGCAGAAGGTTTGGTTTCCTGTGTAAAATAATTACAGATCACCCAATTAGGATGCCATTACACATACCA	52	T	A	NLL-03	23493130	T	A	0	0	0	0	0	0	0	0	0	0	0	0	0	0	0	0	0	0	0	0	0	0	0	0	0	0	0	0	0	0	0	0	0	0	0	0	0	0	0	0	0
LaDArT_SNP12341	TGCAGTAAATGGAAACTTTAGAAACCATTCCCATTGCATCCTCGTAAAATTAGCGTACCGAACAGACGT	59	G	A	NLL-03	23494397	G	A	0	0	0	0	0	0	0	2	0	0	0	0	0	0	0	0	0	0	0	0	0	0	0	0	0	0	0	0	0	0	0	0	2	0	0	0	0	0	0	0	2
LaDArT_SNP09000	TGCAGCCTCACCAACTATGTACATCTAATACCAAAACCAGCATAAGATGAATTTTTACTCCCTAAAATC	25	T	C	NLL-03	23511825	T	C	0	0	0	0	0	0	0	0	0	0	0	0	0	0	0	0	0	0	0	0	0	0	0	0	0	0	0	0	0	0	0	0	2	0	0	0	0	0	0	0	0
LaDArT_SNP19077	TGCAGGGCCAGCACCAATTATGATCACATCGAAACGAGATTGATCAGAAGGGTGACACCAATGAAGGTC	50	A	G	NLL-03	23527366	C	T	0	0	0	0	0	0	0	0	0	0	0	0	0	0	0	0	0	0	0	0	0	0	0	0	0	0	0	0	0	0	0	0	0	0	0	0	0	0	0	0	0
LaDArT_SNP12402	TGCAGTTTCCCGCAATTTTCCGTAATTTTGCTAAACATAGTTTCGACTGGATCTCAACTGTTTTTTACA	10	C	T	NLL-03	23563821	G	A	0	0	0	0	0	0	0	0	0	0	0	0	0	0	0	0	0	0	0	0	0	0	0	0	0	0	0	0	0	0	0	0	0	0	0	0	0	0	0	0	0
LaDArT_SNP03066	TGCAGAATGAAGCTCAAGAGAATGCTGCCTCGGATGCAGCATCCATTATACTTCTTGGGAACAAAGTTT	28	T	C	NLL-03	23649382	G	A	0	0	0	1	0	0	1	0	0	0	0	0	0	0	1	0	0	0	0	0	0	0	0	0	1	0	0	0	0	0	0	0	2	0	0	0	0	0	0	0	2
LaDArT_SNP16792	TGCAGATTCTGATGAGAACGATGGGGTTATGGGGCTTACAGATCGGAAGAGCGGTTCAGCAGGAATGCC	25	A	G	NLL-03	23671776	G	A	0	0	0	0	0	0	0	0	0	0	0	0	0	0	0	0	0	0	0	0	0	0	0	0	0	0	0	0	0	0	0	0	0	0	0	0	0	0	0	0	0
LaDArT_SNP02976	TGCAGATGTGAAAGAATACCCAAAATCATTTGTGTTTGTGATAGACATGCCAGGGTTACAGATCGGAAG	33	C	G	NLL-03	23694893	G	C	0	0	0	1	0	0	1	0	0	0	0	0	0	0	1	0	0	0	0	0	0	0	0	0	1	0	0	0	0	0	0	0	2	0	0	0	0	0	0	0	2
LaDArT_SNP05871	TGCAGAGTGGAGACAAGGCCATGATTCTGTGCTTTGTGGAGTTCATTGACGCGAAATGTGCTCTCACTG	50	G	A	NLL-03	23726666	G	A	0	0	0	0	0	0	0	0	0	0	0	0	0	0	0	0	0	0	0	0	0	0	0	0	0	0	0	0	0	0	0	0	0	0	0	0	0	0	0	0	2
LaDArT_SNP02719	TGCAGCTATTGCTGCTCCAGTTCACACTAAACTACTATTTGTAGAAAGGACACATTACAGATCGGAAGA	13	T	G	NLL-03	23728364	C	A	0	0	0	1	0	0	1	0	0	0	0	0	0	0	1	0	0	0	0	0	0	0	0	0	1	0	0	0	0	0	0	0	0	0	0	0	0	0	0	0	0
LaDArT_SNP03166	TGCAGAAACTGGTCGAGATTTTTGTTGAGGTGTAACACCAAGCCAAGCTTTCATCATGTCATATGTGGT	10	C	G	NLL-03	23755519	C	G	0	0	0	1	0	0	2	0	0	0	0	0	0	0	1	0	0	0	0	0	0	0	0	0	1	0	0	0	0	0	0	0	2	0	0	0	0	0	0	0	2
LaDArT_SNP06671	TGCAGCATGATTCATCAGTGCTCAATTTACAGTGACACTTTCTGATTCATTCCATTTTTACTTCAAATG	37	C	T	NLL-03	23755563	C	T	0	0	0	0	0	0	0	0	0	0	0	0	0	0	0	0	0	0	0	0	0	0	0	0	0	0	0	0	0	0	0	0	0	0	0	0	0	0	0	0	0
LaDArT_SNP12797	TGCAGCTATCTTAGTCTTGTATGATGAGGTAAAGAAATTTATGAATTGGGGGAGATTGTAACACCACAA	46	T	C	NLL-03	23762723	A	G	0	0	0	0	0	0	0	0	0	0	0	0	0	0	0	0	0	0	0	0	0	0	0	0	0	0	0	0	0	0	0	0	0	0	0	0	0	0	0	0	0
LaDArT_SNP12796	TGCAGCTATCTTAGTCTTGTATGATGAGGTAAAGAAATTTATGAATTGGGGGAGATTGTAACACCACAA	16	T	C	NLL-03	23762753	A	G	0	0	0	0	0	0	0	0	0	0	0	0	0	0	0	0	0	0	0	0	0	0	0	0	0	0	0	0	0	0	0	0	0	0	0	0	0	0	0	0	0
LaDArT_SNP18644	TGCAGTACTCTCCTTGTATTCATTACTTACAACATGGATATTGGACAAATACCTGTTTTGTGGTTGACA	39	A	T	NLL-03	23764856	T	A	0	0	0	0	0	0	0	0	0	0	0	0	0	0	0	0	0	0	0	0	0	0	0	0	0	0	0	0	0	0	0	0	0	0	0	0	0	0	0	0	2
LaDArT_SNP18643	TGCAGTACTCTCCTTGTATTCATTACTTACAACATGGATATTGGACAAATACCTGTTTTGTGGTTGACA	32	C	T	NLL-03	23764863	G	A	0	0	0	0	0	0	0	0	0	0	0	0	0	0	0	0	0	0	0	0	0	0	0	0	0	0	0	0	0	0	0	0	0	0	0	0	0	0	0	0	0
LaDArT_SNP18642	TGCAGTACTCTCCTTGTATTCATTACTTACAACATGGATATTGGACAAATACCTGTTTTGTGGTTGACA	27	T	C	NLL-03	23764868	A	G	0	0	0	0	0	0	0	0	0	0	0	0	0	0	0	0	0	0	0	0	0	0	0	0	0	0	0	0	0	0	0	0	0	0	0	0	0	0	0	0	0
LaDArT_SNP18645	TGCAGTACTCTCCTTGTATTCATTACTTACAACATGGATATTGGACAAATACCTGTTTTGTGGTTGACA	7	C	A	NLL-03	23764888	G	T	0	0	0	0	0	0	0	0	0	0	0	0	0	0	0	0	0	0	0	0	0	0	0	0	0	0	0	0	0	0	0	0	0	0	0	0	0	0	0	0	0
LaDArT_SNP05095	TGCAGTCTGGAAATTATATACCAATCCGAGTCTGCAAATTTGAGGGATTTTGCTCCAGAATAGGTGGCA	26	C	A	NLL-03	23764918	C	A	0	0	0	0	0	0	0	0	0	0	0	0	0	0	0	0	0	0	0	0	0	0	0	0	0	0	0	0	0	0	0	0	0	0	0	0	0	0	0	0	0
LaDArT_SNP14258	TGCAGCAGCAGCCGCTGCCGCTGCATTGGACCGTGAATTGCCACCCTGAGCTTCAACTGCATGCCTCTT	42	A	G	NLL-03	23780517	T	C	0	0	0	0	0	0	0	0	0	0	0	0	0	0	0	0	0	0	0	0	0	0	0	0	0	0	0	0	0	0	0	0	0	0	0	0	0	0	0	0	2
LaDArT_SNP14258	TGCAGCAGCAGCCGCTGCCGCTGCATTGGACCGTGAATTGCCACCCTGAGCTTCAACTGCATGCCTCTT	42	A	G	NLL-03	23783773	T	C	0	0	0	0	0	0	0	0	0	0	0	0	0	0	0	0	0	0	0	0	0	0	0	0	0	0	0	0	0	0	0	0	0	0	0	0	0	0	0	0	2
LaDArT_SNP05158	TGCAGTGCAAAATGTTTTAGACTATATTCACTATAAACTGCATGAATTATATTGAAATTGTAATTTTTA	59	G	A	NLL-03	23808624	C	T	0	0	0	0	0	0	0	0	0	0	0	0	0	0	0	0	0	0	0	0	0	0	0	0	0	0	0	0	0	0	0	0	0	0	0	0	0	0	0	0	0
LaDArT_SNP05157	TGCAGTGCAAAATGTTTTAGACTATATTCACTATAAACTGCATGAATTATATTGAAATTGTAATTTTTA	34	A	C	NLL-03	23808649	T	G	0	0	0	0	0	0	0	0	0	0	0	0	0	0	0	0	0	0	0	0	0	0	0	0	0	0	0	0	0	0	0	0	0	0	0	0	0	0	0	0	0
LaDArT_SNP14379	TGCAGCTAAATGCTCTTGATACTCAGTGTTGTTTATCCGATTCGAGGAATCTCCGACAACATTCTTTCC	48	C	A	NLL-03	23811572	T	G	NA	0	0	0	0	0	0	0	0	0	0	0	0	0	0	0	0	0	0	0	0	0	0	0	0	0	0	0	0	0	0	0	0	0	0	0	0	0	0	0	0
LaDArT_SNP17474	TGCAGCCGAGAAACAGATCCTGGATGTAATGTCTCACAGAATGCATGTAGACAGCAGCGTTACAGATCG	6	T	C	NLL-03	23824061	C	T	0	0	0	0	0	0	0	0	0	0	0	0	0	0	0	0	0	0	0	0	0	0	0	0	0	0	0	0	0	0	0	0	0	0	0	0	0	0	0	0	0
LaDArT_SNP17473	TGCAGCCGAGAAACAGATCCTGGATGTAATGTCTCACAGAATGCATGTAGACAGCAGCGTTACAGATCG	51	C	T	NLL-03	23824106	C	T	0	0	0	0	0	0	0	0	0	0	0	0	0	0	0	0	0	0	0	0	0	0	0	0	0	0	0	0	0	0	0	0	0	0	0	0	0	0	0	0	0
LaDArT_SNP14405	TGCAGCTCAAAAGAAAAACCTAAACTCATAGTAGCAAATCGTGTAAAAAATCTATCAAGTAAGCTCCTC	41	T	C	NLL-03	23895673	A	G	0	0	0	0	0	0	0	0	0	0	0	0	0	0	0	0	0	0	0	0	0	0	0	0	0	0	0	0	0	0	0	0	0	0	0	0	0	0	0	0	0
LaDArT_SNP02507	TGCAGATACTTGCAACGTGCAAGAAGTATCTGTGGATGGCTTCAATTTTTTTGTTTGAATTGTAACTTT	53	C	T	NLL-03	23896683	T	C	0	0	0	1	0	0	1	0	0	0	0	0	0	0	1	0	0	0	0	0	0	0	0	0	1	0	0	0	0	0	0	0	2	0	0	0	0	0	0	0	0
LaDArT_SNP02664	TGCAGAGGAGGGGCAAGGTATTCAACCCGAATCAAAACCCATCGCGCATAAACCCATTCAAAAAAATCC	44	T	C	NLL-03	23905363	G	A	0	0	0	1	0	0	2	0	0	0	0	0	0	0	1	0	0	0	0	0	0	0	0	0	1	0	0	0	0	0	0	0	0	0	0	0	0	0	0	0	0
LaDArT_SNP11992	TGCAGGTAAATACACACTGACTGCTACTTCTGGGCCGGTTGGTATATTCATAGTTTACAGATCGGAAGA	5	G	C	NLL-03	23931110	C	G	0	0	0	0	0	0	0	0	0	0	0	0	0	0	0	0	0	0	0	0	0	0	0	0	0	0	0	0	0	0	0	0	0	0	0	0	0	0	0	0	0
LaDArT_SNP05180	TGCAGTGCTTACAAAGGTTTGAACACAATCCCCTATTACCTTCCTACACCTTTCATCACAAATCACACT	33	T	A	NLL-03	23942437	T	A	0	0	0	0	0	0	0	0	0	0	0	0	0	0	0	0	0	0	0	0	0	0	0	0	0	0	0	0	0	0	0	0	0	0	0	0	0	0	0	0	0
LaDArT_SNP06372	TGCAGAGTGAGCAAACATTTCCAATATGCCACAATTTCAAGAAACCATATCAGAATTAGATTTTGAAAT	39	A	G	NLL-03	23979130	A	G	0	0	0	0	0	0	0	0	0	0	0	0	0	0	0	0	0	0	0	0	0	0	0	0	0	0	0	0	0	0	0	0	2	0	0	0	0	0	0	0	0
LaDArT_SNP03018	TGCAGTGTAATTCTAAATACCCACTGCTTTTTTTGTTTGGTTCCTTTACCGGGACACTATCTCCCGGTA	29	C	T	NLL-03	23979808	A	G	0	0	0	1	0	0	1	0	0	0	0	0	0	0	1	0	0	0	0	0	0	0	0	0	1	0	0	0	0	0	0	0	2	0	0	0	0	0	0	0	0
LaDArT_SNP05124	TGCAGTGAATCGCCTCCAATCTTCGTTGACATTTCAGGAGAGTAACCATACTAGGTATCACAAAGTAAG	44	A	G	NLL-03	24002894	A	G	0	0	0	0	0	0	0	0	0	0	0	0	0	0	0	0	0	0	0	0	0	0	0	0	0	0	0	0	0	0	0	0	0	0	0	0	0	0	0	0	2
LaDArT_SNP01337	TGCAGACAAATCAAATTGTAAGCCAACTTACACATTACAGTTACAGATCGGAAGAGCGGTTCAGCAGGA	30	T	C	NLL-03	24141654	G	A	0	0	0	1	0	0	1	0	0	0	0	0	0	0	1	0	0	0	0	0	0	0	0	0	1	0	0	0	0	0	0	0	2	0	0	0	0	0	0	0	2
LaDArT_SNP01251	TGCAGCTATATCCTGTGTCTTTGGTGATTGAACAATAATTACAGATCGGAAGAGCGGTTCAGCAGGAAT	20	C	T	NLL-03	24143262	A	G	0	0	0	1	0	0	1	0	0	0	0	0	0	0	1	0	0	0	0	0	0	0	0	0	1	0	0	0	0	0	0	0	0	0	0	0	0	0	0	0	0
LaDArT_SNP02237	TGCAGAGACAATTTCAATTACACACAGATAAGCTCATTTCCCTCTACAGAATAGAATTATTACAGATCG	53	G	T	NLL-03	24143332	G	T	0	0	0	NA	0	0	NA	0	0	0	0	0	0	0	NA	0	0	0	0	0	0	0	0	0	NA	0	0	0	0	0	0	0	0	0	0	0	0	0	0	0	2
LaDArT_SNP09894	TGCAGCCCCCCTGGGTTTATGGAACTTCGTCTAAAGTTGAAACCAACTTGGTCATTTTACAGATCGGAA	7	C	A	NLL-03	24211557	G	T	0	0	0	0	0	0	0	0	0	0	0	0	0	0	0	0	0	0	0	0	0	0	0	0	0	0	0	0	0	0	0	0	0	0	0	0	0	0	0	0	2
LaDArT_SNP07073	TGCAGGCGGCGCACAATAAGCAAATAATATTCAACAAATATTATGGGAAAATATAAGGAGATAAGGACT	8	G	C	NLL-03	24211569	G	C	0	0	0	0	0	0	0	0	0	0	0	0	0	0	0	0	0	0	0	0	0	0	0	0	0	0	0	0	0	0	0	0	0	0	0	0	0	0	0	0	0
LaDArT_SNP07071	TGCAGGCGGCGCACAATAAGCAAATAATATTCAACAAATATTATGGGAAAATATAAGGAGATAAGGACT	11	C	G	NLL-03	24211572	C	G	0	0	0	0	0	0	0	0	0	0	0	0	0	0	0	0	0	0	0	0	0	0	0	0	0	0	0	0	0	0	0	0	0	0	0	0	0	0	0	0	0
LaDArT_SNP07072	TGCAGGCGGCGCACAATAAGCAAATAATATTCAACAAATATTATGGGAAAATATAAGGAGATAAGGACT	41	T	C	NLL-03	24211602	T	C	0	0	0	0	0	0	0	0	0	0	0	0	0	0	0	0	0	0	0	0	0	0	0	0	0	0	0	0	0	0	0	0	0	0	0	0	0	0	0	0	0
LaDArT_SNP06743	TGCAGCCTATAGAGCTCCAGAAACTCGCAACCCAAATCACCAGCAAACCCCGAAATCGGATGTTTATTC	51	G	A	NLL-03	24244215	G	A	0	0	0	0	0	0	0	0	0	0	0	0	0	0	0	0	0	0	0	0	0	0	0	0	0	0	0	0	0	0	0	0	0	0	0	0	0	0	0	0	0
LaDArT_SNP07333	TGCAGTATTGAAGCAACATTTGCAACTGAGGCATTCGGTGCTATCTTATTCAAGCAACACAAATCAGAA	40	C	T	NLL-03	24401105	C	T	0	0	0	0	0	0	0	0	0	0	0	0	0	0	0	0	0	0	0	0	0	0	0	0	0	0	0	0	0	0	0	0	0	0	0	0	0	0	0	0	0
LaDArT_SNP07334	TGCAGTATTGAAGCAACATTTGCAACTGAGGCATTCGGTGCTATCTTATTCAAGCAACACAAATCAGAA	54	C	A	NLL-03	24401119	C	A	0	0	0	0	0	0	0	0	0	0	0	0	0	0	0	0	0	0	0	0	0	0	0	0	0	0	0	0	0	0	0	0	0	0	0	0	0	0	0	0	2
LaDArT_SNP07335	TGCAGTATTGAAGCAACATTTGCAACTGAGGCATTCGGTGCTATCTTATTCAAGCAACACAAATCAGAA	64	C	T	NLL-03	24401129	C	T	0	0	0	0	0	0	0	0	0	0	0	0	0	0	0	0	0	0	0	0	0	0	0	0	0	0	0	0	0	0	0	0	0	0	0	0	0	0	0	0	0
LaDArT_SNP07333	TGCAGTATTGAAGCAACATTTGCAACTGAGGCATTCGGTGCTATCTTATTCAAGCAACACAAATCAGAA	40	C	T	NLL-03	24406516	C	T	0	0	0	0	0	0	0	0	0	0	0	0	0	0	0	0	0	0	0	0	0	0	0	0	0	0	0	0	0	0	0	0	0	0	0	0	0	0	0	0	0
LaDArT_SNP07334	TGCAGTATTGAAGCAACATTTGCAACTGAGGCATTCGGTGCTATCTTATTCAAGCAACACAAATCAGAA	54	C	A	NLL-03	24406530	C	A	0	0	0	0	0	0	0	0	0	0	0	0	0	0	0	0	0	0	0	0	0	0	0	0	0	0	0	0	0	0	0	0	0	0	0	0	0	0	0	0	2
LaDArT_SNP07335	TGCAGTATTGAAGCAACATTTGCAACTGAGGCATTCGGTGCTATCTTATTCAAGCAACACAAATCAGAA	64	C	T	NLL-03	24406540	C	T	0	0	0	0	0	0	0	0	0	0	0	0	0	0	0	0	0	0	0	0	0	0	0	0	0	0	0	0	0	0	0	0	0	0	0	0	0	0	0	0	0
LaDArT_SNP11493	TGCAGCAACCTTTGATTTCTCATACTCAGTGCAGAAAAATTTCTCATGGTGGACCTGCAATTTCAATTA	53	C	T	NLL-03	24411434	C	T	0	0	0	0	0	0	0	0	0	0	0	0	0	0	0	0	0	0	0	0	0	0	0	0	0	0	0	0	0	0	0	0	0	0	0	0	0	0	0	0	0
LaDArT_SNP11494	TGCAGCAACCTTTGATTTCTCATACTCAGTGCAGAAAAATTTCTCATGGTGGACCTGCAATTTCAATTA	63	C	G	NLL-03	24411444	C	G	0	0	0	0	0	0	0	0	0	0	0	0	0	0	0	0	0	0	0	0	0	0	0	0	0	0	0	0	0	0	0	0	0	0	0	0	0	0	0	0	2
LaDArT_SNP07895	TGCAGAGGTAGATACTAACAAGTGTGTGTGATATGCATTGGGTGATAATGTTCGGTTTACAGATCGGAA	36	A	C	NLL-03	24415404	A	C	0	0	0	0	0	0	0	0	0	0	0	0	0	0	0	0	0	0	0	0	0	0	0	0	0	0	0	0	0	0	0	0	0	0	0	0	0	0	0	0	0
LaDArT_SNP14849	TGCAGTTGGAATTTCAACATCAAAGTTTATTGTCCCTAAGCTATTAGATTGGCATTTACTTGATTTAGC	37	G	A	NLL-03	24457953	A	G	0	0	0	0	0	0	0	0	0	0	0	0	0	0	0	0	0	0	0	0	0	0	0	0	0	0	0	0	0	0	0	0	0	0	0	0	0	0	0	0	0
LaDArT_SNP15151	TGCAGCGTTCGGTTACTTTACGAGCACGGTGGTGGTTGTGGTGGTTACAGATCGGAAGAGCGGTTCAGC	9	T	C	NLL-03	24507627	C	T	0	0	0	0	0	0	0	0	0	0	0	0	0	0	0	0	0	0	0	0	0	0	0	0	0	0	0	0	0	0	0	0	0	0	0	0	0	0	0	0	0
LaDArT_SNP11405	TGCAGCTGTTGTAACCGAAAGAATTCAAGAAGCTCATCAGAATAAGTCTGCTCCACTAATGATGCTATT	47	C	T	NLL-03	24591759	C	T	0	0	0	0	0	0	0	0	0	0	0	0	0	0	0	0	0	0	0	0	0	0	0	0	0	0	0	0	0	0	0	0	0	0	0	0	0	0	0	0	0
LaDArT_SNP11406	TGCAGCTGTTGTAACCGAAAGAATTCAAGAAGCTCATCAGAATAAGTCTGCTCCACTAATGATGCTATT	48	T	A	NLL-03	24591760	T	A	0	0	0	0	0	0	0	0	0	0	0	0	0	0	0	0	0	0	0	0	0	0	0	0	0	0	0	0	0	0	0	0	2	0	0	0	0	0	0	0	2
LaDArT_SNP11407	TGCAGCTGTTGTAACCGAAAGAATTCAAGAAGCTCATCAGAATAAGTCTGCTCCACTAATGATGCTATT	50	C	G	NLL-03	24591762	C	G	0	0	0	0	0	0	0	0	0	0	0	0	0	0	0	0	0	0	0	0	0	0	0	0	0	0	0	0	0	0	0	0	0	0	0	0	0	0	0	0	0
LaDArT_SNP07133	TGCAGGGTGAAACTAAACCATTCAAGCCTTATACATCTCGTTATCATGTACCATACGGAGAATCAGATA	56	G	A	NLL-03	24694893	C	T	0	0	0	0	0	0	0	0	0	0	0	0	0	0	0	0	0	0	0	0	0	0	0	0	0	0	0	0	0	0	0	0	0	0	0	0	2	0	0	0	0
LaDArT_SNP07132	TGCAGGGTGAAACTAAACCATTCAAGCCTTATACATCTCGTTATCATGTACCATACGGAGAATCAGATA	25	G	A	NLL-03	24694924	C	T	0	0	0	0	0	0	0	0	0	0	0	0	0	0	0	0	0	0	0	0	0	0	0	0	0	0	0	0	0	0	0	0	0	0	0	0	0	0	0	0	0
LaDArT_SNP08816	TGCAGATGGCTACATCAGGTTTTTATGGATGGTTGCAACATGAGGTGTCTAATATGAAATTATAATTAT	9	C	T	NLL-03	24758012	C	T	0	0	0	0	0	0	0	0	0	0	0	0	0	0	0	0	0	0	0	0	0	0	0	0	0	0	0	0	0	0	0	0	0	0	0	0	0	0	0	0	0
LaDArT_SNP09237	TGCAGGGAATTTGTGGGTTGTGTCCGCTGCATAAGAATTCTATCACCGACCGAAGTTGAGCAAATGAGT	23	C	T	NLL-03	24767771	G	A	0	0	0	0	0	0	0	0	0	0	0	0	1	0	0	0	0	0	0	0	0	0	0	0	0	0	0	0	0	0	0	0	0	0	0	0	0	0	0	0	2
LaDArT_SNP09236	TGCAGGGAATTTGTGGGTTGTGTCCGCTGCATAAGAATTCTATCACCGACCGAAGTTGAGCAAATGAGT	17	T	C	NLL-03	24767777	A	G	0	0	0	0	0	0	0	0	0	0	0	0	NA	0	0	0	0	0	0	0	0	0	0	0	0	0	0	0	0	0	0	0	2	0	0	0	0	0	0	0	2
LaDArT_SNP03744	TGCAGAGAGCATGTGTACAAATTGATATATCAGTGCCTCACAAGATATAGGGTCACATTATTGACACTT	52	T	C	NLL-03	24767843	T	C	0	0	0	0	0	0	0	0	0	0	0	0	0	0	0	0	0	0	0	0	0	0	0	0	0	0	0	0	0	0	0	0	2	0	0	0	0	0	0	0	0
LaDArT_SNP17542	TGCAGCTCATGCTGCCGCTAATCGAAGTCCATTCACTATTTTCTACAATCCAAGGTATATTTCATATGA	6	A	T	NLL-03	24770483	A	T	0	0	0	0	0	0	0	0	0	0	0	0	1	0	0	0	0	0	0	0	0	0	0	0	0	0	0	0	0	0	0	0	0	0	0	0	0	0	0	0	2
LaDArT_SNP16798	TGCAGATTTTGTAGTATATATTTACTCATTTACTCGTGTTACAGATCGGAAGAGCGGTTCAGCAGGAAT	27	A	G	NLL-03	24793185	A	G	0	0	0	0	0	0	0	0	0	0	0	0	1	0	0	0	0	0	0	0	0	0	0	0	0	0	0	0	0	0	0	0	0	0	0	0	0	0	0	0	2
LaDArT_SNP13115	TGCAGATTATATGAAATCAAAGGGTAGCATCACTTTGCTCCACATGCTGAAAGGAAAAAGCAATTTTGC	49	A	C	NLL-03	24800667	T	G	0	0	0	0	0	0	0	0	0	0	0	0	0	0	0	0	0	0	0	0	0	0	0	0	0	0	0	0	0	0	0	0	0	0	0	0	0	0	0	0	0
LaDArT_SNP18228	TGCAGAAATGGAAATTCAAAGTCTCAAAGAGAGCATCGAATATGAAAAGAAAAAATATTTGGTGCTGAA	36	C	G	NLL-03	24804011	G	C	0	0	0	0	0	0	0	0	0	0	0	0	NA	0	0	0	0	0	0	0	0	0	0	0	0	0	0	0	0	0	0	0	0	0	0	0	0	0	0	0	0
LaDArT_SNP18227	TGCAGAAATGGAAATTCAAAGTCTCAAAGAGAGCATCGAATATGAAAAGAAAAAATATTTGGTGCTGAA	13	A	G	NLL-03	24804034	T	C	0	0	0	0	0	0	0	0	0	0	0	0	1	0	0	0	0	0	0	0	0	0	0	0	0	0	0	0	0	0	0	0	0	0	0	0	0	0	0	0	2
LaDArT_SNP04709	TGCAGGGAACAATAGGGAAATGGCGACGTTGTTACACTGATGACTTTGAGCACGACATCTCTGGCAGCT	26	C	T	NLL-03	24830026	G	A	0	0	0	0	0	0	0	0	0	0	0	0	0	0	0	0	0	0	0	0	0	0	0	0	0	0	0	0	0	0	0	0	0	0	0	0	0	0	0	0	0
LaDArT_SNP16306	TGCAGGGTTTACATGTGAAATGAAAGGGGTACAAAGGTTGTGATCGATAAGTGATTCCCGAAGAAAAAT	46	G	A	NLL-03	24876350	T	C	0	0	0	NA	0	0	NA	0	0	0	0	0	0	0	0	0	0	0	0	0	0	0	0	0	NA	0	0	0	0	0	0	0	0	0	0	0	0	0	0	0	0
LaDArT_SNP11285	TGCAGTTATTGCTAAAATCGATTGTGAAAAGCCGAAAAGCGATACGCAGTTGTTTACAGATCGGAAGAG	12	T	C	NLL-03	24876405	T	C	0	0	0	0	0	0	0	0	0	0	0	0	1	0	0	0	0	0	0	0	0	0	0	0	0	0	0	0	0	0	0	0	0	0	0	0	0	0	0	0	2
LaDArT_SNP00313	TGCAGCTTAGTGATTGGATGCGTTATTTGTGGCGCGCATTGAGTTGAAATTTTCTTTACAGATCGGAAG	32	A	C	NLL-03	24881447	G	T	0	0	0	1	0	0	1	0	0	0	0	0	1	0	0	0	0	0	0	0	0	0	0	0	1	0	0	0	0	0	0	0	2	0	0	0	0	0	0	0	2
LaDArT_SNP02403	TGCAGTGTAATCAAAACAATAACAGAAGCTTAGAGATCAATTCAATAAACTTTGACAAATAAAAAATGA	30	C	T	NLL-03	24921564	T	C	0	0	0	NA	0	0	NA	0	0	0	0	0	NA	0	0	0	0	0	0	0	0	0	0	0	NA	0	0	0	0	0	0	0	0	0	0	0	0	0	0	0	0
LaDArT_SNP02858	TGCAGCAGTGAAGGTATATTTGAGGAGCCCTTTTATTTTTCAGGCTACTAACCCCTACTAAATAGATTC	28	A	C	NLL-03	24991282	G	T	0	0	0	1	0	0	1	0	0	0	0	0	0	0	0	0	0	0	0	0	0	0	0	0	1	0	0	0	0	0	0	0	0	0	0	0	0	0	0	0	0
LaDArT_SNP03388	TGCAGAAACACGATCGTATCAGTTATTCAGCTGAAAACGACGTAACAAACGAAGAAAACGACGGAAAAA	49	C	G	NLL-03	25020170	G	C	0	0	0	0	0	0	0	0	0	0	0	0	0	0	0	0	0	0	0	0	0	0	0	0	0	0	0	0	0	0	0	0	0	0	0	0	0	0	0	0	0
LaDArT_SNP09302	TGCAGGTGTACCTGGCCACTTTGCTGCTACTAGATGTGCTAAATCCACAACTCTTTGGCTGAAATTACC	5	G	C	NLL-03	25057981	G	C	0	0	0	0	0	0	0	0	0	0	0	0	NA	0	0	0	0	0	NA	0	0	0	0	0	0	0	0	0	0	0	0	0	0	0	0	0	0	0	0	0	0
LaDArT_SNP09301	TGCAGGTGTACCTGGCCACTTTGCTGCTACTAGATGTGCTAAATCCACAACTCTTTGGCTGAAATTACC	45	C	G	NLL-03	25058021	C	G	0	0	0	0	0	0	0	0	0	0	0	0	1	0	0	0	0	0	NA	0	0	0	0	0	0	0	0	0	0	0	0	0	0	0	0	0	0	0	0	0	2
LaDArT_SNP08587	TGCAGAAATGTATCTATGTGCTTGTTTTTATAAACTCTAAAATACCAACACGAGAAAATAGTTCGTGCA	8	T	C	NLL-03	25078105	A	G	0	0	0	0	0	0	0	0	0	0	0	0	0	0	0	0	0	0	0	0	0	0	0	0	0	0	0	0	0	0	0	0	0	0	0	0	0	0	0	0	0
LaDArT_SNP14764	TGCAGTGCCTCATGCTCAGCTCTAATACGGAAAGGAACACCATTTTTTTGATACACATTGCTCTGTGCC	53	C	T	NLL-03	25086322	G	A	0	0	0	0	0	0	0	0	0	0	0	0	0	0	0	0	0	0	0	0	0	0	0	0	0	0	0	0	0	0	0	0	2	0	0	0	0	0	0	0	0
LaDArT_SNP18231	TGCAGAACCAGAAGATAAATCAACACATCATGTTATCACTGTGAAAGCTGGGGAGGTATATGCTTACAG	21	G	A	NLL-03	25105005	T	C	1	0	0	1	1	1	1	1	1	1	1	1	1	1	1	1	1	1	1	1	1	1	1	1	1	1	1	1	1	1	1	1	1	1	0	1	1	1	1	1	1
LaDArT_SNP00586	TGCAGGCAAGCATCATGTTAGAGTAGATAGTAAGTAGAATTATACTATGCACTCAAAAGAAGAAAGAGT	7	A	G	NLL-03	25109585	T	C	0	0	0	NA	0	0	NA	0	0	0	0	0	1	0	0	0	0	0	0	0	0	0	0	0	NA	0	0	0	0	0	0	0	0	0	0	0	0	0	0	0	2
LaDArT_SNP01298	TGCAGTTATTGCTGGATCGGTATACCACCCATTCTGATCTATGACCATACTTTTACTTTATTTGAATTA	9	T	C	NLL-03	25133228	T	C	0	0	0	NA	0	0	NA	0	0	0	0	0	0	0	0	0	0	0	0	0	0	0	0	0	NA	0	0	0	0	0	0	0	0	0	0	0	0	NA	0	0	0
LaDArT_SNP18831	TGCAGCTTGATTGCAGTTACCAGAACTAATAACTTCTAAATTACAGATCGGAAGAGCGGTTCAGCAGGA	30	G	A	NLL-03	25141471	A	G	0	0	0	0	0	0	0	0	0	0	0	0	0	0	0	0	0	0	0	0	0	0	0	0	0	0	0	0	0	0	0	0	0	0	0	0	0	0	0	0	0
LaDArT_SNP11396	TGCAGCTATTTGCCACATGGATACATCTAAGTGGGACCCTGATCATGTGTCCTTTCAAGTTCTCAATGT	15	C	T	NLL-03	25156016	G	A	0	0	0	0	0	0	0	0	0	0	0	0	0	0	0	0	0	0	0	0	0	0	0	0	0	0	0	0	0	0	0	0	0	0	0	0	0	0	0	0	0
LaDArT_SNP07539	TGCAGTGTTTGTATCTATATCTGCTTCTTGAGTTACTTCAGCCCAATGGATGAGAAAAGAAGTAAATGA	63	G	A	NLL-03	25180814	T	C	1	0	0	1	1	1	1	1	1	1	1	1	1	1	1	1	1	1	1	1	1	1	1	1	1	1	1	1	1	1	1	1	1	1	0	1	1	1	1	1	1
LaDArT_SNP08163	TGCAGTAATCATAGACCTGAATCCAACAAAATTGTCTGAAAAGAGGAATATTATTACAGATCGGAAGAG	40	G	A	NLL-03	25183102	T	C	1	0	0	1	1	1	1	1	1	1	1	1	NA	1	1	1	1	1	1	1	1	1	1	1	1	1	1	1	1	1	1	1	1	1	0	1	1	1	1	1	1
LaDArT_SNP16849	TGCAGCATGCATAAATACGTTGTAATTTTATATCATTTTACAGATCGGAAGAGCGGTTCAGCAGGAATG	36	T	G	NLL-03	25198834	A	C	0	0	0	0	0	0	0	0	0	0	0	0	0	0	0	0	0	0	0	0	0	0	0	0	0	0	0	0	0	0	0	0	0	0	0	0	0	0	0	0	0
LaDArT_SNP15859	TGCAGCACCTGTCAACATAACATGTTTTCATAATAAAGTTCACAACAATCATATAGTAACAAAGATTCT	34	A	G	NLL-03	25217686	A	G	0	0	0	0	0	0	0	0	0	0	0	0	0	0	0	0	0	0	0	0	0	NA	0	0	0	0	0	0	0	0	0	0	0	0	0	0	0	0	0	0	0
LaDArT_SNP13173	TGCAGTGAAAGGTAGTTTCGGTTATCTGGACCCTGAGTACTTTAGGAGGCAACAATTACAGATCGGAAG	25	C	T	NLL-03	25248568	C	T	0	0	0	0	0	0	0	0	0	0	0	0	0	0	0	0	0	0	0	0	0	0	0	0	0	0	0	0	0	0	0	0	0	0	0	0	0	0	0	0	0
LaDArT_SNP10167	TGCAGCAATTCTTCTTCCATGCAGACATTTTTGTTGTAAGCCTATCTACCAAGTTTATGGTTTTTTTTC	47	C	A	NLL-03	25260296	T	G	0	0	0	0	0	0	0	0	NA	0	0	0	0	0	0	0	0	0	0	0	0	0	0	0	0	0	0	0	0	0	0	0	0	0	0	0	0	0	0	0	0
LaDArT_SNP12448	TGCAGTTATTCCCGCTCAATTTCTCATTTTATTTTGAAAACCCTTTCTACCAATTTACAGATCGGAAGA	47	T	C	NLL-03	25269903	A	G	0	0	0	0	0	0	0	0	0	0	0	0	0	0	0	0	0	0	0	0	0	0	0	0	0	0	0	0	0	0	0	0	0	0	0	0	0	0	0	0	0
LaDArT_SNP06733	TGCAGCCGCCTATCCTGAATAACTTGAAGCTACGAAAAAGACAAAATGATCAATGGTCATCATCATTTT	61	A	G	NLL-03	25270008	A	G	0	0	0	0	0	0	0	0	0	0	0	0	0	0	0	0	0	0	0	0	0	0	0	0	0	0	0	0	0	0	0	0	0	0	0	0	0	0	0	0	0
LaDArT_SNP01551	TGCAGTTTTTGTGAAGAGCCTCGTCATCTGTCAACTCATTGGTTTTGTTGAATCAAGATTCAATGCTAT	27	T	C	NLL-03	25314908	G	A	0	0	0	1	0	0	1	0	0	0	0	0	0	0	0	0	0	0	0	0	0	0	0	0	1	0	0	0	0	0	0	0	0	0	0	0	0	0	0	0	0
LaDArT_SNP02521	TGCAGAGAGATAATACAAAAATTGTTATAAAATCTACTAAAATTTTACAGATCGGAAGAGCGGTTCAGC	35	T	A	NLL-03	25317685	T	A	0	0	0	1	0	0	1	0	0	0	0	0	0	0	0	0	0	0	0	0	0	0	0	0	1	0	0	0	0	0	0	0	0	0	0	0	0	0	0	0	0
LaDArT_SNP02520	TGCAGCCGTCCTTAGGTGGCAATGCTAGAACAGCTATCATTTGCACTTTGAGCCCTGCACAAAGTCATG	34	C	T	NLL-03	25318020	T	C	0	0	0	1	0	0	1	0	0	0	0	0	0	0	0	0	0	2	0	0	0	0	0	0	1	0	0	0	0	0	0	0	0	0	0	0	0	0	0	0	0
LaDArT_SNP02521	TGCAGAGAGATAATACAAAAATTGTTATAAAATCTACTAAAATTTTACAGATCGGAAGAGCGGTTCAGC	35	T	A	NLL-03	25321016	T	A	0	0	0	1	0	0	1	0	0	0	0	0	0	0	0	0	0	0	0	0	0	0	0	0	1	0	0	0	0	0	0	0	0	0	0	0	0	0	0	0	0
LaDArT_SNP02520	TGCAGCCGTCCTTAGGTGGCAATGCTAGAACAGCTATCATTTGCACTTTGAGCCCTGCACAAAGTCATG	34	C	T	NLL-03	25321351	T	C	0	0	0	1	0	0	1	0	0	0	0	0	0	0	0	0	0	2	0	0	0	0	0	0	1	0	0	0	0	0	0	0	0	0	0	0	0	0	0	0	0
LaDArT_SNP07852	TGCAGAATTTTGGAAGAAACAATCTCCTGGAGCCATACTTTACAGATCGGAAGAGCGGTTCAGCAGGAA	28	G	A	NLL-03	25353705	G	A	0	0	0	1	0	0	1	0	0	0	0	0	0	0	0	0	0	0	0	0	0	0	0	1	0	0	0	0	0	0	0	0	0	0	0	0	0	0	0	0	0
LaDArT_SNP09602	TGCAGTTTCCTGACATTTATTCCGCCTATAATTGTTAGATACCTGAATTTTCAAATTCACAGTTGACCC	48	T	C	NLL-03	25429332	A	G	0	0	0	0	0	0	0	0	0	0	0	0	0	0	0	0	0	0	0	0	0	0	0	0	0	0	0	0	0	0	0	0	0	0	0	0	0	0	0	0	0
LaDArT_SNP15050	TGCAGATAGCACAAAAGAAAAGAGATGAATTTCGTTACAGATCGGAAGAGCGGTTCAGCAGGAATGCCG	28	A	G	NLL-03	25429392	T	C	0	0	0	0	0	0	0	0	0	0	0	0	0	0	0	0	0	0	0	0	0	0	0	0	0	0	0	0	0	0	0	0	0	0	0	0	0	0	0	0	0
LaDArT_SNP17084	TGCAGTTTTGAAAAAATAAAAGTGTATAATCGAAGTTACAGATCGGAAGAGCGGTTCAGCAGGAATGCC	30	T	C	NLL-03	25449371	G	A	0	0	0	0	0	0	0	0	0	0	0	0	0	0	0	0	0	0	0	0	0	0	0	0	0	0	0	0	0	0	0	0	0	0	0	0	0	0	0	0	0
LaDArT_SNP17083	TGCAGTTTTGAAAAAATAAAAGTGTATAATCGAAGTTACAGATCGGAAGAGCGGTTCAGCAGGAATGCC	26	C	T	NLL-03	25449375	A	G	0	0	0	0	0	0	0	0	0	0	0	0	0	0	0	0	0	0	0	0	0	0	0	0	0	0	0	0	0	0	0	0	0	0	0	0	0	0	0	0	0
LaDArT_SNP03852	TGCAGATATTTTCCCCCTACGGTCATGTAGAAGAAGTCTTCATTCCAAACCTTCGTGGTTGGTACATGA	22	T	A	NLL-03	25456308	T	A	0	0	0	0	0	0	0	0	0	0	0	0	0	0	0	0	0	0	0	0	0	0	0	0	0	0	0	0	0	0	0	0	0	0	0	0	0	0	0	0	0
LaDArT_SNP10424	TGCAGAGAGAATCCGTAAACTTGAGAGAAATCATCCTGTTTCTTACTCGATGCTCTCGAAGATCCAGGG	8	G	T	NLL-03	25469991	C	A	0	0	0	0	0	0	0	0	0	0	0	0	0	0	0	0	0	0	0	0	0	0	0	0	0	0	0	0	0	0	0	0	0	0	0	0	0	0	0	0	0
LaDArT_SNP15924	TGCAGCATACTCCCCAAGTTCTAAATTTGAATACAAGCCACAAGTTGCAAGTAATGCACCCCACAACAC	38	A	C	NLL-03	25470034	C	A	0	0	0	0	0	0	0	0	0	0	0	0	0	0	0	0	0	0	0	0	0	0	0	0	0	0	0	0	0	0	0	0	0	0	0	0	0	0	0	0	0
LaDArT_SNP10424	TGCAGAGAGAATCCGTAAACTTGAGAGAAATCATCCTGTTTCTTACTCGATGCTCTCGAAGATCCAGGG	8	G	T	NLL-03	25478148	C	A	0	0	0	0	0	0	0	0	0	0	0	0	0	0	0	0	0	0	0	0	0	0	0	0	0	0	0	0	0	0	0	0	0	0	0	0	0	0	0	0	0
LaDArT_SNP15924	TGCAGCATACTCCCCAAGTTCTAAATTTGAATACAAGCCACAAGTTGCAAGTAATGCACCCCACAACAC	38	A	C	NLL-03	25478191	C	A	0	0	0	0	0	0	0	0	0	0	0	0	0	0	0	0	0	0	0	0	0	0	0	0	0	0	0	0	0	0	0	0	0	0	0	0	0	0	0	0	0
LaDArT_SNP16987	TGCAGTACAGCCTAACAGCTAAAAACATCGCTGTTACAGATCGGAAGAGCGGTTCAGCAGGAATGCCGA	28	T	C	NLL-03	25507514	C	T	0	0	0	0	0	0	0	0	0	0	0	0	1	0	0	0	0	0	0	0	0	0	0	0	0	0	0	0	0	0	0	0	0	0	0	0	0	0	0	0	2
LaDArT_SNP15698	TGCAGATAACCAATAACATGTAAGTGAAACAGGTATGTTATGTTATATCTCTGCCAGTGTCATGCATAT	59	T	C	NLL-03	25542211	A	G	1	0	0	1	1	1	1	1	1	1	1	1	NA	1	1	1	1	1	1	1	1	1	1	1	1	1	1	1	1	1	1	1	1	1	0	1	1	0	1	1	1
LaDArT_SNP09572	TGCAGTTGCATTCCCAGATTCTGCTGTCCTGTGCTGTGCTCATCACCTCTCATCGCTCAACTTATGTAT	53	C	T	NLL-03	25562964	G	A	0	0	0	0	0	0	0	0	0	0	0	0	0	0	0	0	0	0	0	0	0	0	0	0	0	0	0	0	0	0	0	0	0	0	0	2	0	0	0	0	0
LaDArT_SNP09571	TGCAGTTGCATTCCCAGATTCTGCTGTCCTGTGCTGTGCTCATCACCTCTCATCGCTCAACTTATGTAT	49	T	C	NLL-03	25562968	A	G	0	0	0	0	0	0	0	0	0	0	0	0	0	0	0	0	0	0	0	0	0	0	0	0	0	0	0	0	0	0	0	0	0	0	0	0	0	0	0	0	0
LaDArT_SNP04468	TGCAGCTTCAGGAGATTGCTCGAAACCAAGATAAACAGGTAAGTTATAATTATTTTTTTTCATGACTCT	28	A	G	NLL-03	25573985	A	G	0	0	0	0	0	0	0	0	0	0	0	0	0	0	0	0	0	0	0	0	0	0	0	0	0	0	0	0	0	0	0	0	0	0	0	0	0	0	0	0	0
LaDArT_SNP04774	TGCAGGTACTTTGTTTACACCCTGATTCTCTCGTTTTCTCTTTACCACCAATGCACCAACAATGTTATC	32	G	C	NLL-03	25798992	G	C	0	0	0	0	0	0	0	0	0	0	0	0	0	0	0	0	0	0	0	0	0	0	0	0	0	0	0	0	0	0	0	0	0	0	0	0	0	0	0	0	0
LaDArT_SNP02806	TGCAGTTGTAGGAGTGAAACTTTCAGTACACTAAGATTTGCTCAGCGTGCCAAAGCTATCAAGAACAAG	35	G	A	NLL-03	25809299	A	G	0	0	0	1	0	0	1	0	0	0	0	0	0	0	0	0	0	0	0	0	0	0	0	1	1	0	0	0	0	0	0	0	0	0	0	0	0	0	0	0	0
LaDArT_SNP07235	TGCAGTAAACCACATTGATGATGTTAGTAGAAGAAACTTTAGCCTTTGCTGGAGGAAAAAGATAATTCA	46	T	C	NLL-03	25813654	A	G	0	0	0	0	0	0	0	0	0	0	0	0	0	0	0	0	0	0	0	0	0	0	0	0	0	0	0	0	0	0	0	0	0	0	0	0	0	0	0	0	0
LaDArT_SNP17548	TGCAGCTCGGCTGTGGTCATGATTGCGGTCATTGCAGCATTTGTGATGCAAAGTGCGACTGTTGGAGTG	18	A	G	NLL-03	25836482	A	G	1	0	0	1	1	1	1	1	1	1	1	1	1	1	1	1	1	1	1	1	1	1	1	1	1	1	1	1	1	1	1	1	1	1	0	1	1	0	1	1	1
LaDArT_SNP07050	TGCAGGCAAGCTTCCTGGACGACTCCAAGAATTTCTCAGTGAGTCGTAAACTTCATACTCACCATCACA	19	C	T	NLL-03	25870303	C	T	0	0	0	0	0	0	0	0	0	0	0	0	1	0	0	0	0	0	0	0	0	2	0	0	0	0	0	0	0	0	0	0	0	0	0	0	0	0	2	0	0
LaDArT_SNP15572	TGCAGACAACGTCTTTTAGATCATAATGCAAGGCGCCGCAAACCGCATCTTGATGAGGTCCGATTACAT	34	A	G	NLL-03	25883337	G	A	0	0	0	NA	0	0	NA	0	0	0	0	0	1	0	0	0	0	0	0	0	0	0	0	NA	NA	0	0	0	0	0	0	0	0	0	0	0	0	0	0	0	0
LaDArT_SNP04439	TGCAGCTGGGAGAGGGAAAGTTGAGGTGAGACAATTTACTGTTATGTGTTTGTTGAGAATTTGATTCTT	64	T	G	NLL-03	25995133	A	C	0	0	0	0	0	0	0	0	0	0	0	0	0	0	0	0	0	0	0	0	0	0	0	0	0	0	0	0	0	0	0	0	0	0	0	0	0	0	0	0	0
LaDArT_SNP04162	TGCAGCATGAATAGCCCTATTCATCACATCCCTCTTGAAAATCCCCTCACTCTCATCATCACCCTCCAA	11	T	G	NLL-03	25995307	T	G	0	0	0	0	0	0	0	0	2	0	0	0	0	0	0	0	0	0	0	0	0	0	0	0	0	0	0	0	0	0	0	0	0	0	0	0	0	0	0	2	0
LaDArT_SNP01496	TGCAGTTTGCATCACTTTCATAGGTGGATATTCTCTTCTCTCGATTTCTATGTTCATAGTTGTGTTGAT	55	T	A	NLL-03	26042507	T	A	0	0	0	1	0	0	1	0	0	0	0	0	0	0	0	0	0	0	0	0	0	0	0	1	1	0	0	0	0	0	0	0	0	0	0	0	0	0	0	0	0
LaDArT_SNP15684	TGCAGAGTTCATTACTGCAAAGTAATAAAAACTTAGAACAAATAGAAGAGATATTGTCTCACACTGAAC	62	G	A	NLL-03	26058542	A	G	1	0	0	1	1	1	1	1	1	1	1	1	1	1	1	1	1	1	1	1	1	1	1	1	1	1	1	1	1	1	1	1	1	1	0	1	1	0	1	1	1
LaDArT_SNP07745	TGCAGTCAAGGAAGCATCCCGCAACTATATTGATCGCTTTAGTATTTCGCTTTTGTTGGAATTACAGGA	20	A	G	NLL-03	26058798	G	A	1	0	0	NA	1	1	NA	1	1	1	1	1	0	1	1	1	1	1	1	1	1	1	1	NA	NA	1	1	1	1	1	1	1	1	1	0	1	1	0	1	1	1
LaDArT_SNP15526	TGCAGAAGTGTAATATCGTATTTAGATGCAAATTATATTCAGTCATACCAAGAGTGTGTTTGGGTATGC	37	C	T	NLL-03	26076943	A	G	0	0	0	0	0	0	0	0	0	0	0	0	0	0	0	0	0	0	0	0	0	0	0	0	0	0	0	0	0	0	0	0	0	0	0	0	0	0	0	0	0
LaDArT_SNP02379	TGCAGCAAACTTCTTGTTAGATGAAAATTAGCGGCATAAAATAGACAAAAATCAGTTCATTTGAAGATA	53	A	C	NLL-03	26104434	T	G	0	0	0	NA	0	0	NA	0	0	0	0	0	0	0	0	0	0	0	0	0	0	0	0	NA	NA	0	0	0	0	0	0	0	0	0	0	0	0	0	0	0	0
LaDArT_SNP03117	TGCAGTTATGTCGGGAGCACATCTTTTGTTTACGAATTGTATTATCTATGTGTTACAGATCGGAAGAGC	45	T	C	NLL-03	26180748	G	A	0	0	0	NA	0	0	NA	0	0	0	0	0	0	0	0	0	0	0	0	0	0	0	0	NA	NA	0	0	0	0	0	0	0	0	0	0	0	0	0	0	0	0
LaDArT_SNP10238	TGCAGGAAGGTGACGTAATTTCATATCGATTGATTGAACTATCAGCATCTTGGACGCCAGAGCTTTCTT	14	G	A	NLL-03	26185776	C	T	1	0	0	1	1	1	1	1	1	1	2	1	0	1	1	1	1	1	1	1	1	2	1	1	1	1	1	2	1	1	1	1	1	1	0	1	1	0	1	1	1
LaDArT_SNP06214	TGCAGAATTCTCCATCCATTGTATAAGGTTTATATAAGTACTATATACTATCATTGCATTATCCACTAT	51	C	T	NLL-03	26213662	G	A	0	0	0	0	0	0	0	0	0	0	0	0	0	0	0	0	0	0	0	0	0	0	0	0	0	0	0	0	0	0	0	0	0	0	0	0	0	0	0	0	0
LaDArT_SNP10418	TGCAGAGAAGAATCTGTCCCACAAATCAGCATCAAATTCATGATCTTCATACTTACTGAGAACAAGGGA	15	G	A	NLL-03	26240839	C	T	0	0	0	0	0	0	0	0	0	0	0	0	1	0	0	0	0	0	0	0	0	0	0	0	0	0	0	0	0	0	0	0	0	0	0	0	0	0	0	0	0
LaDArT_SNP18700	TGCAGTGTGCCAAATTGATTGGCCGAGGGATCGTTTACTGATTCAAGTACTTGACGATTCGGATGATGA	63	C	T	NLL-03	26300170	A	G	0	0	0	0	0	0	0	0	0	0	0	0	0	0	0	0	0	0	0	0	0	0	0	0	0	0	0	0	0	0	0	0	0	0	0	0	0	0	0	0	0
LaDArT_SNP18699	TGCAGTGTGCCAAATTGATTGGCCGAGGGATCGTTTACTGATTCAAGTACTTGACGATTCGGATGATGA	60	A	G	NLL-03	26300173	C	T	0	0	0	0	0	0	0	0	0	0	0	0	0	0	0	0	0	0	0	0	0	0	0	0	0	0	0	0	0	0	0	0	0	0	0	0	0	0	0	0	0
LaDArT_SNP01141	TGCAGCAGCAGGAGGAGGAGGAGGATTTACCATTTCAGGACTTACAGATCGGAAGAGCGGTTCAGCAGG	27	C	T	NLL-03	26404273	A	G	0	0	0	1	0	0	1	0	0	0	0	0	0	0	0	0	0	0	0	0	0	0	0	1	1	0	0	0	0	0	0	0	0	0	0	0	0	0	0	0	0
LaDArT_SNP13791	TGCAGTTACTGGGTAGTTGAACTGGGATTGCATTGGTAGGTTGAAATTACTACTGGTTGATGCACTCCC	49	C	G	NLL-03	26404346	C	G	0	0	0	0	0	0	0	0	0	0	0	0	0	0	0	0	0	0	0	0	0	0	0	0	0	0	0	0	0	0	0	0	0	0	0	0	0	0	0	0	0
LaDArT_SNP13962	TGCAGAAGTAAGCACACATATATAGTTTGATATCTTTCTGTTTTCATCAGTTGGAGAGATCATATATCA	13	C	A	NLL-03	26499725	A	C	1	0	0	1	1	1	1	1	1	1	1	1	1	1	1	1	NA	1	1	1	1	1	1	1	1	1	1	1	1	1	1	1	0	1	0	1	1	0	1	1	1
LaDArT_SNP17864	TGCAGTTCTTTCTGAGAAGGGTGGCCTGATTGTGAAGAATTTTGTTGCTATTCTAGATCCAGTGTCTGG	33	G	A	NLL-03	26545252	G	A	0	0	0	0	0	0	0	0	0	0	0	0	0	0	0	0	0	0	0	0	0	0	0	0	0	0	0	0	0	0	0	0	0	0	0	0	0	0	0	0	0
LaDArT_SNP03738	TGCAGAGACTTGATTTACGGCAAGTATAACCAAGCTCTTGTAAACCCTTTTGAGTTGCCACTTACCTAG	19	G	C	NLL-03	26557210	G	C	0	0	0	0	0	0	0	0	0	0	0	0	0	0	0	0	0	0	0	0	0	0	0	0	0	0	0	0	0	0	0	0	0	0	0	0	0	0	0	0	0
LaDArT_SNP02968	TGCAGAGTCGGATTTTCCAACCCTAAGGTACATTTCTACCTCCTTTTTTGTTATCATCTGAAAAGAAGT	21	T	C	NLL-03	26574813	C	T	0	0	0	1	0	0	1	0	0	0	0	0	0	0	1	0	0	0	0	0	0	0	0	1	1	0	0	0	0	0	0	0	0	0	0	0	0	0	0	0	0
LaDArT_SNP08717	TGCAGAGATTCAAGAAAATGAGTATAAATTTCATGTCAAGAAGCACATTTAGCTCAGAGAGATGAATGT	45	C	T	NLL-03	26586666	C	T	0	0	0	0	0	0	0	0	0	0	0	0	0	0	0	0	0	0	0	0	0	0	0	0	0	0	0	0	0	0	0	0	0	0	0	0	0	0	0	0	0
LaDArT_SNP09647	TGCAGAGAAGGTATCAGTAGTTTTAGAGTTGATTATTACAGATCGGAAGAGCGGTTCAGCAGGAATGCC	25	C	G	NLL-03	26591637	C	G	0	0	0	0	0	0	0	0	0	0	0	0	0	0	0	0	0	0	0	0	0	0	0	0	0	0	0	0	0	0	0	0	0	0	0	0	0	0	0	0	0
LaDArT_SNP03448	TGCAGAAATGAATCCAAATTGATCATTCACTTGTTGGATTTCCCACTCAAAAATCAGCAATTGTCATGA	63	T	A	NLL-03	26594659	A	T	0	0	0	0	0	0	0	0	0	0	0	0	0	0	0	0	0	0	0	0	0	0	0	0	0	0	0	0	0	0	0	0	0	0	0	0	0	0	0	0	0
LaDArT_SNP09767	TGCAGACTTGATATGGTAATTGGCAGCATTACAGTTCATTAGTGTTACAGATCGGAAGAGCGGTTCAGC	19	T	A	NLL-03	26600665	T	A	0	0	0	0	0	0	0	0	0	0	0	0	0	0	0	0	0	0	0	0	0	0	0	0	0	0	0	0	0	0	0	0	1	0	0	0	0	0	0	0	0
LaDArT_SNP07167	TGCAGGTCCATCATCCGAGTCTGAAATATTTAGCAATGTGACAGATTTGAATCAAACAAACTATACCGG	15	C	T	NLL-03	26600896	C	T	0	0	0	0	0	0	0	0	0	0	0	0	0	0	0	0	0	0	0	0	0	0	0	0	0	0	0	0	0	0	0	0	0	0	0	0	0	0	0	0	0
LaDArT_SNP03107	TGCAGTAGATAATGATGAGCATATGATCTAAACATAAATACCTTATCTTCTTACAGATCGGAAGAGCGG	43	T	C	NLL-03	26641142	T	C	0	0	0	NA	0	0	NA	0	0	0	0	0	0	0	NA	0	0	0	0	0	0	0	0	NA	NA	0	0	0	0	0	0	0	1	0	0	0	0	0	0	0	0
LaDArT_SNP03108	TGCAGTAGATAATGATGAGCATATGATCTAAACATAAATACCTTATCTTCTTACAGATCGGAAGAGCGG	46	G	C	NLL-03	26641145	C	G	0	0	0	1	0	2	1	0	0	0	0	0	0	0	1	0	0	0	0	0	0	0	0	1	1	0	0	0	0	0	0	0	NA	0	0	0	0	0	0	0	0
LaDArT_SNP04409	TGCAGCTCTTTCTGCAAGGCAATAAGAGTCGAACATATGATACACCCATTGAGGCCAGAATGCTCTTGA	51	A	G	NLL-03	26670163	A	G	0	0	0	0	0	0	0	0	0	0	0	0	0	0	0	0	0	0	0	0	0	0	0	0	0	0	0	0	0	0	0	0	0	0	0	0	0	0	0	0	0
LaDArT_SNP17764	TGCAGTAGGAGCTAAGAAGACCATAACTAATAATTAGTAAATAAAGATTATATCTTTTCTTTTGCTTTT	52	A	T	NLL-03	26670645	T	A	0	0	0	0	0	0	0	0	0	0	0	0	0	0	0	0	0	0	0	NA	0	0	0	0	0	0	0	0	0	0	0	0	0	0	0	0	0	0	0	0	0
LaDArT_SNP06351	TGCAGAGGTATCACCTCTCAAGTCTAAACTGATGTGCAACAAGTATATATTAGATGGAGGATATCACAA	30	G	T	NLL-03	26671314	C	A	0	0	0	0	0	0	0	0	0	0	0	0	0	0	0	0	0	0	0	0	0	0	0	0	0	0	0	0	0	0	0	0	0	0	0	0	0	0	0	0	0
LaDArT_SNP16603	TGCAGTTGTCCCAATGCTTGCAGATTTCATCCTACGATTTGTGGTGTCCCAGTGAATTCGAATCTGAAA	41	C	T	NLL-03	26671382	T	C	0	0	0	NA	0	0	NA	0	0	0	0	0	0	0	NA	0	0	0	0	0	0	0	0	NA	NA	0	0	0	0	0	0	0	0	0	0	0	0	0	0	0	0
LaDArT_SNP01944	TGCAGCAACAACATGCTGTTGAAGAATTGAATTTCGATACTTATTTATCCTCTTTACACACATATCTTG	28	C	G	NLL-03	26672265	C	G	0	0	0	1	0	0	1	0	0	0	0	0	0	0	1	0	0	0	0	0	0	0	0	1	1	0	0	0	0	0	0	0	0	0	0	0	0	0	0	0	0
LaDArT_SNP08412	TGCAGCTCCTGATCTCGGTCCTAGCAGTATATATGGAATGTGGAGGATTGATGATACTGACAACAGTTT	36	G	A	NLL-03	26762688	A	G	0	0	0	0	0	0	0	0	0	0	0	0	0	0	0	0	0	0	0	0	0	0	0	0	0	0	0	0	0	0	0	0	0	0	0	0	0	0	0	0	0
LaDArT_SNP02704	TGCAGCAACAGCAGTATCCATATCTGCAAGAATATGAAAGAAAGATCAGCAGGAAACTGTGACAGATGA	63	A	C	NLL-03	26810053	T	G	1	0	0	0	1	1	0	1	1	1	1	1	1	1	0	1	1	1	1	1	1	1	1	0	0	1	1	1	1	1	1	1	0	1	0	1	1	0	1	1	1
LaDArT_SNP12368	TGCAGTCGTGTGGCGGACATCGTCCTGTCGTAGTTGTGGGTTGACGTGGACTGTGCCTGTGGTATGATG	9	G	A	NLL-03	26838426	G	A	0	0	0	0	0	0	0	0	0	0	0	0	0	0	0	0	0	0	0	0	0	0	0	0	0	0	0	0	0	0	0	0	0	0	0	0	0	0	0	0	0
LaDArT_SNP05437	TGCAGTTTGAAGAAGTAATTTTAGATTCAATGAGAGAATGTAAAAGGCACAGAGATTGTCTAGGTGCAT	26	T	G	NLL-03	26859488	A	C	0	0	0	0	0	0	0	0	0	0	0	0	0	0	0	0	0	0	0	0	0	0	0	0	0	0	0	0	0	0	0	0	0	0	0	0	0	0	0	0	0
LaDArT_SNP17059	TGCAGTTGAAATACCATTTGATCAAAGTAACAGGGTAATGCATATTGACTTACAGATCGGAAGAGCGGT	27	C	T	NLL-03	26868052	A	G	0	0	0	0	0	0	0	0	0	0	0	0	0	0	0	0	0	0	0	0	0	0	0	0	0	0	0	0	0	0	0	0	0	0	0	0	0	0	0	0	0
LaDArT_SNP08894	TGCAGCAATGTTCTGTCTGCATATAACAAAAAAATGGAATGAAAATTTCAGTAGAGAATTTTTACAGAT	40	G	A	NLL-03	26896716	G	A	0	0	0	0	0	0	0	0	0	0	0	0	0	0	0	0	0	0	0	0	0	0	0	0	0	0	0	0	0	0	0	0	0	0	0	0	0	0	0	0	0
LaDArT_SNP08108	TGCAGGGTCTATGTGACAGTTCTACAGAATACAGTTCTTACAGATCGGAAGAGCGGTTCAGCAGGAATG	29	C	T	NLL-03	26904239	A	G	0	0	0	0	0	0	0	0	0	0	0	0	0	0	0	0	0	0	0	2	0	0	0	0	0	0	0	0	0	0	0	0	0	0	0	0	0	0	0	0	0
LaDArT_SNP15394	TGCAGAATAACTCATCCTTTTTGTCTATATTTGAACCTAAATCAATGAAAATATAAATTATGGACACAA	7	T	A	NLL-03	26907914	T	A	0	0	0	0	0	0	0	0	0	0	0	0	0	0	0	0	0	0	0	0	0	0	0	0	0	0	0	0	0	0	NA	0	0	0	0	0	0	0	0	0	0
LaDArT_SNP16443	TGCAGTCACTCATCCACCTCTGTTCTCATCACCACTATACATATTTTTTCTCTTGTCGGAACTTCATTG	5	A	T	NLL-03	26941096	A	T	0	0	0	0	0	0	0	0	0	0	0	0	0	0	0	0	0	0	0	0	0	0	0	0	0	0	0	0	0	0	0	0	0	0	0	0	0	0	0	0	0
LaDArT_SNP15491	TGCAGAAGAAAAGGACGAGATTAGTAATACCTTTGTATCCAATAAATCAAGAAATGAAAGTTGGAGTAG	15	T	C	NLL-03	26941113	C	T	0	0	0	0	0	0	0	0	0	0	0	0	0	0	0	0	0	0	0	0	0	0	0	0	0	0	0	0	0	0	0	0	0	0	0	0	0	0	0	0	0
LaDArT_SNP11072	TGCAGAACAAGGCACTAATATATCCACCATAATCAAATGGATTCCGCAATTTCATTACAGATCGGAAGA	45	G	A	NLL-03	26942719	C	T	0	0	0	0	0	0	0	0	0	0	0	0	0	0	0	0	0	0	0	0	0	0	0	0	0	0	0	0	0	0	0	0	0	0	0	0	0	0	0	0	0
LaDArT_SNP02502	TGCAGCTTTGTCTATATCGTCTGAGTCGGATAAACATGTTATTTCTGTGTTCAATAAAGTTGCACTGAA	20	T	C	NLL-03	26944105	C	T	0	0	0	1	0	0	1	0	0	0	0	0	0	0	1	0	0	0	0	0	0	0	0	1	1	0	0	0	0	0	0	0	0	0	0	0	0	0	0	0	0
LaDArT_SNP13952	TGCAGAAGGAAACAAAACATGTAATTATAATTGCAAGCTAATAGGTAAGTTGAAGACAACATGAGAGAA	45	T	C	NLL-03	26966121	A	G	1	0	0	1	1	1	1	1	1	1	1	1	1	1	1	1	1	1	1	1	1	1	1	1	1	1	1	1	1	1	1	1	0	1	0	1	1	0	1	1	1
LaDArT_SNP08528	TGCAGTTCTTAGAACAGCATGGTATGTTTTCTATTTTCTTTGCAGCGAAAAATGCTTTTGCCATTGCAT	32	A	T	NLL-03	26982477	T	A	0	0	0	0	0	0	0	0	0	0	0	0	0	0	0	0	0	0	0	0	0	0	0	0	0	0	0	0	0	0	0	0	0	0	0	0	0	0	0	0	0
LaDArT_SNP03150	TGCAGTTTTTCAGAGAAGGTAGAAACATTTTGATGTCATGGTTCTCTGTGGTGACTATACTCCATGAAA	14	T	G	NLL-03	27013423	G	T	0	0	0	1	0	0	1	0	0	0	0	0	0	0	1	0	0	0	0	0	0	0	0	1	1	0	0	0	0	0	0	0	0	0	0	0	0	0	0	0	0
LaDArT_SNP02709	TGCAGAAATTCATTCAAACAATTTGATGCCTTACGCTTCTAGAGAAGCCAGTAGAAGCTAATAAAAAAC	26	T	C	NLL-03	27014582	A	G	1	0	0	0	1	1	0	1	1	1	1	1	1	1	0	1	1	1	1	1	1	1	1	0	0	1	1	1	1	1	1	1	0	1	0	1	1	0	1	1	1
LaDArT_SNP10825	TGCAGTAGTGAAAATGGGAGAGGGAATTGAAGTGGGAGCACCCGTCATTGACATGATTCTTGTTCTCTT	62	T	A	NLL-03	27019629	T	A	0	0	0	0	0	0	0	0	0	0	0	0	0	0	0	0	0	0	0	0	0	0	0	0	0	0	0	0	0	0	0	0	0	0	0	0	0	0	0	0	0
LaDArT_SNP08502	TGCAGTTGCATAGACACAAAGATGCTTTAGATTTTGCTGTTGCTTCCCACTCATTGGCCCCATCCATAT	49	C	T	NLL-03	27020374	C	T	0	0	0	0	0	0	0	0	0	0	0	0	0	0	0	0	0	0	0	0	0	0	0	0	0	0	0	0	0	0	0	0	0	0	0	0	0	0	0	0	0
LaDArT_SNP06305	TGCAGAGAGTGGTGAACTTCTAGCTATTGTCTCATTTTTCTTTGTCTTGGATCTATGCCTGTAATGGTC	25	A	G	NLL-03	27030496	A	G	0	0	0	0	0	0	0	0	0	0	0	0	0	0	0	0	0	0	0	0	0	0	0	0	0	0	0	0	0	0	0	0	NA	0	0	0	0	0	0	0	0
LaDArT_SNP03664	TGCAGACATATTTCAATGAAGAAGAGCTGGCAGAGAATGCCCTTCGTTTTGCTGTTCTCATATCTCTAG	65	C	T	NLL-03	27042588	C	T	0	0	0	0	0	0	0	0	0	0	0	0	0	0	0	0	0	0	0	0	0	0	0	0	0	0	0	0	0	0	0	0	0	0	0	0	0	0	0	0	0
LaDArT_SNP11106	TGCAGACTGTGAAGTTACAAGGGTGGCTCACAAGCTACAAGTTATAGATTTTACAGATCGGAAGAGCGG	24	G	C	NLL-03	27146385	C	G	0	0	0	0	0	0	0	0	0	0	0	0	0	0	0	0	0	0	0	0	0	0	0	0	0	0	0	0	0	0	0	0	0	0	0	0	0	0	0	0	0
LaDArT_SNP02793	TGCAGTATCCTATAACATTGGTTGTCATTTTTGTGATATCATGTGGCATCACATGCTTTTCCCTGAAAC	14	T	A	NLL-03	27147684	T	A	0	0	0	1	0	0	1	0	0	0	0	0	0	0	1	0	0	0	0	0	0	0	0	1	1	0	0	0	0	0	0	0	0	0	0	0	0	0	0	0	0
LaDArT_SNP16291	TGCAGGGGAAATAATCCTAATAGCAATCGGCAAAACATTTCATAAAAAAGACATTTCTATATTTACAGA	27	C	T	NLL-03	27147722	C	T	0	0	0	0	0	0	0	0	0	0	0	0	0	0	0	0	0	0	0	0	0	0	0	0	0	0	0	0	0	0	0	0	0	0	0	0	0	0	0	0	0
LaDArT_SNP02404	TGCAGTTTTCTAATATAACTGCAAGGTTCTAAGTCCAATACTCGGTGAACATCTCTGTAAAGAATGTGG	30	T	A	NLL-03	27302543	T	A	0	1	1	1	0	0	1	0	0	0	0	0	0	0	0	0	0	0	1	0	0	1	1	0	0	0	1	1	0	0	0	0	1	0	1	0	1	1	0	0	0
LaDArT_SNP12823	TGCAGTATCAAGAAGGGTTACAGGAATGCCATTCACGCTGACACTTGCTTCGATCACATCACGAGTGGT	36	G	A	NLL-03	27331879	G	A	0	0	0	0	0	0	0	0	0	0	0	0	0	0	0	0	0	0	0	0	0	0	0	0	0	0	0	0	0	0	0	0	0	0	0	0	0	0	0	0	0
LaDArT_SNP00899	TGCAGACATACAGGATGCATATCAGGTGAGAGGCGTGTACATCTAAACCATAGCATCGTACATAAATAG	63	G	A	NLL-03	27429870	A	G	0	0	0	1	0	NA	1	0	0	0	0	0	0	0	1	0	0	0	0	0	0	0	0	1	1	0	NA	0	0	0	0	0	1	0	1	0	0	1	0	0	0
LaDArT_SNP02103	TGCAGCGACAGATCTGGTGGGAAATTTGGAGATTATCAATGGTATGTGAATTTACAGATCGGAAGAGCG	26	C	T	NLL-03	27449574	T	C	0	0	0	1	0	0	1	0	0	0	0	0	0	0	1	0	0	0	0	0	0	0	0	1	1	0	0	0	0	0	0	0	0	0	0	0	0	0	0	0	0
LaDArT_SNP09264	TGCAGGTAATTTATTCCCGAAGATTTTTCCCATTTTTCTATTCCTCAGATCCCGGGATGCTTGGTTTTA	17	C	T	NLL-03	27451732	C	T	0	0	0	0	0	0	0	0	0	0	0	0	0	0	0	0	0	0	0	0	0	0	0	0	0	0	0	0	0	0	0	0	0	0	0	0	0	0	0	0	0
LaDArT_SNP09265	TGCAGGTAATTTATTCCCGAAGATTTTTCCCATTTTTCTATTCCTCAGATCCCGGGATGCTTGGTTTTA	51	C	T	NLL-03	27451766	C	T	0	0	0	0	0	0	0	0	0	0	0	0	0	0	0	0	0	0	0	0	0	0	0	0	0	0	0	0	0	0	0	0	0	0	0	0	0	0	0	0	0
LaDArT_SNP02042	TGCAGCAACTCTTTGAATTGATTTAGGAGACAAAACCGTATCTTGAGGAATATAATGTTTAGAACAAGT	36	T	C	NLL-03	27503953	C	T	0	0	0	NA	0	0	NA	0	0	0	0	0	0	0	NA	1	0	0	0	0	0	0	0	NA	NA	0	0	0	0	0	0	0	0	0	0	0	0	0	0	0	0
LaDArT_SNP15048	TGCAGATACTGGCAGCCTGTAATATGTTTTCATTATCTTTTTTCACTTACAGATCGGAAGAGCGGTTCA	15	T	C	NLL-03	27522874	G	A	0	0	0	0	0	0	0	0	0	0	0	0	0	0	0	0	0	0	0	0	0	0	0	0	0	0	0	0	0	0	0	0	0	0	0	0	0	0	0	0	0
LaDArT_SNP01567	TGCAGATGGACCAGCAAGGTAATATGGTATAGCCAATTGCAACTGTAAACAATTACACTCTAAAGGCTC	44	C	G	NLL-03	27532208	G	C	0	0	0	1	0	1	1	0	0	0	0	0	0	0	1	0	0	0	0	0	0	0	0	1	1	0	1	0	0	0	0	0	0	0	0	0	0	0	0	0	0
LaDArT_SNP11132	TGCAGATGCAAGACACTGTACTAAGTATTTATCAAAACTCCAAAAATCGACACTGTTTTACAGATCGGA	43	A	C	NLL-03	27595187	T	G	0	0	0	NA	0	1	NA	0	0	0	0	0	0	0	NA	1	0	0	0	0	0	0	0	NA	NA	0	1	0	0	0	0	0	NA	0	0	0	0	0	0	0	0
LaDArT_SNP00745	TGCAGATGCAAGACACTGTACTAAGTATTTATCAAAACTCCAAAAATCGACACTGTTTTACAGATCGGA	29	C	T	NLL-03	27595201	A	G	0	0	0	1	0	1	1	0	0	0	0	0	0	0	1	NA	0	0	0	0	0	0	0	1	1	0	NA	0	0	0	0	0	NA	0	0	0	0	0	0	0	0
LaDArT_SNP14208	TGCAGCAAAGCCTTCATCCACAGTTTAGATATCATCCTCCATTTAGAGATATCACTGTAGATCTGTTGG	33	C	A	NLL-03	27648782	A	C	0	0	0	0	0	0	0	0	0	0	0	0	0	0	0	0	0	0	0	0	0	0	0	0	0	0	0	0	0	0	0	0	0	0	0	0	0	0	0	0	0
LaDArT_SNP03620	TGCAGAATTGTTGTTGTATAGAATTCATTGATTCTGGTTTTTTGTCATTTTGAAATTTCATACAGCTCT	6	A	T	NLL-03	27772824	T	A	0	0	0	0	0	0	0	0	0	0	0	0	0	0	0	0	0	0	0	0	0	0	0	0	0	0	0	0	0	0	0	0	0	0	0	0	0	0	0	0	0
LaDArT_SNP09341	TGCAGTAAGTAAATATAGCATTAGTGACATCAGAAAGAGAAAACATGATTCATAAGTTCCTTACAGATC	47	A	G	NLL-03	27803141	T	C	0	0	0	0	0	0	0	0	0	0	0	0	0	0	0	0	0	0	0	0	0	0	0	0	0	0	0	0	0	0	0	0	0	0	0	0	0	0	0	0	0
LaDArT_SNP12010	TGCAGTCACGTTTCTCTCATTCTTTATTTCTTTCTCTCTCTAGGATCCTGACTTTACAGATCGGAAGAG	9	G	A	NLL-03	27835349	C	T	0	0	0	0	0	0	0	0	0	0	0	0	0	0	0	0	0	0	0	0	0	0	0	0	0	0	0	0	0	0	0	0	0	0	0	0	0	0	0	0	0
LaDArT_SNP07193	TGCAGGTGTTGTATGCGAGAATGGTGTTGGGTGTGATAGCCTGATAGGCCATTTTTTTACTTTTACTGT	48	C	T	NLL-03	27984914	G	A	0	0	0	0	0	0	0	0	0	0	0	0	0	0	0	0	0	0	0	0	0	0	0	0	0	0	0	0	0	0	0	0	0	0	0	0	0	0	0	0	0
LaDArT_SNP02278	TGCAGGTGGCCAATGTCCCTTGTTCCTTCACATCTTTGCATCATTCTATCCTCCGAGGTGAAATACAAA	24	T	C	NLL-03	27995402	G	A	0	0	0	1	0	0	1	0	0	0	0	0	0	0	1	1	0	0	0	0	0	0	0	1	1	0	0	0	0	0	0	0	0	0	0	0	0	0	0	0	0
LaDArT_SNP04259	TGCAGCCGTGTTGGTCTATGGACCATGGTACACAGTAGTGTACTCATACACGGCCTGGCCGTGTCTGGG	51	G	A	NLL-03	27995474	G	A	0	0	0	0	0	0	0	0	0	0	0	0	0	0	0	0	0	0	0	0	0	0	0	0	0	0	0	0	0	0	0	0	0	0	0	0	0	0	0	0	0
LaDArT_SNP02961	TGCAGTCAAATATAGCTTATAGTATGACAAACTAATAAATGGTAGTTACAGATCGGAAGAGCGGTTCAG	25	C	G	NLL-03	28139779	C	G	0	0	0	1	0	0	1	0	0	0	0	0	0	0	1	0	0	0	0	0	0	0	0	1	1	0	0	0	0	0	0	0	0	0	0	0	0	0	0	0	0
LaDArT_SNP02639	TGCAGTAAAGCCTTTGTTTGGCTTACTAGGTGAACATATATTTATAGCCTTCTTTTCTTATCCTATTTT	24	A	T	NLL-03	28139932	A	T	0	0	0	1	0	0	1	0	0	0	0	0	0	0	1	0	0	0	0	0	0	0	0	1	1	0	0	0	0	0	0	0	0	0	0	0	0	0	0	0	0
LaDArT_SNP02640	TGCAGTAAAGCCTTTGTTTGGCTTACTAGGTGAACATATATTTATAGCCTTCTTTTCTTATCCTATTTT	47	C	T	NLL-03	28139955	C	T	0	0	0	NA	0	0	NA	0	0	0	0	0	0	0	NA	0	0	0	0	0	0	0	0	NA	NA	0	0	0	0	0	0	0	0	0	0	0	0	0	0	0	0
LaDArT_SNP11735	TGCAGTACCACTTCTGTTAGTTCAGCAGAAACCAACAATTGCACAGCTTTTCCACTATTCTAAAGTTAC	61	A	G	NLL-03	28140481	T	C	0	0	0	0	0	0	0	0	0	0	0	0	0	0	0	0	0	0	0	0	0	0	0	0	0	0	0	0	0	0	0	0	0	0	0	0	0	0	0	0	0
LaDArT_SNP11734	TGCAGTACCACTTCTGTTAGTTCAGCAGAAACCAACAATTGCACAGCTTTTCCACTATTCTAAAGTTAC	31	C	T	NLL-03	28140511	G	A	0	0	0	0	0	0	0	0	0	0	0	0	0	0	0	0	0	0	0	0	0	0	0	0	0	0	0	0	0	0	0	0	0	0	0	0	0	0	0	0	0
LaDArT_SNP11298	TGCAGTTGCTTTGATGATCACAGCAAGATAGTTTCTGTCAGCTCAAGAGACTTTACAGATCGGAAGAGC	48	G	A	NLL-03	28312304	C	T	0	0	0	0	0	0	0	0	0	0	0	0	0	0	0	1	0	0	0	2	0	0	0	0	0	0	0	0	0	0	0	0	0	0	0	0	0	0	0	0	0
LaDArT_SNP13893	TGCAGAAATTCTAATGTGAGTAACTGAGTGTTTGGTTGTCGAATAAAGTCAATGGCGCTTTGGATAGTT	29	A	G	NLL-03	28470924	C	T	0	0	0	0	0	0	0	0	0	0	0	0	0	0	0	0	0	0	0	0	0	0	0	0	0	0	NA	0	0	0	0	0	0	0	0	0	0	0	0	0	0
LaDArT_SNP15488	TGCAGAACTTGCTTCTGCAAACTTTTTATCACGTTTTCTCTTACCACCTCTGCTCCGTTTCTTACCTTT	7	C	G	NLL-03	28578512	C	G	0	0	0	0	0	0	0	0	0	0	0	0	0	0	0	0	0	0	0	0	0	0	0	0	0	0	0	0	0	0	0	0	0	0	0	0	0	0	0	0	0
LaDArT_SNP13275	TGCAGATCCACTGTTTTGTCAAGTGGAAAGGCAGACAGGAACTGCTCCTCCGCTATCCGGGCATGATAG	46	C	G	NLL-03	28582774	G	C	0	0	0	0	0	0	0	0	0	0	0	0	0	0	0	0	0	0	0	0	0	0	0	0	0	0	0	0	0	0	0	0	0	0	0	0	0	0	0	0	0
LaDArT_SNP06625	TGCAGCAGATGGTAGTCACGCCTGTCACGGGCCAAATAGAGGCAAAGTCGCGACCCAAATCGCGGGTCA	61	G	A	NLL-03	28582878	G	A	0	0	0	0	0	0	0	0	0	0	0	0	0	0	0	0	0	0	0	0	0	0	0	0	0	0	0	0	0	0	0	0	0	0	0	0	0	0	0	0	0
LaDArT_SNP01479	TGCAGACCCCACTTGATAGGAGCCTCTTCTGTTTCGTGTTATCAAATTTTCAAGAATTTGACCCATGTC	45	A	G	NLL-03	28771817	A	G	0	0	0	0	0	1	0	0	0	0	0	0	0	0	0	1	0	0	0	0	0	0	0	0	0	0	1	0	0	0	0	0	0	0	0	0	0	0	0	0	0
LaDArT_SNP15325	TGCAGTGGCATAGCCAGTTATAGGATACCTATTTCTTACAGATCGGAAGAGCGGTTCAGCAGGAATGCC	6	T	G	NLL-03	28773597	G	T	0	0	0	0	0	0	0	0	0	0	0	0	0	0	0	0	0	0	0	0	0	0	0	0	0	0	0	0	0	0	0	0	0	0	0	0	0	0	0	0	0
LaDArT_SNP01604	TGCAGTTCAAATATCTTCAAAAGAGAGACGCTACAAAATTTAGTCCCTTGCTCATTCGATGCTTGATTT	50	C	A	NLL-03	28952822	C	A	0	1	1	0	0	NA	0	0	0	0	0	1	0	0	0	NA	0	0	0	0	0	0	0	0	0	0	0	1	0	0	0	0	0	0	0	0	0	0	0	0	2
LaDArT_SNP01987	TGCAGGCAAAAGTGACATCCAAGTGAAAATTTTGAAAACAATAACCTTGCTATAACTTCACTACCGTCC	65	G	A	NLL-03	28968207	G	A	0	1	1	0	0	1	0	0	0	0	0	1	0	0	0	1	0	0	0	0	0	0	0	0	0	0	1	1	0	0	0	0	0	0	0	0	0	0	0	0	2
LaDArT_SNP17539	TGCAGCTCAGCCGCAAATGATACAATAGCTCGAAAATCAAGCATACGAATGAGGATGCAAGAACAGAGA	46	A	G	NLL-03	29061888	C	T	0	0	2	0	NA	0	0	0	2	0	2	0	0	2	0	0	0	2	0	0	0	0	0	0	0	0	0	0	0	0	0	0	0	0	0	NA	0	0	0	0	0
LaDArT_SNP09055	TGCAGCTCAAACTCAGTAAAGGAAGAGAAAAGACCATGGGTTTTACGTGCTAAAGAAGCTTCGGTCCAG	62	G	C	NLL-03	29063065	G	C	0	0	0	0	0	0	0	0	0	0	0	0	0	0	0	0	0	0	0	0	0	0	0	0	0	0	0	0	0	0	0	0	0	0	0	0	0	0	0	0	0
LaDArT_SNP17111	TGCAGAAAACAAAAGATATTGGTGAGGGAATAAGGGTTGCATTGTGGGGCTTTTATAGCATTAGGAATG	15	T	A	NLL-03	29085403	A	T	0	1	1	1	0	1	1	0	0	0	0	1	0	0	1	1	0	0	1	0	0	0	0	1	1	0	1	1	0	0	0	0	1	0	0	0	1	0	0	0	2
LaDArT_SNP00133	TGCAGCAGCGATCAAGTTTGTGCAATGATGAGTTGATATAGTAATATAATGTTTCATTGAATCTTCAAA	50	T	G	NLL-03	29177052	C	A	0	0	0	NA	0	1	NA	0	0	0	0	1	0	0	NA	1	0	0	NA	0	0	0	0	NA	NA	0	1	1	0	0	0	0	0	0	0	0	NA	0	0	0	2
LaDArT_SNP13477	TGCAGACAATCCTTTACATTCTTTCTCTACCGATATCATTTTTATACTACTTTCAACTTACAGATCGGA	43	G	A	NLL-03	29245979	T	C	1	0	0	1	1	1	1	1	1	1	1	1	1	1	1	1	1	1	0	1	1	1	1	1	1	1	1	1	1	1	1	1	0	1	1	1	0	1	1	1	1
LaDArT_SNP01455	TGCAGAAAAGCCCGCCACAAATTTTTCAATACGTTGAAGAATGGAAGTACATAATGTCATCCATTACAG	43	G	T	NLL-03	29246062	G	T	1	0	0	0	1	0	0	1	1	1	1	0	1	1	0	0	1	1	0	1	1	1	1	0	0	1	0	0	1	1	1	1	0	1	1	1	0	1	1	1	2
LaDArT_SNP09132	TGCAGCTTGGTCAAAGGGGAACACCAAACTGGCAAAAAATTATGACCTAGACGTGCTACCATTGGGAAC	38	T	A	NLL-03	29349016	A	T	1	0	0	0	1	1	0	1	1	1	1	1	1	1	0	1	1	1	1	1	1	1	1	0	0	1	1	1	1	1	1	1	1	1	1	1	1	1	1	1	1
LaDArT_SNP07285	TGCAGTACTTCCAGGCTTGAGAATGGGAATCAATTACCAAGTGAGAAAAATATTCATCAAGTGCGACGA	11	T	C	NLL-03	29352011	G	A	1	0	0	0	1	1	0	1	1	1	1	1	1	1	0	1	1	1	1	1	1	1	1	0	0	1	1	1	1	1	1	1	1	1	1	1	1	1	1	1	1
LaDArT_SNP10578	TGCAGCATTACATATTATCAAGCAAAACATCATGACATTGACAAGAAAACCACAATGACCTTGAAGAAT	56	C	G	NLL-03	29352075	G	C	1	0	0	0	1	1	2	1	1	1	1	1	1	1	0	1	1	1	1	1	1	1	1	0	0	1	1	1	1	1	1	2	1	1	1	1	1	1	1	1	1
LaDArT_SNP00115	TGCAGTGTCTCTGCTAATGATTGTCTTTGTTGTTCTTGTACAGTGTACACTCCCTCTGTGATTCTGTAT	36	C	T	NLL-03	29373336	T	C	0	0	0	0	0	1	0	0	0	0	0	0	0	0	0	1	0	0	0	0	0	0	0	0	0	0	1	0	0	0	0	0	NA	0	0	0	0	0	0	0	0
LaDArT_SNP05495	TGCAGAAGGCATAGTAAACAGTGTTCAATATTATCTGTCATAACGAAGGAAGGTAAGATTACAGATCGG	43	T	C	NLL-03	29394390	G	A	1	0	0	0	1	0	0	1	1	1	1	1	1	1	0	1	1	1	1	1	1	1	1	0	0	1	NA	1	1	1	1	1	1	1	1	1	1	1	1	1	1
LaDArT_SNP10431	TGCAGAGCTTACTCTGAAAGAAGAACCTCCCTTCTCTGAAGGAATAAAGTAAAGTTTACCAAATTACAC	36	T	G	NLL-03	29407473	T	G	0	0	0	0	0	0	0	0	0	0	0	0	0	0	0	0	0	0	0	0	0	0	0	0	0	0	0	0	0	0	0	0	0	0	0	0	0	0	0	0	0
LaDArT_SNP10432	TGCAGAGCTTACTCTGAAAGAAGAACCTCCCTTCTCTGAAGGAATAAAGTAAAGTTTACCAAATTACAC	56	T	C	NLL-03	29407493	T	C	0	0	0	0	0	0	0	0	0	0	0	0	0	0	0	0	0	0	0	0	0	0	0	0	0	0	0	0	0	0	0	0	0	0	0	0	0	0	0	0	0
LaDArT_SNP19211	TGCAGGATTTAGTCCCACAGGTTTGTCGACCAACCTGTGAACCCACATCAAAAATTACAGATCGGAAGA	48	A	C	NLL-03	29426721	G	T	0	0	0	0	0	0	0	0	0	0	0	0	0	0	0	0	0	0	0	0	0	0	0	0	0	0	0	0	0	0	0	0	1	0	0	0	0	0	0	0	0
LaDArT_SNP19210	TGCAGGATTTAGTCCCACAGGTTTGTCGACCAACCTGTGAACCCACATCAAAAATTACAGATCGGAAGA	22	T	G	NLL-03	29426747	A	C	0	0	0	0	0	0	0	0	0	0	0	0	0	0	0	0	0	0	0	0	0	0	0	0	0	0	0	0	0	0	0	0	NA	0	0	0	0	0	0	0	0
LaDArT_SNP02118	TGCAGAAGCGGACCAACCCATGTAGGCTCGCATCTAAACAGACCAGGGATTTGCCTAGCCCTAAACTGC	7	G	A	NLL-03	29426773	G	A	0	0	0	0	0	1	0	0	0	0	0	0	0	0	0	1	0	0	0	0	0	0	0	0	0	0	1	0	0	0	0	0	0	0	0	0	0	0	0	0	0
LaDArT_SNP00446	TGCAGCAGCTGGAATGTACAAGATACTTTTTGGAACCCTCCATGGGAAGCCATCAACTGTTTCCCTTTA	54	A	G	NLL-03	29429109	A	G	0	0	0	0	0	1	0	0	0	0	0	0	0	0	0	1	0	0	0	0	0	0	0	0	0	0	1	0	0	0	0	0	0	0	0	0	0	0	0	0	0
LaDArT_SNP14466	TGCAGCTTTTATAGGTCGCCTTCATTGTCCAGATAAAGGATGAAATCACCAAAAAAAGTACATAAATAT	50	C	A	NLL-03	29517822	A	C	0	0	0	0	0	0	0	0	0	0	0	0	0	0	0	0	0	0	0	0	0	0	0	0	0	0	0	0	0	0	0	0	0	0	0	0	0	0	0	0	0
LaDArT_SNP08633	TGCAGAATAGGTAGAAGCACCAACTAGTTGTATTGATGTATCAGTTGGGATTGACATGCCAATTTCATA	47	G	A	NLL-03	29532787	G	A	0	0	0	0	0	0	0	0	0	0	0	0	0	0	0	0	0	0	0	0	0	0	0	0	0	0	0	0	0	0	0	0	0	0	0	0	0	0	0	0	0
LaDArT_SNP01413	TGCAGGTATCCATATACATATATAACAATTCTATCTTTCTTCTTATTATTATATTACAGATCGGAAGAG	12	T	G	NLL-03	29569114	T	G	NA	0	0	0	0	NA	0	0	0	0	0	0	0	0	0	NA	0	0	0	0	0	0	0	0	0	0	NA	0	0	0	0	0	0	0	0	0	0	0	0	NA	0
LaDArT_SNP01414	TGCAGGTATCCATATACATATATAACAATTCTATCTTTCTTCTTATTATTATATTACAGATCGGAAGAG	37	T	C	NLL-03	29569139	T	C	NA	0	0	0	0	NA	0	0	0	0	0	0	0	0	0	NA	0	0	0	0	0	0	0	0	0	0	NA	0	0	0	0	0	0	0	0	0	0	0	0	NA	0
LaDArT_SNP01905	TGCAGCTGCTTGGTGTTACTTGCATGCTCATTTCTTCGTAAGTACAATACTTTGTCATTGTCTTGGTAG	34	T	G	NLL-03	29582954	A	C	0	0	0	0	0	1	0	0	0	0	0	0	0	0	0	1	0	0	0	0	0	0	0	0	0	0	1	0	0	0	0	0	0	0	0	0	0	0	0	0	0
LaDArT_SNP01638	TGCAGCATGGAGTGCAGTGGATCCATTGCTTTTGGACCTCGTTACGTCACCGCCGTATTGAACAATGTT	38	T	G	NLL-03	29606281	T	G	0	0	0	0	0	1	0	0	0	0	0	0	0	0	0	1	0	0	0	0	0	0	0	0	0	0	1	0	0	0	0	0	0	0	0	0	0	0	0	0	0
LaDArT_SNP02662	TGCAGGAATCTCATTTATGTGTTATGAAGCTTGCAAGAGGATTCTGGTTCAGAATGATGACGAGGAATA	60	C	T	NLL-03	29635076	G	A	0	0	0	0	0	2	0	0	0	0	0	0	0	0	0	1	0	0	0	0	0	0	0	0	1	0	1	0	0	0	0	0	0	0	0	0	0	0	0	0	0
LaDArT_SNP03386	TGCAGAAACAAGTGAATTATATTGAGATACACAAAAAACTTGGAAACTACAGTGTTATGAATTTACAGA	15	A	G	NLL-03	29635878	A	G	0	0	0	0	0	0	0	0	0	0	0	0	0	0	0	0	0	0	0	0	0	0	0	0	0	0	0	0	0	0	0	0	0	0	0	0	0	0	0	0	0
LaDArT_SNP02231	TGCAGGTTCTTTCTATATCAGGCTGCACTTTGGTTTCTGATTGGAGCTTGCCCGCATTGAGAAAATTAG	14	A	T	NLL-03	29657916	A	T	0	0	0	0	0	1	0	0	0	0	0	1	0	0	0	1	0	0	0	0	0	0	0	0	1	0	1	1	0	0	0	0	0	0	0	0	0	0	1	0	0
LaDArT_SNP00350	TGCAGCAGTTCCCAACTTCTCATAAAGAAAGGATACGGAGACAATTCTGATTCTCCTTGAACTTTATCA	5	C	T	NLL-03	29661697	C	T	0	0	0	0	0	0	0	0	0	0	0	0	0	0	0	NA	0	0	0	0	0	0	0	0	NA	0	NA	0	0	0	0	0	0	0	0	0	0	0	0	0	0
LaDArT_SNP02231	TGCAGGTTCTTTCTATATCAGGCTGCACTTTGGTTTCTGATTGGAGCTTGCCCGCATTGAGAAAATTAG	14	A	T	NLL-03	29664583	A	T	0	0	0	0	0	1	0	0	0	0	0	1	0	0	0	1	0	0	0	0	0	0	0	0	1	0	1	1	0	0	0	0	0	0	0	0	0	0	1	0	0
LaDArT_SNP00350	TGCAGCAGTTCCCAACTTCTCATAAAGAAAGGATACGGAGACAATTCTGATTCTCCTTGAACTTTATCA	5	C	T	NLL-03	29668364	C	T	0	0	0	0	0	0	0	0	0	0	0	0	0	0	0	NA	0	0	0	0	0	0	0	0	NA	0	NA	0	0	0	0	0	0	0	0	0	0	0	0	0	0
LaDArT_SNP02525	TGCAGTCGCACATCAATAGTGAAAAACGTCCCGCATATGGATAATGAAGCACATCCGGATGTATCATTT	33	C	G	NLL-03	29700635	C	G	0	0	0	0	0	1	0	0	0	0	0	1	0	0	0	1	0	0	0	0	0	0	0	0	1	0	1	1	0	0	0	0	0	0	0	0	0	0	1	0	0
LaDArT_SNP13868	TGCAGAAACATAAGGTCAATAACAGAATAATCTCATACGAATACCTTATAAGAACAGTAATCTTCAAGC	47	G	A	NLL-03	29738528	A	G	0	0	0	0	0	0	0	0	0	0	0	0	0	0	0	0	0	0	0	0	0	0	0	0	0	0	0	0	0	0	0	0	0	0	0	0	0	0	0	0	0
LaDArT_SNP01991	TGCAGAATAAAAATAAAAAATAGACAGGACAATTCGTAAGTAGTACGAAGCTATCACTCACGCAGAACA	13	T	A	NLL-03	29743572	T	A	0	0	0	0	0	0	0	0	0	0	0	1	0	0	0	1	0	0	0	0	0	0	0	0	0	0	0	1	0	0	0	0	0	0	0	0	0	0	1	0	0
LaDArT_SNP01185	TGCAGTTTCCTATTTTGGAGAATCTTTCCCATGTTTGTTTGGTTTCTCAGAATCTATGGATTATGAGTT	16	G	A	NLL-03	29752889	G	A	0	0	0	0	0	1	0	0	0	0	0	1	0	0	0	1	0	0	0	0	0	0	0	0	1	0	1	1	0	0	0	0	0	0	0	0	0	0	1	0	0
LaDArT_SNP00612	TGCAGGAAGTTGACAGTTGCTTAGGATTGGTTGAACAGTCACCTGATGAATCTGTTCAAGCTGCAATGG	55	T	C	NLL-03	29770597	T	C	0	0	0	0	0	NA	0	0	0	0	0	0	0	0	0	1	0	0	0	0	0	0	0	0	1	0	NA	0	0	0	0	0	0	0	0	0	0	0	0	0	0
LaDArT_SNP04291	TGCAGCCTGTGGATTACCATTGCTCGTGACAGACTTAGGAGAATGGTCACCAACTGGGTTGTCTTGTTG	10	G	A	NLL-03	29773139	C	T	0	0	0	0	0	0	0	0	2	0	0	0	0	0	0	1	0	0	0	0	0	0	0	0	0	0	0	0	0	0	0	0	0	0	0	0	0	0	0	0	0
LaDArT_SNP02342	TGCAGTTTGTGCATAGTTTCCATCATCACCCAAAACATCAAACCATTTACTCAAAAACTCATCAAGGTA	45	T	C	NLL-03	29797978	A	G	0	0	0	0	0	2	0	0	0	0	0	1	0	0	0	1	0	0	0	0	0	2	0	0	1	0	1	1	0	0	0	0	0	0	0	0	0	0	1	0	0
LaDArT_SNP06280	TGCAGAGAATCACAGTTCCAGTCATAGCCAGCAGACACAAGAAAATTGAGTCAAGTCAGGGTCACGTCG	65	G	A	NLL-03	29813383	C	T	0	0	0	0	0	0	0	0	0	0	0	0	0	0	0	1	0	0	0	0	0	0	0	0	0	0	0	0	0	0	0	0	0	0	0	0	0	0	0	0	0
LaDArT_SNP01936	TGCAGCTCGTATAAACTTTTGTGATCATGCACCAATAGATGTCCAGGAAGAGTTTGGTTTGGTGGAAGA	7	C	T	NLL-03	29837516	C	T	0	0	0	0	0	NA	0	0	0	0	0	0	0	0	0	NA	0	0	0	0	0	0	0	0	0	0	NA	0	0	0	0	0	0	0	0	0	0	0	0	0	0
LaDArT_SNP01935	TGCAGCTCGTATAAACTTTTGTGATCATGCACCAATAGATGTCCAGGAAGAGTTTGGTTTGGTGGAAGA	64	G	A	NLL-03	29837573	G	A	0	0	0	0	0	1	0	0	0	0	0	0	0	0	0	1	0	0	0	0	0	0	0	0	0	0	1	0	0	0	0	0	0	0	0	0	0	0	0	0	0
LaDArT_SNP02123	TGCAGCGAGAGGTACATTCCTCTCCGATTCTCTTTTTCAGTTTACAGATCGGAAGAGCGGTTCAGCAGG	17	C	T	NLL-03	29866139	A	G	0	0	0	0	0	1	0	0	0	0	0	0	0	0	0	1	0	0	0	0	0	0	0	0	0	0	1	0	0	0	0	0	0	0	0	0	0	0	0	0	0
LaDArT_SNP05940	TGCAGTAGCAATATTTTCCAGGCTATCATGGTCATTGACTGGATATGTAAACCTACAAAGTGCATTGTA	38	C	T	NLL-03	29952779	C	T	0	0	0	0	0	0	0	0	0	0	0	1	0	0	0	0	0	0	0	0	0	0	0	0	1	0	0	1	0	0	0	0	0	0	0	0	0	0	1	0	0
LaDArT_SNP02837	TGCAGTCCCGGAAGGGAAAGGAGTATCATCTTCTGCATCGGTGGAAGTAGCCAGCATGTCTGCTATTGC	9	A	G	NLL-03	29974315	C	T	0	0	0	0	0	1	0	0	0	0	0	0	0	0	0	0	0	0	0	0	0	0	0	0	0	0	1	0	0	0	0	0	0	0	0	0	0	0	0	0	0
LaDArT_SNP12034	TGCAGTTCGTATATTGATGTATCATTGTAATTGTCCGACCCCATAATTTTACAGATCGGAAGAGCGGTT	44	T	A	NLL-03	29977519	T	A	1	NA	NA	1	1	1	1	1	1	1	1	1	1	1	1	NA	1	1	1	1	1	1	1	1	1	1	1	1	1	1	1	1	1	1	1	1	1	1	1	1	1
LaDArT_SNP00484	TGCAGTTTTTACGATATTGTGGATTCATGTGAGAATTCATTGTGTAGTAGTGTGTGTTGAATGTATGTT	12	G	C	NLL-03	29985551	C	G	1	0	0	1	1	0	1	1	1	1	1	1	1	1	1	NA	1	1	1	1	1	1	1	1	1	1	0	1	1	1	1	1	1	1	1	1	1	1	1	1	1
LaDArT_SNP13785	TGCAGGTTTCAGCTTCATGCTCCACCACTCATGCCGGCTCTTGCGTGTTACAGATCGGAAGAGCGGTTC	33	T	C	NLL-03	29994211	C	T	0	0	0	0	0	0	0	0	0	0	0	0	0	0	0	NA	0	0	0	0	0	0	0	0	1	0	0	0	0	0	0	0	1	0	0	0	0	0	0	0	0
LaDArT_SNP16186	TGCAGGAATTTCTTATGGAATGGAGGTAAGGCAGGTAAACCAAGATCTTTGGTGAGCCGGACTGATATA	42	T	A	NLL-03	30035263	A	T	1	0	0	1	1	1	1	1	1	1	1	1	1	1	1	1	1	1	1	1	1	1	1	1	1	1	1	1	1	1	1	1	0	1	1	1	1	1	1	1	1
LaDArT_SNP06307	TGCAGAGAGTTTCGCTAATTACAGGTAAGAACAACTTCATCATGTATTATTTGTGTCGCTCCCGAAAAT	41	A	C	NLL-04	16879	A	C	0	0	0	0	0	0	0	0	0	0	0	0	0	0	0	0	0	0	0	0	0	0	0	0	0	0	0	0	0	0	0	0	0	0	0	0	0	0	0	0	0
LaDArT_SNP06308	TGCAGAGAGTTTCGCTAATTACAGGTAAGAACAACTTCATCATGTATTATTTGTGTCGCTCCCGAAAAT	52	G	A	NLL-04	16890	G	A	0	0	0	0	0	0	0	0	0	0	0	0	0	0	0	0	0	0	0	0	0	0	0	0	0	0	0	0	0	0	0	0	0	0	0	0	0	0	0	0	0
LaDArT_SNP06412	TGCAGATATAATAAAAATTAGGGTTCAATTATCAACCCAATTTCACGAATCATGGAATAAAGTATGTGC	48	A	G	NLL-04	36566	T	C	0	0	0	0	0	0	0	0	0	0	0	0	0	0	0	0	0	0	0	0	0	0	0	0	0	0	0	0	0	2	0	0	0	0	0	0	0	0	0	0	0
LaDArT_SNP06778	TGCAGCGACTCCAATCTACATCACAGCATGCATGGTACCCGTGATTGTGAAAACTACAAAGACGGTCAC	42	G	A	NLL-04	40504	C	T	0	0	0	0	0	0	0	NA	0	0	0	0	0	0	0	0	0	0	0	0	0	0	0	0	0	0	0	0	0	0	0	0	0	0	0	0	0	NA	0	0	0
LaDArT_SNP06779	TGCAGCGACTCCAATCTACATCACAGCATGCATGGTACCCGTGATTGTGAAAACTACAAAGACGGTCAC	6	G	A	NLL-04	40540	C	T	0	0	0	0	0	0	0	NA	0	0	0	0	0	0	0	0	0	0	0	0	0	0	0	0	0	0	0	0	0	0	0	0	0	0	0	0	0	NA	0	0	0
LaDArT_SNP16531	TGCAGTGTGATTTGATCACAAGTTTGCATAAATTGCACTAAAATTATATTTTTATTGTCCAAATAATAA	45	G	A	NLL-04	40588	A	G	0	0	0	0	0	0	0	0	0	0	0	0	0	0	0	0	0	0	0	0	0	0	0	0	0	0	0	0	0	0	0	0	0	0	0	0	0	0	0	0	0
LaDArT_SNP04111	TGCAGCAGCTACAAATACAAAATCACAATTGGGTCAAGTTAGATATTAGCCTCATTGAGTAGTTTATGG	23	C	G	NLL-04	65831	C	G	0	0	0	0	0	0	0	1	0	0	0	0	0	0	0	0	0	0	0	0	0	0	0	0	NA	0	0	0	0	0	0	0	0	0	0	0	0	1	0	0	0
LaDArT_SNP06997	TGCAGGAGACCGCATTTAGCAGGAAAAGGGGCTTCCGGAACAAGCTAAAAAAGAGAGGTAAAGTTTACA	40	C	T	NLL-04	66708	G	A	0	0	0	0	0	0	0	1	0	0	0	0	0	0	0	0	0	0	0	0	0	0	0	0	0	0	0	0	0	0	0	0	0	0	0	0	0	1	0	0	0
LaDArT_SNP13954	TGCAGAAGGAAGACATGGCAACTTACTCTGACGCCATTTATGCGCTGACCAATCTTCTCAGGTGAATAA	58	A	C	NLL-04	206261	G	T	0	0	0	0	0	0	0	0	0	0	0	0	0	0	0	0	0	0	0	0	0	0	0	0	0	0	0	0	0	0	0	0	0	0	0	0	0	0	0	0	0
LaDArT_SNP14151	TGCAGATGAATAACTGATACCATAAATACAAGGATCCTATGAGCAAGAAAAAGCCCAGCTAAACTTACA	35	T	C	NLL-04	235629	C	T	0	0	0	0	0	0	0	0	0	0	0	0	0	0	0	0	0	0	0	0	0	0	0	0	0	0	0	0	0	0	0	0	0	0	0	0	0	0	0	0	0
LaDArT_SNP10050	TGCAGTGGGGTCCACTTTGATTTGTGAAATCAAAACTATGGACATGAGTTACAGATCGGAAGAGCGGTT	47	G	A	NLL-04	246191	C	T	0	0	0	0	0	0	0	0	0	0	0	0	0	0	0	0	0	0	0	0	0	0	0	0	0	0	0	0	0	0	0	0	0	0	0	0	0	0	0	0	0
LaDArT_SNP17795	TGCAGTGAAATTATAGCATTGAAAGTGCACTAGTATGGAAAATCTTTCATTTATCATTGATAAAAGAAT	9	G	A	NLL-04	246244	A	G	0	0	0	0	0	0	0	0	0	0	0	0	0	0	0	0	0	0	0	0	0	0	0	0	0	0	0	0	0	0	0	0	0	0	0	0	0	0	0	0	0
LaDArT_SNP10191	TGCAGCCAGAGCTCTCATCCAGACATTATATGTGTAAGAATCCAGCACGACATTGCTAGCCTTCATTTC	48	G	A	NLL-04	290288	G	A	0	0	0	0	0	0	0	0	0	0	0	0	0	0	0	0	0	2	0	0	0	0	0	0	0	0	0	0	0	0	0	0	0	0	0	0	0	0	0	0	0
LaDArT_SNP08764	TGCAGATACTCTCTAACTAAGATAAGGGAGCACATAAAGAAACGCCCTCCGCTAGCAACAACTGAAAAG	50	G	A	NLL-04	316491	C	T	0	0	0	0	0	0	0	0	0	0	0	0	0	0	0	0	0	0	0	0	0	0	0	0	1	0	0	0	0	0	0	0	0	0	0	0	0	1	0	0	0
LaDArT_SNP03775	TGCAGAGGAGAGAGGAATCAAAGGAGTGCCCAAAAAGTTAGGGTTTTTGTCACAAGGTTCTACTATCTT	17	T	C	NLL-04	348572	A	G	0	0	0	0	0	0	0	0	0	0	0	1	0	0	0	0	1	0	0	0	0	0	0	0	0	0	0	0	0	0	0	0	0	0	0	0	0	1	0	0	0
LaDArT_SNP08228	TGCAGTGTAGCTGTTTTACTTGAATGTTGTTTTTCGATGGATGAGTTACAGATCGGAAGAGCGGTTCAG	34	C	G	NLL-04	350155	C	G	0	0	0	0	0	0	0	0	0	0	0	1	0	0	0	0	1	2	0	0	0	0	0	0	0	0	0	0	0	0	0	0	0	0	0	0	0	1	0	0	0
LaDArT_SNP08253	TGCAGTTCAGAAAAATTAGAAGAATAAAATGAGAAATGATTACAGATCGGAAGAGCGGTTCAGCAGGAA	34	A	T	NLL-04	411533	A	T	0	0	0	0	0	0	0	0	0	0	0	1	0	0	0	0	1	0	0	0	0	0	0	0	0	0	0	0	0	0	0	0	0	0	0	0	0	NA	0	0	0
LaDArT_SNP03568	TGCAGAATAAAAAAGGGTACAAAACATTCTCTGGTGTATGATTTCTACATTTGATTGTTGCTTGAAGAA	24	C	T	NLL-04	420992	C	T	0	0	0	0	0	0	0	0	0	0	0	0	0	0	0	0	0	0	0	0	0	0	0	0	0	0	0	0	0	0	0	0	0	0	0	0	0	0	0	0	0
LaDArT_SNP19457	TGCAGCACATTATATGAATTGCTTCTTTCAGCGAGGTTGAATTTACAGATCGGAAGAGCGGTTCAGCAG	29	G	A	NLL-04	432811	T	C	0	0	0	0	0	0	0	0	0	0	0	1	0	0	0	0	1	0	0	0	0	0	0	0	0	0	0	0	0	0	0	0	0	0	0	0	0	0	0	0	0
LaDArT_SNP04189	TGCAGCATTTCAACTGCTGATGATTTGCTGTTATCTGGAACAAAAAAATCCACAGTTAGCAGAAAACCT	61	G	A	NLL-04	567395	G	A	0	0	0	0	0	0	0	0	0	0	0	0	0	0	0	0	0	0	0	0	0	0	0	0	0	0	0	0	0	0	0	0	0	0	0	0	0	0	0	0	0
LaDArT_SNP14577	TGCAGGGGCAGAACCACAGATAATAGAACATGTTCTAGAATTTCAGTAACAAAGCTCAGCACATAGAAG	25	G	T	NLL-04	626928	C	A	0	0	0	0	0	0	0	0	0	0	1	1	0	0	0	0	1	0	0	0	0	0	0	0	0	0	0	0	0	0	0	0	0	0	0	0	0	0	0	0	0
LaDArT_SNP14567	TGCAGGGACCTCTTTTGCATCAAGGGACTCCTTTGGGTATCACCCTTCACCTTTTTTTTCAACACAATT	53	G	T	NLL-04	857857	A	C	0	0	0	0	0	0	NA	0	0	0	1	0	0	0	0	0	0	0	0	0	0	0	0	0	0	0	0	0	0	0	0	0	0	0	0	0	0	0	0	0	0
LaDArT_SNP02277	TGCAGTGTATTTGAAATCAGCCCAAGTCCAATTACTTCCCACATTTCTTCTAACCAGACAATTGTAACA	15	C	A	NLL-04	987396	A	C	0	0	0	0	0	0	0	0	0	0	1	1	0	0	0	0	1	0	NA	0	0	0	0	0	0	0	0	0	0	0	0	0	NA	0	0	0	0	1	0	0	0
LaDArT_SNP01539	TGCAGCCTTTTTTCCGGCCATAACAGGCCCTCGGGATCTCCGCTTTGAAGAAGAGATCTCATCCCTTGA	54	T	G	NLL-04	1016345	C	A	0	0	0	0	0	0	0	0	0	0	0	1	0	0	0	0	1	0	0	0	0	0	0	0	0	0	0	0	0	0	0	0	1	0	0	0	0	0	0	0	0
LaDArT_SNP07926	TGCAGATCCTGTATTCGATCTCATCGTAGTTTACAGATCGGAAGAGCGGTTCAGCAGGAATGCCGAGAC	25	G	T	NLL-04	1029683	C	A	0	0	0	0	0	0	0	0	0	0	1	NA	0	0	0	0	NA	2	0	0	0	0	0	0	0	0	0	0	0	0	0	0	0	0	0	0	0	0	0	0	0
LaDArT_SNP11216	TGCAGGAGTGTCTTTGGTTAGCACCACATTCTGTTCTGTCAATTATTGAAGTTCTTTACAGATCGGAAG	53	C	G	NLL-04	1058355	G	C	0	0	0	0	0	0	0	0	0	0	0	0	0	0	0	0	0	0	0	0	0	0	0	0	0	0	0	0	0	0	0	0	0	0	0	0	0	0	0	0	0
LaDArT_SNP07612	TGCAGTTGAATAAGATGAAAATTGTTCTAAATAATGTACAGGTCCAAGATGAACATCTTGATAGATATA	26	C	G	NLL-04	1058431	C	G	0	0	0	0	0	0	0	0	0	0	0	0	0	0	0	0	0	0	0	0	0	0	0	0	0	0	0	0	0	0	0	0	0	0	0	0	0	0	0	0	0
LaDArT_SNP04985	TGCAGTAGTGAAATGCATTTGCTCTGTAGGGAATGGGGCAGTATGATGCAAGGTATGTTATGTACACTA	62	T	A	NLL-04	1061675	A	T	0	0	0	0	0	0	0	0	0	0	0	0	0	0	0	0	0	0	0	0	0	0	0	0	0	0	0	0	0	0	0	0	NA	0	0	0	0	0	0	0	0
LaDArT_SNP02089	TGCAGCAATCAAAAGTGAAAAGTAAGTGAATGCAAAATGTACATGATCACACATCTAAAGTACCAGTCC	9	A	C	NLL-04	1089505	G	T	0	0	0	0	0	0	0	0	0	0	0	0	0	0	0	0	0	0	0	0	0	0	0	0	0	0	0	0	0	0	0	0	0	0	0	0	0	1	0	0	0
LaDArT_SNP00065	TGCAGCTAATCTTTTCAAGTAAGTAAAATACTCTGAAGCAGTAAGTAAATTTATTATTTTTTTGATGTT	46	G	A	NLL-04	1145094	T	C	0	0	0	0	0	0	0	0	0	0	0	1	0	0	0	0	1	0	0	0	0	0	0	0	0	0	0	0	0	0	0	0	0	0	0	0	0	0	0	0	0
LaDArT_SNP00018	TGCAGCTAATCTTTTCAAGTAAGTAAAATACTCTGAAGCAGTAAGTAAATTTATTATTTTTTTGATGTT	39	A	T	NLL-04	1145101	T	A	0	0	0	0	0	0	0	0	0	0	0	NA	0	0	0	0	NA	0	0	0	0	0	0	0	0	0	0	0	0	0	0	0	0	0	0	0	0	0	0	0	0
LaDArT_SNP02467	TGCAGTGGCATAAAGTTGTGTTGGATTCATATCCTTGTGCTTGCTACTCTCATTGTGACAATTTTCTAC	19	T	G	NLL-04	1145156	G	T	0	0	0	0	0	0	0	0	0	0	0	0	0	0	0	0	0	0	0	0	0	0	0	0	0	0	0	0	0	0	0	0	0	0	0	0	0	0	0	0	0
LaDArT_SNP16559	TGCAGTTCCAACAATGCTTTCAGTCAGTATGTTCCCAGCTGTTATGAAAGCAGCAAAGTCTCCTAATCC	24	C	A	NLL-04	1361128	C	A	0	0	0	0	0	0	0	0	0	0	0	0	0	0	0	0	0	0	0	0	0	0	0	0	0	0	0	0	0	0	0	0	0	0	0	0	0	0	0	0	0
LaDArT_SNP12931	TGCAGACTTGAGTTGTGAACTAAGTTCAGAATCACAAATCACAGCACCTGCATCATGCTGAGGTGAACA	7	T	G	NLL-04	1378747	T	G	0	0	0	0	0	0	0	0	0	0	0	0	0	0	0	0	0	0	0	0	0	0	0	0	0	0	0	0	0	0	0	0	0	0	0	0	0	1	0	0	0
LaDArT_SNP12998	TGCAGTTTGCACTATTTCCCTCATTTTATTCTTGTAGATAGATATGAAAATGTTTCTCCTCCATTACAG	13	A	G	NLL-04	1450300	A	G	0	0	0	0	0	0	0	0	0	0	0	0	0	0	0	0	0	0	0	0	0	0	0	0	0	0	0	0	0	0	0	0	0	0	0	0	0	0	0	0	0
LaDArT_SNP12999	TGCAGTTTGCACTATTTCCCTCATTTTATTCTTGTAGATAGATATGAAAATGTTTCTCCTCCATTACAG	57	C	A	NLL-04	1450344	C	A	0	0	0	0	0	0	0	0	0	0	0	0	0	0	0	0	0	0	0	0	0	0	0	0	0	0	0	0	0	0	0	0	0	0	0	0	0	0	0	0	0
LaDArT_SNP11582	TGCAGAGTTGATAATGTGAAGGAGGTTCTTCAATCTTCAAAAGTCAAAACCCTAAAATTGATCACTATT	22	A	G	NLL-04	1705266	A	G	0	0	0	0	1	0	0	0	0	0	1	0	0	0	0	0	0	0	0	0	0	0	0	0	0	0	0	0	0	0	0	0	2	0	0	0	0	1	0	0	0
LaDArT_SNP06559	TGCAGCAAGAACAGAAGTAACAAAATTGGTCCAAAACAATGGCCATGAACCAATAGCCCACGCAAACAA	5	C	T	NLL-04	1758038	G	A	0	0	0	0	1	0	0	0	0	0	1	0	0	0	0	0	0	0	0	0	0	0	0	0	0	0	0	0	0	0	0	0	0	0	0	0	0	NA	0	0	0
LaDArT_SNP03380	TGCAGAAAATTGTCATCTTAGAACAACATAAACAAGGAAAGCTGACTAAACAAAAATATTTACCAATCT	7	A	T	NLL-04	1849645	A	T	0	0	0	0	1	0	0	0	0	0	1	0	0	0	0	0	0	0	0	0	0	0	0	0	0	0	0	0	0	0	0	0	0	0	0	0	0	0	0	0	0
LaDArT_SNP03379	TGCAGAAAATTGTCATCTTAGAACAACATAAACAAGGAAAGCTGACTAAACAAAAATATTTACCAATCT	64	A	T	NLL-04	1849702	A	T	0	0	0	0	NA	0	0	0	0	0	NA	0	0	0	0	0	0	0	0	0	0	0	0	0	0	0	0	0	0	0	0	0	0	0	0	0	0	0	0	0	0
LaDArT_SNP18013	TGCAGATGTAACATCTCATTTCCTTACATTATAGTTACAGATCGGAAGAGCGGTTCAGCAGGAATGCCG	25	G	A	NLL-04	1855470	T	C	0	0	0	0	0	0	0	0	0	0	0	0	0	0	0	0	0	0	0	0	0	0	0	0	0	0	0	0	0	0	0	0	0	0	0	0	0	0	0	0	0
LaDArT_SNP15057	TGCAGATCCTTCTAACTGCTGTCTGATGTTCTTCAAGAGGCTGATTACAGATCGGAAGAGCGGTTCAGC	39	T	G	NLL-04	2213546	G	T	0	0	0	0	0	0	0	0	0	0	0	1	0	0	0	0	1	0	0	0	0	0	0	0	0	0	0	0	0	0	0	0	0	0	0	0	0	0	0	0	0
LaDArT_SNP15848	TGCAGCACAAATTTTCTTGGCCGGTACTTTTTGCTGTTGGTAACTAGCTTTTGATGCTTGAATGTGCCT	41	A	G	NLL-04	2219539	T	C	0	0	0	0	0	0	0	0	0	0	1	1	0	0	0	0	1	0	0	0	0	0	0	0	0	0	0	0	0	0	0	0	2	0	0	0	0	1	0	0	0
LaDArT_SNP05386	TGCAGTTGGAACTGAGTTTGGGAACCTCTTTTGGTTATGGTATTGCTTGTTTGGTAATCCAAGTTATAC	19	G	A	NLL-04	2262070	C	T	0	0	0	0	0	0	0	0	0	0	0	0	0	0	0	0	0	0	0	0	0	0	0	0	0	0	0	0	0	0	0	0	0	0	0	0	0	NA	0	0	0
LaDArT_SNP05385	TGCAGTTGGAACTGAGTTTGGGAACCTCTTTTGGTTATGGTATTGCTTGTTTGGTAATCCAAGTTATAC	10	A	G	NLL-04	2262079	T	C	0	0	0	0	0	0	0	0	0	0	0	0	0	0	0	0	0	0	0	0	0	0	0	0	2	0	0	0	0	0	0	0	0	0	0	0	0	NA	0	0	0
LaDArT_SNP04848	TGCAGGTTGGTTCTCATTTTTGCGTAGCAAATGCATATCCTATGGCTGCGTTATTATTTGTTTTGTGAA	20	T	A	NLL-04	2381349	T	A	0	0	0	0	0	0	0	0	0	0	NA	0	0	0	0	0	0	0	0	0	0	0	0	0	0	0	0	0	0	0	0	0	2	0	0	0	0	0	0	0	0
LaDArT_SNP04849	TGCAGGTTGGTTCTCATTTTTGCGTAGCAAATGCATATCCTATGGCTGCGTTATTATTTGTTTTGTGAA	61	T	G	NLL-04	2381390	T	G	0	0	0	0	0	0	0	0	0	0	1	0	0	0	0	0	0	0	0	0	0	0	0	0	0	0	0	0	0	0	0	0	0	0	0	0	0	0	0	0	0
LaDArT_SNP15569	TGCAGAATTTGGTGGAACAAAATCTAAGAGTCCATGTGAGTTGCATTTTAGTGATGAATGAACAAAAAT	14	G	A	NLL-04	2488649	C	T	0	0	0	0	0	0	0	0	0	0	1	0	0	0	0	1	0	0	0	0	0	0	0	0	0	0	NA	2	0	0	0	0	0	0	0	0	0	1	0	0	0
LaDArT_SNP10304	TGCAGTTATAAATTAGTGCACTTCTGAATGTAAATTTTACTTTCTGGCAGGAATTTGAGGGTCTTGGTT	34	T	G	NLL-04	2492932	T	G	0	0	0	0	0	0	0	0	0	0	1	0	0	0	0	0	0	0	0	0	0	0	0	0	0	0	0	1	0	0	0	0	0	0	0	0	0	0	0	0	0
LaDArT_SNP03846	TGCAGATATGCAAATAGAGGCTGCTTATAATTCGTAACTTCAAAAACCTATAAAATGTTGTTGCTGGAT	19	G	T	NLL-04	2508355	G	T	0	0	0	0	0	0	0	0	0	0	0	0	0	0	0	0	0	0	0	0	0	0	0	0	0	0	0	0	0	0	0	0	0	0	0	0	0	0	0	0	0
LaDArT_SNP15838	TGCAGCAATGTGTGTGGCTTTTGTACACTTTTACTGTAATGAAATATATACACAATCCTCTGAATTATA	46	C	T	NLL-04	2694862	A	G	0	0	0	0	0	0	0	0	0	0	NA	0	0	0	0	0	0	0	0	0	0	0	0	0	0	0	0	NA	0	0	0	0	0	0	0	0	0	0	0	0	0
LaDArT_SNP15839	TGCAGCAATGTGTGTGGCTTTTGTACACTTTTACTGTAATGAAATATATACACAATCCTCTGAATTATA	6	A	T	NLL-04	2694902	T	A	0	0	0	0	0	0	0	0	0	0	1	0	0	0	0	0	0	0	0	0	0	0	0	0	0	0	0	1	0	0	0	0	0	0	0	0	0	0	0	0	0
LaDArT_SNP18525	TGCAGCTTCCAATGAAAGCGATCTACGTAACAAGCGATATTTGGACACGTGTAGGACCACATGTCAAAG	10	G	A	NLL-04	2905928	A	G	0	0	0	0	0	0	0	0	0	0	0	0	0	0	0	0	0	0	0	0	0	0	0	0	0	0	0	0	0	0	0	0	0	0	0	0	0	0	0	0	0
LaDArT_SNP11554	TGCAGACTTGCAGATGCCATTGCAGACATTCCGAACATGGCGAACTTCGAGCGATGGTCCCTTTACGTT	48	G	A	NLL-04	2942333	C	T	0	0	0	0	0	0	0	0	0	0	0	0	0	0	0	0	0	0	0	0	0	0	0	0	0	0	0	0	0	0	0	0	0	0	0	0	0	0	0	0	0
LaDArT_SNP11553	TGCAGACTTGCAGATGCCATTGCAGACATTCCGAACATGGCGAACTTCGAGCGATGGTCCCTTTACGTT	32	G	A	NLL-04	2942349	C	T	0	0	0	0	0	0	0	0	0	0	0	0	0	0	0	0	0	0	0	0	0	0	0	0	0	0	0	0	0	0	0	0	0	0	0	0	0	0	0	0	0
LaDArT_SNP15927	TGCAGCATATGAATCATATAGGGAACAATAAGAAAAAAAGCAGAAGTTGAAGGAGGAAGAGGAAGAGAT	25	C	A	NLL-04	2945131	G	T	0	0	0	0	0	0	0	0	0	0	0	0	0	0	0	0	0	0	0	0	0	0	0	0	0	0	0	0	0	0	0	0	0	0	0	0	0	0	0	0	0
LaDArT_SNP13915	TGCAGAACCCTCACACTGTTGGCCTTTTACATAACAACAACAACATCAAAAAAGTTGAATTTTGAACAT	32	G	A	NLL-04	2945185	A	G	0	0	0	0	0	0	0	0	0	0	0	0	0	0	0	0	0	0	0	0	0	0	0	0	0	0	0	0	0	0	0	0	0	0	0	0	0	0	0	0	0
LaDArT_SNP15386	TGCAGACCGAGCAGTGTTATAATATCGGCATTCTTTCACAGCTTTCTAGTGACAAGCTTGCGGTCCTTA	28	C	T	NLL-04	2970787	C	T	0	0	0	0	0	0	0	0	0	0	0	NA	0	0	0	0	NA	0	0	0	0	0	0	0	0	0	0	0	0	0	0	0	1	0	0	0	0	NA	0	0	0
LaDArT_SNP15387	TGCAGACCGAGCAGTGTTATAATATCGGCATTCTTTCACAGCTTTCTAGTGACAAGCTTGCGGTCCTTA	29	A	G	NLL-04	2970788	A	G	0	0	0	0	0	0	0	0	0	0	0	1	0	0	0	0	1	0	0	0	0	0	0	0	0	0	0	0	0	0	0	0	NA	0	0	0	0	1	0	0	0
LaDArT_SNP14775	TGCAGTGGCAATAGATGACTCATACTACCAGCTTCTGCTTGGGGATTCAGATTCTCACTACACACAAAC	41	G	A	NLL-04	3085726	G	A	0	0	0	0	NA	0	0	0	0	0	0	0	0	0	0	0	0	0	0	0	0	0	0	0	0	0	0	0	0	0	0	0	0	0	0	0	0	0	0	0	0
LaDArT_SNP07907	TGCAGAGTTACTCCCAGGTATGTTTTTTTGACATTGTAATTGCTAACTTTTACTGTTTACAGATCGGAA	32	A	T	NLL-04	3188434	T	A	0	0	0	0	0	0	0	0	0	0	0	0	0	0	0	1	0	0	0	0	0	0	0	0	0	0	0	0	0	0	0	0	0	0	0	0	0	0	0	0	0
LaDArT_SNP07906	TGCAGAGTTACTCCCAGGTATGTTTTTTTGACATTGTAATTGCTAACTTTTACTGTTTACAGATCGGAA	26	T	A	NLL-04	3188440	A	T	0	0	0	0	0	0	0	0	0	0	0	0	0	0	0	NA	0	0	0	0	0	0	0	0	0	0	0	0	0	0	0	0	0	0	0	0	0	0	0	0	0
LaDArT_SNP08870	TGCAGCAAAGGGCTATTGTATGCACCCCTAGTGATCTGCCTATAGCTGGTTGTGCTTCTGAAGTTCCTT	47	G	A	NLL-04	3202235	C	T	0	0	0	0	0	0	0	0	0	0	0	NA	0	0	0	NA	NA	0	0	0	0	0	0	0	0	0	0	0	0	0	0	0	0	0	0	0	0	0	0	0	0
LaDArT_SNP08869	TGCAGCAAAGGGCTATTGTATGCACCCCTAGTGATCTGCCTATAGCTGGTTGTGCTTCTGAAGTTCCTT	42	T	G	NLL-04	3202240	A	C	0	0	0	0	0	0	0	0	0	0	0	NA	0	0	0	1	NA	0	0	0	0	0	0	0	0	0	0	0	0	0	0	0	0	0	0	0	0	0	0	0	0
LaDArT_SNP08868	TGCAGCAAAGGGCTATTGTATGCACCCCTAGTGATCTGCCTATAGCTGGTTGTGCTTCTGAAGTTCCTT	16	T	C	NLL-04	3202266	A	G	0	0	0	0	0	0	0	0	0	0	0	1	0	0	0	NA	1	0	0	0	0	0	0	0	0	0	0	0	0	0	0	0	0	0	0	0	0	0	0	0	0
LaDArT_SNP12861	TGCAGGTCAGGGCTCATGTGTATTCCCTGGAGGGTATGACATATTTGTCTCTGCTTCATTTCATTACAG	50	C	T	NLL-04	3330698	G	A	0	0	0	0	1	0	0	0	0	0	1	0	0	0	0	1	0	0	0	0	0	0	0	0	0	0	0	0	0	0	0	0	0	0	0	0	0	0	0	0	0
LaDArT_SNP07377	TGCAGTCACGCACACCATTGACTCCATGCATCCTCTTCCGGGGCCAATTAGAACAGTGACACGCAGGCA	39	G	T	NLL-04	3439680	C	A	0	0	0	0	0	0	0	0	0	0	0	0	0	0	0	1	0	0	0	0	0	0	0	0	0	0	0	0	0	0	0	0	0	0	0	0	0	NA	0	0	0
LaDArT_SNP17503	TGCAGCGAAGCTGAAGCCGTGACAGGAGACTTCTTCTAGTGTGTGCACGTCTAGGTGTAACAGTATGAA	51	T	C	NLL-04	3439767	T	C	0	0	NA	0	0	0	0	0	0	0	0	0	0	0	0	0	0	0	0	0	0	0	0	0	0	0	0	0	0	0	0	0	0	0	0	0	0	NA	0	0	0
LaDArT_SNP17504	TGCAGCGAAGCTGAAGCCGTGACAGGAGACTTCTTCTAGTGTGTGCACGTCTAGGTGTAACAGTATGAA	60	C	T	NLL-04	3439776	C	T	0	0	NA	0	0	0	0	0	0	0	0	0	0	0	0	0	0	0	0	0	0	0	0	0	0	0	0	0	0	0	0	0	0	0	0	0	0	NA	0	0	0
LaDArT_SNP10243	TGCAGGATCTAATCATCGCTTTGCATGCCGCCAGCTGCTATTACTTGGTGTCATGTTCGATTTTTCTGA	42	G	A	NLL-04	3459853	T	C	0	0	0	0	1	0	0	0	0	0	1	1	0	0	0	1	1	0	0	0	0	0	0	0	0	0	0	1	0	0	0	0	1	0	0	0	0	0	0	NA	0
LaDArT_SNP05432	TGCAGTTTCTAATAAACCTGCTCTTACTGTTCACCCTATTGGTAATCCGATAATTTAGTCTTTTTCTTG	59	C	A	NLL-04	3521916	C	A	0	0	0	0	1	0	0	0	0	0	1	0	0	0	0	1	0	0	0	0	0	0	0	0	0	0	0	0	0	0	0	0	0	0	0	0	0	0	0	0	0
LaDArT_SNP04327	TGCAGCGGGCAAGCCAAACATGTTTTTAGAAGATTAGAAACTCTATAAGATAGTTAGATTTTCTCTAGC	5	C	T	NLL-04	3547997	C	T	0	0	0	0	0	0	0	0	0	0	0	0	0	0	0	0	0	0	0	0	0	0	0	0	0	0	0	0	0	0	0	0	0	0	0	0	0	0	0	0	0
LaDArT_SNP08609	TGCAGAAGAAGATCCAAATACCAATAAATCAATAATAATATATTTGTTGGAGAAAGTGTATTACAGATC	7	G	C	NLL-04	3558986	G	C	0	0	0	0	0	0	0	0	0	0	0	0	0	0	0	0	0	0	0	0	0	0	0	0	0	0	0	0	0	0	0	0	0	0	0	0	0	0	0	0	0
LaDArT_SNP04244	TGCAGCCCTATATGCCGCTGTGGGCCCATTGAAGGTGCTGGAGTTCAGAAAGGACATGGGATCCAAATC	12	T	C	NLL-04	3658649	T	C	0	2	0	0	1	0	0	0	0	0	1	1	0	0	0	1	1	0	0	0	0	0	0	0	0	0	0	1	0	0	0	0	0	0	0	0	0	0	0	0	0
LaDArT_SNP14125	TGCAGATATAGCTGTGCTTTTCTCAAAAAATGGTTGTATAGTTATCTAATCAAATACGCAAGAATTGTA	41	C	T	NLL-04	3701188	A	G	0	0	0	0	0	0	0	0	0	0	0	0	0	0	0	0	0	0	0	0	0	0	0	0	0	0	0	0	0	0	0	0	0	0	0	0	0	0	0	0	0
LaDArT_SNP11053	TGCAGTTGTTTTTCTATATCCTTAGTTGGAATGATTTATTTATTTTACAGATCGGAAGAGCGGTTCAGC	35	T	C	NLL-04	3787687	A	G	0	0	0	0	1	0	0	0	0	0	1	0	0	0	0	1	0	0	0	0	0	0	0	0	0	0	0	0	0	0	0	0	0	0	0	0	0	0	0	0	0
LaDArT_SNP19266	TGCAGATTGAATATTGGCCTTTCACTTATATAATACTTTGTAGGGATGAAGAGGACTTTGTCATACATG	27	G	A	NLL-04	3936930	T	C	0	0	0	0	NA	0	0	0	0	0	NA	0	0	0	0	NA	0	0	0	0	0	0	0	0	0	0	0	0	0	0	0	0	0	0	0	0	0	0	0	0	0
LaDArT_SNP13904	TGCAGAACAAGCTCATCACAGTCACACCCGATACCAAAGTTTTACGGGCAATGCAACTGATGACAGGTA	28	C	T	NLL-04	4121334	C	T	0	0	0	0	NA	0	0	0	0	0	0	0	0	0	0	0	0	0	0	0	0	0	0	0	0	0	0	0	0	0	0	0	0	0	0	0	0	0	0	0	0
LaDArT_SNP08281	TGCAGTTTCATACGAAAATTCAAATCTAATTGTTACAGATCGGAAGAGCGGTTCAGCAGGAATGCCGAG	30	T	C	NLL-04	4125354	A	G	0	0	0	0	1	0	0	0	0	0	1	0	0	0	0	NA	0	0	0	0	0	0	0	0	0	0	0	0	0	0	0	0	0	0	0	0	0	0	0	0	0
LaDArT_SNP15280	TGCAGTACATAGGTTCTGACATAAATTTCTATTTACAGATCGGAAGAGCGGTTCAGCAGGAATGCCGAG	5	C	T	NLL-04	4147268	A	G	0	0	0	0	1	0	0	0	0	0	1	0	0	0	0	1	0	0	0	0	0	0	0	0	0	0	0	0	0	0	0	0	0	0	0	0	0	0	0	0	0
LaDArT_SNP15280	TGCAGTACATAGGTTCTGACATAAATTTCTATTTACAGATCGGAAGAGCGGTTCAGCAGGAATGCCGAG	5	C	T	NLL-04	4150874	A	G	0	0	0	0	1	0	0	0	0	0	1	0	0	0	0	1	0	0	0	0	0	0	0	0	0	0	0	0	0	0	0	0	0	0	0	0	0	0	0	0	0
LaDArT_SNP05021	TGCAGTATTGTATTATTTTCTGCTTGAAGATTTTTTTCTCCTGTATTTTGAGTGTTTGATGTTTTTATG	26	A	G	NLL-04	4394347	A	G	0	0	0	0	1	0	0	0	0	0	1	1	0	0	0	NA	1	0	0	0	0	0	0	0	0	0	0	1	0	0	0	0	1	0	0	0	0	0	0	0	0
LaDArT_SNP14922	TGCAGAAAAACATCAAATAATAGGAATCTGTGAACTGTTACAGAATTACAGATCGGAAGAGCGGTTCAG	34	G	C	NLL-04	4426484	G	C	0	0	0	0	0	0	0	0	0	0	0	0	0	0	0	0	0	0	0	0	0	0	0	0	0	0	0	0	0	0	0	0	0	0	0	0	0	0	0	0	0
LaDArT_SNP05680	TGCAGCTCCAGCACCCAAATGAAGATGTTCCAGATGCCCATTTACAGATCGGAAGAGCGGTTCAGCAGG	36	C	T	NLL-04	4428689	G	A	0	0	0	0	1	0	0	0	0	0	1	0	0	0	0	1	0	0	0	0	0	0	0	0	0	0	0	0	0	0	0	0	0	2	0	0	0	0	0	0	0
LaDArT_SNP07125	TGCAGGGTAGGAAATAACAAATTGAAAGTGAAAAATAATCTTGCAAAAATATGGAGCTTATAAAAGGAA	44	A	T	NLL-04	4429904	A	T	0	0	0	0	0	0	0	0	0	0	0	0	0	0	0	1	0	0	0	0	0	0	0	0	0	0	0	0	0	0	0	0	0	0	0	0	0	0	0	0	0
LaDArT_SNP12518	TGCAGAAATGTTGTAAGCAAGAAGAGAAAAGTTTCCTCCTTCCTTGGTGCTGATTTTATTGACTTACAG	28	A	G	NLL-04	4701987	A	G	0	0	0	0	0	0	0	0	0	0	0	0	0	0	0	0	0	0	0	0	0	0	0	0	0	0	0	0	0	0	0	0	0	0	0	0	0	1	0	0	0
LaDArT_SNP18408	TGCAGCAGAGAGAAGTTTCGTGAGGTTCGGGCATAAGACTTGCATTCTAAGATCCCAATTCAATTATTA	19	G	A	NLL-04	4869160	G	A	0	0	0	0	NA	0	0	0	0	0	NA	0	0	0	0	NA	0	0	0	0	0	0	0	0	0	0	0	0	0	0	0	0	0	0	0	0	0	0	0	0	0
LaDArT_SNP04224	TGCAGCCATCCAGTACGCCAAGTCACAGTCTTGCGTTCGCCGTGAAATTGTACCAGGTAGGCCATGGAA	45	A	C	NLL-04	5007303	T	G	0	0	0	0	1	0	0	0	0	0	1	0	0	0	0	1	0	0	0	0	0	0	0	0	0	0	0	0	0	0	0	0	0	0	0	0	0	0	0	0	0
LaDArT_SNP05071	TGCAGTCGATACTCGATCCGCCAGTATATGTATACTTTTTGGTTTCATGTTGCTTCTGGTGGGTCTTTA	6	C	T	NLL-04	5007351	C	T	0	2	0	2	1	0	0	0	2	0	1	0	0	0	0	1	0	0	0	0	0	0	0	0	0	0	0	0	0	0	0	0	0	0	0	0	0	0	0	0	0
LaDArT_SNP07229	TGCAGGTTTTTGCTTTTCAGATTTGATGAAGATGAACTTCATTTGGAGAATGGAAGTCAGAAGAAGATA	18	A	G	NLL-04	5163295	A	G	0	0	0	1	1	0	1	0	0	0	1	0	0	0	0	0	0	0	0	0	0	0	0	0	0	0	0	0	0	0	0	0	0	0	0	2	0	0	0	0	0
LaDArT_SNP06335	TGCAGAGGATAAGACCAAGAAGTCGAAGTCGAAGATCACTATCACTAACAAGAAGGGGAGGTTGAGCCC	64	A	C	NLL-04	5323910	T	G	0	0	0	1	1	0	1	0	0	0	1	0	0	0	0	0	0	0	0	0	0	0	0	0	0	0	0	0	0	0	0	0	0	0	0	0	0	0	0	0	0
LaDArT_SNP10716	TGCAGGCCGCTATGTGGCTCCTGAGGTTTTCAAACAAGAAGAATATGACACGAAAGTGGATGTTTTCTC	46	G	A	NLL-04	5335090	G	A	0	0	0	0	0	0	0	0	0	0	0	0	0	0	0	0	0	0	0	0	0	0	0	0	0	0	0	0	0	0	0	0	2	0	0	0	0	0	0	0	0
LaDArT_SNP08180	TGCAGTATACATGTTAGTTATGAAATTCATAACTTGAAAGTCATAGCAATTACAGATCGGAAGAGCGGT	46	C	T	NLL-04	5377928	G	A	0	0	0	1	1	0	1	0	0	0	1	0	0	0	0	0	0	0	0	0	0	0	0	0	0	0	0	0	0	0	0	0	0	0	0	0	0	0	0	0	0
LaDArT_SNP08181	TGCAGTATACATGTTAGTTATGAAATTCATAACTTGAAAGTCATAGCAATTACAGATCGGAAGAGCGGT	7	T	C	NLL-04	5377967	A	G	0	0	0	NA	NA	0	NA	0	0	0	NA	0	0	0	0	0	0	0	0	0	0	0	0	0	0	0	0	0	0	0	0	0	0	0	0	0	0	0	0	0	0
LaDArT_SNP17443	TGCAGCATCTTTTTCGCTTCATCTATCTTCCTTGTGCGACAAAATCCGTTGATAATAGCAGTATATGTC	40	T	A	NLL-04	5420263	A	T	0	0	0	0	0	0	0	0	0	0	0	0	0	0	0	0	0	0	0	0	0	0	0	0	0	0	0	0	0	0	0	0	0	0	0	0	0	0	0	0	0
LaDArT_SNP11904	TGCAGTGCATGGTGTTGTTTTACCTATATTTGGTCTCTTGCTTTCATCAGCTATTACAGATCGGAAGAG	33	T	C	NLL-04	5442236	T	C	0	2	0	1	1	0	1	0	0	0	1	0	0	0	0	0	0	0	0	0	0	0	0	0	0	0	0	0	0	0	0	0	0	0	0	0	0	0	0	0	0
LaDArT_SNP04463	TGCAGCTTCAATATTTGAAATTCTTGACACAAAACCAGCCATTGACTCAAGCAGCAATGATGGCATGAC	42	T	A	NLL-04	5443353	T	A	0	0	0	1	1	0	1	0	0	0	1	0	0	0	0	0	0	0	0	0	0	0	0	0	0	0	0	0	0	0	0	0	0	0	0	0	0	0	0	0	0
LaDArT_SNP17443	TGCAGCATCTTTTTCGCTTCATCTATCTTCCTTGTGCGACAAAATCCGTTGATAATAGCAGTATATGTC	40	T	A	NLL-04	5453853	A	T	0	0	0	0	0	0	0	0	0	0	0	0	0	0	0	0	0	0	0	0	0	0	0	0	0	0	0	0	0	0	0	0	0	0	0	0	0	0	0	0	0
LaDArT_SNP11140	TGCAGATTCCGTTGTAGCATATGTGAAGCCTGTATTACAGATCGGAAGAGCGGTTCAGCAGGAATGCCG	27	G	A	NLL-04	5458421	C	T	0	0	0	0	0	0	0	0	0	0	0	0	0	0	0	0	0	0	0	0	0	0	0	0	0	0	0	0	0	0	0	0	0	0	0	0	0	0	0	0	0
LaDArT_SNP11141	TGCAGATTCCGTTGTAGCATATGTGAAGCCTGTATTACAGATCGGAAGAGCGGTTCAGCAGGAATGCCG	9	C	G	NLL-04	5458439	G	C	0	0	0	0	0	0	0	0	0	0	0	0	0	0	0	0	0	0	0	0	0	0	0	0	0	0	0	0	0	0	0	0	0	0	0	0	0	0	0	0	0
LaDArT_SNP06776	TGCAGCGAAGCGAAGCGACCGAAAACTAGTTCATCAAACTCATCAATTTCTTAGAAAGGTAGTCACCCC	20	G	A	NLL-04	5458465	G	A	0	0	0	0	0	0	0	0	0	0	0	0	0	0	0	0	0	0	0	0	0	0	0	0	0	0	0	0	0	0	0	0	0	0	0	0	0	0	0	0	0
LaDArT_SNP14158	TGCAGATGATGTTGGACTTGGAAGACTAAGTTGAGTGATGGATAAAGCATTTGAGAAAAAGAGGAAGAT	20	A	G	NLL-04	5476983	C	T	0	0	0	1	1	0	1	0	0	0	1	0	0	0	0	0	0	0	0	0	0	0	0	0	0	0	0	0	0	0	0	0	0	0	0	0	0	0	0	0	0
LaDArT_SNP17604	TGCAGGAAGCCCGAATCACCAATGCTATGTATCATTCCAGGAATCAATGAAGAATCAGTGCCAGTGTTA	42	A	T	NLL-04	5479310	A	T	0	0	0	1	1	0	1	0	0	0	1	0	0	0	0	0	0	0	0	0	0	0	0	0	0	0	0	0	0	0	0	0	0	0	0	0	0	1	0	0	0
LaDArT_SNP11642	TGCAGCCAACGACGTCGTTCGATTACTTTTGAAAATAAGATGTTCGGCGCGTTTTGTGCCACGTGTTAC	10	G	C	NLL-04	5537531	C	G	0	0	0	1	1	0	1	0	0	0	1	0	0	0	0	0	0	0	0	0	0	0	0	0	0	0	0	0	0	0	0	0	0	0	0	0	0	0	0	0	0
LaDArT_SNP09002	TGCAGCCTCCGACTACTACCACTACCATTTCCCTGTACCGGGACTAACGGCGTCGTTTTATTCCTTCTC	35	T	A	NLL-04	5537573	T	A	0	0	0	0	0	0	0	0	0	0	0	0	0	0	0	0	0	0	0	0	0	0	0	0	0	0	0	0	0	0	0	0	0	0	0	0	0	0	0	0	0
LaDArT_SNP05220	TGCAGTGTAGAATTATACCCTTCTCTGAGAACATTATGTTTTATATTTGTTGTTATCATAAGTATAATG	57	A	C	NLL-04	5588002	T	G	0	0	0	0	0	0	0	0	0	0	0	0	0	0	0	0	0	0	0	0	0	0	0	0	0	0	0	0	0	0	0	0	0	0	0	0	0	0	0	0	0
LaDArT_SNP04084	TGCAGCAGAGGAGGCCGTGGTGGAGAGGGAGAGGAGGAGGGAGGAATTGAAAGAAGCAAAAGGTGAAGT	9	G	T	NLL-04	5877918	G	T	0	0	0	1	1	0	1	0	0	0	1	0	0	0	0	0	0	0	0	0	0	0	0	0	0	0	0	0	0	0	0	0	0	0	0	0	0	0	0	0	0
LaDArT_SNP07263	TGCAGTAAGCCGCATGCTCTCTTGTTTCCCTGCCGCCCTGTAGATATAGCAGAGATTACTGATAACATC	33	C	T	NLL-04	5911111	C	T	0	0	0	0	0	0	0	0	0	0	0	0	0	0	0	0	0	0	0	0	0	0	0	0	0	0	0	0	0	0	0	0	0	0	0	0	0	0	0	0	0
LaDArT_SNP05792	TGCAGTGTCTCCTGCAATTTGATACATACAAGAAGAGGATAATTACAGATCGGAAGAGCGGTTCAGCAG	28	C	G	NLL-04	5955603	C	G	0	0	0	0	0	0	0	0	0	0	0	0	0	0	0	0	0	0	0	0	0	0	0	0	0	0	0	0	0	0	0	0	0	0	0	0	0	0	0	0	0
LaDArT_SNP06532	TGCAGCAAATAAACATGGTATCTTTCATTCATACAAATAGGAATCCAACATCTAACACCCTTCATAAAA	28	T	A	NLL-04	5985546	T	A	0	0	0	1	1	0	1	0	0	0	1	0	0	0	0	0	0	0	0	0	0	0	0	0	0	0	0	0	0	0	0	0	0	0	0	0	0	1	0	0	0
LaDArT_SNP11786	TGCAGTGGCTGGCCAGTGAGGCACCCTTACAACCCTATGTTCATTGTGTGAAAGTACGAGAACTTGTTC	42	A	G	NLL-04	6009130	A	G	0	0	0	1	1	0	1	0	0	0	1	0	0	0	0	0	0	0	0	0	0	0	0	0	0	0	0	0	0	0	0	2	0	0	0	0	0	1	0	0	0
LaDArT_SNP10360	TGCAGAACCACCACAGGAGAACACTGAAACTTGACTTCCCTGATGGCATTGCGCACCTCCACTGGTGAT	52	G	A	NLL-04	6011496	C	T	0	0	0	1	1	0	1	0	0	0	1	0	0	0	0	0	0	0	0	0	0	0	0	0	0	0	0	0	0	0	0	0	0	0	0	0	0	0	0	0	0
LaDArT_SNP09739	TGCAGAATCACATGGGAAAGAAGGAAAAGATTCATGACGACGAAGAAACATCTTTACAGATCGGAAGAG	37	C	T	NLL-04	6052619	C	T	0	0	0	1	1	0	1	0	0	0	1	0	0	0	0	0	0	0	0	0	0	0	0	0	0	0	0	0	0	0	0	0	0	0	0	0	0	2	0	0	0
LaDArT_SNP10781	TGCAGGTTTCTGCTGGGGAGGTGACACATTTTTCTACTTACGCAACTTCATTATCGTTATCATTTGCAA	55	G	A	NLL-04	6072973	G	A	0	0	0	0	0	0	0	0	0	0	0	0	0	0	0	0	0	0	0	0	0	0	0	0	0	0	0	0	0	0	0	0	0	0	0	0	0	0	0	0	0
LaDArT_SNP10081	TGCAGTTGGACAAAAAAACAAACTGCCAAACAATATTTACAGATCGGAAGAGCGGTTCAGCAGGAATGC	31	A	G	NLL-04	6082434	T	C	0	0	0	1	1	0	1	0	0	0	1	0	0	0	0	0	0	0	0	0	0	0	0	0	0	0	0	0	0	0	0	0	0	0	0	0	0	0	0	0	0
LaDArT_SNP12354	TGCAGTCAATTATCAACTGTGTATCATTTTTACTCTTCATCTCACTAGTTTTCACTGGGATACATGTGC	40	C	T	NLL-04	6082502	C	T	0	0	0	0	0	0	0	0	0	0	0	0	0	0	0	0	0	0	0	0	0	0	0	0	0	0	0	0	0	0	0	0	0	0	0	0	0	0	0	0	0
LaDArT_SNP12355	TGCAGTCAATTATCAACTGTGTATCATTTTTACTCTTCATCTCACTAGTTTTCACTGGGATACATGTGC	46	A	T	NLL-04	6082508	A	T	0	0	0	0	0	0	0	0	0	0	0	0	0	0	0	0	0	0	0	0	0	0	0	0	0	0	0	0	0	0	0	0	0	0	0	0	0	0	0	0	0
LaDArT_SNP17514	TGCAGCGGCAGATGGCTGCCAATGTGCTATTGACTACTCCATAAGTAAAGGCCTTTGAATGATCTCTTA	24	C	T	NLL-04	6099299	T	C	0	0	0	1	1	0	1	0	0	0	1	0	0	0	0	0	0	0	0	0	0	0	0	0	0	0	0	0	0	0	0	0	0	0	0	0	0	0	0	0	0
LaDArT_SNP13909	TGCAGAACATTATACACTGTGGGCAGTTTTATGAAAATCAAAACTTCCTCTTTAGTAATATCAGGTCCA	65	T	G	NLL-04	6212093	T	G	0	0	0	0	0	0	0	0	0	0	0	0	0	0	0	0	0	0	0	0	0	0	0	0	0	0	0	0	0	0	0	0	0	0	0	0	0	0	0	0	0
LaDArT_SNP11682	TGCAGGAAACAAAAAGGAGTGTGATAAACATACAGAATGGTGTAATGAAATTGGCAATTATAAAAGATA	60	T	C	NLL-04	6240128	A	G	0	0	0	1	1	0	1	0	0	0	1	0	0	0	0	0	0	0	0	0	0	0	0	0	0	0	0	0	0	0	0	0	0	0	0	0	0	0	0	0	0
LaDArT_SNP11681	TGCAGGAAACAAAAAGGAGTGTGATAAACATACAGAATGGTGTAATGAAATTGGCAATTATAAAAGATA	37	T	C	NLL-04	6240151	A	G	0	0	0	NA	NA	0	NA	0	0	0	0	0	0	0	0	0	0	0	0	0	0	0	0	0	0	0	0	0	0	0	0	0	0	0	0	0	0	0	0	0	0
LaDArT_SNP11680	TGCAGGAAACAAAAAGGAGTGTGATAAACATACAGAATGGTGTAATGAAATTGGCAATTATAAAAGATA	31	A	C	NLL-04	6240157	T	G	0	0	0	NA	NA	0	1	0	0	0	0	0	0	0	0	0	0	0	0	0	0	0	0	0	0	0	0	0	0	0	0	0	0	0	0	0	0	0	0	0	0
LaDArT_SNP04118	TGCAGCAGGTATTATTTACTTTTCAAAATATTTTTGTTTCCATTCTATCAGAGGCTTATTATTACAGAT	34	T	G	NLL-04	6252429	T	G	0	0	0	0	0	0	0	0	0	0	0	0	0	0	0	0	0	0	0	0	0	0	0	0	0	0	0	0	0	0	0	0	0	0	0	0	0	0	0	0	0
LaDArT_SNP07428	TGCAGTCTTTGCCTACCATGCCTGGACTGAATGAGTAGATTCCTGGTGAGCCAAACTGCTCCAACATCT	16	C	T	NLL-04	6259151	G	A	0	0	0	0	0	0	0	0	0	0	0	0	0	0	0	0	0	0	0	0	0	0	0	0	0	0	0	0	0	0	0	0	0	0	0	0	0	0	0	0	0
LaDArT_SNP06881	TGCAGCTGGTCACTTTCCAGTTCTTCCTGCAATAGCATCCAGTCAAAGTTGTAAGAGAACCTTTTCAAT	9	T	C	NLL-04	6270256	A	G	0	0	0	1	1	0	1	0	0	0	1	0	0	0	0	0	0	0	0	0	0	0	0	0	0	0	0	0	0	0	0	0	0	0	0	0	0	0	0	0	0
LaDArT_SNP11217	TGCAGGCAACATTCTCTGAGGTGGCAAAGGACCGTTACTGTGAGACCATCGGTTACAGATCGGAAGAGC	50	G	T	NLL-04	6342387	C	A	0	0	0	0	0	0	0	0	0	0	0	0	0	0	0	0	0	0	0	0	0	0	0	0	0	0	0	0	0	0	0	0	0	0	0	0	0	0	0	0	0
LaDArT_SNP11535	TGCAGACAATGGTACCCACGTCAAAGCCTCTGGTGAGTCTCTCCTGTAGTTTATATCTGAAAGACAATT	44	T	C	NLL-04	6342478	T	C	0	0	2	1	1	0	2	0	0	0	1	0	0	0	2	0	0	0	0	0	0	0	0	0	0	0	0	0	0	0	0	0	0	0	0	0	0	1	0	0	0
LaDArT_SNP15842	TGCAGCAATTTGAAATCAGAGAATGGTGTGGAGCAGAAAATGTTTGTAACTTCATCATCTGATGGACTC	5	T	C	NLL-04	6352805	C	T	0	0	0	0	0	0	0	0	0	0	0	0	0	0	0	0	0	0	0	0	0	0	0	0	0	0	0	0	0	0	0	0	0	0	0	0	0	NA	0	0	0
LaDArT_SNP15843	TGCAGCAATTTGAAATCAGAGAATGGTGTGGAGCAGAAAATGTTTGTAACTTCATCATCTGATGGACTC	58	C	T	NLL-04	6352858	C	T	0	0	0	0	0	0	0	0	0	0	0	0	0	0	0	0	0	0	0	0	0	0	0	0	0	0	0	0	0	0	0	0	0	0	0	0	0	1	0	0	0
LaDArT_SNP03935	TGCAGATTCTAGCTGTTCTTGGAAGCAAATACAGTGTCAATGACAAATTAGCACATGAATTCTGAAATG	56	G	C	NLL-04	6372897	C	G	0	0	0	NA	NA	0	NA	0	0	0	NA	0	0	0	0	0	0	0	0	0	0	0	0	0	0	0	0	0	0	0	0	0	0	0	0	0	0	0	0	0	0
LaDArT_SNP09281	TGCAGGTCATTTGTCGCACTCTTCTACATTTGCATCACACACACTTTGAAGTGAACTTGTAGCTTTCGA	27	A	G	NLL-04	6382104	A	G	0	0	0	0	0	0	0	0	0	0	0	0	0	0	0	0	0	0	0	0	0	0	0	0	0	0	0	0	0	0	0	0	0	0	0	0	0	NA	0	0	0
LaDArT_SNP09282	TGCAGGTCATTTGTCGCACTCTTCTACATTTGCATCACACACACTTTGAAGTGAACTTGTAGCTTTCGA	45	T	A	NLL-04	6382122	T	A	0	0	0	0	0	0	0	0	0	0	0	0	0	0	0	0	0	0	0	0	0	0	0	0	0	0	0	0	0	0	0	0	0	0	0	0	0	1	0	0	0
LaDArT_SNP18732	TGCAGTTTGGTGGCCTTCAACTCAGTTCCAAAAGAAAAATGAAGGAAAAGCAAAGAGCAAGAAAATGGA	48	C	A	NLL-04	6388395	T	G	0	0	0	0	0	0	0	0	0	0	0	0	0	0	0	0	0	0	0	0	0	0	0	0	0	0	0	0	0	0	0	0	0	0	0	0	0	NA	0	0	0
LaDArT_SNP18731	TGCAGTTTGGTGGCCTTCAACTCAGTTCCAAAAGAAAAATGAAGGAAAAGCAAAGAGCAAGAAAATGGA	35	T	A	NLL-04	6388408	T	A	0	0	0	0	0	0	0	0	0	0	0	0	0	0	0	0	0	0	0	0	0	0	0	0	0	0	0	0	0	0	0	0	0	0	0	0	0	1	0	0	0
LaDArT_SNP18731	TGCAGTTTGGTGGCCTTCAACTCAGTTCCAAAAGAAAAATGAAGGAAAAGCAAAGAGCAAGAAAATGGA	35	T	A	NLL-04	6396297	A	T	0	0	0	0	0	0	0	0	0	0	0	0	0	0	0	0	0	0	0	0	0	0	0	0	0	0	0	0	0	0	0	0	0	0	0	0	0	1	0	0	0
LaDArT_SNP18732	TGCAGTTTGGTGGCCTTCAACTCAGTTCCAAAAGAAAAATGAAGGAAAAGCAAAGAGCAAGAAAATGGA	48	C	A	NLL-04	6396310	A	C	0	0	0	0	0	0	0	0	0	0	0	0	0	0	0	0	0	0	0	0	0	0	0	0	0	0	0	0	0	0	0	0	0	0	0	0	0	NA	0	0	0
LaDArT_SNP14193	TGCAGATTTATATCGTGGTGGGTAATTTGTACTATTCTGATTTGTTTAGGTGATTGTTACTTGAGAAAA	15	T	C	NLL-04	6424852	A	G	0	0	0	0	0	0	0	0	0	0	0	0	0	0	0	0	0	0	0	0	0	0	0	0	0	0	2	0	0	0	0	0	0	0	0	0	0	0	0	0	0
LaDArT_SNP14023	TGCAGACTATGGATATAATGTAATATTATTTTACTTACAAATTATATAAACATTATTATTTAGCTCCAA	15	G	T	NLL-04	6424879	T	G	0	0	0	0	0	0	0	0	0	0	0	0	0	0	0	0	0	0	0	0	0	0	0	0	0	0	0	0	0	0	0	0	NA	0	0	0	0	0	0	0	0
LaDArT_SNP18875	TGCAGTGCATTGTCTGTCAACAGATCCTGTATAAATTCTCATGTAAAATATTATAGTTACAGATCGGAA	24	T	G	NLL-04	6753997	A	C	0	0	0	0	0	0	0	0	0	0	0	0	0	0	0	0	0	0	0	0	0	0	0	0	0	0	0	0	0	0	0	0	0	0	0	0	0	0	0	0	0
LaDArT_SNP09478	TGCAGTGGTCAATGACCAAAGTGGTGATGCTGTTGAAAATGCGGTGCCCAGAAAATCTGTTGACACATT	21	T	C	NLL-04	6770234	T	C	1	0	0	0	0	0	0	0	0	0	0	0	0	0	0	1	0	1	0	1	0	0	0	0	0	0	0	0	0	0	0	0	0	0	0	0	0	0	1	1	1
LaDArT_SNP13944	TGCAGAAGCATGCAATAATTGGGTTCCTACTGCTATTCCAACTCTTGCATCAAGGTCTAACAATGTTGC	17	A	C	NLL-04	6773653	A	C	0	0	0	0	0	0	0	0	0	0	0	0	0	0	0	0	0	0	0	0	0	0	0	0	0	0	0	0	0	0	0	0	0	0	0	0	0	0	0	0	0
LaDArT_SNP06538	TGCAGCAAATGAGAACACATACGTAAGTAAAGTCATGCAAATTATTAGATAAATAAAGCAATTACAAGA	24	A	G	NLL-04	6813960	T	C	0	0	0	0	0	0	0	0	0	0	0	0	0	0	0	0	0	0	0	0	0	0	0	0	0	0	0	0	0	0	0	0	0	0	0	0	0	0	0	0	0
LaDArT_SNP09532	TGCAGTTCCTAGAGAATCCTATTCCTTCACTTGCTCTTCTGTCCTTTTCAGGTTCCAAGTTCCAACCCA	43	C	T	NLL-04	6911058	C	T	0	0	0	0	0	0	0	0	0	0	0	0	0	0	0	0	0	0	0	0	0	0	0	0	0	0	0	0	0	0	0	0	0	0	0	0	0	0	0	0	0
LaDArT_SNP15015	TGCAGAGCAGTTCCTCCAGATTTGCCCTATGAAATTGGTTCTGACTTACAGATCGGAAGAGCGGTTCAG	25	G	C	NLL-04	6951273	C	G	0	0	0	0	0	0	0	0	0	0	0	0	0	0	0	0	0	0	0	0	0	0	0	0	0	0	0	0	0	0	0	0	0	0	0	0	0	0	0	0	0
LaDArT_SNP05238	TGCAGTGTCTCTTGCATAGAATATAATTACTTGAAAAAAATGTGGTCTAGTTCACAAAACTATCACTTA	50	T	C	NLL-04	7015173	T	C	0	0	0	NA	NA	0	NA	0	0	0	0	0	0	0	0	0	0	0	0	0	0	NA	0	0	NA	0	0	NA	0	0	0	0	0	0	0	0	0	0	0	0	0
LaDArT_SNP10502	TGCAGATTCCACCACTCTTTCGTTTTTTCACAATCTCTTTTCATTTACAAGTTCGTACCTCGTCTTATC	61	G	T	NLL-04	7176965	C	A	0	0	0	0	0	0	0	0	0	0	0	0	0	0	0	0	0	0	0	0	0	0	0	0	0	0	0	0	0	0	0	0	0	0	0	0	0	0	0	0	0
LaDArT_SNP04588	TGCAGGAGAAATGCTTTGAATGCAGAGTATTCTTCAAGAACTTCATTTCATGACTTCTGCGTCAGTGAT	26	G	T	NLL-04	7196758	G	T	0	0	0	0	0	0	0	0	0	0	0	0	0	0	0	0	0	0	0	0	0	0	0	0	0	0	0	0	0	0	0	0	0	0	0	0	0	0	0	0	0
LaDArT_SNP15889	TGCAGCAGATGGTGAATTGTCAACTCTACTCTCAAACAAATCCAGCATCATTGATCCATTGTACTAACT	7	G	A	NLL-04	7253320	C	T	0	0	0	0	0	0	0	0	0	0	0	0	0	0	0	0	0	0	0	0	0	0	0	0	0	0	0	0	0	0	0	0	0	0	0	0	0	0	0	0	0
LaDArT_SNP11058	TGCAGAAAATACAATATTATGAGACTTACGTGAATTCCTAATGCTGGGAGAATAATATTACAGATCGGA	52	T	C	NLL-04	7259566	A	G	0	0	0	0	0	0	0	0	0	0	0	0	0	0	0	0	0	0	0	0	0	0	0	0	0	0	0	0	0	0	0	0	0	0	0	0	0	0	0	0	0
LaDArT_SNP09259	TGCAGGTAAGCTTTCTTCTCCCTATTGTGATATTACTACTTCTATTCTATCTACCTTTTACCTCTGTTT	65	G	A	NLL-04	7341273	C	T	1	0	0	0	0	0	0	0	0	0	0	0	0	0	0	1	0	1	0	1	0	0	0	0	0	0	0	0	0	0	0	0	0	0	0	0	0	0	1	1	1
LaDArT_SNP00347	TGCAGTGGCACTTGTTATTGAAATACATCCCTGGATCAAAACCCCTAATTTGAATCAACATCGTCATGC	24	A	C	NLL-04	7427195	T	G	0	0	0	0	0	0	0	0	0	0	0	0	0	0	0	0	0	0	0	0	0	0	0	0	0	0	0	0	0	0	0	0	0	0	0	0	0	0	0	0	0
LaDArT_SNP17651	TGCAGGCTACTTCGGAAACGCTTTGAATTTTTCAATGGTTTCAGTGAAAGACTTATACAGTGTTAGATT	52	T	A	NLL-04	7484400	A	T	0	0	0	0	0	0	0	0	0	0	0	0	0	0	0	0	0	0	0	0	0	0	0	0	0	0	0	0	0	0	0	0	0	0	0	0	0	0	0	0	0
LaDArT_SNP09175	TGCAGGAGCAAACCTATTTCATATCGTGAATGTGAACAATAACCGGTAAACATGTAGATTACAGATCGG	12	C	G	NLL-04	7593799	C	G	0	0	0	NA	NA	0	NA	0	0	0	0	0	0	0	0	0	0	0	0	0	0	NA	0	0	NA	0	0	NA	0	NA	0	0	0	0	0	0	0	0	0	0	0
LaDArT_SNP09176	TGCAGGAGCAAACCTATTTCATATCGTGAATGTGAACAATAACCGGTAAACATGTAGATTACAGATCGG	33	G	A	NLL-04	7593820	G	A	0	0	0	1	1	0	1	0	0	0	0	0	0	0	0	0	0	0	0	0	0	1	0	0	1	0	0	1	0	1	0	0	0	0	0	0	0	0	0	0	0
LaDArT_SNP14240	TGCAGCAATTTGGGCTAAGGTATACATGAATAGAATCACACCACCTCCATCGGTCATGGTATGGTTGAA	40	C	G	NLL-04	7616340	G	C	0	0	0	1	1	0	1	0	0	0	0	0	0	0	0	0	0	0	0	0	0	1	0	0	1	0	0	1	0	1	0	0	0	0	0	0	0	0	0	0	0
LaDArT_SNP13728	TGCAGGTCACGAACCTTCCCTTCCACCACCCGTGTGGCGTAGGGAGCTCTTACAGATCGGAAGAGCGGT	9	C	T	NLL-04	7616386	C	T	0	0	0	1	1	0	1	0	0	0	0	0	0	0	0	0	0	0	0	0	0	1	0	0	1	0	0	1	0	1	0	0	0	0	0	0	0	0	0	0	0
LaDArT_SNP13727	TGCAGGTCACGAACCTTCCCTTCCACCACCCGTGTGGCGTAGGGAGCTCTTACAGATCGGAAGAGCGGT	38	G	T	NLL-04	7616415	G	T	0	0	0	NA	NA	0	NA	0	0	0	0	0	0	0	0	0	0	0	0	0	0	NA	0	0	NA	0	0	NA	0	NA	0	0	0	0	0	0	0	0	0	0	0
LaDArT_SNP08028	TGCAGCGAGAGCAAAACAGTTTCCATAATAACCAACGGGTAATGGAGGGTTACAGATCGGAAGAGCGGT	5	C	G	NLL-04	7616756	G	C	0	0	0	0	0	0	0	0	0	0	0	0	0	0	0	0	0	0	0	0	0	0	0	0	0	0	0	0	0	0	0	0	0	0	0	0	0	0	0	0	0
LaDArT_SNP16213	TGCAGGAGGTCTCTACCCCTGTCCCAAAGTTCACAAGGGAATCATCTGCCCAATACAGTGACTTCAATA	46	G	T	NLL-04	7645389	T	G	0	0	0	0	0	0	0	0	0	0	0	0	0	0	0	0	0	0	0	0	0	0	0	0	0	0	0	0	0	0	0	0	0	0	0	0	0	0	0	0	0
LaDArT_SNP16213	TGCAGGAGGTCTCTACCCCTGTCCCAAAGTTCACAAGGGAATCATCTGCCCAATACAGTGACTTCAATA	46	G	T	NLL-04	7646814	T	G	0	0	0	0	0	0	0	0	0	0	0	0	0	0	0	0	0	0	0	0	0	0	0	0	0	0	0	0	0	0	0	0	0	0	0	0	0	0	0	0	0
LaDArT_SNP11462	TGCAGTCTTAGGTTCTGATCAATTCCAAGACTACAAGGAATCCAAGTATATTGAAACATCTCAGGAAGT	27	A	T	NLL-04	7647599	A	T	0	0	0	0	0	0	0	0	0	0	0	0	0	0	0	0	0	0	0	0	0	0	0	0	0	0	0	0	0	0	0	0	0	0	0	0	0	0	0	0	0
LaDArT_SNP05117	TGCAGTGAACTAAATATGAAGTGAAGAATTCCCAAGGTTACTCCGAAGTTACCACTTTGTTTTTACAAC	32	C	T	NLL-04	7660291	G	A	0	0	0	1	1	0	1	0	0	0	0	0	0	0	0	0	0	0	0	0	0	1	0	0	1	0	0	1	0	1	0	0	0	0	0	0	0	0	0	0	0
LaDArT_SNP10444	TGCAGAGTGGAAGAAAGGGAAAACATTTTGTGTACAATCTACACTACATCTTATGTTGAAATCATAATA	36	A	G	NLL-04	7660356	A	G	0	0	0	1	1	0	1	0	0	0	0	0	0	0	0	0	0	0	0	0	0	1	0	0	1	0	0	1	0	1	0	0	0	0	0	0	0	0	0	0	0
LaDArT_SNP09541	TGCAGTTCTCACAGAGACTCCACAAGTCATGTCATATAAAGAACGATTTGTTTCGTCACCCAACACCCT	54	G	A	NLL-04	7709429	C	T	1	0	0	0	0	0	0	0	0	0	0	0	0	0	0	1	0	0	0	0	0	0	0	0	0	0	0	0	0	0	0	0	0	0	0	0	0	0	0	0	0
LaDArT_SNP06156	TGCAGAAGTGGGGAGCAGACAGCAAATCTGTTTATACATCTGGCCTAAATGGACAATATTTTGCCCATT	64	C	T	NLL-04	7750384	C	T	0	0	0	1	1	0	1	0	0	0	0	0	0	0	0	0	0	0	0	0	0	0	0	0	0	0	0	0	0	0	0	0	0	0	0	0	0	0	0	0	0
LaDArT_SNP15811	TGCAGCAACAATGTGTTATTGCCACACAATTGGCAAGTTCATCCCTCATGGCAAAGCAAGACTTGTAGC	9	A	G	NLL-04	7776096	T	C	0	0	0	0	0	0	0	0	0	0	0	0	0	0	0	0	0	0	0	0	0	0	0	0	0	0	0	0	0	0	0	0	0	0	0	0	0	0	0	0	0
LaDArT_SNP06944	TGCAGGAAATGGGTTTTGGTTAGATGCGAAAACATGTGGCCGATGTGATTGCAATCGTGACGCTTTGCA	41	G	A	NLL-04	7855992	G	A	0	0	0	0	NA	0	0	0	0	0	0	0	0	0	0	0	0	0	0	0	0	0	0	0	0	0	0	0	0	0	0	0	0	0	0	0	0	0	0	0	0
LaDArT_SNP06945	TGCAGGAAATGGGTTTTGGTTAGATGCGAAAACATGTGGCCGATGTGATTGCAATCGTGACGCTTTGCA	48	T	C	NLL-04	7855999	T	C	0	0	0	0	NA	0	0	0	0	0	0	0	0	0	0	0	0	0	0	0	0	0	0	0	0	0	0	0	0	0	0	0	0	0	0	0	0	0	0	0	0
LaDArT_SNP10349	TGCAGAAAGAACACCTAAATGGGCACATGCCAAGTGTGCTTTTGAGTAATAAGAAGGATGCAAACAATA	17	A	T	NLL-04	7891284	T	A	0	0	0	1	1	0	1	0	0	0	0	0	0	0	0	0	0	0	0	0	0	0	0	0	0	0	0	0	0	0	0	0	0	0	0	0	0	0	0	0	0
LaDArT_SNP17456	TGCAGCCAAGTCATGGCTGGAGTCTAGGAGTTCAACCGAACCAATTTCTGCTTCGAGCTCTATGGATTT	46	G	T	NLL-04	7894502	T	G	0	0	0	1	1	0	1	0	0	0	0	0	0	0	0	0	0	0	0	0	0	0	0	0	0	0	0	0	0	0	0	0	0	0	0	0	0	0	0	0	0
LaDArT_SNP11484	TGCAGTTGGATGTCGGAAGAAAGGGGCTGCAACATGCACACGAAGAATAGATCCGACTTCTCGAAGAAT	27	T	C	NLL-04	7921384	T	C	2	0	0	1	1	0	1	2	0	0	0	0	0	0	0	0	0	0	0	0	0	0	0	0	0	0	0	0	0	0	0	0	0	0	0	0	0	0	0	0	2
LaDArT_SNP17376	TGCAGCAAGCAACAGCATGCCTTGGCGAGTTGTATCAATCGCCAGAAGCTTCAATATTGACTTCAATGA	25	T	C	NLL-04	7934955	C	T	0	0	0	1	1	0	1	0	0	0	0	0	0	0	0	0	0	0	0	0	0	0	0	0	0	0	0	0	0	0	0	0	0	0	0	0	0	0	0	0	0
LaDArT_SNP12001	TGCAGGTGTGTACACTGGGACTGGCTTTATTGCTTTTGACATCATTGGTTTACAGATCGGAAGAGCGGT	22	G	C	NLL-04	7949336	C	G	0	0	0	1	1	0	2	0	0	0	2	0	0	0	0	0	0	0	0	0	0	0	0	0	0	0	0	0	0	0	0	0	0	0	0	0	0	0	0	0	0
[truncated: 9,701 more rows]
[truncated: 192 more columns]
