# Supplementary material for: The western Mediterranean region provided the founder population of domesticated narrow-leafed lupin
Source: Theor Appl Genet. 2018 Sep 17;131(12):2543–54. doi: 10.1007/s00122-018-3171-x (PMC6244526; doi:10.1007/s00122-018-3171-x)
Supplement: Supplementary file 9 — Online Resource 9 Gene content of the genomic regions close to SNPs associated with pod dehiscence, located on chromosome NLL-20 and NLL-04, respectively (XLSX 10 kb) [file 122_2018_3171_MOESM9_ESM.xlsx]

## Sheet: Sheet1
Online Resource 9 Gene content of the genomic regions close to SNPs associated with pod dehiscence, located on chromosome NLL-20 and NLL-04, respectively
Chromosome1	Gene start position1	Gene end position1	Gene ID1	Gene Function1
NLL-20	8816382	8817844	ID=Lup001674.1 GO:0005515; protein binding; Molecular Function	Lup001674.1 1 GO:0005515; protein binding; Molecular Function
NLL-20	8805759	8807311	ID=Lup001675.1	NA
NLL-20	8793417	8794320	ID=Lup001676.1	NA
NLL-20	8767079	8774474	ID=Lup001677.1	NA
NLL-20	8760212	8765749	ID=Lup001678.1	Lup001678.1 2 GO:0005515; protein binding; Molecular Function GO:0008270; zinc ion binding; Molecular Function
NLL-20	8717115	8724563	ID=Lup001679.1	Lup001679.1 1 GO:0003723; RNA binding; Molecular Function
NLL-20	8714991	8715959	ID=Lup001680.1	Lup001680.1 4 GO:0004601; peroxidase activity; Molecular Function GO:0006979; response to oxidative stress; Biological Process GO:0020037; heme binding; Molecular Function GO:0055114; oxidation-reduction process; Biological Process
NLL-04	15343966	15345870	ID=Lup002875.1	NA
NLL-04	15362798	15392128	ID=Lup002876.1	Lup002876.1 1 GO:0008270; zinc ion binding; Molecular Function
NLL-04	15398123	15398922	ID=Lup002877.1	NA
NLL-04	15402438	15405339	ID=Lup002878.1	NA
NLL-04	15417010	15418378	ID=Lup002879.1	Lup002879.1 2 GO:0030001; metal ion transport; Biological Process GO:0046872; metal ion binding; Molecular Function
NLL-04	15423544	15426914	ID=Lup002880.1	Lup002880.1 4 GO:0003824; catalytic activity; Molecular Function GO:0004488; methylenetetrahydrofolate dehydrogenase (NADP+) activity; Molecular Function GO:0009396; folic acid-containing compound biosynthetic process; Biological Process GO:0055114; oxidation-reduction process; Biological Process
NLL-04	15428890	15429162	ID=Lup002881.1	NA
NLL-04	15430569	15433226	ID=Lup002882.1	NA
1 Chromosome coordinates, gene names and predicted function were obtained from the Tanjil reference genome [Hane et al. (2017) Plant Biotechnology Journal 15:318-330]
